# Supplementary material for: IM-TORNADO: A Tool for Comparison of 16S Reads from Paired-End Libraries
Source: PLoS One. 2014 Dec 15;9(12):e114804. doi: 10.1371/journal.pone.0114804 (PMC4266640; doi:10.1371/journal.pone.0114804)
Supplement: S1 Code — Source code for the IM-TORNADO pipeline, version 2.0.0. This and subsequent versions of the pipeline are available in the SourceForge repository at http://sourceforge.net/projects/imtornado. (GZ) [file pone.0114804.s004.gz]

Archive with 32 entries (28 files):
- IM-TORNADO-2.0.0
- IM-TORNADO-2.0.0/INSTALL.md
- IM-TORNADO-2.0.0/bin
- IM-TORNADO-2.0.0/bin/tornado_remove_ambigs.py
- IM-TORNADO-2.0.0/bin/tornado_fastq2fasta.py
- IM-TORNADO-2.0.0/bin/tornado_clean_taxonomy.py
- IM-TORNADO-2.0.0/bin/tornado_common_reads.py
- IM-TORNADO-2.0.0/bin/tornado_stk2fasta.py
- IM-TORNADO-2.0.0/bin/tornado_remove_gaps.py
- IM-TORNADO-2.0.0/bin/tornado_rename_ids.py
- IM-TORNADO-2.0.0/bin/tornado_read_picker.py
- IM-TORNADO-2.0.0/bin/tornado_read_remover.py
- IM-TORNADO-2.0.0/bin/tornado_run_pipeline.sh
- IM-TORNADO-2.0.0/bin/tornado_annotate_read_sizes.py
- IM-TORNADO-2.0.0/bin/tornado_custom_read_renamer.py
- IM-TORNADO-2.0.0/bin/tornado_check_python_deps.py
- IM-TORNADO-2.0.0/bin/tornado_make_biom_table.py
- IM-TORNADO-2.0.0/bin/tornado_remove_ambigs.sh
- IM-TORNADO-2.0.0/bin/tornado_parse_otu_clusters.py
- IM-TORNADO-2.0.0/bin/tornado_otu_renamer.py
- IM-TORNADO-2.0.0/README.md
- IM-TORNADO-2.0.0/data
- IM-TORNADO-2.0.0/data/rdp9.taxonomy
- IM-TORNADO-2.0.0/data/rdp9.fna
- IM-TORNADO-2.0.0/data/bacteria.cm
- IM-TORNADO-2.0.0/data/archaea.cm
- IM-TORNADO-2.0.0/LICENSE.mayo
- IM-TORNADO-2.0.0/scripts
- IM-TORNADO-2.0.0/scripts/check_python_deps.py
- IM-TORNADO-2.0.0/scripts/check_deps.sh
- IM-TORNADO-2.0.0/scripts/tornado-params.sh
- IM-TORNADO-2.0.0/GPL3.txt
