# Supplementary material for: IM-TORNADO: A Tool for Comparison of 16S Reads from Paired-End Libraries
Source: PLoS One. 2014 Dec 15;9(12):e114804. doi: 10.1371/journal.pone.0114804 (PMC4266640; doi:10.1371/journal.pone.0114804)
Supplement: S1 Code — Source code for the IM-TORNADO pipeline, version 2.0.0. This and subsequent versions of the pipeline are available in the SourceForge repository at http://sourceforge.net/projects/imtornado. (GZ) [file pone.0114804.s004.gz › IM-TORNADO-2.0.0/bin/tornado_fastq2fasta.py]

#!/usr/bin/env python

__author__ = "Patricio Jeraldo"
__copyright__ = "Copyright 2014, Mayo Foundation for Medical Education and Research "
__credits__ = ["Patricio Jeraldo", "Nicholas Chia"]
__license__ = "GPL"
__version__ = "2.0.0"
__maintainer__ = "Patricio Jeraldo"
__email__ = "jeraldo.patricio@mayo.edu"
__status__ = "Production"

from Bio import SeqIO
import argparse

parser= argparse.ArgumentParser(description="Converts a FASTQ formatted file (qualities in PHRED33 format) into a FASTA formatted file, and optionally a file with corresponding qualities.")

parser.add_argument('fastq', help="Input FASTQ file.")
parser.add_argument('fasta', help="Output FASTA file.")
parser.add_argument('--qual', help="Optional QUAL file to store read qualities" )

args= parser.parse_args()

SeqIO.convert(args.fastq, "fastq", args.fasta, "fasta")

if args.qual is not None:
    SeqIO.convert(args.fastq, "fastq", args.qual, "qual") 
