# Supplementary material for: IM-TORNADO: A Tool for Comparison of 16S Reads from Paired-End Libraries
Source: PLoS One. 2014 Dec 15;9(12):e114804. doi: 10.1371/journal.pone.0114804 (PMC4266640; doi:10.1371/journal.pone.0114804)
Supplement: S1 Code — Source code for the IM-TORNADO pipeline, version 2.0.0. This and subsequent versions of the pipeline are available in the SourceForge repository at http://sourceforge.net/projects/imtornado. (GZ) [file pone.0114804.s004.gz › IM-TORNADO-2.0.0/bin/tornado_clean_taxonomy.py]

#!/usr/bin/env python
"""
Created on Tue Jan 21 15:36:59 2014
"""
__author__ = "Patricio Jeraldo"
__copyright__ = "Copyright 2014, Mayo Foundation for Medical Education and Research "
__credits__ = ["Patricio Jeraldo", "Nicholas Chia"]
__license__ = "GPL"
__version__ = "2.0.0"
__maintainer__ = "Patricio Jeraldo"
__email__ = "jeraldo.patricio@mayo.edu"
__status__ = "Production"

from Bio import SeqIO
import argparse

parser= argparse.ArgumentParser(description="Filter unneeded lines from taxonomy file")


parser.add_argument('in_fasta', help="Input fasta file with OTUs to be kept.")
parser.add_argument('in_taxa', help="Taxonomy file with entries to be removed.")
parser.add_argument('out_taxa', help="Output taxonomy file.")

args= parser.parse_args()

#Read IDs from fasta
otu_ids= {r.id for r in SeqIO.parse(args.in_fasta, "fasta")}

#Lines to be kept
clean_taxa= (line.strip() for line in open(args.in_taxa, "rU") if line.strip().split()[0] in otu_ids)

#Write everything
with open(args.out_taxa, "w") as outfile:
    outfile.write('\n'.join(clean_taxa) + '\n')
    
#Done!
