# Supplementary material for: IM-TORNADO: A Tool for Comparison of 16S Reads from Paired-End Libraries
Source: PLoS One. 2014 Dec 15;9(12):e114804. doi: 10.1371/journal.pone.0114804 (PMC4266640; doi:10.1371/journal.pone.0114804)
Supplement: S1 Code — Source code for the IM-TORNADO pipeline, version 2.0.0. This and subsequent versions of the pipeline are available in the SourceForge repository at http://sourceforge.net/projects/imtornado. (GZ) [file pone.0114804.s004.gz › IM-TORNADO-2.0.0/bin/tornado_stk2fasta.py]

#!/usr/bin/env python
# -*- coding: utf-8 -*-
"""
Created on Thu Sep  5 15:58:57 2013
"""
__author__ = "Patricio Jeraldo"
__copyright__ = "Copyright 2014, Mayo Foundation for Medical Education and Research "
__credits__ = ["Patricio Jeraldo", "Nicholas Chia"]
__license__ = "GPL"
__version__ = "2.0.0"
__maintainer__ = "Patricio Jeraldo"
__email__ = "jeraldo.patricio@mayo.edu"
__status__ = "Production"

import argparse
from Bio import SeqIO

parser= argparse.ArgumentParser(description="Convert Stockholm-formatted alignment files to fasta files. Only for small (< 100000 reads) alignments.")

parser.add_argument('in_stk', help="Input Stockholm file.")
parser.add_argument('out_fasta', help="Output fasta file.")

args= parser.parse_args()

SeqIO.convert(args.in_stk, "stockholm", args.out_fasta, "fasta")
