# Supplementary material for: IM-TORNADO: A Tool for Comparison of 16S Reads from Paired-End Libraries
Source: PLoS One. 2014 Dec 15;9(12):e114804. doi: 10.1371/journal.pone.0114804 (PMC4266640; doi:10.1371/journal.pone.0114804)
Supplement: S1 Code — Source code for the IM-TORNADO pipeline, version 2.0.0. This and subsequent versions of the pipeline are available in the SourceForge repository at http://sourceforge.net/projects/imtornado. (GZ) [file pone.0114804.s004.gz › IM-TORNADO-2.0.0/bin/tornado_remove_gaps.py]

#!/usr/bin/env python
# -*- coding: utf-8 -*-
"""
Created on Tue May 15 11:39:00 2012
"""
__author__ = "Patricio Jeraldo"
__copyright__ = "Copyright 2014, Mayo Foundation for Medical Education and Research "
__credits__ = ["Patricio Jeraldo", "Nicholas Chia"]
__license__ = "GPL"
__version__ = "2.0.0"
__maintainer__ = "Patricio Jeraldo"
__email__ = "jeraldo.patricio@mayo.edu"
__status__ = "Production"

from Bio import SeqIO
from Bio.Alphabet import generic_nucleotide
from Bio.SeqRecord import SeqRecord
from Bio.Seq import Seq
from bitarray import bitarray
import string
import argparse

def remove_gapped_cols(seq_records):
  #create alignment
  length= len(seq_records[0].seq.tostring())
  #using bitarrays.... generate translation tables
  trans_table= string.maketrans(string.uppercase + string.lowercase + '.-', ''.join(['0' for i in xrange(52)]) + '11')
  gap_bitarray= length*bitarray('1')
  zero= bitarray('0')
  #translate gaps to '1', characters to '0'.. bitwise AND with
  #previous colums
  for record in seq_records:
      gap_bitarray &= bitarray(record.seq.tostring().translate(trans_table))

  #list of non-gap columns, the ones we want to keep
  nongaps= gap_bitarray.search(zero)
  for rec in seq_records:
    seq_s= rec.seq.tostring()
    new_s= ''.join([seq_s[i] for i in nongaps])
    yield SeqRecord(seq=Seq(new_s, generic_nucleotide), id=rec.id, name='', description='')  
    
#Get input files

parser= argparse.ArgumentParser(description="Removes gap-only columns from FASTA-formatted multiple sequence alignment files.")

parser.add_argument('input', help="Input FASTA file.", type=argparse.FileType('r'))
parser.add_argument('output', help="Output FASTA file.", type=argparse.FileType('w'))

args= parser.parse_args()

records= list(SeqIO.parse(args.input, 'fasta'))

ungapped_recs= remove_gapped_cols(records)

SeqIO.write(ungapped_recs, args.output, 'fasta')
