# Supplementary material for: IM-TORNADO: A Tool for Comparison of 16S Reads from Paired-End Libraries
Source: PLoS One. 2014 Dec 15;9(12):e114804. doi: 10.1371/journal.pone.0114804 (PMC4266640; doi:10.1371/journal.pone.0114804)
Supplement: S1 Code — Source code for the IM-TORNADO pipeline, version 2.0.0. This and subsequent versions of the pipeline are available in the SourceForge repository at http://sourceforge.net/projects/imtornado. (GZ) [file pone.0114804.s004.gz › IM-TORNADO-2.0.0/bin/tornado_remove_ambigs.sh]

#!/usr/bin/env bash
#Flatten, then match for an ambig, remove said line, and the corresponding id line
#Much faster than python for this task
sed '/>/{s/^/xXx/;s/$/xXx/;}' $1 |tr -d '\n'|sed 's/xXx/\n/g' |sed '/^$/d'| sed -n '/[WSMKRYBDHVNwsmkrybdhvn]/{/>/!{s/.*//;x;d;};};x;p;${x;p;}'| sed '/^$/d' > $2
