# Supplementary material for: IM-TORNADO: A Tool for Comparison of 16S Reads from Paired-End Libraries
Source: PLoS One. 2014 Dec 15;9(12):e114804. doi: 10.1371/journal.pone.0114804 (PMC4266640; doi:10.1371/journal.pone.0114804)
Supplement: S1 Code — Source code for the IM-TORNADO pipeline, version 2.0.0. This and subsequent versions of the pipeline are available in the SourceForge repository at http://sourceforge.net/projects/imtornado. (GZ) [file pone.0114804.s004.gz › IM-TORNADO-2.0.0/README.md]

# IM-TORNADO: A pipeline for 16S reads from paired-end libraries

This is the documentation for the IM_TORNADO pipeline, currently at version 2.0.0

Documentation is being written and will be updated as it becomes ready.

## Requirements

IM_TORNADO was designed to run on Linux systems. It most likely can run in Mac OSX too, if the dependendies can run in OSX (testing is planned). Windows is not supported (and it may be difficult or impossible to support).

IM-TORNADO depends on the following programs to function:

* [USEARCH](http://drive5.com/usearch "USEARCH website") (version 7.0 and above)
* [mothur](http://mothur.org "mothur website") (version 1.28 and above)
* [FastTree](http://www.microbesonline.org/fasttree "FastTree website")
* [genometools](http"//genometools.org "genometools website")
* [Infernal](http://infernal.janelia.edu "Infernal website") (version 1.1)
* [Trimmomatic](http://usadellab.org/cms/?page=trimmomatic "Trimmomatic website") (version 0.28 and above)
* python (version 2.7, version 3 and higher not supported)
* java (for Trimmomatic to work)
* sed and awk

And the following python libraries are required:

* [Biopython](http://biopython.org "Biopython website")
* [BIOM-format](http://biom-format.org "BIOM-format website") (version 1.0 and above)
* [bitarray](https://pypi.python.org/pypi/bitarray "bitarray package website")

Before installing, please make sure all software is installed and their commands in the PATH, and the respective python libraries available to the interpreter.

Be careful of software you may have installed that bundles their own python interpreter, as they will most likely conflict with IM-TORNADO's operation due to missing libraries. A known example is QIIME. They can coexist, but attention is needed.

## Installation

These are the minimal install instructions. 

* Unpack the package into a directory of your choice, for example /home/yourusername. The directory IM-TORNADO-<version> will be created.
* IMPORTANT: under the IM-TORNADO-<version> directory, go to the scripts directory and edit the file "tornado-params.sh"
* In the "tornado-params.sh" file, go to the USEARCH7 variable, and enter the name of the USEARCH executable (for example, usearch7.0.1090_i86linux32). Do the same with the FASTREE variable.
* For the variable TRIMMOMATIC, indicate the location of the JAR file of Trimmomatic. For example "/opt/Trimmomatic-0.32/trimmomatic-0.32.jar"
* Finally, for the TORNADO2 variable, indicate the location of the main directory of the pipeline. In this case, /home/<yourusername>/IM-TORNADO-<version>
* Run the "check_deps.sh" script as "./check_deps.sh", to check for missing dependencies. If all goes well, all dependencies should be recognized.
* Add the bin directory to the PATH, so the commands can be recognized: "PATH=/home/<yourusername>/IM-TORNADO-<version>:$PATH"

Of course, you can choose to install it in a different directory. Just make sure you have write permissions if you want to do so.

If you install it in a directory that most users don't have write permissions, **run the pipeline with the example data at least once**, so the taxonomy database index is created by mothur. This has to be done for other new or custom taxonomies, and possibly for every new version of mothur.

## Running the pipeline

_These instructions are being expanded_

After installing you can run the pipeline:

* Create a directory where your data is going to be located. Copy all the fastq files into that directory.
* Copy your metadata/mapping file into your work directory. Only the fastq files referenced in the metadata/mapping file must be in the directory. If there are more (or fewer) files than what is declared in the metadata file, then the pipeline will throw an error.
* Copy the "tornado-params.sh" from the scripts directory in the pipeline.
* Edit the "tornado-params.sh" file, modify the run parameters accordingly, such as the prefix names, read lengths, taxonomy to use, maximum number of processors to use, spacer character, and output directories.
* To run the pipeline, execute "tornado_run_pipeline.sh"
* If all goes well, after much text scrolling, the pipeline will finish with no errors.

### What if there is an error?

Usually, errors are due to missing files or misnamed samples.

* Check your file names and sample names declared in the metadata file, and make sure they match.
* Make sure the sample names have no reserved characters. In particular, **the underscore "_" is not allowed.** It will cause problems in the pipeline, and most likely in downstream analysis with other software such as QIIME.

## Pipeline output

The pipeline will produce a set of files, all stored in the results directory:

* .biom files, BIOM-formatted OTU tables. You can use these directly many specialized packages, or easily converted into tables.
* .tree files. Newick-formatted tree files for the OTU reprentatives. Useful for calculating metrics such as UniFrac.
* .taxonomy files. Text based taxonomies with confidence scores.
* .final.fasta files. Fasta files of the OTU representatives.
* .aligned.fasta files. Fasta formatted multiple sequence alignments of the OTU representatives.
* .failures.txt files. List of reads that failed to map to the OTU representatives. These most likely are low quality reads, potentially chimeric sequences or singletons far from any known OTU.
* Your metadata/mapping file.

The pipeline deletes most of its intermediate files, except for the merged fasta files with the clean reads from all samples. These are stored in the workspace directory. These files can be used as input to software such as _picrust_ (for this case, the file must be pre-processed through _QIIME_ first. See the _picrust_ tutorial).

### What happens next?

Now you can use your BIOM, tree and metadata files for proper statistical analysis, testing and discovery. _QIIME_'s "core\_diversity\_analysis.py" script can give you a nice overview of your data. You can also try _phyloseq_ if you are familiar with R, or use the _metagenassist.ca_ web interface for analysis.

## How to cite

We do not have a proper manuscript for citations yet. The manuscript was submitted on February 5, 2014. In the meantime, please refer to this sourceforge project page.
