# Supplementary material for: IM-TORNADO: A Tool for Comparison of 16S Reads from Paired-End Libraries
Source: PLoS One. 2014 Dec 15;9(12):e114804. doi: 10.1371/journal.pone.0114804 (PMC4266640; doi:10.1371/journal.pone.0114804)
Supplement: S1 Code — Source code for the IM-TORNADO pipeline, version 2.0.0. This and subsequent versions of the pipeline are available in the SourceForge repository at http://sourceforge.net/projects/imtornado. (GZ) [file pone.0114804.s004.gz › IM-TORNADO-2.0.0/data/rdp9.taxonomy]

EU861894_S001148199	Bacteria;Armatimonadetes;Armatimonadia;Armatimonadales;Armatimonadaceae;Armatimonas_Armatimonadetes_gp1;
EF115542_S001020530	Bacteria;Cyanobacteria_Chloroplast;Chloroplast;Chloroplast_order_incertae_sedis;Chloroplast;Streptophyta;
AJ390458_S000126696	Bacteria;WS3;WS3_class_incertae_sedis;WS3_order_incertae_sedis;WS3_family_incertae_sedis;WS3_genus_incertae_sedis;
AY193293_S000401444	Bacteria;OD1;OD1_class_incertae_sedis;OD1_order_incertae_sedis;OD1_family_incertae_sedis;OD1_genus_incertae_sedis;
AY326563_S000138759	Bacteria;Acidobacteria;Acidobacteria_Gp1;Acidobacteria_Gp1_order_incertae_sedis;Acidobacteria_Gp1_family_incertae_sedis;Gp1;
EF515962_S000840404	Bacteria;Armatimonadetes;Chthonomonadetes;Chthonomonadales;Chthonomonadaceae;Chthonomonas_Armatimonadetes_gp3;
EF457303_S000834728	Bacteria;Acidobacteria;Acidobacteria_Gp13;Acidobacteria_Gp13_order_incertae_sedis;Acidobacteria_Gp13_family_incertae_sedis;Gp13;
AB513363_S001872188	Bacteria;Proteobacteria;Alphaproteobacteria;Rhodospirillales;Acetobacteraceae;Neokomagataea;
EF457465_S000834890	Bacteria;Acidobacteria;Acidobacteria_Gp6;Acidobacteria_Gp6_order_incertae_sedis;Acidobacteria_Gp6_family_incertae_sedis;Gp6;
EF115543_S001020307	Bacteria;Cyanobacteria_Chloroplast;Chloroplast;Chloroplast_order_incertae_sedis;Chloroplast;Streptophyta;
EF457487_S000834912	Bacteria;Acidobacteria;Acidobacteria_Gp16;Acidobacteria_Gp16_order_incertae_sedis;Acidobacteria_Gp16_family_incertae_sedis;Gp16;
Z95733_S000016889	Bacteria;Acidobacteria;Acidobacteria_Gp6;Acidobacteria_Gp6_order_incertae_sedis;Acidobacteria_Gp6_family_incertae_sedis;Gp6;
EF516412_S000840854	Bacteria;Armatimonadetes;Armatimonadia;Armatimonadales;Armatimonadaceae;Armatimonas_Armatimonadetes_gp1;
AJ428413_S000323143	Bacteria;Cyanobacteria_Chloroplast;Chloroplast;Chloroplast_order_incertae_sedis;Chloroplast;Streptophyta;
DQ465908_S000703699	Archaea;Korarchaeota;Candidatus_Korarchaeum;Candidatus_Korarchaeum_order_incertae_sedis;Candidatus_Korarchaeum_family_incertae_sedis;Candidatus_Korarchaeum_genus_incertae_sedis;
AF250331_S000390067	Archaea;Crenarchaeota;Thermoprotei;Desulfurococcales;Desulfurococcaceae;Desulfurococcus;
EF457304_S000834729	Bacteria;Acidobacteria;Acidobacteria_Gp6;Acidobacteria_Gp6_order_incertae_sedis;Acidobacteria_Gp6_family_incertae_sedis;Gp6;
U40335_S000437572	Bacteria;Cyanobacteria_Chloroplast;Cyanobacteria;Cyanobacteria_order_incertae_sedis;Family_II;GpIIb;
EF457504_S000834929	Bacteria;Acidobacteria;Acidobacteria_Gp15;Acidobacteria_Gp15_order_incertae_sedis;Acidobacteria_Gp15_family_incertae_sedis;Gp15;
X64382_S000749519	Bacteria;Verrucomicrobia;Spartobacteria;Spartobacteria_order_incertae_sedis;Spartobacteria_family_incertae_sedis;Spartobacteria_genera_incertae_sedis;
X97097_S000008845	Bacteria;Acidobacteria;Acidobacteria_Gp13;Acidobacteria_Gp13_order_incertae_sedis;Acidobacteria_Gp13_family_incertae_sedis;Gp13;
EF515236_S000839820	Bacteria;Armatimonadetes;Chthonomonadetes;Chthonomonadales;Chthonomonadaceae;Chthonomonas_Armatimonadetes_gp3;
EF457507_S000834932	Bacteria;Acidobacteria;Acidobacteria_Gp4;Acidobacteria_Gp4_order_incertae_sedis;Acidobacteria_Gp4_family_incertae_sedis;Gp4;
EF457374_S000834799	Bacteria;Acidobacteria;Acidobacteria_Gp14;Acidobacteria_Gp14_order_incertae_sedis;Acidobacteria_Gp14_family_incertae_sedis;Gp14;
AJ244308_S000020245	Bacteria;Verrucomicrobia;Spartobacteria;Spartobacteria_order_incertae_sedis;Spartobacteria_family_incertae_sedis;Spartobacteria_genera_incertae_sedis;
AJ133184_S000323093	Bacteria;Cyanobacteria_Chloroplast;Cyanobacteria;Cyanobacteria_order_incertae_sedis;Family_I;GpI;
DQ490004_S000686022	Bacteria;Armatimonadetes;Armatimonadetes_gp7_class_incertae_sedis;Armatimonadetes_gp7_order_incetae_sedis;Armatimonadetes_gp7_family_incetae_sedis;Armatimonadetes_gp7;
AF268998_S000340459	Bacteria;TM7;TM7_class_incertae_sedis;TM7_order_incertae_sedis;TM7_family_incertae_sedis;TM7_genus_incertae_sedis;
X84810_S000001992	Bacteria;Cyanobacteria_Chloroplast;Cyanobacteria;Cyanobacteria_order_incertae_sedis;Family_V;GpV;
AY289375_S000405845	Bacteria;Acidobacteria;Acidobacteria_Gp4;Acidobacteria_Gp4_order_incertae_sedis;Acidobacteria_Gp4_family_incertae_sedis;Gp4;
EU134992_S000933586	Bacteria;Armatimonadetes;Armatimonadetes_gp5_class_incertae_sedis;Armatimonadetes_gp5_order_incetae_sedis;Armatimonadetes_gp5_family_incetae_sedis;Armatimonadetes_gp5;
AJ519386_S000102346	Bacteria;Acidobacteria;Acidobacteria_Gp3;Acidobacteria_Gp3_order_incertae_sedis;Acidobacteria_Gp3_family_incertae_sedis;Gp3;
EF457384_S000834809	Bacteria;Acidobacteria;Acidobacteria_Gp1;Acidobacteria_Gp1_order_incertae_sedis;Acidobacteria_Gp1_family_incertae_sedis;Gp1;
EF457462_S000834887	Bacteria;Acidobacteria;Acidobacteria_Gp3;Acidobacteria_Gp3_order_incertae_sedis;Acidobacteria_Gp3_family_incertae_sedis;Gp3;
AY225644_S000403104	Bacteria;Acidobacteria;Acidobacteria_Gp10;Acidobacteria_Gp10_order_incertae_sedis;Acidobacteria_Gp10_family_incertae_sedis;Gp10;
X68464_S000041020	Bacteria;Acidobacteria;Acidobacteria_Gp1;Acidobacteria_Gp1_order_incertae_sedis;Acidobacteria_Gp1_family_incertae_sedis;Gp1;
AJ401132_S000020236	Bacteria;Verrucomicrobia;Subdivision3;Subdivision3_order_incertae_sedis;Subdivision3_family_incertae_sedis;3_genus_incertae_sedis;
AM777385_S001020447	Bacteria;Cyanobacteria_Chloroplast;Chloroplast;Chloroplast_order_incertae_sedis;Chloroplast;Streptophyta;
AF268996_S000340457	Bacteria;TM7;TM7_class_incertae_sedis;TM7_order_incertae_sedis;TM7_family_incertae_sedis;TM7_genus_incertae_sedis;
AM749746_S000872345	Bacteria;Armatimonadetes;Chthonomonadetes;Chthonomonadales;Chthonomonadaceae;Chthonomonas_Armatimonadetes_gp3;
EU134983_S000933577	Bacteria;Armatimonadetes;Chthonomonadetes;Chthonomonadales;Chthonomonadaceae;Chthonomonas_Armatimonadetes_gp3;
EF457339_S000834764	Bacteria;Acidobacteria;Acidobacteria_Gp18;Acidobacteria_Gp18_order_incertae_sedis;Acidobacteria_Gp18_family_incertae_sedis;Gp18;
EF457405_S000834830	Bacteria;Acidobacteria;Acidobacteria_Gp4;Acidobacteria_Gp4_order_incertae_sedis;Acidobacteria_Gp4_family_incertae_sedis;Gp4;
EU861902_S001148207	Bacteria;Armatimonadetes;Armatimonadia;Armatimonadales;Armatimonadaceae;Armatimonas_Armatimonadetes_gp1;
FN396961_S001550401	Bacteria;Bacteroidetes;Sphingobacteria;Sphingobacteriales;Flammeovirgaceae;Cesiribacter;
AF317741_S000341769	Bacteria;Acidobacteria;Acidobacteria_Gp9;Acidobacteria_Gp9_order_incertae_sedis;Acidobacteria_Gp9_family_incertae_sedis;Gp9;
AY212628_S000401988	Bacteria;Armatimonadetes;Armatimonadia;Armatimonadales;Armatimonadaceae;Armatimonas_Armatimonadetes_gp1;
AJ241003_S000020231	Bacteria;Acidobacteria;Acidobacteria_Gp10;Acidobacteria_Gp10_order_incertae_sedis;Acidobacteria_Gp10_family_incertae_sedis;Gp10;
AB240295_S000616395	Bacteria;Armatimonadetes;Armatimonadetes_gp2_class_incertae_sedis;Armatimonadetes_gp2_order_incetae_sedis;Armatimonadetes_gp2_family_incetae_sedis;Armatimonadetes_gp2;
EF457335_S000834760	Bacteria;Acidobacteria;Acidobacteria_Gp1;Acidobacteria_Gp1_order_incertae_sedis;Acidobacteria_Gp1_family_incertae_sedis;Gp1;
EF457474_S000834899	Bacteria;Acidobacteria;Acidobacteria_Gp1;Acidobacteria_Gp1_order_incertae_sedis;Acidobacteria_Gp1_family_incertae_sedis;Gp1;
DQ898156_S001020396	Bacteria;Cyanobacteria_Chloroplast;Chloroplast;Chloroplast_order_incertae_sedis;Chloroplast;Streptophyta;
DQ898156_S001020393	Bacteria;Cyanobacteria_Chloroplast;Chloroplast;Chloroplast_order_incertae_sedis;Chloroplast;Streptophyta;
EF457307_S000834732	Bacteria;Acidobacteria;Acidobacteria_Gp15;Acidobacteria_Gp15_order_incertae_sedis;Acidobacteria_Gp15_family_incertae_sedis;Gp15;
DQ465910_S000703701	Archaea;Korarchaeota;Candidatus_Korarchaeum;Candidatus_Korarchaeum_order_incertae_sedis;Candidatus_Korarchaeum_family_incertae_sedis;Candidatus_Korarchaeum_genus_incertae_sedis;
EF457389_S000834814	Bacteria;Acidobacteria;Acidobacteria_Gp17;Acidobacteria_Gp17_order_incertae_sedis;Acidobacteria_Gp17_family_incertae_sedis;Gp17;
EU135004_S000933598	Bacteria;Armatimonadetes;Armatimonadetes_gp4_class_incertae_sedis;Armatimonadetes_gp4_order_incetae_sedis;Armatimonadetes_gp4_family_incetae_sedis;Armatimonadetes_gp4;
AY193129_S000401280	Bacteria;OP11;OP11_class_incertae_sedis;OP11_order_incertae_sedis;OP11_family_incertae_sedis;OP11_genus_incertae_sedis;
AY193147_S000401298	Bacteria;OD1;OD1_class_incertae_sedis;OD1_order_incertae_sedis;OD1_family_incertae_sedis;OD1_genus_incertae_sedis;
EU135010_S000933604	Bacteria;Armatimonadetes;Armatimonadetes_gp4_class_incertae_sedis;Armatimonadetes_gp4_order_incetae_sedis;Armatimonadetes_gp4_family_incetae_sedis;Armatimonadetes_gp4;
Z95725_S000019607	Bacteria;Acidobacteria;Acidobacteria_Gp6;Acidobacteria_Gp6_order_incertae_sedis;Acidobacteria_Gp6_family_incertae_sedis;Gp6;
AY274137_S000405252	Bacteria;Acidobacteria;Acidobacteria_Gp7;Acidobacteria_Gp7_order_incertae_sedis;Acidobacteria_Gp7_family_incertae_sedis;Gp7;
AF145827_S000338686	Bacteria;TM7;TM7_class_incertae_sedis;TM7_order_incertae_sedis;TM7_family_incertae_sedis;TM7_genus_incertae_sedis;
AP004638_S000617956	Bacteria;Cyanobacteria_Chloroplast;Chloroplast;Chloroplast_order_incertae_sedis;Chloroplast;Streptophyta;
AY225642_S000403102	Bacteria;Acidobacteria;Acidobacteria_Gp10;Acidobacteria_Gp10_order_incertae_sedis;Acidobacteria_Gp10_family_incertae_sedis;Gp10;
AF523990_S000431354	Bacteria;Acidobacteria;Acidobacteria_Gp1;Acidobacteria_Gp1_order_incertae_sedis;Acidobacteria_Gp1_family_incertae_sedis;Gp1;
EF457305_S000834730	Bacteria;Acidobacteria;Acidobacteria_Gp17;Acidobacteria_Gp17_order_incertae_sedis;Acidobacteria_Gp17_family_incertae_sedis;Gp17;
FM866305_S001197998	Bacteria;Armatimonadetes;Chthonomonadetes;Chthonomonadales;Chthonomonadaceae;Chthonomonas_Armatimonadetes_gp3;
AF001479_S000386878	Bacteria;Cyanobacteria_Chloroplast;Cyanobacteria;Cyanobacteria_order_incertae_sedis;Family_II;GpIIa;
EF457400_S000834825	Bacteria;Acidobacteria;Acidobacteria_Gp3;Acidobacteria_Gp3_order_incertae_sedis;Acidobacteria_Gp3_family_incertae_sedis;Gp3;
AY250867_S000404615	Bacteria;Acidobacteria;Acidobacteria_Gp4;Acidobacteria_Gp4_order_incertae_sedis;Acidobacteria_Gp4_family_incertae_sedis;Gp4;
AJ390441_S000127314	Bacteria;WS3;WS3_class_incertae_sedis;WS3_order_incertae_sedis;WS3_family_incertae_sedis;WS3_genus_incertae_sedis;
M59122_S000436485	Bacteria;Firmicutes;Clostridia;Halanaerobiales;Halobacteroidaceae;Sporohalobacter;
X78681_S000004780	Bacteria;Cyanobacteria_Chloroplast;Cyanobacteria;Cyanobacteria_order_incertae_sedis;Family_VIII;GpVIII;
AB300112_S000825839	Bacteria;Armatimonadetes;Armatimonadetes_gp2_class_incertae_sedis;Armatimonadetes_gp2_order_incetae_sedis;Armatimonadetes_gp2_family_incetae_sedis;Armatimonadetes_gp2;
AF485788_S000350479	Bacteria;Acidobacteria;Acidobacteria_Gp17;Acidobacteria_Gp17_order_incertae_sedis;Acidobacteria_Gp17_family_incertae_sedis;Gp17;
EF457297_S000834722	Bacteria;Acidobacteria;Acidobacteria_Gp1;Acidobacteria_Gp1_order_incertae_sedis;Acidobacteria_Gp1_family_incertae_sedis;Gp1;
GU562337_S002304917	Bacteria;Proteobacteria;Gammaproteobacteria;Enterobacteriales;Enterobacteriaceae;Gibbsiella;
AF050560_S000336789	Bacteria;Verrucomicrobia;Subdivision5;Subdivision5_order_incertae_sedis;Subdivision5_family_incertae_sedis;5_genus_incertae_sedis;
AY326582_S000139053	Bacteria;Acidobacteria;Acidobacteria_Gp25;Acidobacteria_Gp25_order_incertae_sedis;Acidobacteria_Gp25_family_incertae_sedis;Gp25;
EF457325_S000834750	Bacteria;Acidobacteria;Acidobacteria_Gp5;Acidobacteria_Gp5_order_incertae_sedis;Acidobacteria_Gp5_family_incertae_sedis;Gp5;
EF457472_S000834897	Bacteria;Acidobacteria;Acidobacteria_Gp6;Acidobacteria_Gp6_order_incertae_sedis;Acidobacteria_Gp6_family_incertae_sedis;Gp6;
DQ899947_S001020439	Bacteria;Cyanobacteria_Chloroplast;Chloroplast;Chloroplast_order_incertae_sedis;Chloroplast;Streptophyta;
GQ232737_S002223258	Bacteria;Proteobacteria;Alphaproteobacteria;Rhodobacterales;Rhodobacteraceae;Litorimicrobium;
AY197421_S000124196	Bacteria;Acidobacteria;Acidobacteria_Gp23;Acidobacteria_Gp23_order_incertae_sedis;Acidobacteria_Gp23_family_incertae_sedis;Gp23;
DQ450815_S000692513	Bacteria;Armatimonadetes;Armatimonadetes_gp4_class_incertae_sedis;Armatimonadetes_gp4_order_incetae_sedis;Armatimonadetes_gp4_family_incetae_sedis;Armatimonadetes_gp4;
AJ536862_S000141544	Bacteria;Acidobacteria;Acidobacteria_Gp1;Acidobacteria_Gp1_order_incertae_sedis;Acidobacteria_Gp1_family_incertae_sedis;Gp1;
EU135011_S000933605	Bacteria;Armatimonadetes;Armatimonadetes_gp4_class_incertae_sedis;Armatimonadetes_gp4_order_incetae_sedis;Armatimonadetes_gp4_family_incetae_sedis;Armatimonadetes_gp4;
AJ879453_S000592059	Bacteria;Cyanobacteria_Chloroplast;Chloroplast;Chloroplast_order_incertae_sedis;Chloroplast;Streptophyta;
AJ289992_S000016962	Bacteria;Verrucomicrobia;Spartobacteria;Spartobacteria_order_incertae_sedis;Spartobacteria_family_incertae_sedis;Spartobacteria_genera_incertae_sedis;
AY326556_S000140298	Bacteria;Acidobacteria;Acidobacteria_Gp1;Acidobacteria_Gp1_order_incertae_sedis;Acidobacteria_Gp1_family_incertae_sedis;Gp1;
CU925187_S002951973	Bacteria;Armatimonadetes;Armatimonadetes_gp2_class_incertae_sedis;Armatimonadetes_gp2_order_incetae_sedis;Armatimonadetes_gp2_family_incetae_sedis;Armatimonadetes_gp2;
AF268999_S000340460	Bacteria;TM7;TM7_class_incertae_sedis;TM7_order_incertae_sedis;TM7_family_incertae_sedis;TM7_genus_incertae_sedis;
AF050559_S000336788	Bacteria;Verrucomicrobia;Subdivision5;Subdivision5_order_incertae_sedis;Subdivision5_family_incertae_sedis;5_genus_incertae_sedis;
AF523978_S000431342	Bacteria;Acidobacteria;Acidobacteria_Gp13;Acidobacteria_Gp13_order_incertae_sedis;Acidobacteria_Gp13_family_incertae_sedis;Gp13;
EF457341_S000834766	Bacteria;Acidobacteria;Acidobacteria_Gp13;Acidobacteria_Gp13_order_incertae_sedis;Acidobacteria_Gp13_family_incertae_sedis;Gp13;
EF457480_S000834905	Bacteria;Acidobacteria;Acidobacteria_Gp16;Acidobacteria_Gp16_order_incertae_sedis;Acidobacteria_Gp16_family_incertae_sedis;Gp16;
AF013527_S000336276	Bacteria;Acidobacteria;Acidobacteria_Gp6;Acidobacteria_Gp6_order_incertae_sedis;Acidobacteria_Gp6_family_incertae_sedis;Gp6;
AJ292577_S000018179	Bacteria;Acidobacteria;Acidobacteria_Gp1;Acidobacteria_Gp1_order_incertae_sedis;Acidobacteria_Gp1_family_incertae_sedis;Gp1;
GQ487984_S001683783	Bacteria;Armatimonadetes;Chthonomonadetes;Chthonomonadales;Chthonomonadaceae;Chthonomonas_Armatimonadetes_gp3;
AY326565_S000140951	Bacteria;Acidobacteria;Acidobacteria_Gp1;Acidobacteria_Gp1_order_incertae_sedis;Acidobacteria_Gp1_family_incertae_sedis;Gp1;
EF457369_S000834794	Bacteria;Acidobacteria;Acidobacteria_Gp19;Acidobacteria_Gp19_order_incertae_sedis;Acidobacteria_Gp19_family_incertae_sedis;Gp19;
EF457467_S000834892	Bacteria;Acidobacteria;Acidobacteria_Gp3;Acidobacteria_Gp3_order_incertae_sedis;Acidobacteria_Gp3_family_incertae_sedis;Gp3;
AY862081_S000488677	Archaea;Korarchaeota;Candidatus_Korarchaeum;Candidatus_Korarchaeum_order_incertae_sedis;Candidatus_Korarchaeum_family_incertae_sedis;Candidatus_Korarchaeum_genus_incertae_sedis;
DQ422812_S001020357	Bacteria;Cyanobacteria_Chloroplast;Chloroplast;Chloroplast_order_incertae_sedis;Chloroplast;Streptophyta;
AF186413_S000339218	Bacteria;Acidobacteria;Acidobacteria_Gp11;Acidobacteria_Gp11_order_incertae_sedis;Acidobacteria_Gp11_family_incertae_sedis;Gp11;
EU189133_S001020381	Bacteria;Cyanobacteria_Chloroplast;Chloroplast;Chloroplast_order_incertae_sedis;Chloroplast;Streptophyta;
EF457316_S000834741	Bacteria;Acidobacteria;Acidobacteria_Gp9;Acidobacteria_Gp9_order_incertae_sedis;Acidobacteria_Gp9_family_incertae_sedis;Gp9;
DQ645244_S000725421	Bacteria;Armatimonadetes;Armatimonadetes_gp7_class_incertae_sedis;Armatimonadetes_gp7_order_incetae_sedis;Armatimonadetes_gp7_family_incetae_sedis;Armatimonadetes_gp7;
AY193189_S000401340	Bacteria;OD1;OD1_class_incertae_sedis;OD1_order_incertae_sedis;OD1_family_incertae_sedis;OD1_genus_incertae_sedis;
EF457488_S000834913	Bacteria;Acidobacteria;Acidobacteria_Gp17;Acidobacteria_Gp17_order_incertae_sedis;Acidobacteria_Gp17_family_incertae_sedis;Gp17;
AF523897_S000431261	Bacteria;Acidobacteria;Acidobacteria_Gp1;Acidobacteria_Gp1_order_incertae_sedis;Acidobacteria_Gp1_family_incertae_sedis;Gp1;
AY193140_S000401291	Bacteria;OD1;OD1_class_incertae_sedis;OD1_order_incertae_sedis;OD1_family_incertae_sedis;OD1_genus_incertae_sedis;
Z95727_S000017998	Bacteria;Acidobacteria;Acidobacteria_Gp6;Acidobacteria_Gp6_order_incertae_sedis;Acidobacteria_Gp6_family_incertae_sedis;Gp6;
EU135026_S000933620	Bacteria;Armatimonadetes;Chthonomonadetes;Chthonomonadales;Chthonomonadaceae;Chthonomonas_Armatimonadetes_gp3;
EF457452_S000834877	Bacteria;Acidobacteria;Acidobacteria_Gp19;Acidobacteria_Gp19_order_incertae_sedis;Acidobacteria_Gp19_family_incertae_sedis;Gp19;
AY114332_S000435316	Bacteria;WS3;WS3_class_incertae_sedis;WS3_order_incertae_sedis;WS3_family_incertae_sedis;WS3_genus_incertae_sedis;
AY225640_S000403100	Bacteria;Acidobacteria;Acidobacteria_Gp17;Acidobacteria_Gp17_order_incertae_sedis;Acidobacteria_Gp17_family_incertae_sedis;Gp17;
AY373411_S000572109	Bacteria;Acidobacteria;Acidobacteria_Gp21;Acidobacteria_Gp21_order_incertae_sedis;Acidobacteria_Gp21_family_incertae_sedis;Gp21;
DQ787476_S000722177	Archaea;Euryarchaeota;Methanomicrobia;Methanomicrobiales;Methanomicrobiaceae;Methanoculleus;
DQ860977_S001152428	Archaea;Euryarchaeota;Halobacteria;Halobacteriales;Halobacteriaceae;Haloferax;
DQ860980_S001152431	Archaea;Euryarchaeota;Halobacteria;Halobacteriales;Halobacteriaceae;Haloferax;
DQ885259_S000728630	Bacteria;Proteobacteria;Gammaproteobacteria;Enterobacteriales;Enterobacteriaceae;Cosenzaea;
EF016285_S000824488	Archaea;Euryarchaeota;Methanobacteria;Methanobacteriales;Methanobacteriaceae;Methanobacterium;
EF028067_S000842633	Archaea;Euryarchaeota;Halobacteria;Halobacteriales;Halobacteriaceae;Halorubrum;
EF055454_S000752001	Archaea;Euryarchaeota;Halobacteria;Halobacteriales;Halobacteriaceae;Halosarcina;
EF077631_S000769046	Archaea;Euryarchaeota;Halobacteria;Halobacteriales;Halobacteriaceae;Natronococcus;
EF077633_S000769048	Archaea;Euryarchaeota;Halobacteria;Halobacteriales;Halobacteriaceae;Haloterrigena;
EF077639_S000769054	Archaea;Euryarchaeota;Halobacteria;Halobacteriales;Halobacteriaceae;Halorubrum;
EF126149_S000765596	Bacteria;Cyanobacteria_Chloroplast;Cyanobacteria;Cyanobacteria_order_incertae_sedis;Family_VII;GpVII;
EF127229_S000965685	Archaea;Euryarchaeota;Halobacteria;Halobacteriales;Halobacteriaceae;Halorhabdus;
EF139654_S000769748	Archaea;Euryarchaeota;Halobacteria;Halobacteriales;Halobacteriaceae;Halorubrum;
EF197795_S000805416	Bacteria;Firmicutes;Clostridia;Clostridiales;Clostridiaceae_1;Clostridium_sensu_stricto;
EF199998_S000805548	Bacteria;Firmicutes;Clostridia;Clostridiales;Clostridiaceae_1;Clostridium_sensu_stricto;
EF533994_S000859947	Archaea;Euryarchaeota;Halobacteria;Halobacteriales;Halobacteriaceae;Halomicrobium;
EF552404_S000860299	Archaea;Crenarchaeota;Thermoprotei;Fervidicoccales;Fervidicoccaceae;Fervidicoccus;
EF564277_S001014726	Bacteria;Firmicutes;Clostridia;Clostridiales;Lachnospiraceae;Clostridium_XlVa;
EF645681_S000893191	Archaea;Euryarchaeota;Halobacteria;Halobacteriales;Halobacteriaceae;Haloarcula;
EF645685_S000893195	Archaea;Euryarchaeota;Halobacteria;Halobacteriales;Halobacteriaceae;Haloarcula;
EF645688_S000893198	Archaea;Euryarchaeota;Halobacteria;Halobacteriales;Halobacteriaceae;Haloarcula;
EF645690_S000893200	Archaea;Euryarchaeota;Halobacteria;Halobacteriales;Halobacteriaceae;Halomicrobium;
EF660747_S001292585	Archaea;Euryarchaeota;Halobacteria;Halobacteriales;Halobacteriaceae;Haladaptatus;
EU037903_S000903067	Bacteria;Firmicutes;Clostridia;Clostridiales;Clostridiaceae_1;Clostridium_sensu_stricto;
EU156000_S000943039	Archaea;Euryarchaeota;Methanomicrobia;Methanomicrobiales;Methanomicrobiaceae;Methanosphaerula;
EU167539_S001044475	Archaea;Crenarchaeota;Thermoprotei;Desulfurococcales;Desulfurococcaceae;Desulfurococcus;
EU560726_S001743518	Bacteria;Actinobacteria;Actinobacteria;Actinomycetales;Micromonosporaceae;Jishengella;
EU711413_S001045438	Archaea;Euryarchaeota;Methanomicrobia;Methanosarcinales;Methanosarcinaceae;Methanolobus;
EU816420_S001153886	Bacteria;Firmicutes;Clostridia;Clostridiales;Clostridiaceae_1;Clostridium_sensu_stricto;
EU833987_S001154118	Bacteria;Proteobacteria;Alphaproteobacteria;Rhodospirillales;Rhodospirillaceae;Desertibacter;
EU887283_S001793488	Archaea;Euryarchaeota;Halobacteria;Halobacteriales;Halobacteriaceae;Halogranum;
EU887284_S001573772	Archaea;Euryarchaeota;Halobacteria;Halobacteriales;Halobacteriaceae;Halopelagius;
EU887285_S001328389	Archaea;Euryarchaeota;Halobacteria;Halobacteriales;Halobacteriaceae;Haladaptatus;
EU887286_S001573773	Archaea;Euryarchaeota;Halobacteria;Halobacteriales;Halobacteriaceae;Halogeometricum;
EU925618_S001169386	Bacteria;Firmicutes;Bacilli;Bacillales;Sporolactobacillaceae;Sporolactobacillaceae_incertae_sedis;
EU931577_S001609986	Archaea;Euryarchaeota;Halobacteria;Halobacteriales;Halobacteriaceae;Halosarcina;
EU931578_S001609987	Archaea;Euryarchaeota;Halobacteria;Halobacteriales;Halobacteriaceae;Haloplanus;
FJ216404_S001188969	Archaea;Euryarchaeota;Archaeoglobi;Archaeoglobales;Archaeoglobaceae;Geoglobus;
FJ224366_S001189022	Archaea;Euryarchaeota;Methanomicrobia;Methanosarcinales;Methanosarcinaceae;Methanosalsum;
FJ429313_S001241726	Archaea;Euryarchaeota;Halobacteria;Halobacteriales;Halobacteriaceae;Haloarcula;
FJ429317_S001241730	Archaea;Euryarchaeota;Halobacteria;Halobacteriales;Halobacteriaceae;Haloarcula;
FJ545273_S001264969	Archaea;Euryarchaeota;Halobacteria;Halobacteriales;Halobacteriaceae;Haloterrigena;
FJ560749_S001328551	Bacteria;Proteobacteria;Alphaproteobacteria;Rhizobiales;Rhizobiales_incertae_sedis;Vasilyevaea;
FJ560750_S001328552	Bacteria;Proteobacteria;Alphaproteobacteria;Rhizobiales;Rhizobiales_incertae_sedis;Bauldia;
FJ715930_S001329583	Bacteria;Firmicutes;Negativicutes;Selenomonadales;Veillonellaceae;Negativicoccus;
FJ746578_S001329682	Bacteria;Firmicutes;Bacilli;Bacillales;Bacillaceae_2;Streptohalobacillus;
FJ810190_S001351485	Archaea;Euryarchaeota;Archaeoglobi;Archaeoglobales;Archaeoglobaceae;Archaeoglobus;
FJ825145_S001352202	Bacteria;Firmicutes;Bacilli;Bacillales;Sporolactobacillaceae;Sporolactobacillaceae_incertae_sedis;
FJ977567_S001550016	Archaea;Euryarchaeota;Methanomicrobia;Methanomicrobiales;Methanomicrobiaceae;Methanoculleus;
FN376859_S001353227	Archaea;Euryarchaeota;Halobacteria;Halobacteriales;Halobacteriaceae;Natronorubrum;
FN552748_S002032927	Bacteria;Actinobacteria;Actinobacteria;Actinomycetales;Propionibacteriaceae;Auraticoccus;
GQ221761_S001575978	Bacteria;Proteobacteria;Alphaproteobacteria;Rhizobiales;Rhizobiales_incertae_sedis;Vasilyevaea;
GQ221764_S001575981	Bacteria;Proteobacteria;Alphaproteobacteria;Rhizobiales;Rhizobiales_incertae_sedis;Bauldia;
GQ282623_S001576884	Archaea;Euryarchaeota;Halobacteria;Halobacteriales;Halobacteriaceae;Halogranum;
GQ282624_S001576885	Archaea;Euryarchaeota;Halobacteria;Halobacteriales;Halobacteriaceae;Halogranum;
GQ282625_S001576886	Archaea;Euryarchaeota;Halobacteria;Halobacteriales;Halobacteriaceae;Haloplanus;
GU117702_S001745410	Bacteria;Bacteroidetes;Bacteroidetes_incertae_sedis_class_incertae_sedis;Bacteroidetes_incertae_sedis_order_incertae_sedis;Bacteroidetes_incertae_sedis_family_incertae_sedis;Ohtaekwangia;
GU269550_S001873790	Bacteria;Firmicutes;Clostridia;Clostridiales;Lachnospiraceae;Lachnospiracea_incertae_sedis;
GU269551_S001873791	Bacteria;Firmicutes;Clostridia;Clostridiales;Peptostreptococcaceae;Peptostreptococcaceae_incertae_sedis;
L00922_S000414244	Archaea;Euryarchaeota;Halobacteria;Halobacteriales;Halobacteriaceae;Halorubrum;
L04165_S000414260	Bacteria;Firmicutes;Clostridia;Clostridiales;Lachnospiraceae;Clostridium_XlVa;
L07510_S000414322	Archaea;Crenarchaeota;Thermoprotei;Thermoproteales;Thermoproteaceae;Pyrobaculum;
L09177_S000414355	Bacteria;Firmicutes;Clostridia;Clostridiales;Ruminococcaceae;Clostridium_IV;
L34418_S000414597	Bacteria;Firmicutes;Clostridia;Clostridiales;Lachnospiraceae;Clostridium_XlVa;
L34420_S000414599	Bacteria;Firmicutes;Clostridia;Clostridiales;Lachnospiraceae;Lachnospiracea_incertae_sedis;
L34421_S000414600	Bacteria;Firmicutes;Clostridia;Clostridiales;Lachnospiraceae;Lachnospiracea_incertae_sedis;
L34617_S000414606	Bacteria;Firmicutes;Erysipelotrichia;Erysipelotrichales;Erysipelotrichaceae;Erysipelotrichaceae_incertae_sedis;
L34621_S000414610	Bacteria;Firmicutes;Clostridia;Clostridiales;Lachnospiraceae;Lachnospiracea_incertae_sedis;
L34625_S000414614	Bacteria;Firmicutes;Clostridia;Clostridiales;Ruminococcaceae;Clostridium_IV;
L34627_S000414616	Bacteria;Firmicutes;Clostridia;Clostridiales;Lachnospiraceae;Lachnospiracea_incertae_sedis;
L34628_S000414617	Bacteria;Firmicutes;Clostridia;Clostridiales;Lachnospiraceae;Lachnospiracea_incertae_sedis;
L34682_S000414619	Bacteria;Firmicutes;Erysipelotrichia;Erysipelotrichales;Erysipelotrichaceae;Erysipelotrichaceae_incertae_sedis;
L34683_S000414620	Bacteria;Firmicutes;Erysipelotrichia;Erysipelotrichales;Erysipelotrichaceae;Erysipelotrichaceae_incertae_sedis;
L37585_S000414699	Bacteria;Firmicutes;Clostridia;Clostridiales;Clostridiaceae_1;Clostridium_sensu_stricto;
L76604_S000436020	Bacteria;Firmicutes;Clostridia;Clostridiales;Lachnospiraceae;Lachnospiracea_incertae_sedis;
L77117_S000641398	Archaea;Euryarchaeota;Methanococci;Methanococcales;Methanocaldococcaceae;Methanocaldococcus;
L77117_S000641399	Archaea;Euryarchaeota;Methanococci;Methanococcales;Methanocaldococcaceae;Methanocaldococcus;
M23730_S000436094	Bacteria;Firmicutes;Erysipelotrichia;Erysipelotrichales;Erysipelotrichaceae;Erysipelotrichaceae_incertae_sedis;
M38637_S000436282	Archaea;Euryarchaeota;Thermoplasmata;Thermoplasmatales;Thermoplasmataceae;Thermoplasma;
M59088_S000436453	Bacteria;Firmicutes;Clostridia;Clostridiales;Clostridiaceae_1;Clostridium_sensu_stricto;
M59089_S000436454	Bacteria;Firmicutes;Clostridia;Clostridiales;Lachnospiraceae;Clostridium_XlVa;
M59091_S000436456	Bacteria;Firmicutes;Clostridia;Clostridiales;Clostridiaceae_1;Clostridium_sensu_stricto;
M59093_S000436458	Bacteria;Firmicutes;Clostridia;Clostridiales;Clostridiaceae_1;Clostridium_sensu_stricto;
M59107_S000436472	Bacteria;Firmicutes;Clostridia;Clostridiales;Peptostreptococcaceae;Clostridium_XI;
M59112_S000436475	Bacteria;Firmicutes;Clostridia;Clostridiales;Lachnospiraceae;Clostridium_XlVa;
M59113_S000436476	Bacteria;Firmicutes;Clostridia;Clostridiales;Clostridiaceae_1;Clostridium_sensu_stricto;
M59128_S000436491	Archaea;Euryarchaeota;Methanococci;Methanococcales;Methanococcaceae;Methanothermococcus;
M59131_S000436494	Archaea;Euryarchaeota;Methanomicrobia;Methanomicrobiales;Methanomicrobiaceae;Methanogenium;
M59133_S000436496	Archaea;Euryarchaeota;Methanomicrobia;Methanosarcinales;Methanosarcinaceae;Methanohalophilus;
M59134_S000436497	Archaea;Euryarchaeota;Methanomicrobia;Methanomicrobiales;Methanomicrobiaceae;Methanoculleus;
M59137_S000436500	Archaea;Euryarchaeota;Methanomicrobia;Methanosarcinales;Methanosarcinaceae;Methanosarcina;
M59140_S000436503	Archaea;Euryarchaeota;Methanomicrobia;Methanosarcinales;Methanosarcinaceae;Methanosarcina;
M59142_S000436505	Archaea;Euryarchaeota;Methanomicrobia;Methanomicrobiales;Methanomicrobiaceae;Methanomicrobium;
M59143_S000436506	Archaea;Euryarchaeota;Methanomicrobia;Methanomicrobiales;Methanomicrobiaceae;Methanoplanus;
M59147_S000436510	Archaea;Euryarchaeota;Methanomicrobia;Methanomicrobiales;Methanocorpusculaceae;Methanocorpusculum;
M59230_S000021505	Bacteria;Firmicutes;Erysipelotrichia;Erysipelotrichales;Erysipelotrichaceae;Erysipelotrichaceae_incertae_sedis;
S46734_S000380961	Bacteria;Firmicutes;Clostridia;Clostridiales;Clostridiaceae_1;Clostridium_sensu_stricto;
U16122_S000437203	Bacteria;Firmicutes;Clostridia;Clostridiales;Clostridiaceae_1;Clostridium_sensu_stricto;
U16147_S000437206	Bacteria;Firmicutes;Clostridia;Clostridiales;Clostridiaceae_1;Clostridium_sensu_stricto;
U17364_S000437232	Archaea;Euryarchaeota;Halobacteria;Halobacteriales;Halobacteriaceae;Halorubrum;
U17365_S000437233	Archaea;Euryarchaeota;Halobacteria;Halobacteriales;Halobacteriaceae;Halorubrum;
U20152_S000437252	Archaea;Euryarchaeota;Methanomicrobia;Methanosarcinales;Methanosarcinaceae;Methanolobus;
U20154_S000437254	Archaea;Euryarchaeota;Methanomicrobia;Methanosarcinales;Methanosarcinaceae;Methanolobus;
U20155_S000622332	Archaea;Euryarchaeota;Methanomicrobia;Methanosarcinales;Methanosarcinaceae;Methanolobus;
U37378_S000437528	Bacteria;Firmicutes;Clostridia;Clostridiales;Lachnospiraceae;Clostridium_XlVa;
U41095_S000437582	Archaea;Euryarchaeota;Methanobacteria;Methanobacteriales;Methanobacteriaceae;Methanobrevibacter;
U41563_S000437601	Bacteria;Acidobacteria;Holophagae;Holophagales;Holophagaceae;Geothrix;
U51843_S000437764	Bacteria;Firmicutes;Clostridia;Clostridiales;Clostridiaceae_1;Clostridium_sensu_stricto;
U55233_S000437792	Archaea;Euryarchaeota;Methanobacteria;Methanobacteriales;Methanobacteriaceae;Methanobrevibacter;
U55236_S000437795	Archaea;Euryarchaeota;Methanobacteria;Methanobacteriales;Methanobacteriaceae;Methanobrevibacter;
U55237_S000437796	Archaea;Euryarchaeota;Methanobacteria;Methanobacteriales;Methanobacteriaceae;Methanobrevibacter;
U55238_S000437797	Archaea;Euryarchaeota;Methanobacteria;Methanobacteriales;Methanobacteriaceae;Methanobrevibacter;
U55240_S000437799	Archaea;Euryarchaeota;Methanobacteria;Methanobacteriales;Methanobacteriaceae;Methanobrevibacter;
U59278_S000437948	Bacteria;Firmicutes;Clostridia;Clostridiales;Clostridiaceae_1;Clostridium_sensu_stricto;
U60012_S000437977	Bacteria;Verrucomicrobia;Verrucomicrobiae;Verrucomicrobiales;Verrucomicrobiaceae;Prosthecobacter;
U60013_S000004778	Bacteria;Verrucomicrobia;Verrucomicrobiae;Verrucomicrobiales;Verrucomicrobiaceae;Prosthecobacter;
U60014_S000437978	Bacteria;Verrucomicrobia;Verrucomicrobiae;Verrucomicrobiales;Verrucomicrobiaceae;Prosthecobacter;
U60015_S000437979	Bacteria;Verrucomicrobia;Verrucomicrobiae;Verrucomicrobiales;Verrucomicrobiaceae;Prosthecobacter;
U62533_S000438018	Archaea;Euryarchaeota;Methanobacteria;Methanobacteriales;Methanobacteriaceae;Methanobrevibacter;
U76534_S000438438	Archaea;Euryarchaeota;Thermococci;Thermococcales;Thermococcaceae;Thermococcus;
U82322_S000438508	Archaea;Euryarchaeota;Methanobacteria;Methanobacteriales;Methanobacteriaceae;Methanobrevibacter;
X14835_S000529303	Archaea;Crenarchaeota;Thermoprotei;Thermoproteales;Thermofilaceae;Thermofilum;
X15364_S000529307	Archaea;Euryarchaeota;Methanobacteria;Methanobacteriales;Methanobacteriaceae;Methanothermobacter;
X66002_S000127873	Bacteria;Firmicutes;Clostridia;Clostridiales;Ruminococcaceae;Clostridium_IV;
X68174_S000009597	Bacteria;Firmicutes;Clostridia;Clostridiales;Clostridiaceae_1;Clostridium_sensu_stricto;
X68179_S000014607	Bacteria;Firmicutes;Clostridia;Clostridiales;Clostridiaceae_1;Clostridium_sensu_stricto;
X68183_S000001564	Bacteria;Firmicutes;Clostridia;Clostridiales;Clostridiaceae_1;Clostridium_sensu_stricto;
X68189_S000260539	Bacteria;Firmicutes;Clostridia;Clostridiales;Clostridiaceae_1;Clostridium_sensu_stricto;
X68316_S000260680	Bacteria;Firmicutes;Clostridia;Clostridiales;Clostridiaceae_1;Clostridium_sensu_stricto;
X71846_S000014604	Bacteria;Firmicutes;Clostridia;Clostridiales;Ruminococcaceae;Clostridium_III;
X71847_S000007743	Bacteria;Firmicutes;Clostridia;Clostridiales;Ruminococcaceae;Clostridium_III;
X71848_S000007744	Bacteria;Firmicutes;Clostridia;Clostridiales;Lachnospiraceae;Clostridium_XlVa;
X71849_S000005084	Bacteria;Firmicutes;Clostridia;Clostridiales;Clostridiaceae_1;Clostridium_sensu_stricto;
X71850_S000009214	Bacteria;Firmicutes;Clostridia;Clostridiales;Clostridiaceae_1;Clostridium_sensu_stricto;
X71851_S000015700	Bacteria;Firmicutes;Clostridia;Clostridiales;Lachnospiraceae;Clostridium_XlVb;
X71852_S000006587	Bacteria;Firmicutes;Clostridia;Clostridiales;Ruminococcaceae;Clostridium_III;
X71853_S000015326	Bacteria;Firmicutes;Clostridia;Clostridiales;Lachnospiraceae;Clostridium_XlVa;
X71856_S000014948	Bacteria;Firmicutes;Clostridia;Clostridiales;Ruminococcaceae;Clostridium_III;
X71857_S000021696	Bacteria;Firmicutes;Clostridia;Clostridiales;Clostridiaceae_1;Clostridium_sensu_stricto;
X71860_S000012715	Bacteria;Firmicutes;Clostridia;Clostridiales;Lachnospiraceae;Lachnospiracea_incertae_sedis;
X72495_S000414748	Archaea;Euryarchaeota;Halobacteria;Halobacteriales;Halobacteriaceae;Natrialba;
X72868_S000007751	Bacteria;Firmicutes;Clostridia;Clostridiales;Clostridiaceae_1;Clostridium_sensu_stricto;
X72869_S000008489	Bacteria;Firmicutes;Clostridia;Clostridiales;Clostridiaceae_1;Clostridium_sensu_stricto;
X72870_S000012708	Bacteria;Firmicutes;Clostridia;Clostridiales;Ruminococcaceae;Clostridium_III;
X73436_S000260726	Bacteria;Firmicutes;Clostridia;Clostridiales;Lachnospiraceae;Clostridium_XlVa;
X73439_S000260454	Bacteria;Firmicutes;Clostridia;Clostridiales;Clostridiaceae_1;Clostridium_sensu_stricto;
X73440_S000260570	Bacteria;Firmicutes;Erysipelotrichia;Erysipelotrichales;Erysipelotrichaceae;Clostridium_XVIII;
X73443_S000260729	Bacteria;Firmicutes;Clostridia;Clostridiales;Lachnospiraceae;Clostridium_XlVa;
X73447_S000260202	Bacteria;Firmicutes;Clostridia;Clostridiales;Peptostreptococcaceae;Clostridium_XI;
X73448_S000260571	Bacteria;Firmicutes;Clostridia;Clostridiales;Clostridiaceae_1;Clostridium_sensu_stricto;
X74770_S000260778	Bacteria;Firmicutes;Clostridia;Clostridiales;Clostridiaceae_1;Clostridium_sensu_stricto;
X75272_S000016392	Bacteria;Firmicutes;Clostridia;Clostridiales;Clostridiaceae_1;Clostridium_sensu_stricto;
X75907_S000128907	Bacteria;Firmicutes;Clostridia;Clostridiales;Clostridiaceae_1;Clostridium_sensu_stricto;
X75908_S000130514	Bacteria;Firmicutes;Erysipelotrichia;Erysipelotrichales;Erysipelotrichaceae;Clostridium_XVIII;
X76163_S000260335	Bacteria;Firmicutes;Clostridia;Clostridiales;Lachnospiraceae;Clostridium_XlVa;
X76444_S000022130	Bacteria;Firmicutes;Bacilli;Bacillales;Sporolactobacillaceae;Sporolactobacillaceae_incertae_sedis;
X76445_S000003074	Bacteria;Firmicutes;Bacilli;Bacillales;Sporolactobacillaceae;Sporolactobacillaceae_incertae_sedis;
X76739_S000260779	Bacteria;Firmicutes;Clostridia;Clostridiales;Lachnospiraceae;Clostridium_XlVa;
X76740_S000260369	Bacteria;Firmicutes;Clostridia;Clostridiales;Clostridiaceae_1;Clostridium_sensu_stricto;
X76744_S000260249	Bacteria;Firmicutes;Clostridia;Clostridiales;Clostridiaceae_1;Clostridium_sensu_stricto;
X76745_S000260250	Bacteria;Firmicutes;Clostridia;Clostridiales;Clostridiaceae_1;Clostridium_sensu_stricto;
X76746_S000260780	Bacteria;Firmicutes;Clostridia;Clostridiales;Lachnospiraceae;Clostridium_XlVb;
X76748_S000260204	Bacteria;Firmicutes;Clostridia;Clostridiales;Lachnospiraceae;Clostridium_XlVb;
X76750_S000260076	Bacteria;Firmicutes;Clostridia;Clostridiales;Peptostreptococcaceae;Clostridium_XI;
X77215_S000021309	Bacteria;Acidobacteria;Holophagae;Holophagales;Holophagaceae;Holophaga;
X77835_S000260420	Bacteria;Firmicutes;Clostridia;Clostridiales;Clostridiaceae_1;Clostridium_sensu_stricto;
X77836_S000260847	Bacteria;Firmicutes;Clostridia;Clostridiales;Peptostreptococcaceae;Clostridium_XI;
X77837_S000260421	Bacteria;Firmicutes;Clostridia;Clostridiales;Peptostreptococcaceae;Clostridium_XI;
X77839_S000260417	Bacteria;Firmicutes;Clostridia;Clostridiales;Lachnospiraceae;Clostridium_XlVa;
X77841_S000260336	Bacteria;Firmicutes;Clostridia;Clostridiales;Lachnospiraceae;Clostridium_XlVa;
X77844_S000260781	Bacteria;Firmicutes;Clostridia;Clostridiales;Clostridiaceae_1;Clostridium_sensu_stricto;
X77845_S000260914	Bacteria;Firmicutes;Clostridia;Clostridiales;Peptostreptococcaceae;Clostridium_XI;
X77850_S000260980	Bacteria;Fusobacteria;Fusobacteria;Fusobacteriales;Fusobacteriaceae;Clostridium_XIX;
X79224_S000560271	Bacteria;Actinobacteria;Actinobacteria;Actinomycetales;Actinomycetaceae;Trueperella;
X79225_S000011542	Bacteria;Actinobacteria;Actinobacteria;Actinomycetales;Actinomycetaceae;Trueperella;
X79862_S000004716	Bacteria;Firmicutes;Clostridia;Clostridiales;Clostridiaceae_1;Clostridium_sensu_stricto;
X81125_S000008119	Bacteria;Firmicutes;Clostridia;Clostridiales;Ruminococcaceae;Clostridium_IV;
X82931_S000014625	Bacteria;Proteobacteria;Epsilonproteobacteria;Campylobacterales;Campylobacteraceae;Dehalospirillum;
X84901_S000414758	Archaea;Euryarchaeota;Thermoplasmata;Thermoplasmatales;Picrophilaceae;Picrophilus;
X85101_S000002770	Bacteria;Firmicutes;Clostridia;Clostridiales;Lachnospiraceae;Lachnospiracea_incertae_sedis;
X90482_S000414766	Archaea;Crenarchaeota;Thermoprotei;Sulfolobales;Sulfolobaceae;Metallosphaera;
X90515_S000021618	Bacteria;Verrucomicrobia;Verrucomicrobiae;Verrucomicrobiales;Verrucomicrobiaceae;Verrucomicrobium;
X94967_S000001177	Bacteria;Firmicutes;Clostridia;Clostridiales;Lachnospiraceae;Lachnospiracea_incertae_sedis;
X95624_S000005532	Bacteria;Firmicutes;Clostridia;Clostridiales;Lachnospiraceae;Lachnospiracea_incertae_sedis;
X96736_S000003885	Bacteria;Firmicutes;Clostridia;Clostridiales;Clostridiaceae_1;Clostridium_sensu_stricto;
X97432_S000014235	Bacteria;Firmicutes;Clostridia;Clostridiales;Clostridiaceae_1;Clostridium_sensu_stricto;
X98064_S001272442	Archaea;Crenarchaeota;Thermoprotei;Desulfurococcales;Desulfurococcaceae;Sulfophobococcus;
X98395_S000012343	Bacteria;Firmicutes;Clostridia;Clostridiales;Clostridiaceae_1;Clostridium_sensu_stricto;
X99044_S000414785	Archaea;Euryarchaeota;Methanobacteria;Methanobacteriales;Methanobacteriaceae;Methanobacterium;
X99046_S000414787	Archaea;Euryarchaeota;Methanobacteria;Methanobacteriales;Methanobacteriaceae;Methanothermobacter;
X99047_S000414788	Archaea;Euryarchaeota;Methanobacteria;Methanobacteriales;Methanobacteriaceae;Methanothermobacter;
X99048_S000414789	Archaea;Euryarchaeota;Methanobacteria;Methanobacteriales;Methanobacteriaceae;Methanothermobacter;
X99554_S000381422	Archaea;Crenarchaeota;Thermoprotei;Desulfurococcales;Desulfurococcaceae;Thermodiscus;
X99556_S000381424	Archaea;Crenarchaeota;Thermoprotei;Desulfurococcales;Desulfurococcaceae;Thermosphaera;
X99560_S000381428	Archaea;Crenarchaeota;Thermoprotei;Desulfurococcales;Desulfurococcaceae;Staphylothermus;
X99562_S000381430	Archaea;Crenarchaeota;Thermoprotei;Desulfurococcales;Desulfurococcaceae;Ignicoccus;
Y07784_S000414794	Archaea;Crenarchaeota;Thermoprotei;Desulfurococcales;Desulfurococcaceae;Stetteria;
Y08384_S000414796	Archaea;Euryarchaeota;Thermococci;Thermococcales;Thermococcaceae;Thermococcus;
Y11568_S000001973	Bacteria;Firmicutes;Clostridia;Clostridiales;Lachnospiraceae;Lachnospiracea_incertae_sedis;
Y14028_S000414802	Archaea;Euryarchaeota;Halobacteria;Halobacteriales;Halobacteriaceae;Natronorubrum;
Y16382_S000414824	Archaea;Euryarchaeota;Methanomicrobia;Methanomicrobiales;Methanomicrobiaceae;Methanoculleus;
Y16428_S001272449	Archaea;Euryarchaeota;Methanomicrobia;Methanomicrobiales;Methanomicrobiaceae;Methanofollis;
Y18171_S000022312	Bacteria;Firmicutes;Clostridia;Clostridiales;Clostridiaceae_1;Clostridium_sensu_stricto;
Y18174_S000000413	Bacteria;Firmicutes;Clostridia;Clostridiales;Clostridiaceae_1;Clostridium_sensu_stricto;
Y18175_S000004297	Bacteria;Firmicutes;Clostridia;Clostridiales;Clostridiaceae_1;Clostridium_sensu_stricto;
Y18176_S000015682	Bacteria;Firmicutes;Clostridia;Clostridiales;Clostridiaceae_1;Clostridium_sensu_stricto;
Y18179_S000022469	Bacteria;Firmicutes;Clostridia;Clostridiales;Clostridiaceae_1;Clostridium_sensu_stricto;
Y18180_S000001965	Bacteria;Firmicutes;Clostridia;Clostridiales;Ruminococcaceae;Clostridium_III;
Y18181_S000014612	Bacteria;Firmicutes;Clostridia;Clostridiales;Ruminococcaceae;Clostridium_IV;
Y18183_S000016027	Bacteria;Firmicutes;Clostridia;Clostridiales;Peptostreptococcaceae;Clostridium_XI;
Y18184_S000000080	Bacteria;Firmicutes;Clostridia;Clostridiales;Lachnospiraceae;Clostridium_XlVa;
Y18185_S000001961	Bacteria;Firmicutes;Clostridia;Clostridiales;Lachnospiraceae;Clostridium_XlVa;
Y18188_S000005838	Bacteria;Firmicutes;Erysipelotrichia;Erysipelotrichales;Erysipelotrichaceae;Clostridium_XVIII;
Y18813_S000005089	Bacteria;Firmicutes;Clostridia;Clostridiales;Clostridiaceae_1;Clostridium_sensu_stricto;
Z28378_S000414870	Archaea;Euryarchaeota;Halobacteria;Halobacteriales;Halobacteriaceae;Natronococcus;
Z48306_S000006194	Bacteria;Firmicutes;Bacilli;Bacillales;Sporolactobacillaceae;Sporolactobacillaceae_incertae_sedis;
Z69293_S000130690	Bacteria;Firmicutes;Clostridia;Clostridiales;Incertae_Sedis_XI;Clostridium_XII;
Z69929_S000007749	Bacteria;Firmicutes;Clostridia;Clostridiales;Peptostreptococcaceae;Clostridium_XI;
AB004749_S000381744	Bacteria;Proteobacteria;Gammaproteobacteria;Enterobacteriales;Enterobacteriaceae;Enterobacter;
AB004750_S000381745	Bacteria;Proteobacteria;Gammaproteobacteria;Enterobacteriales;Enterobacteriaceae;Enterobacter;
AB004751_S000381746	Bacteria;Proteobacteria;Gammaproteobacteria;Enterobacteriales;Enterobacteriaceae;Serratia;
AB005893_S000381770	Bacteria;Firmicutes;Bacilli;Lactobacillales;Lactobacillaceae;Lactobacillus;
AB006156_S000006479	Bacteria;Actinobacteria;Actinobacteria;Actinomycetales;Streptosporangiaceae;Nonomuraea;
AB006159_S000010683	Bacteria;Actinobacteria;Actinobacteria;Actinomycetales;Streptomycetaceae;Streptomyces;
AB006164_S000381778	Bacteria;Actinobacteria;Actinobacteria;Actinomycetales;Sporichthyaceae;Sporichthya;
AB006167_S000007128	Bacteria;Actinobacteria;Actinobacteria;Actinomycetales;Micromonosporaceae;Virgisporangium;
AB006169_S000007486	Bacteria;Actinobacteria;Actinobacteria;Actinomycetales;Micromonosporaceae;Virgisporangium;
AB006174_S000541781	Bacteria;Actinobacteria;Actinobacteria;Actinomycetales;Streptosporangiaceae;Acrocarpospora;
AB006176_S000000546	Bacteria;Actinobacteria;Actinobacteria;Actinomycetales;Pseudonocardiaceae;Lentzea;
AB006177_S000006482	Bacteria;Actinobacteria;Actinobacteria;Actinomycetales;Thermomonosporaceae;Actinocorallia;
AB006178_S000014502	Bacteria;Actinobacteria;Actinobacteria;Actinomycetales;Pseudonocardiaceae;Actinoalloteichus;
AB006658_S000381784	Bacteria;Actinobacteria;Actinobacteria;Bifidobacteriales;Bifidobacteriaceae;Bifidobacterium;
AB006711_S000381785	Bacteria;Proteobacteria;Alphaproteobacteria;Rhodospirillales;Acetobacteraceae;Acidiphilium;
AB006760_S000427363	Bacteria;Proteobacteria;Gammaproteobacteria;Oceanospirillales;Oceanospirillaceae;Oceanospirillum;
AB006763_S000427366	Bacteria;Proteobacteria;Gammaproteobacteria;Oceanospirillales;Oceanospirillaceae;Oceanospirillum;
AB006764_S000427367	Bacteria;Proteobacteria;Gammaproteobacteria;Oceanospirillales;Oceanospirillaceae;Oceanospirillum;
AB006765_S000427368	Bacteria;Proteobacteria;Gammaproteobacteria;Alteromonadales;Alteromonadaceae;Marinobacterium;
AB006766_S000427369	Bacteria;Proteobacteria;Gammaproteobacteria;Oceanospirillales;Oceanospirillaceae;Pseudospirillum;
AB006767_S000427370	Bacteria;Proteobacteria;Gammaproteobacteria;Oceanospirillales;Oceanospirillaceae;Oceanobacter;
AB006768_S000427371	Bacteria;Proteobacteria;Alphaproteobacteria;Rhizobiales;Methylocystaceae;Terasakiella;
AB006769_S000427372	Bacteria;Proteobacteria;Gammaproteobacteria;Oceanospirillales;Oceanospirillaceae;Marinospirillum;
AB006770_S000427373	Bacteria;Proteobacteria;Gammaproteobacteria;Oceanospirillales;Oceanospirillaceae;Marinospirillum;
AB006851_S000381787	Bacteria;Proteobacteria;Betaproteobacteria;Burkholderiales;Burkholderiales_incertae_sedis;Mitsuaria;
AB006899_S000381788	Bacteria;Proteobacteria;Alphaproteobacteria;Rhodobacterales;Rhodobacteraceae;Paracoccus;
AB008314_S000381841	Bacteria;Firmicutes;Bacilli;Lactobacillales;Streptococcaceae;Streptococcus;
AB008503_S000381865	Bacteria;Proteobacteria;Betaproteobacteria;Burkholderiales;Oxalobacteraceae;Oxalicibacterium;
AB008507_S000457636	Bacteria;Proteobacteria;Gammaproteobacteria;Xanthomonadales;Xanthomonadaceae;Pseudoxanthomonas;
AB008797_S000541789	Bacteria;Proteobacteria;Gammaproteobacteria;Alteromonadales;Moritellaceae;Moritella;
AB008801_S001093235	Bacteria;Proteobacteria;Betaproteobacteria;Burkholderiales;Comamonadaceae;Caldimonas;
AB009457_S000006483	Bacteria;Proteobacteria;Gammaproteobacteria;Pseudomonadales;Pseudomonadaceae;Pseudomonas;
AB009828_S000016767	Bacteria;Proteobacteria;Betaproteobacteria;Hydrogenophilales;Hydrogenophilaceae;Hydrogenophilus;
AB009933_S000381980	Bacteria;Firmicutes;Bacilli;Bacillales;Staphylococcaceae;Staphylococcus;
AB009934_S000381981	Bacteria;Firmicutes;Bacilli;Bacillales;Staphylococcaceae;Staphylococcus;
AB009935_S000381982	Bacteria;Firmicutes;Bacilli;Bacillales;Staphylococcaceae;Staphylococcus;
AB009936_S000381983	Bacteria;Firmicutes;Bacilli;Bacillales;Staphylococcaceae;Staphylococcus;
AB009937_S000381984	Bacteria;Firmicutes;Bacilli;Bacillales;Staphylococcaceae;Staphylococcus;
AB009938_S000381985	Bacteria;Firmicutes;Bacilli;Bacillales;Staphylococcaceae;Staphylococcus;
AB009939_S000381986	Bacteria;Firmicutes;Bacilli;Bacillales;Staphylococcaceae;Staphylococcus;
AB009940_S000381987	Bacteria;Firmicutes;Bacilli;Bacillales;Staphylococcaceae;Staphylococcus;
AB009941_S000381988	Bacteria;Firmicutes;Bacilli;Bacillales;Staphylococcaceae;Staphylococcus;
AB009944_S000381991	Bacteria;Firmicutes;Bacilli;Bacillales;Staphylococcaceae;Staphylococcus;
AB009945_S000381992	Bacteria;Firmicutes;Bacilli;Bacillales;Staphylococcaceae;Staphylococcus;
AB009946_S000381993	Bacteria;Firmicutes;Bacilli;Bacillales;Staphylococcaceae;Staphylococcus;
AB010840_S000427400	Bacteria;Proteobacteria;Betaproteobacteria;Burkholderiales;Alcaligenaceae;Achromobacter;
AB010841_S000427401	Bacteria;Proteobacteria;Betaproteobacteria;Burkholderiales;Alcaligenaceae;Achromobacter;
AB010863_S000541807	Bacteria;Firmicutes;Bacilli;Bacillales;Bacillaceae_2;Oceanobacillus;
AB010909_S000382039	Bacteria;Actinobacteria;Actinobacteria;Actinomycetales;Nocardiaceae;Williamsia;
AB011364_S000382124	Bacteria;Proteobacteria;Gammaproteobacteria;Alteromonadales;Colwelliaceae;Colwellia;
AB011495_S000021602	Bacteria;Firmicutes;Clostridia;Clostridiales;Clostridiales_Incertae_Sedis_XVII;Thermaerobacter;
AB011816_S000382127	Bacteria;Actinobacteria;Actinobacteria;Coriobacteriales;Coriobacteriaceae;Collinsella;
AB012212_S000427506	Bacteria;Firmicutes;Bacilli;Lactobacillales;Enterococcaceae;Enterococcus;
AB012590_S000414934	Bacteria;Actinobacteria;Actinobacteria;Actinomycetales;Microbacteriaceae;Zimmermannella;
AB012594_S000414937	Bacteria;Actinobacteria;Actinobacteria;Actinomycetales;Microbacteriaceae;Leucobacter;
AB012595_S000414938	Bacteria;Actinobacteria;Actinobacteria;Actinomycetales;Microbacteriaceae;Zimmermannella;
AB012607_S000382143	Bacteria;Actinobacteria;Actinobacteria;Actinomycetales;Propionibacteriaceae;Micropruina;
AB012646_S000007910	Bacteria;Actinobacteria;Actinobacteria;Actinomycetales;Microbacteriaceae;Mycetocola;
AB012647_S000001041	Bacteria;Actinobacteria;Actinobacteria;Actinomycetales;Microbacteriaceae;Mycetocola;
AB012648_S000012103	Bacteria;Actinobacteria;Actinobacteria;Actinomycetales;Microbacteriaceae;Mycetocola;
AB013297_S000382167	Bacteria;Proteobacteria;Gammaproteobacteria;Vibrionales;Vibrionaceae;Vibrio;
AB013495_S000482890	Bacteria;Actinobacteria;Actinobacteria;Actinomycetales;Micromonosporaceae;Actinoplanes;
AB013907_S000469185	Bacteria;Actinobacteria;Actinobacteria;Actinomycetales;Microbacteriaceae;Microbacterium;
AB016057_S000382360	Bacteria;Proteobacteria;Gammaproteobacteria;Pseudomonadales;Moraxellaceae;Psychrobacter;
AB016246_S000088682	Bacteria;Actinobacteria;Actinobacteria;Bifidobacteriales;Bifidobacteriaceae;Bifidobacterium;
AB016470_S000382370	Bacteria;Proteobacteria;Deltaproteobacteria;Myxococcales;Haliangiaceae;Haliangium;
AB016982_S000382385	Bacteria;Proteobacteria;Gammaproteobacteria;Vibrionales;Vibrionaceae;Photobacterium;
AB016985_S000427553	Bacteria;Actinobacteria;Actinobacteria;Actinomycetales;Microbacteriaceae;Leifsonia;
AB016986_S000382386	Bacteria;Proteobacteria;Gammaproteobacteria;Chromatiales;Chromatiaceae;Thiorhodovibrio;
AB017203_S000382389	Bacteria;Proteobacteria;Alphaproteobacteria;Rhizobiales;Hyphomicrobiaceae;Prosthecomicrobium;
AB018046_S000382411	Bacteria;Actinobacteria;Actinobacteria;Actinomycetales;Streptosporangiaceae;Microbispora;
AB018092_S000006100	Bacteria;Actinobacteria;Actinobacteria;Actinomycetales;Streptomycetaceae;Streptomyces;
AB018095_S000022304	Bacteria;Actinobacteria;Actinobacteria;Actinomycetales;Streptomycetaceae;Streptomyces;
AB018184_S000001853	Bacteria;Firmicutes;Clostridia;Clostridiales;Eubacteriaceae;Eubacterium;
AB018439_S000439484	Bacteria;Proteobacteria;Alphaproteobacteria;Sphingomonadales;Sphingomonadaceae;Sphingomonas;
AB018528_S000382422	Bacteria;Firmicutes;Bacilli;Lactobacillales;Lactobacillaceae;Lactobacillus;
AB018787_S000018932	Bacteria;Actinobacteria;Actinobacteria;Actinomycetales;Streptosporangiaceae;Nonomuraea;
AB019260_S000012597	Bacteria;Actinobacteria;Actinobacteria;Coriobacteriales;Coriobacteriaceae;Cryptobacterium;
AB019390_S000382455	Bacteria;Proteobacteria;Gammaproteobacteria;Aeromonadales;Aeromonadaceae;Oceanimonas;
AB019582_S000427555	Bacteria;Proteobacteria;Gammaproteobacteria;Xanthomonadales;Xanthomonadaceae;Lysobacter;
AB020029_S000382508	Bacteria;Actinobacteria;Actinobacteria;Actinomycetales;Pseudonocardiaceae;Lentzea;
AB020031_S000382510	Bacteria;Actinobacteria;Actinobacteria;Actinomycetales;Pseudonocardiaceae;Umezawaea;
AB020336_S000000935	Bacteria;Firmicutes;Clostridia;Thermoanaerobacterales;Thermoanaerobacteraceae;Thermacetogenium;
AB021164_S000008023	Bacteria;Bacteroidetes;Bacteroidia;Bacteroidales;Bacteroidaceae;Bacteroides;
AB021181_S000014133	Bacteria;Firmicutes;Bacilli;Bacillales;Bacillaceae_1;Bacillus;
AB021182_S000007628	Bacteria;Firmicutes;Bacilli;Bacillales;Bacillaceae_1;Bacillus;
AB021185_S000012966	Bacteria;Firmicutes;Bacilli;Bacillales;Bacillaceae_1;Bacillus;
AB021188_S000006846	Bacteria;Firmicutes;Bacilli;Bacillales;Bacillaceae_2;Salimicrobium;
AB021189_S000000169	Bacteria;Firmicutes;Bacilli;Bacillales;Bacillaceae_1;Bacillus;
AB021191_S000006847	Bacteria;Firmicutes;Bacilli;Bacillales;Bacillaceae_1;Bacillus;
AB021192_S000001855	Bacteria;Firmicutes;Bacilli;Bacillales;Bacillaceae_1;Bacillus;
AB021193_S000005760	Bacteria;Firmicutes;Bacilli;Bacillales;Bacillaceae_2;Pullulanibacillus;
AB021194_S000014510	Bacteria;Firmicutes;Bacilli;Bacillales;Bacillaceae_1;Bacillus;
AB021195_S000021968	Bacteria;Firmicutes;Bacilli;Bacillales;Bacillaceae_1;Bacillus;
AB021196_S000010695	Bacteria;Firmicutes;Bacilli;Bacillales;Bacillaceae_1;Geobacillus;
AB021198_S000012241	Bacteria;Firmicutes;Bacilli;Bacillales;Bacillaceae_1;Bacillus;
AB021199_S000016288	Bacteria;Firmicutes;Bacilli;Bacillales;Bacillaceae_1;Bacillus;
AB021302_S000382528	Bacteria;Nitrospira;Nitrospira;Nitrospirales;Nitrospiraceae;Thermodesulfovibrio;
AB021305_S000382531	Bacteria;Firmicutes;Clostridia;Clostridiales;Syntrophomonadaceae;Syntrophothermus;
AB021366_S000006848	Bacteria;Proteobacteria;Betaproteobacteria;Burkholderiales;Oxalobacteraceae;Herbaspirillum;
AB021367_S000002971	Bacteria;Proteobacteria;Gammaproteobacteria;Alteromonadales;Alteromonadaceae;Marinobacterium;
AB021370_S000001467	Bacteria;Proteobacteria;Alphaproteobacteria;Sphingomonadales;Sphingomonadaceae;Sphingomonas;
AB021377_S000008758	Bacteria;Proteobacteria;Betaproteobacteria;Rhodocyclales;Rhodocyclaceae;Thauera;
AB021378_S000010260	Bacteria;Proteobacteria;Gammaproteobacteria;Pseudomonadales;Pseudomonadaceae;Pseudomonas;
AB021380_S000001098	Bacteria;Proteobacteria;Gammaproteobacteria;Pseudomonadales;Pseudomonadaceae;Pseudomonas;
AB021383_S000001468	Bacteria;Proteobacteria;Gammaproteobacteria;Pseudomonadales;Pseudomonadaceae;Pseudomonas;
AB021385_S000001858	Bacteria;Proteobacteria;Betaproteobacteria;Neisseriales;Neisseriaceae;Vogesella;
AB021386_S000006491	Bacteria;Proteobacteria;Gammaproteobacteria;Oceanospirillales;Halomonadaceae;Chromohalobacter;
AB021390_S000015591	Bacteria;Proteobacteria;Betaproteobacteria;Burkholderiales;Comamonadaceae;Curvibacter;
AB021391_S000008025	Bacteria;Proteobacteria;Gammaproteobacteria;Pseudomonadales;Pseudomonadaceae;Pseudomonas;
AB021393_S000006492	Bacteria;Proteobacteria;Gammaproteobacteria;Pseudomonadales;Pseudomonadaceae;Pseudomonas;
AB021395_S000014863	Bacteria;Proteobacteria;Gammaproteobacteria;Pseudomonadales;Pseudomonadaceae;Pseudomonas;
AB021397_S000015943	Bacteria;Proteobacteria;Gammaproteobacteria;Pseudomonadales;Pseudomonadaceae;Pseudomonas;
AB021399_S000001859	Bacteria;Proteobacteria;Gammaproteobacteria;Pseudomonadales;Pseudomonadaceae;Pseudomonas;
AB021400_S000012967	Bacteria;Proteobacteria;Gammaproteobacteria;Pseudomonadales;Pseudomonadaceae;Pseudomonas;
AB021402_S000004193	Bacteria;Proteobacteria;Gammaproteobacteria;Pseudomonadales;Pseudomonadaceae;Pseudomonas;
AB021403_S000015593	Bacteria;Proteobacteria;Betaproteobacteria;Burkholderiales;Burkholderiaceae;Ralstonia;
AB021404_S000007629	Bacteria;Proteobacteria;Gammaproteobacteria;Pseudomonadales;Pseudomonadaceae;Pseudomonas;
AB021405_S000010261	Bacteria;Proteobacteria;Gammaproteobacteria;Pseudomonadales;Pseudomonadaceae;Pseudomonas;
AB021406_S000009493	Bacteria;Proteobacteria;Gammaproteobacteria;Pseudomonadales;Pseudomonadaceae;Pseudomonas;
AB021407_S000015214	Bacteria;Proteobacteria;Betaproteobacteria;Burkholderiales;Comamonadaceae;Pelomonas;
AB021415_S000015594	Bacteria;Proteobacteria;Alphaproteobacteria;Caulobacterales;Caulobacteraceae;Brevundimonas;
AB021416_S000003368	Bacteria;Proteobacteria;Alphaproteobacteria;Sphingomonadales;Sphingomonadaceae;Sphingobium;
AB021417_S000010699	Bacteria;Proteobacteria;Betaproteobacteria;Burkholderiales;Comamonadaceae;Delftia;
AB021423_S000004195	Bacteria;Proteobacteria;Betaproteobacteria;Burkholderiales;Burkholderiaceae;Burkholderia;
AB021492_S000382574	Bacteria;Proteobacteria;Alphaproteobacteria;Sphingomonadales;Sphingomonadaceae;Sphingomonas;
AB021493_S000427557	Bacteria;Proteobacteria;Alphaproteobacteria;Sphingomonadales;Erythrobacteraceae;Porphyrobacter;
AB021701_S000014865	Bacteria;Firmicutes;Clostridia;Clostridiales;Clostridiales_Incertae_Sedis_XIII;Mogibacterium;
AB021702_S000021364	Bacteria;Firmicutes;Clostridia;Clostridiales;Clostridiales_Incertae_Sedis_XIII;Mogibacterium;
AB022034_S000382579	Bacteria;Firmicutes;Clostridia;Halanaerobiales;Halanaerobiaceae;Halanaerobium;
AB022101_S002235651	Bacteria;Spirochaetes;Spirochaetes;Spirochaetales;Spirochaetaceae;Borrelia;
AB022428_S000382596	Bacteria;Proteobacteria;Alphaproteobacteria;Sphingomonadales;Sphingomonadaceae;Sphingomonas;
AB022869_S000469272	Bacteria;Actinobacteria;Actinobacteria;Actinomycetales;Streptomycetaceae;Kitasatospora;
AB022875_S000469278	Bacteria;Actinobacteria;Actinobacteria;Actinomycetales;Streptomycetaceae;Kitasatospora;
AB022920_S000382652	Bacteria;Firmicutes;Bacilli;Lactobacillales;Leuconostocaceae;Weissella;
AB022924_S000382656	Bacteria;Firmicutes;Bacilli;Lactobacillales;Leuconostocaceae;Oenococcus;
AB022925_S000382657	Bacteria;Firmicutes;Bacilli;Lactobacillales;Leuconostocaceae;Leuconostoc;
AB022926_S000382658	Bacteria;Firmicutes;Bacilli;Lactobacillales;Leuconostocaceae;Weissella;
AB023236_S000382659	Bacteria;Firmicutes;Bacilli;Lactobacillales;Leuconostocaceae;Weissella;
AB023237_S000382660	Bacteria;Firmicutes;Bacilli;Lactobacillales;Leuconostocaceae;Leuconostoc;
AB023238_S000382661	Bacteria;Firmicutes;Bacilli;Lactobacillales;Leuconostocaceae;Weissella;
AB023241_S000382664	Bacteria;Firmicutes;Bacilli;Lactobacillales;Leuconostocaceae;Weissella;
AB023244_S000003774	Bacteria;Firmicutes;Bacilli;Lactobacillales;Leuconostocaceae;Leuconostoc;
AB023247_S000012972	Bacteria;Firmicutes;Bacilli;Lactobacillales;Leuconostocaceae;Leuconostoc;
AB023308_S000382666	Bacteria;Firmicutes;Clostridia;Halanaerobiales;Halanaerobiaceae;Halanaerobium;
AB023356_S000004818	Bacteria;Actinobacteria;Actinobacteria;Actinomycetales;Microbacteriaceae;Agromyces;
AB023357_S000007411	Bacteria;Actinobacteria;Actinobacteria;Actinomycetales;Microbacteriaceae;Agromyces;
AB023359_S000008586	Bacteria;Actinobacteria;Actinobacteria;Actinomycetales;Microbacteriaceae;Agromyces;
AB023375_S000013757	Bacteria;Actinobacteria;Actinobacteria;Actinomycetales;Promicromonosporaceae;Promicromonospora;
AB023378_S000382667	Bacteria;Proteobacteria;Gammaproteobacteria;Alteromonadales;Psychromonadaceae;Psychromonas;
AB023427_S000382669	Bacteria;Proteobacteria;Alphaproteobacteria;Caulobacterales;Caulobacteraceae;Caulobacter;
AB023573_S000011436	Bacteria;Firmicutes;Bacilli;Lactobacillales;Streptococcaceae;Streptococcus;
AB023574_S000011437	Bacteria;Firmicutes;Bacilli;Lactobacillales;Streptococcaceae;Streptococcus;
AB023836_S000000171	Bacteria;Firmicutes;Bacilli;Lactobacillales;Lactobacillaceae;Lactobacillus;
AB023838_S000006851	Bacteria;Firmicutes;Bacilli;Lactobacillales;Leuconostocaceae;Weissella;
AB023968_S000382696	Bacteria;Firmicutes;Bacilli;Lactobacillales;Leuconostocaceae;Leuconostoc;
AB024288_S000382704	Bacteria;Proteobacteria;Alphaproteobacteria;Sphingomonadales;Sphingomonadaceae;Blastomonas;
AB024289_S000382705	Bacteria;Proteobacteria;Alphaproteobacteria;Sphingomonadales;Sphingomonadaceae;Sphingomonas;
AB024310_S000469284	Bacteria;Proteobacteria;Betaproteobacteria;Burkholderiales;Burkholderiaceae;Burkholderia;
AB024312_S000382713	Bacteria;Actinobacteria;Actinobacteria;Actinomycetales;Nocardiaceae;Nocardia;
AB024440_S000015944	Bacteria;Actinobacteria;Actinobacteria;Actinomycetales;Streptomycetaceae;Streptomyces;
AB024441_S000001861	Bacteria;Actinobacteria;Actinobacteria;Actinomycetales;Streptomycetaceae;Streptomyces;
AB024701_S000382724	Bacteria;Actinobacteria;Actinobacteria;Actinomycetales;Micromonosporaceae;Catenuloplanes;
AB024932_S000382726	Bacteria;Thermotogae;Thermotogae;Thermotogales;Thermotogaceae;Thermosipho;
AB025013_S000020061	Bacteria;Proteobacteria;Alphaproteobacteria;Sphingomonadales;Sphingomonadaceae;Sphingomonas;
AB025014_S000019473	Bacteria;Proteobacteria;Alphaproteobacteria;Sphingomonadales;Sphingomonadaceae;Sphingomonas;
AB025317_S000022213	Bacteria;Actinobacteria;Actinobacteria;Actinomycetales;Sporichthyaceae;Sporichthya;
AB025318_S000382735	Bacteria;Actinobacteria;Actinobacteria;Actinomycetales;Streptosporangiaceae;Acrocarpospora;
AB025928_S000469285	Bacteria;Proteobacteria;Alphaproteobacteria;Rhodospirillales;Acetobacteraceae;Asaia;
AB026221_S000382781	Bacteria;Actinobacteria;Actinobacteria;Actinomycetales;Streptomycetaceae;Streptomyces;
AB026268_S000021414	Bacteria;Aquificae;Aquificae;Aquificales;Aquificaceae;Hydrogenobacter;
AB027542_S000382812	Bacteria;Proteobacteria;Gammaproteobacteria;Aeromonadales;Aeromonadaceae;Aeromonas;
AB028653_S000382842	Bacteria;Actinobacteria;Actinobacteria;Actinomycetales;Streptosporangiaceae;Planomonospora;
AB028654_S000382843	Bacteria;Actinobacteria;Actinobacteria;Actinomycetales;Streptosporangiaceae;Planobispora;
AB028655_S000382844	Bacteria;Actinobacteria;Actinobacteria;Actinomycetales;Streptosporangiaceae;Planomonospora;
AB030219_S000382866	Bacteria;Firmicutes;Erysipelotrichia;Erysipelotrichales;Erysipelotrichaceae;Coprobacillus;
AB030224_S000022658	Bacteria;Firmicutes;Erysipelotrichia;Erysipelotrichales;Erysipelotrichaceae;Catenibacterium;
AB030583_S000010130	Bacteria;Proteobacteria;Gammaproteobacteria;Pseudomonadales;Pseudomonadaceae;Pseudomonas;
AB030584_S000007457	Bacteria;Proteobacteria;Betaproteobacteria;Burkholderiales;Burkholderiaceae;Burkholderia;
AB030585_S000469290	Bacteria;Actinobacteria;Actinobacteria;Actinomycetales;Streptomycetaceae;Streptomyces;
AB030911_S000427635	Bacteria;Actinobacteria;Actinobacteria;Actinomycetales;Intrasporangiaceae;Tetrasphaera;
AB031056_S000382898	Bacteria;Firmicutes;Erysipelotrichia;Erysipelotrichales;Erysipelotrichaceae;Solobacterium;
AB031061_S000382903	Bacteria;Actinobacteria;Actinobacteria;Coriobacteriales;Coriobacteriaceae;Collinsella;
AB031063_S000382905	Bacteria;Actinobacteria;Actinobacteria;Coriobacteriales;Coriobacteriaceae;Collinsella;
AB032015_S000018936	Bacteria;Proteobacteria;Gammaproteobacteria;Vibrionales;Vibrionaceae;Photobacterium;
AB032350_S000469292	Bacteria;Proteobacteria;Alphaproteobacteria;Rhodospirillales;Acetobacteraceae;Acetobacter;
AB032351_S000469293	Bacteria;Proteobacteria;Alphaproteobacteria;Rhodospirillales;Acetobacteraceae;Acetobacter;
AB032352_S000469294	Bacteria;Proteobacteria;Alphaproteobacteria;Rhodospirillales;Acetobacteraceae;Acetobacter;
AB032355_S000469297	Bacteria;Proteobacteria;Alphaproteobacteria;Rhodospirillales;Acetobacteraceae;Acetobacter;
AB032356_S000469298	Bacteria;Proteobacteria;Alphaproteobacteria;Rhodospirillales;Acetobacteraceae;Acetobacter;
AB032501_S000382981	Bacteria;Bacteroidetes;Flavobacteria;Flavobacteriales;Flavobacteriaceae;Tenacibaculum;
AB032505_S000382985	Bacteria;Bacteroidetes;Flavobacteria;Flavobacteriales;Flavobacteriaceae;Tenacibaculum;
AB033209_S000382995	Bacteria;Firmicutes;Bacilli;Lactobacillales;Lactobacillaceae;Lactobacillus;
AB033327_S000011830	Bacteria;Proteobacteria;Alphaproteobacteria;Sphingomonadales;Erythrobacteraceae;Porphyrobacter;
AB033328_S000001273	Bacteria;Proteobacteria;Alphaproteobacteria;Sphingomonadales;Erythrobacteraceae;Porphyrobacter;
AB033947_S000005649	Bacteria;Proteobacteria;Alphaproteobacteria;Sphingomonadales;Sphingomonadaceae;Sphingomonas;
AB034191_S000000738	Bacteria;Firmicutes;Negativicutes;Selenomonadales;Veillonellaceae;Anaerovibrio;
AB034200_S000010116	Bacteria;Firmicutes;Erysipelotrichia;Erysipelotrichales;Erysipelotrichaceae;Erysipelothrix;
AB035416_S000469299	Bacteria;Proteobacteria;Alphaproteobacteria;Rhodospirillales;Acetobacteraceae;Asaia;
AB035459_S000383069	Bacteria;Bacteroidetes;Bacteroidia;Bacteroidales;Porphyromonadaceae;Porphyromonas;
AB035460_S000383070	Bacteria;Bacteroidetes;Bacteroidia;Bacteroidales;Porphyromonadaceae;Tannerella;
AB035723_S000383099	Bacteria;Firmicutes;Clostridia;Clostridiales;Peptococcaceae_2;Pelotomaculum;
AB036759_S001548391	Bacteria;Firmicutes;Clostridia;Clostridiales;Eubacteriaceae;Pseudoramibacter;
AB036995_S000383145	Bacteria;Actinobacteria;Actinobacteria;Actinomycetales;Micromonosporaceae;Actinoplanes;
AB036996_S000383146	Bacteria;Actinobacteria;Actinobacteria;Actinomycetales;Micromonosporaceae;Actinoplanes;
AB036997_S000383147	Bacteria;Actinobacteria;Actinobacteria;Actinomycetales;Micromonosporaceae;Actinoplanes;
AB036999_S000383149	Bacteria;Actinobacteria;Actinobacteria;Actinomycetales;Micromonosporaceae;Actinoplanes;
AB037000_S000383150	Bacteria;Actinobacteria;Actinobacteria;Actinomycetales;Micromonosporaceae;Actinoplanes;
AB037004_S000383154	Bacteria;Actinobacteria;Actinobacteria;Actinomycetales;Micromonosporaceae;Actinoplanes;
AB037005_S000383155	Bacteria;Actinobacteria;Actinobacteria;Actinomycetales;Micromonosporaceae;Actinoplanes;
AJ786801_S000440546	Bacteria;Proteobacteria;Alphaproteobacteria;Rhizobiales;Hyphomicrobiaceae;Devosia;
AB037006_S000383156	Bacteria;Actinobacteria;Actinobacteria;Actinomycetales;Micromonosporaceae;Actinoplanes;
AB037007_S000383157	Bacteria;Actinobacteria;Actinobacteria;Actinomycetales;Cryptosporangiaceae;Cryptosporangium;
AB037010_S000383160	Bacteria;Actinobacteria;Actinobacteria;Actinomycetales;Micromonosporaceae;Actinoplanes;
AB037677_S000018099	Bacteria;Firmicutes;Clostridia;Clostridiales;Clostridiaceae_2;Alkaliphilus;
AB037874_S000383168	Bacteria;Firmicutes;Clostridia;Clostridiales;Clostridiales_Incertae_Sedis_XIII;Mogibacterium;
AB037875_S000383169	Bacteria;Firmicutes;Clostridia;Clostridiales;Clostridiales_Incertae_Sedis_XIII;Mogibacterium;
AB038033_S000015603	Bacteria;Proteobacteria;Gammaproteobacteria;Alteromonadales;Moritellaceae;Moritella;
AB038359_S000383173	Bacteria;Firmicutes;Clostridia;Clostridiales;Lachnospiraceae;Coprococcus;
AB038361_S000020798	Bacteria;Firmicutes;Clostridia;Clostridiales;Clostridiales_Incertae_Sedis_XI;Gallicola;
AB039768_S000383207	Bacteria;Thermotogae;Thermotogae;Thermotogales;Thermotogaceae;Thermotoga;
AB039769_S000383208	Bacteria;Thermotogae;Thermotogae;Thermotogales;Thermotogaceae;Thermotoga;
AB039959_S000022532	Bacteria;Actinobacteria;Actinobacteria;Actinomycetales;Streptosporangiaceae;Nonomuraea;
AB039961_S000014711	Bacteria;Actinobacteria;Actinobacteria;Actinomycetales;Streptosporangiaceae;Nonomuraea;
AB040739_S000019816	Bacteria;Proteobacteria;Alphaproteobacteria;Sphingomonadales;Sphingomonadaceae;Sphingobium;
AB041720_S000089478	Bacteria;Firmicutes;Bacilli;Bacillales;Paenibacillaceae_1;Paenibacillus;
AB041885_S000002852	Bacteria;Proteobacteria;Gammaproteobacteria;Pseudomonadales;Pseudomonadaceae;Pseudomonas;
AB042055_S000383220	Bacteria;Firmicutes;Bacilli;Bacillales;Alicyclobacillaceae;Alicyclobacillus;
AB042057_S000383222	Bacteria;Firmicutes;Bacilli;Bacillales;Alicyclobacillaceae;Alicyclobacillus;
AB042059_S000383224	Bacteria;Firmicutes;Bacilli;Bacillales;Alicyclobacillaceae;Alicyclobacillus;
AB042060_S000117071	Bacteria;Firmicutes;Bacilli;Bacillales;Bacillaceae_1;Bacillus;
AB042094_S000003377	Bacteria;Actinobacteria;Actinobacteria;Actinomycetales;Microbacteriaceae;Okibacterium;
AB042288_S000264635	Bacteria;Actinobacteria;Actinobacteria;Actinomycetales;Propionibacteriaceae;Propionibacterium;
AB042532_S000383242	Bacteria;Proteobacteria;Gammaproteobacteria;Thiotrichales;Thiotrichaceae;Thiothrix;
AB042545_S000383255	Bacteria;Proteobacteria;Gammaproteobacteria;Thiotrichales;Thiotrichaceae;Thiothrix;
AB042819_S000018394	Bacteria;Proteobacteria;Gammaproteobacteria;Thiotrichales;Thiotrichaceae;Thiothrix;
AB042938_S000383256	Bacteria;Firmicutes;Bacilli;Bacillales;Paenibacillaceae_1;Paenibacillus;
AB043846_S000383265	Bacteria;Firmicutes;Bacilli;Bacillales;Bacillaceae_1;Bacillus;
AB043851_S000383270	Bacteria;Firmicutes;Bacilli;Bacillales;Bacillaceae_1;Bacillus;
AB043858_S000383277	Bacteria;Firmicutes;Bacilli;Bacillales;Bacillaceae_1;Bacillus;
AB043864_S000383283	Bacteria;Firmicutes;Bacilli;Bacillales;Bacillaceae_1;Bacillus;
AB045094_S000262313	Bacteria;Firmicutes;Bacilli;Bacillales;Paenibacillaceae_1;Paenibacillus;
AB045877_S000011834	Bacteria;Actinobacteria;Actinobacteria;Actinomycetales;Streptomycetaceae;Streptomyces;
AB045878_S000001869	Bacteria;Actinobacteria;Actinobacteria;Actinomycetales;Streptomycetaceae;Streptomyces;
AB045879_S000001870	Bacteria;Actinobacteria;Actinobacteria;Actinomycetales;Streptomycetaceae;Streptomyces;
AB045880_S000021803	Bacteria;Actinobacteria;Actinobacteria;Actinomycetales;Streptomycetaceae;Streptomyces;
AB045882_S000005383	Bacteria;Actinobacteria;Actinobacteria;Actinomycetales;Streptomycetaceae;Streptomyces;
AB045883_S000007214	Bacteria;Actinobacteria;Actinobacteria;Actinomycetales;Streptomycetaceae;Streptomyces;
AB045887_S000022092	Bacteria;Actinobacteria;Actinobacteria;Actinomycetales;Streptomycetaceae;Streptomyces;
AB045890_S000002613	Bacteria;Actinobacteria;Actinobacteria;Actinomycetales;Streptomycetaceae;Streptomyces;
AB046357_S000015177	Bacteria;Actinobacteria;Actinobacteria;Actinomycetales;Nocardiaceae;Rhodococcus;
AB046363_S000383419	Bacteria;Actinobacteria;Actinobacteria;Actinomycetales;Microbacteriaceae;Curtobacterium;
AB046413_S000383421	Bacteria;Chloroflexi;Anaerolineae;Anaerolineales;Anaerolineaceae;Anaerolinea;
AB046996_S000263191	Bacteria;Proteobacteria;Gammaproteobacteria;Pseudomonadales;Pseudomonadaceae;Pseudomonas;
AB046999_S000262316	Bacteria;Proteobacteria;Gammaproteobacteria;Pseudomonadales;Pseudomonadaceae;Pseudomonas;
AB047364_S000260195	Bacteria;Proteobacteria;Alphaproteobacteria;Sphingomonadales;Sphingomonadaceae;Sphingobium;
AB047513_S000383451	Bacteria;Actinobacteria;Actinobacteria;Actinomycetales;Micromonosporaceae;Actinoplanes;
AB047684_S000083979	Bacteria;Firmicutes;Bacilli;Bacillales;Bacillaceae_1;Bacillus;
AB048219_S000008031	Bacteria;Actinobacteria;Actinobacteria;Actinomycetales;Micromonosporaceae;Actinoplanes;
AB048833_S000383460	Bacteria;Firmicutes;Bacilli;Lactobacillales;Lactobacillaceae;Lactobacillus;
AB049195_S000383485	Bacteria;Firmicutes;Bacilli;Bacillales;Bacillaceae_1;Bacillus;
AB049630_S000383488	Bacteria;Actinobacteria;Actinobacteria;Actinomycetales;Dietziaceae;Dietzia;
AB049939_S000090721	Bacteria;Firmicutes;Bacilli;Bacillales;Thermoactinomycetaceae_1;Shimazuella;
AB050107_S000004024	Bacteria;Bacteroidetes;Bacteroidia;Bacteroidales;Bacteroidaceae;Bacteroides;
AB050108_S000013995	Bacteria;Bacteroidetes;Bacteroidia;Bacteroidales;Bacteroidaceae;Bacteroides;
AB050110_S000001704	Bacteria;Bacteroidetes;Bacteroidia;Bacteroidales;Bacteroidaceae;Bacteroides;
AB050136_S000002498	Bacteria;Actinobacteria;Actinobacteria;Bifidobacteriales;Bifidobacteriaceae;Bifidobacterium;
AB050825_S000009145	Bacteria;Proteobacteria;Gammaproteobacteria;Enterobacteriales;Enterobacteriaceae;Edwardsiella;
AB050826_S000007645	Bacteria;Proteobacteria;Gammaproteobacteria;Enterobacteriales;Enterobacteriaceae;Edwardsiella;
AB050827_S000004636	Bacteria;Proteobacteria;Gammaproteobacteria;Enterobacteriales;Enterobacteriaceae;Edwardsiella;
AB052160_S000383539	Bacteria;Proteobacteria;Gammaproteobacteria;Alteromonadales;Psychromonadaceae;Psychromonas;
AB052706_S000469304	Bacteria;Proteobacteria;Alphaproteobacteria;Rhodospirillales;Acetobacteraceae;Acetobacter;
AB052710_S000469308	Bacteria;Proteobacteria;Alphaproteobacteria;Rhodospirillales;Acetobacteraceae;Acetobacter;
AB052712_S000469310	Bacteria;Proteobacteria;Alphaproteobacteria;Rhodospirillales;Acetobacteraceae;Acetobacter;
AB054961_S000383706	Bacteria;Proteobacteria;Betaproteobacteria;Burkholderiales;Burkholderiaceae;Cupriavidus;
AB055863_S000383774	Bacteria;Proteobacteria;Alphaproteobacteria;Sphingomonadales;Sphingomonadaceae;Sphingomonas;
AB055906_S000106168	Bacteria;Firmicutes;Erysipelotrichia;Erysipelotrichales;Erysipelotrichaceae;Erysipelothrix;
AB055963_S000383775	Bacteria;Actinobacteria;Actinobacteria;Actinomycetales;Corynebacteriaceae;Corynebacterium;
AB056129_S000009040	Bacteria;Actinobacteria;Actinobacteria;Actinomycetales;Rarobacteraceae;Rarobacter;
AB056321_S000469432	Bacteria;Proteobacteria;Alphaproteobacteria;Rhodospirillales;Acetobacteraceae;Kozakia;
AB058394_S000002952	Bacteria;Actinobacteria;Actinobacteria;Actinomycetales;Pseudonocardiaceae;Actinokineospora;
AB058395_S000003748	Bacteria;Actinobacteria;Actinobacteria;Actinomycetales;Pseudonocardiaceae;Actinokineospora;
AB058396_S000014838	Bacteria;Actinobacteria;Actinobacteria;Actinomycetales;Pseudonocardiaceae;Actinokineospora;
AB058919_S000383917	Bacteria;Bacteroidetes;Sphingobacteria;Sphingobacteriales;Flammeovirgaceae;Reichenbachiella;
AB059674_S000383928	Bacteria;Firmicutes;Bacilli;Bacillales;Alicyclobacillaceae;Alicyclobacillus;
AB060137_S000383942	Bacteria;Proteobacteria;Gammaproteobacteria;Pseudomonadales;Pseudomonadaceae;Pseudomonas;
AB061441_S000122191	Bacteria;Firmicutes;Clostridia;Clostridiales;Clostridiales_Incertae_Sedis_XVII;Thermaerobacter;
AB061685_S000116423	Bacteria;Proteobacteria;Gammaproteobacteria;Enterobacteriales;Enterobacteriaceae;Serratia;
AB062280_S000383946	Bacteria;Firmicutes;Clostridia;Thermoanaerobacterales;Thermoanaerobacteraceae;Thermanaeromonas;
AB062381_S000384008	Bacteria;Actinobacteria;Actinobacteria;Actinomycetales;Streptosporangiaceae;Planomonospora;
AB062382_S000384009	Bacteria;Actinobacteria;Actinobacteria;Actinomycetales;Streptosporangiaceae;Planomonospora;
AB062383_S000011381	Bacteria;Actinobacteria;Actinobacteria;Actinomycetales;Streptosporangiaceae;Microtetraspora;
AB062751_S000022588	Bacteria;Proteobacteria;Deltaproteobacteria;Myxococcales;Haliangiaceae;Haliangium;
AB063324_S000334592	Bacteria;Proteobacteria;Gammaproteobacteria;Alteromonadales;Pseudoalteromonadaceae;Algicola;
AB063630_S000469433	Archaea;Crenarchaeota;Thermoprotei;Thermoproteales;Thermoproteaceae;Vulcanisaeta;
AB064317_S000384110	Bacteria;Proteobacteria;Betaproteobacteria;Burkholderiales;Comamonadaceae;Diaphorobacter;
AB064923_S000768314	Bacteria;Bacteroidetes;Bacteroidia;Bacteroidales;Prevotellaceae;Prevotella;
AB067647_S000384427	Bacteria;Chloroflexi;Caldilineae;Caldilineales;Caldilineaceae;Caldilinea;
AB067734_S000384429	Bacteria;Actinobacteria;Actinobacteria;Actinomycetales;Nocardiaceae;Rhodococcus;
AB070237_S000017844	Bacteria;Proteobacteria;Alphaproteobacteria;Sphingomonadales;Sphingomonadaceae;Novosphingobium;
AB070982_S000384490	Bacteria;Proteobacteria;Betaproteobacteria;Nitrosomonadales;Nitrosomonadaceae;Nitrosomonas;
AB071324_S000018330	Bacteria;Aquificae;Aquificae;Aquificales;Hydrogenothermaceae;Sulfurihydrogenibium;
AB071382_S000384493	Bacteria;Bacteroidetes;Flavobacteria;Flavobacteriales;Flavobacteriaceae;Vitellibacter;
AB071665_S000021075	Bacteria;Proteobacteria;Alphaproteobacteria;Rhodospirillales;Rhodospirillaceae;Tistrella;
AB071950_S000334610	Bacteria;Actinobacteria;Actinobacteria;Actinomycetales;Micrococcaceae;Arthrobacter;
AB071951_S000334611	Bacteria;Actinobacteria;Actinobacteria;Actinomycetales;Nocardiaceae;Rhodococcus;
AB071952_S000334612	Bacteria;Actinobacteria;Actinobacteria;Actinomycetales;Micrococcaceae;Rothia;
AB071953_S000384496	Bacteria;Bacteroidetes;Flavobacteria;Flavobacteriales;Flavobacteriaceae;Elizabethkingia;
AB071954_S000334613	Bacteria;Proteobacteria;Alphaproteobacteria;Caulobacterales;Caulobacteraceae;Brevundimonas;
AB071955_S000334614	Bacteria;Proteobacteria;Alphaproteobacteria;Sphingomonadales;Sphingomonadaceae;Sphingomonas;
AB072496_S000384505	Bacteria;Actinobacteria;Actinobacteria;Actinomycetales;Intrasporangiaceae;Tetrasphaera;
AB072735_S000251887	Bacteria;Gemmatimonadetes;Gemmatimonadetes;Gemmatimonadales;Gemmatimonadaceae;Gemmatimonas;
AB073132_S000334621	Bacteria;Proteobacteria;Gammaproteobacteria;Chromatiales;Chromatiaceae;Rheinheimera;
AB073188_S000106833	Bacteria;Firmicutes;Bacilli;Bacillales;Paenibacillaceae_1;Paenibacillus;
AB073189_S000107548	Bacteria;Firmicutes;Bacilli;Bacillales;Paenibacillaceae_1;Paenibacillus;
AB073192_S000106485	Bacteria;Firmicutes;Bacilli;Bacillales;Paenibacillaceae_1;Paenibacillus;
AB073194_S000105760	Bacteria;Firmicutes;Bacilli;Bacillales;Paenibacillaceae_1;Paenibacillus;
AB073196_S000105762	Bacteria;Firmicutes;Bacilli;Bacillales;Paenibacillaceae_1;Paenibacillus;
AB073197_S000106486	Bacteria;Firmicutes;Bacilli;Bacillales;Paenibacillaceae_1;Paenibacillus;
AB073199_S000108233	Bacteria;Firmicutes;Bacilli;Bacillales;Paenibacillaceae_1;Paenibacillus;
AB073201_S000106487	Bacteria;Firmicutes;Bacilli;Bacillales;Paenibacillaceae_1;Paenibacillus;
AB073202_S000106116	Bacteria;Firmicutes;Bacilli;Bacillales;Paenibacillaceae_1;Paenibacillus;
AB073203_S000107191	Bacteria;Firmicutes;Bacilli;Bacillales;Paenibacillaceae_1;Paenibacillus;
AB073362_S000107889	Bacteria;Firmicutes;Bacilli;Bacillales;Paenibacillaceae_1;Paenibacillus;
AB073363_S000105764	Bacteria;Firmicutes;Bacilli;Bacillales;Paenibacillaceae_1;Paenibacillus;
AB074193_S000133895	Bacteria;Proteobacteria;Gammaproteobacteria;Oceanospirillales;Oceanospirillaceae;Marinomonas;
AB074518_S000384591	Bacteria;Proteobacteria;Betaproteobacteria;Neisseriales;Neisseriaceae;Aquaspirillum;
AB074520_S000384592	Bacteria;Proteobacteria;Alphaproteobacteria;Rhodospirillales;Rhodospirillaceae;Novispirillum;
AB074522_S000384594	Bacteria;Proteobacteria;Betaproteobacteria;Burkholderiales;Comamonadaceae;Giesbergeria;
AB074523_S000384595	Bacteria;Proteobacteria;Betaproteobacteria;Neisseriales;Neisseriaceae;Aquaspirillum;
AB074524_S000384596	Bacteria;Proteobacteria;Betaproteobacteria;Burkholderiales;Oxalobacteraceae;Herbaspirillum;
AB074527_S000384597	Bacteria;Proteobacteria;Betaproteobacteria;Burkholderiales;Comamonadaceae;Giesbergeria;
AB075017_S000146281	Bacteria;Proteobacteria;Betaproteobacteria;Burkholderiales;Comamonadaceae;Delftia;
AB075230_S000121350	Bacteria;Bacteroidetes;Flavobacteria;Flavobacteriales;Flavobacteriaceae;Flavobacterium;
AB076000_S000020486	Bacteria;Proteobacteria;Betaproteobacteria;Neisseriales;Neisseriaceae;Aquaspirillum;
AB076561_S000334627	Bacteria;Proteobacteria;Gammaproteobacteria;Alteromonadales;Alteromonadaceae;Agarivorans;
AB076610_S000116588	Bacteria;Firmicutes;Clostridia;Clostridiales;Peptococcaceae_2;Sporotomaculum;
AB076660_S000364540	Bacteria;Firmicutes;Bacilli;Bacillales;Alicyclobacillaceae;Alicyclobacillus;
AB077037_S000106516	Bacteria;Proteobacteria;Betaproteobacteria;Burkholderiales;Comamonadaceae;Macromonas;
AB077038_S000105822	Bacteria;Proteobacteria;Betaproteobacteria;Burkholderiales;Comamonadaceae;Malikia;
AB077817_S000384714	Bacteria;Firmicutes;Clostridia;Thermoanaerobacterales;Thermodesulfobiaceae;Thermodesulfobium;
AB078042_S000384736	Bacteria;Bacteroidetes;Flavobacteria;Flavobacteriales;Cryomorphaceae;Crocinitomix;
AB078046_S000384740	Bacteria;Bacteroidetes;Sphingobacteria;Sphingobacteriales;Sphingobacteriaceae;Solitalea;
AB078047_S000384741	Bacteria;Bacteroidetes;Flavobacteria;Flavobacteriales;Flavobacteriaceae;Flavobacterium;
AB078048_S000384742	Bacteria;Bacteroidetes;Sphingobacteria;Sphingobacteriales;Cytophagaceae;Flexibacter;
AB078049_S000384743	Bacteria;Bacteroidetes;Sphingobacteria;Sphingobacteriales;Chitinophagaceae;Chitinophaga;
AB078055_S000384749	Bacteria;Bacteroidetes;Sphingobacteria;Sphingobacteriales;Chitinophagaceae;Chitinophaga;
AB078056_S000384750	Bacteria;Bacteroidetes;Sphingobacteria;Sphingobacteriales;Cytophagaceae;Flexibacter;
AB078057_S000384751	Bacteria;Bacteroidetes;Flavobacteria;Flavobacteriales;Flavobacteriaceae;Tenacibaculum;
AB078058_S000384752	Bacteria;Bacteroidetes;Flavobacteria;Flavobacteriales;Flavobacteriaceae;Tenacibaculum;
AB078059_S000384753	Bacteria;Bacteroidetes;Sphingobacteria;Sphingobacteriales;Cytophagaceae;Flexibacter;
AB078060_S000384754	Bacteria;Bacteroidetes;Flavobacteria;Flavobacteriales;Flavobacteriaceae;Flavobacterium;
AB078062_S000384756	Bacteria;Bacteroidetes;Sphingobacteria;Sphingobacteriales;Cytophagaceae;Flexibacter;
AB078065_S000384759	Bacteria;Bacteroidetes;Sphingobacteria;Sphingobacteriales;Cytophagaceae;Flexibacter;
AB078066_S000384760	Bacteria;Bacteroidetes;Sphingobacteria;Sphingobacteriales;Chitinophagaceae;Chitinophaga;
AB078072_S000384766	Bacteria;Bacteroidetes;Sphingobacteria;Sphingobacteriales;Flammeovirgaceae;Marivirga;
AB078077_S000384771	Bacteria;Bacteroidetes;Sphingobacteria;Sphingobacteriales;Flammeovirgaceae;Flexithrix;
AB078079_S000384773	Bacteria;Bacteroidetes;Sphingobacteria;Sphingobacteriales;Flammeovirgaceae;Marinoscillum;
AB078080_S000384774	Bacteria;Bacteroidetes;Sphingobacteria;Sphingobacteriales;Cytophagaceae;Microscilla;
AB078081_S000384775	Bacteria;Bacteroidetes;Sphingobacteria;Sphingobacteriales;Flammeovirgaceae;Marivirga;
AB078826_S000642011	Bacteria;Bacteroidetes;Bacteroidia;Bacteroidales;Prevotellaceae;Xylanibacter;
AB078827_S000651778	Bacteria;Bacteroidetes;Bacteroidia;Bacteroidales;Prevotellaceae;Prevotella;
AB078842_S000457665	Bacteria;Bacteroidetes;Bacteroidia;Bacteroidales;Porphyromonadaceae;Paludibacter;
AB079382_S000384787	Bacteria;Deinococcus-Thermus;Deinococci;Thermales;Thermaceae;Marinithermus;
AB080771_S000384841	Bacteria;Bacteroidetes;Flavobacteria;Flavobacteriales;Flavobacteriaceae;Arenibacter;
AB081581_S000925329	Bacteria;Proteobacteria;Alphaproteobacteria;Alphaproteobacteria_order_incertae_sedis;Alphaproteobacteria_family_incertae_sedis;Rhizomicrobium;
AB081757_S000123242	Bacteria;Proteobacteria;Gammaproteobacteria;Alteromonadales;Shewanellaceae;Shewanella;
AB081760_S000121712	Bacteria;Proteobacteria;Gammaproteobacteria;Alteromonadales;Shewanellaceae;Shewanella;
AB081762_S000122852	Bacteria;Proteobacteria;Gammaproteobacteria;Alteromonadales;Shewanellaceae;Shewanella;
AB083406_S000134143	Bacteria;Firmicutes;Bacilli;Lactobacillales;Carnobacteriaceae;Marinilactibacillus;
AB083414_S000133632	Bacteria;Firmicutes;Bacilli;Lactobacillales;Carnobacteriaceae;Carnobacterium;
AB083432_S000384935	Bacteria;Proteobacteria;Deltaproteobacteria;Myxococcales;Nannocystaceae;Plesiocystis;
AB084128_S000138065	Bacteria;Firmicutes;Bacilli;Bacillales;Alicyclobacillaceae;Alicyclobacillus;
AB084247_S000016693	Bacteria;Proteobacteria;Alphaproteobacteria;Sphingomonadales;Sphingomonadaceae;Sphingosinicella;
AB084253_S000384941	Bacteria;Proteobacteria;Deltaproteobacteria;Myxococcales;Nannocystaceae;Nannocystis;
AB084261_S000606018	Bacteria;Bacteroidetes;Flavobacteria;Flavobacteriales;Flavobacteriaceae;Pseudozobellia;
AB084262_S000606019	Bacteria;Bacteroidetes;Flavobacteria;Flavobacteriales;Flavobacteriaceae;Kriegella;
AB086060_S000133896	Bacteria;Deferribacteres;Deferribacteres;Deferribacterales;Deferribacteraceae;Deferribacter;
AB086230_S000021104	Bacteria;Proteobacteria;Gammaproteobacteria;Enterobacteriales;Enterobacteriaceae;Cedecea;
AB086419_S000133633	Bacteria;Aquificae;Aquificae;Aquificales;Hydrogenothermaceae;Persephonella;
AB086897_S000147238	Bacteria;Firmicutes;Bacilli;Bacillales;Bacillaceae_1;Bacillus;
AB087261_S000319394	Bacteria;Proteobacteria;Betaproteobacteria;Neisseriales;Neisseriaceae;Conchiformibius;
AB087264_S000319395	Bacteria;Proteobacteria;Betaproteobacteria;Neisseriales;Neisseriaceae;Alysiella;
AB087265_S000319396	Bacteria;Proteobacteria;Betaproteobacteria;Neisseriales;Neisseriaceae;Bergeriella;
AB087287_S000701121	Bacteria;Deinococcus-Thermus;Deinococci;Deinococcales;Deinococcaceae;Deinococcus;
AB087288_S000701122	Bacteria;Deinococcus-Thermus;Deinococci;Deinococcales;Deinococcaceae;Deinococcus;
AB087717_S000385185	Bacteria;Proteobacteria;Alphaproteobacteria;Rhizobiales;Hyphomicrobiaceae;Rhodoplanes;
AB087719_S000385187	Bacteria;Proteobacteria;Alphaproteobacteria;Rhizobiales;Bradyrhizobiaceae;Rhodopseudomonas;
AB087720_S000385188	Bacteria;Proteobacteria;Alphaproteobacteria;Rhizobiales;Bradyrhizobiaceae;Rhodopseudomonas;
AB087721_S000495764	Bacteria;Actinobacteria;Actinobacteria;Actinomycetales;Nocardioidaceae;Nocardioides;
AB087828_S000385195	Bacteria;Firmicutes;Bacilli;Bacillales;Bacillaceae_2;Paraliobacillus;
AB088362_S000111853	Bacteria;Firmicutes;Bacilli;Bacillales;Thermoactinomycetaceae_2;Planifilum;
AB088364_S000110722	Bacteria;Firmicutes;Bacilli;Bacillales;Thermoactinomycetaceae_2;Planifilum;
AB088431_S000252003	Bacteria;Proteobacteria;Epsilonproteobacteria;Campylobacterales;Helicobacteraceae;Sulfurimonas;
AB089241_S000439485	Bacteria;Actinobacteria;Actinobacteria;Actinomycetales;Micromonosporaceae;Longispora;
AB089482_S000415016	Bacteria;Proteobacteria;Betaproteobacteria;Burkholderiales;Alcaligenaceae;Derxia;
AB089485_S000264515	Bacteria;Proteobacteria;Betaproteobacteria;Burkholderiales;Comamonadaceae;Lampropedia;
AB089840_S000148943	Bacteria;Firmicutes;Bacilli;Bacillales;Alicyclobacillaceae;Alicyclobacillus;
AB089842_S000148276	Bacteria;Firmicutes;Clostridia;Clostridiales;Clostridiales_Incertae_Sedis_XVII;Sulfobacillus;
AB089843_S000147771	Bacteria;Firmicutes;Bacilli;Bacillales;Alicyclobacillaceae;Alicyclobacillus;
AB089844_S000148467	Bacteria;Firmicutes;Clostridia;Clostridiales;Clostridiales_Incertae_Sedis_XVII;Sulfobacillus;
AB090232_S000385509	Bacteria;Proteobacteria;Gammaproteobacteria;Alteromonadales;Pseudoalteromonadaceae;Pseudoalteromonas;
AB091194_S000262393	Bacteria;Proteobacteria;Gammaproteobacteria;Xanthomonadales;Xanthomonadaceae;Frateuria;
AB091292_S000415023	Bacteria;Proteobacteria;Epsilonproteobacteria;Campylobacterales;Helicobacteraceae;Sulfurovum;
AB091323_S000375954	Bacteria;Firmicutes;Clostridia;Clostridiales;Peptococcaceae_2;Pelotomaculum;
AB092560_S000275499	Bacteria;Actinobacteria;Actinobacteria;Actinomycetales;Nocardiaceae;Nocardia;
AB092561_S000277251	Bacteria;Actinobacteria;Actinobacteria;Actinomycetales;Nocardiaceae;Nocardia;
AB092566_S000385517	Bacteria;Actinobacteria;Actinobacteria;Actinomycetales;Nocardiaceae;Nocardia;
AB094401_S000334724	Bacteria;Proteobacteria;Betaproteobacteria;Burkholderiales;Oxalobacteraceae;Herbaspirillum;
AB094412_S000415024	Bacteria;Proteobacteria;Gammaproteobacteria;Alteromonadales;Colwelliaceae;Colwellia;
AB094413_S000246721	Bacteria;Proteobacteria;Gammaproteobacteria;Alteromonadales;Psychromonadaceae;Psychromonas;
AB094597_S000125931	Bacteria;Proteobacteria;Gammaproteobacteria;Alteromonadales;Shewanellaceae;Shewanella;
AB094598_S000124469	Bacteria;Proteobacteria;Gammaproteobacteria;Alteromonadales;Shewanellaceae;Shewanella;
AB094794_S000251649	Bacteria;Proteobacteria;Gammaproteobacteria;Pseudomonadales;Moraxellaceae;Psychrobacter;
AB097590_S000385672	Bacteria;Proteobacteria;Deltaproteobacteria;Myxococcales;Nannocystaceae;Enhygromyxa;
AB098510_S000385739	Bacteria;Proteobacteria;Gammaproteobacteria;Oceanospirillales;Oceanospirillaceae;Marinospirillum;
AB099708_S000439486	Bacteria;Firmicutes;Bacilli;Bacillales;Bacillaceae_1;Bacillus;
AB100608_S000445670	Bacteria;Proteobacteria;Gammaproteobacteria;Xanthomonadales;Xanthomonadaceae;Rhodanobacter;
AB100738_S000385875	Bacteria;Bacteroidetes;Sphingobacteria;Sphingobacteriales;Sphingobacteriaceae;Sphingobacterium;
AB100802_S000439498	Bacteria;Firmicutes;Bacilli;Lactobacillales;Streptococcaceae;Lactococcus;
AB100803_S000439499	Bacteria;Firmicutes;Bacilli;Lactobacillales;Streptococcaceae;Lactococcus;
AB100804_S000439500	Bacteria;Firmicutes;Bacilli;Lactobacillales;Streptococcaceae;Lactococcus;
AB100835_S000469501	Bacteria;Firmicutes;Clostridia;Clostridiales;Heliobacteriaceae;Heliobacillus;
AB100836_S000469502	Bacteria;Firmicutes;Clostridia;Clostridiales;Heliobacteriaceae;Heliobacterium;
AB100837_S000469503	Bacteria;Firmicutes;Clostridia;Clostridiales;Heliobacteriaceae;Heliobacterium;
AB100840_S000277252	Bacteria;Bacteroidetes;Flavobacteria;Flavobacteriales;Flavobacteriaceae;Cellulophaga;
AB101543_S000319417	Bacteria;Proteobacteria;Alphaproteobacteria;Rhodobacterales;Rhodobacteraceae;Catellibacterium;
AB101591_S000111985	Bacteria;Firmicutes;Bacilli;Bacillales;Bacillaceae_2;Gracilibacillus;
AB101594_S000111728	Bacteria;Firmicutes;Bacilli;Bacillales;Planococcaceae;Ureibacillus;
AB101595_S000111729	Bacteria;Firmicutes;Bacilli;Bacillales;Sporolactobacillaceae;Sporolactobacillus;
AB102953_S000650533	Bacteria;Proteobacteria;Alphaproteobacteria;Rhodospirillales;Acetobacteraceae;Asaia;
AB104447_S000469505	Bacteria;Proteobacteria;Betaproteobacteria;Burkholderiales;Burkholderiaceae;Wautersia;
AB105048_S000252415	Bacteria;Proteobacteria;Epsilonproteobacteria;Campylobacterales;Hydrogenimonaceae;Hydrogenimonas;
AB105049_S000263334	Bacteria;Aquificae;Aquificae;Aquificales;Desulfurobacteriaceae;Balnearium;
AB105159_S000841425	Bacteria;Proteobacteria;Gammaproteobacteria;Oceanospirillales;Halomonadaceae;Chromohalobacter;
AB105164_S000439502	Bacteria;Firmicutes;Bacilli;Bacillales;Bacillales_Incertae_Sedis_XII;Exiguobacterium;
AB106353_S000118083	Bacteria;Firmicutes;Clostridia;Clostridiales;Clostridiales_Incertae_Sedis_III;Tepidanaerobacter;
AB107231_S000563773	Bacteria;Actinobacteria;Actinobacteria;Actinomycetales;Micromonosporaceae;Micromonospora;
AB107233_S000385939	Bacteria;Actinobacteria;Actinobacteria;Actinomycetales;Micromonosporaceae;Actinocatenispora;
AB107638_S000252208	Bacteria;Firmicutes;Bacilli;Lactobacillales;Lactobacillaceae;Lactobacillus;
AB107894_S000364572	Bacteria;Firmicutes;Bacilli;Bacillales;Bacillaceae_2;Cerasibacillus;
AB107956_S000415043	Bacteria;Deinococcus-Thermus;Deinococci;Thermales;Thermaceae;Oceanithermus;
AB108775_S000439503	Bacteria;Actinobacteria;Actinobacteria;Actinomycetales;Nocardiaceae;Nocardia;
AB108778_S000439506	Bacteria;Actinobacteria;Actinobacteria;Actinomycetales;Nocardiaceae;Nocardia;
AB108779_S000439507	Bacteria;Actinobacteria;Actinobacteria;Actinomycetales;Nocardiaceae;Nocardia;
AB108780_S000439508	Bacteria;Actinobacteria;Actinobacteria;Actinomycetales;Nocardiaceae;Nocardia;
AB108781_S000319460	Bacteria;Actinobacteria;Actinobacteria;Actinomycetales;Nocardiaceae;Nocardia;
AB108825_S000334738	Bacteria;Bacteroidetes;Bacteroidia;Bacteroidales;Prevotellaceae;Prevotella;
AB108826_S000334739	Bacteria;Bacteroidetes;Bacteroidia;Bacteroidales;Prevotellaceae;Prevotella;
AB109209_S000469513	Bacteria;Firmicutes;Bacilli;Bacillales;Bacillaceae_1;Bacillus;
AB109437_S000125963	Bacteria;Chloroflexi;Anaerolineae;Anaerolineales;Anaerolineaceae;Anaerolinea;
AB109438_S000125078	Bacteria;Chloroflexi;Anaerolineae;Anaerolineales;Anaerolineaceae;Leptolinea;
AB109439_S000125079	Bacteria;Chloroflexi;Anaerolineae;Anaerolineales;Anaerolineaceae;Levilinea;
AB109889_S000439510	Bacteria;Proteobacteria;Betaproteobacteria;Burkholderiales;Comamonadaceae;Curvibacter;
AB109890_S000439511	Bacteria;Proteobacteria;Betaproteobacteria;Burkholderiales;Oxalobacteraceae;Herbaspirillum;
AB110008_S000364575	Bacteria;Firmicutes;Bacilli;Bacillales;Bacillaceae_1;Anoxybacillus;
AB110421_S000439512	Bacteria;Proteobacteria;Alphaproteobacteria;Rhodospirillales;Acetobacteraceae;Saccharibacter;
AB110498_S000495914	Bacteria;Proteobacteria;Gammaproteobacteria;Xanthomonadales;Xanthomonadaceae;Dyella;
AB110540_S000469514	Bacteria;Proteobacteria;Deltaproteobacteria;Desulfobacterales;Desulfobacteraceae;Desulfoluna;
AB110541_S000870456	Bacteria;Proteobacteria;Deltaproteobacteria;Desulfovibrionales;Desulfovibrionaceae;Desulfovibrio;
AB110542_S000469515	Bacteria;Proteobacteria;Deltaproteobacteria;Desulfobacterales;Desulfobulbaceae;Desulfopila;
AB110549_S000469516	Bacteria;Proteobacteria;Deltaproteobacteria;Desulfobacterales;Desulfobulbaceae;Desulfobulbus;
AB111849_S000415046	Bacteria;Spirochaetes;Spirochaetes;Spirochaetales;Spirochaetaceae;Borrelia;
AB112081_S000495940	Bacteria;Actinobacteria;Actinobacteria;Actinomycetales;Micromonosporaceae;Asanoa;
AB112082_S000439513	Bacteria;Actinobacteria;Actinobacteria;Actinomycetales;Streptosporangiaceae;Planotetraspora;
AB112712_S000278156	Bacteria;Firmicutes;Bacilli;Bacillales;Paenibacillaceae_1;Brevibacillus;
AB112713_S000278857	Bacteria;Firmicutes;Bacilli;Bacillales;Paenibacillaceae_1;Brevibacillus;
AB112714_S000278326	Bacteria;Firmicutes;Bacilli;Bacillales;Paenibacillaceae_1;Brevibacillus;
AB112715_S000278157	Bacteria;Firmicutes;Bacilli;Bacillales;Paenibacillaceae_1;Brevibacillus;
AB112716_S000277647	Bacteria;Firmicutes;Bacilli;Bacillales;Paenibacillaceae_1;Brevibacillus;
AB112717_S000278683	Bacteria;Firmicutes;Bacilli;Bacillales;Paenibacillaceae_1;Brevibacillus;
AB112721_S000277648	Bacteria;Firmicutes;Bacilli;Bacillales;Paenibacillaceae_1;Brevibacillus;
AB112725_S000278163	Bacteria;Firmicutes;Bacilli;Bacillales;Paenibacillaceae_2;Aneurinibacillus;
AB112727_S000278327	Bacteria;Firmicutes;Bacilli;Bacillales;Bacillaceae_1;Bacillus;
AB116148_S000364646	Bacteria;Bacteroidetes;Flavobacteria;Flavobacteriales;Flavobacteriaceae;Salegentibacter;
AB118236_S000542938	Bacteria;Proteobacteria;Gammaproteobacteria;Chromatiales;Halothiobacillaceae;Thiovirga;
AB120294_S000439514	Bacteria;Aquificae;Aquificae;Aquificales;Aquificaceae;Hydrogenivirga;
AB120963_S000277658	Bacteria;Proteobacteria;Betaproteobacteria;Burkholderiales;Comamonadaceae;Curvibacter;
AB121221_S000386216	Bacteria;Proteobacteria;Betaproteobacteria;Burkholderiales;Burkholderiaceae;Cupriavidus;
AB121770_S000564691	Bacteria;Actinobacteria;Actinobacteria;Actinomycetales;Nocardiaceae;Nocardia;
AB121974_S000415132	Bacteria;Bacteroidetes;Flavobacteria;Flavobacteriales;Flavobacteriaceae;Zobellia;
AB121975_S000415133	Bacteria;Bacteroidetes;Flavobacteria;Flavobacteriales;Flavobacteriaceae;Zobellia;
AB121976_S000415134	Bacteria;Bacteroidetes;Flavobacteria;Flavobacteriales;Flavobacteriaceae;Zobellia;
AB122026_S000622401	Bacteria;Actinobacteria;Actinobacteria;Actinomycetales;Nocardiaceae;Gordonia;
AB124836_S000364731	Bacteria;Proteobacteria;Gammaproteobacteria;Alteromonadales;Alteromonadaceae;Microbulbifer;
AB125062_S000542971	Bacteria;Bacteroidetes;Flavobacteria;Flavobacteriales;Cryomorphaceae;Owenweeksia;
AB125366_S000495962	Bacteria;Proteobacteria;Gammaproteobacteria;Pseudomonadales;Pseudomonadaceae;Pseudomonas;
AB125938_S000439517	Bacteria;Firmicutes;Bacilli;Lactobacillales;Carnobacteriaceae;Alkalibacterium;
AB126621_S000690384	Bacteria;Proteobacteria;Gammaproteobacteria;Pseudomonadales;Pseudomonadaceae;Pseudomonas;
AB126873_S000564912	Bacteria;Actinobacteria;Actinobacteria;Actinomycetales;Nocardiaceae;Nocardia;
AB126874_S000564913	Bacteria;Actinobacteria;Actinobacteria;Actinomycetales;Nocardiaceae;Nocardia;
AB126876_S000564915	Bacteria;Actinobacteria;Actinobacteria;Actinomycetales;Nocardiaceae;Nocardia;
AB126880_S000564919	Bacteria;Actinobacteria;Actinobacteria;Actinomycetales;Nocardiaceae;Nocardia;
AB127972_S000457893	Bacteria;Proteobacteria;Alphaproteobacteria;Rhizobiales;Methylocystaceae;Pleomorphomonas;
AB127980_S000469599	Bacteria;Firmicutes;Bacilli;Bacillales;Bacillaceae_2;Lentibacillus;
AB128050_S000469600	Bacteria;Proteobacteria;Alphaproteobacteria;Rhodospirillales;Acetobacteraceae;Gluconobacter;
AB128981_S000565083	Bacteria;Actinobacteria;Actinobacteria;Actinomycetales;Corynebacteriaceae;Corynebacterium;
AB154390_S000262080	Bacteria;Firmicutes;Clostridia;Clostridiales;Peptococcaceae_2;Pelotomaculum;
AB154519_S000469602	Bacteria;Firmicutes;Bacilli;Lactobacillales;Lactobacillaceae;Lactobacillus;
AY962293_S000515802	Bacteria;Bacteroidetes;Flavobacteria;Flavobacteriales;Flavobacteriaceae;Lutibacter;
AB158277_S000469604	Bacteria;Actinobacteria;Actinobacteria;Actinomycetales;Nocardiaceae;Nocardia;
AB158515_S000542972	Bacteria;Proteobacteria;Gammaproteobacteria;Alteromonadales;Alteromonadaceae;Microbulbifer;
AB159680_S000539067	Bacteria;Proteobacteria;Alphaproteobacteria;Rhizobiales;Methylocystaceae;Pleomorphomonas;
AB159779_S000457896	Bacteria;Actinobacteria;Actinobacteria;Actinomycetales;Micromonosporaceae;Micromonospora;
AB161359_S000542979	Bacteria;Proteobacteria;Gammaproteobacteria;Xanthomonadales;Xanthomonadaceae;Lysobacter;
AB161360_S000539073	Bacteria;Proteobacteria;Gammaproteobacteria;Xanthomonadales;Xanthomonadaceae;Lysobacter;
AB161361_S000539074	Bacteria;Proteobacteria;Gammaproteobacteria;Xanthomonadales;Xanthomonadaceae;Lysobacter;
AB162131_S000386268	Bacteria;Firmicutes;Bacilli;Lactobacillales;Lactobacillaceae;Lactobacillus;
AB162799_S000565404	Bacteria;Actinobacteria;Actinobacteria;Actinomycetales;Nocardiaceae;Gordonia;
AB162800_S000565405	Bacteria;Actinobacteria;Actinobacteria;Actinomycetales;Nocardiaceae;Gordonia;
AB162801_S000364783	Bacteria;Actinobacteria;Actinobacteria;Actinomycetales;Nocardiaceae;Nocardia;
AB164432_S000469634	Bacteria;Proteobacteria;Betaproteobacteria;Burkholderiales;Comamonadaceae;Comamonas;
AB166731_S000439523	Bacteria;Proteobacteria;Gammaproteobacteria;Thiotrichales;Piscirickettsiaceae;Thiomicrospira;
AB166743_S000415178	Bacteria;Proteobacteria;Alphaproteobacteria;Rhodospirillales;Acetobacteraceae;Gluconacetobacter;
AB166877_S000386311	Bacteria;Proteobacteria;Alphaproteobacteria;Rhizobiales;Xanthobacteraceae;Starkeya;
AB166878_S000386312	Bacteria;Proteobacteria;Gammaproteobacteria;Xanthomonadales;Xanthomonadaceae;Lysobacter;
AB166879_S000386313	Bacteria;Proteobacteria;Betaproteobacteria;Burkholderiales;Alcaligenaceae;Castellaniella;
AB166881_S000386315	Bacteria;Proteobacteria;Alphaproteobacteria;Caulobacterales;Caulobacteraceae;Phenylobacterium;
AB166882_S000386316	Bacteria;Proteobacteria;Betaproteobacteria;Rhodocyclales;Rhodocyclaceae;Azonexus;
AB166883_S000386317	Bacteria;Proteobacteria;Alphaproteobacteria;Sphingomonadales;Sphingomonadaceae;Sphingomonas;
AB166885_S000386319	Bacteria;Proteobacteria;Gammaproteobacteria;Xanthomonadales;Xanthomonadaceae;Stenotrophomonas;
AB166887_S000386321	Bacteria;Actinobacteria;Actinobacteria;Actinomycetales;Cellulomonadaceae;Cellulomonas;
AB167354_S000415180	Bacteria;Proteobacteria;Gammaproteobacteria;Alteromonadales;Alteromonadaceae;Microbulbifer;
AB167820_S000469711	Bacteria;Proteobacteria;Epsilonproteobacteria;Nautiliales;Nautiliaceae;Lebetimonas;
AB175498_S000496331	Bacteria;Proteobacteria;Epsilonproteobacteria;Nautiliales;Nautiliaceae;Thioreductor;
AB175499_S000496332	Bacteria;Proteobacteria;Epsilonproteobacteria;Nautiliales;Nautiliaceae;Nitratiruptor;
AB175500_S000496333	Bacteria;Proteobacteria;Epsilonproteobacteria;Nautiliales;Nautiliaceae;Nitratifractor;
AB175629_S000642025	Bacteria;Proteobacteria;Alphaproteobacteria;Rhizobiales;Methylobacteriaceae;Methylobacterium;
AB175636_S000642032	Bacteria;Proteobacteria;Alphaproteobacteria;Rhizobiales;Methylobacteriaceae;Methylobacterium;
AB175638_S000642034	Bacteria;Proteobacteria;Alphaproteobacteria;Rhizobiales;Methylobacteriaceae;Methylobacterium;
AB175642_S000642038	Bacteria;Proteobacteria;Alphaproteobacteria;Rhizobiales;Methylobacteriaceae;Methylobacterium;
AB175644_S000642040	Bacteria;Proteobacteria;Alphaproteobacteria;Rhizobiales;Methylobacteriaceae;Methylobacterium;
AB175645_S000642041	Bacteria;Proteobacteria;Alphaproteobacteria;Rhizobiales;Methylobacteriaceae;Methylobacterium;
AB175647_S000642043	Bacteria;Proteobacteria;Alphaproteobacteria;Rhizobiales;Methylobacteriaceae;Methylobacterium;
AB175649_S000925333	Bacteria;Proteobacteria;Alphaproteobacteria;Rhizobiales;Methylobacteriaceae;Methylobacterium;
AB175651_S000734891	Bacteria;Proteobacteria;Gammaproteobacteria;Pseudomonadales;Pseudomonadaceae;Azotobacter;
AB175652_S000734892	Bacteria;Proteobacteria;Gammaproteobacteria;Pseudomonadales;Pseudomonadaceae;Azomonas;
AB175653_S000734893	Bacteria;Proteobacteria;Gammaproteobacteria;Pseudomonadales;Pseudomonadaceae;Azotobacter;
AB175654_S000734894	Bacteria;Proteobacteria;Gammaproteobacteria;Pseudomonadales;Pseudomonadaceae;Azomonas;
AB175655_S000734895	Bacteria;Proteobacteria;Gammaproteobacteria;Pseudomonadales;Pseudomonadaceae;Azotobacter;
AB175656_S000734896	Bacteria;Proteobacteria;Gammaproteobacteria;Pseudomonadales;Pseudomonadaceae;Azotobacter;
AB175657_S000734897	Bacteria;Proteobacteria;Gammaproteobacteria;Pseudomonadales;Pseudomonadaceae;Azotobacter;
AB175663_S000364797	Bacteria;Proteobacteria;Alphaproteobacteria;Rhodobacterales;Rhodobacteraceae;Pseudovibrio;
AB176554_S000335574	Bacteria;Proteobacteria;Gammaproteobacteria;Thiotrichales;Thiotrichales_incertae_sedis;Fangia;
AB176662_S000543031	Bacteria;Bacteroidetes;Flavobacteria;Flavobacteriales;Flavobacteriaceae;Myroides;
AB176674_S000335575	Bacteria;Bacteroidetes;Flavobacteria;Flavobacteriales;Cryomorphaceae;Lishizhenia;
AB177868_S000483112	Bacteria;Actinobacteria;Actinobacteria;Actinomycetales;Microbacteriaceae;Plantibacter;
AB177883_S000335627	Bacteria;Proteobacteria;Alphaproteobacteria;Sphingomonadales;Sphingomonadaceae;Novosphingobium;
AB178392_S000496369	Bacteria;Proteobacteria;Alphaproteobacteria;Rhodospirillales;Acetobacteraceae;Gluconobacter;
AB178406_S000439635	Bacteria;Proteobacteria;Alphaproteobacteria;Rhodospirillales;Acetobacteraceae;Gluconobacter;
AB178429_S000439658	Bacteria;Proteobacteria;Alphaproteobacteria;Rhodospirillales;Acetobacteraceae;Gluconobacter;
AB178431_S000439660	Bacteria;Proteobacteria;Alphaproteobacteria;Rhodospirillales;Acetobacteraceae;Gluconobacter;
AB179866_S000496374	Bacteria;Firmicutes;Bacilli;Bacillales;Paenibacillaceae_1;Paenibacillus;
AB180657_S000469824	Bacteria;Proteobacteria;Betaproteobacteria;Burkholderiales;Burkholderiales_incertae_sedis;Thiobacter;
AB180738_S000496376	Bacteria;Bacteroidetes;Flavobacteria;Flavobacteriales;Flavobacteriaceae;Flavobacterium;
AB180773_S000543054	Bacteria;Actinobacteria;Actinobacteria;Actinomycetales;Catenulisporaceae;Catenulispora;
AB181950_S000319968	Bacteria;Firmicutes;Bacilli;Lactobacillales;Lactobacillaceae;Lactobacillus;
AB182324_S000727742	Bacteria;Firmicutes;Bacilli;Lactobacillales;Streptococcaceae;Streptococcus;
AB182483_S000496429	Bacteria;Bacteroidetes;Bacteroidia;Bacteroidales;Prevotellaceae;Prevotella;
AB183888_S000530256	Bacteria;Bacteroidetes;Flavobacteria;Flavobacteriales;Flavobacteriaceae;Flavobacterium;
AB184072_S000651796	Bacteria;Actinobacteria;Actinobacteria;Actinomycetales;Streptomycetaceae;Streptomyces;
AB184090_S000651814	Bacteria;Actinobacteria;Actinobacteria;Actinomycetales;Streptomycetaceae;Streptomyces;
AB184094_S000651818	Bacteria;Actinobacteria;Actinobacteria;Actinomycetales;Streptomycetaceae;Streptomyces;
AB184100_S000651824	Bacteria;Actinobacteria;Actinobacteria;Actinomycetales;Streptomycetaceae;Streptomyces;
AB184109_S000651833	Bacteria;Actinobacteria;Actinobacteria;Actinomycetales;Streptomycetaceae;Streptomyces;
AB184115_S000651839	Bacteria;Actinobacteria;Actinobacteria;Actinomycetales;Streptomycetaceae;Streptomyces;
AB184120_S000651844	Bacteria;Actinobacteria;Actinobacteria;Actinomycetales;Streptomycetaceae;Streptomyces;
AB184123_S000651847	Bacteria;Actinobacteria;Actinobacteria;Actinomycetales;Streptomycetaceae;Streptomyces;
AB184130_S000651854	Bacteria;Actinobacteria;Actinobacteria;Actinomycetales;Streptomycetaceae;Streptomyces;
AB184137_S000651861	Bacteria;Actinobacteria;Actinobacteria;Actinomycetales;Streptomycetaceae;Streptomyces;
AB184139_S000651863	Bacteria;Actinobacteria;Actinobacteria;Actinomycetales;Streptomycetaceae;Streptomyces;
AB184140_S000651864	Bacteria;Actinobacteria;Actinobacteria;Actinomycetales;Streptomycetaceae;Streptomyces;
AB184143_S000651867	Bacteria;Actinobacteria;Actinobacteria;Actinomycetales;Streptomycetaceae;Streptomyces;
AB184149_S000651873	Bacteria;Actinobacteria;Actinobacteria;Actinomycetales;Streptomycetaceae;Streptomyces;
AB184152_S000651876	Bacteria;Actinobacteria;Actinobacteria;Actinomycetales;Streptomycetaceae;Streptomyces;
AB184153_S000651877	Bacteria;Actinobacteria;Actinobacteria;Actinomycetales;Streptomycetaceae;Streptomyces;
AB184155_S000651879	Bacteria;Actinobacteria;Actinobacteria;Actinomycetales;Streptomycetaceae;Streptomyces;
AB184161_S000651885	Bacteria;Actinobacteria;Actinobacteria;Actinomycetales;Streptomycetaceae;Streptomyces;
AB184165_S000651889	Bacteria;Actinobacteria;Actinobacteria;Actinomycetales;Streptomycetaceae;Streptomyces;
AB184167_S000651891	Bacteria;Actinobacteria;Actinobacteria;Actinomycetales;Streptomycetaceae;Streptomyces;
AB184168_S000651892	Bacteria;Actinobacteria;Actinobacteria;Actinomycetales;Streptomycetaceae;Streptomyces;
AB184170_S000651894	Bacteria;Actinobacteria;Actinobacteria;Actinomycetales;Streptomycetaceae;Streptomyces;
AB184175_S000651899	Bacteria;Actinobacteria;Actinobacteria;Actinomycetales;Streptomycetaceae;Streptomyces;
AB184182_S000651906	Bacteria;Actinobacteria;Actinobacteria;Actinomycetales;Streptomycetaceae;Streptomyces;
AB184185_S000651909	Bacteria;Actinobacteria;Actinobacteria;Actinomycetales;Streptomycetaceae;Streptomyces;
AB184188_S000824036	Bacteria;Actinobacteria;Actinobacteria;Actinomycetales;Streptomycetaceae;Streptomyces;
AB184194_S000651918	Bacteria;Actinobacteria;Actinobacteria;Actinomycetales;Streptomycetaceae;Streptomyces;
AB184198_S000651922	Bacteria;Actinobacteria;Actinobacteria;Actinomycetales;Streptomycetaceae;Streptomyces;
AB184206_S000651930	Bacteria;Actinobacteria;Actinobacteria;Actinomycetales;Streptomycetaceae;Streptomyces;
AB184208_S000651932	Bacteria;Actinobacteria;Actinobacteria;Actinomycetales;Streptomycetaceae;Streptomyces;
AB184209_S000651933	Bacteria;Actinobacteria;Actinobacteria;Actinomycetales;Streptomycetaceae;Streptomyces;
AB184214_S000651938	Bacteria;Actinobacteria;Actinobacteria;Actinomycetales;Streptomycetaceae;Streptomyces;
AB184221_S000651945	Bacteria;Actinobacteria;Actinobacteria;Actinomycetales;Streptomycetaceae;Streptomyces;
AB184222_S000651946	Bacteria;Actinobacteria;Actinobacteria;Actinomycetales;Streptomycetaceae;Streptomyces;
AB184233_S000651957	Bacteria;Actinobacteria;Actinobacteria;Actinomycetales;Streptomycetaceae;Streptomyces;
AB184237_S000651961	Bacteria;Actinobacteria;Actinobacteria;Actinomycetales;Streptomycetaceae;Streptomyces;
AB184239_S000651963	Bacteria;Actinobacteria;Actinobacteria;Actinomycetales;Streptomycetaceae;Streptomyces;
AB184240_S001572324	Bacteria;Actinobacteria;Actinobacteria;Actinomycetales;Streptomycetaceae;Streptomyces;
AB184251_S000651975	Bacteria;Actinobacteria;Actinobacteria;Actinomycetales;Streptomycetaceae;Streptomyces;
AB184255_S000651979	Bacteria;Actinobacteria;Actinobacteria;Actinomycetales;Streptomycetaceae;Streptomyces;
AB184262_S000651986	Bacteria;Actinobacteria;Actinobacteria;Actinomycetales;Streptomycetaceae;Streptomyces;
AB184266_S000651990	Bacteria;Actinobacteria;Actinobacteria;Actinomycetales;Streptomycetaceae;Streptomyces;
AB184267_S000651991	Bacteria;Actinobacteria;Actinobacteria;Actinomycetales;Streptomycetaceae;Streptomyces;
AB184270_S001572325	Bacteria;Actinobacteria;Actinobacteria;Actinomycetales;Streptomycetaceae;Streptomyces;
AB184272_S000651996	Bacteria;Actinobacteria;Actinobacteria;Actinomycetales;Streptomycetaceae;Streptomyces;
AB184273_S000651997	Bacteria;Actinobacteria;Actinobacteria;Actinomycetales;Streptomycetaceae;Streptomyces;
AB184275_S000651999	Bacteria;Actinobacteria;Actinobacteria;Actinomycetales;Streptomycetaceae;Streptomyces;
AB184277_S000652001	Bacteria;Actinobacteria;Actinobacteria;Actinomycetales;Streptomycetaceae;Streptomyces;
AB184279_S000652003	Bacteria;Actinobacteria;Actinobacteria;Actinomycetales;Streptomycetaceae;Streptomyces;
AB184282_S000652006	Bacteria;Actinobacteria;Actinobacteria;Actinomycetales;Streptomycetaceae;Streptomyces;
AB184286_S000652010	Bacteria;Actinobacteria;Actinobacteria;Actinomycetales;Streptomycetaceae;Streptomyces;
AB184287_S000652011	Bacteria;Actinobacteria;Actinobacteria;Actinomycetales;Streptomycetaceae;Streptomyces;
AB184288_S000652012	Bacteria;Actinobacteria;Actinobacteria;Actinomycetales;Streptomycetaceae;Streptomyces;
AB184292_S000652016	Bacteria;Actinobacteria;Actinobacteria;Actinomycetales;Streptomycetaceae;Streptomyces;
AB184295_S000652019	Bacteria;Actinobacteria;Actinobacteria;Actinomycetales;Streptomycetaceae;Streptomyces;
AB184301_S000652025	Bacteria;Actinobacteria;Actinobacteria;Actinomycetales;Streptomycetaceae;Streptomyces;
AB184302_S000652026	Bacteria;Actinobacteria;Actinobacteria;Actinomycetales;Streptomycetaceae;Streptomyces;
AB184305_S000652029	Bacteria;Actinobacteria;Actinobacteria;Actinomycetales;Streptomycetaceae;Streptomyces;
AB184314_S000652038	Bacteria;Actinobacteria;Actinobacteria;Actinomycetales;Streptomycetaceae;Streptomyces;
AB184315_S000652039	Bacteria;Actinobacteria;Actinobacteria;Actinomycetales;Streptomycetaceae;Streptomyces;
AB184316_S000652040	Bacteria;Actinobacteria;Actinobacteria;Actinomycetales;Streptomycetaceae;Streptomyces;
AB184324_S000652048	Bacteria;Actinobacteria;Actinobacteria;Actinomycetales;Streptomycetaceae;Streptomyces;
AB184325_S000652049	Bacteria;Actinobacteria;Actinobacteria;Actinomycetales;Streptomycetaceae;Streptomyces;
AB184326_S000652050	Bacteria;Actinobacteria;Actinobacteria;Actinomycetales;Streptomycetaceae;Streptomyces;
AB184327_S000652051	Bacteria;Actinobacteria;Actinobacteria;Actinomycetales;Streptomycetaceae;Streptomyces;
AB100884_S000364571	Archaea;Euryarchaeota;Methanococci;Methanococcales;Methanocaldococcaceae;Methanotorris;
AB184328_S000652052	Bacteria;Actinobacteria;Actinobacteria;Actinomycetales;Streptomycetaceae;Streptomyces;
AB184329_S000652053	Bacteria;Actinobacteria;Actinobacteria;Actinomycetales;Streptomycetaceae;Streptomyces;
AB184349_S000652073	Bacteria;Actinobacteria;Actinobacteria;Actinomycetales;Streptomycetaceae;Streptomyces;
AB184357_S000652081	Bacteria;Actinobacteria;Actinobacteria;Actinomycetales;Streptomycetaceae;Streptomyces;
AB184359_S000652083	Bacteria;Actinobacteria;Actinobacteria;Actinomycetales;Streptomycetaceae;Streptomyces;
AB184360_S000652084	Bacteria;Actinobacteria;Actinobacteria;Actinomycetales;Streptomycetaceae;Streptomyces;
AB184367_S000652091	Bacteria;Actinobacteria;Actinobacteria;Actinomycetales;Streptomycetaceae;Streptomyces;
AB184379_S000652103	Bacteria;Actinobacteria;Actinobacteria;Actinomycetales;Streptomycetaceae;Streptomyces;
AB184389_S000652113	Bacteria;Actinobacteria;Actinobacteria;Actinomycetales;Streptomycetaceae;Streptomyces;
AB184390_S000652114	Bacteria;Actinobacteria;Actinobacteria;Actinomycetales;Streptomycetaceae;Streptomyces;
AB184393_S000652117	Bacteria;Actinobacteria;Actinobacteria;Actinomycetales;Streptomycetaceae;Streptomyces;
AB184394_S000652118	Bacteria;Actinobacteria;Actinobacteria;Actinomycetales;Streptomycetaceae;Streptomyces;
AB184395_S000652119	Bacteria;Actinobacteria;Actinobacteria;Actinomycetales;Streptomycetaceae;Streptomyces;
AB184396_S000652120	Bacteria;Actinobacteria;Actinobacteria;Actinomycetales;Streptomycetaceae;Streptomyces;
AB184398_S000652122	Bacteria;Actinobacteria;Actinobacteria;Actinomycetales;Streptomycetaceae;Streptomyces;
AB184402_S000652126	Bacteria;Actinobacteria;Actinobacteria;Actinomycetales;Streptomycetaceae;Streptomyces;
AB184409_S000652133	Bacteria;Actinobacteria;Actinobacteria;Actinomycetales;Streptomycetaceae;Streptomyces;
AB184412_S000652136	Bacteria;Actinobacteria;Actinobacteria;Actinomycetales;Streptomycetaceae;Streptomyces;
AB184413_S000652137	Bacteria;Actinobacteria;Actinobacteria;Actinomycetales;Streptomycetaceae;Streptomyces;
AB184414_S000652138	Bacteria;Actinobacteria;Actinobacteria;Actinomycetales;Streptomycetaceae;Streptomyces;
AB184419_S000652143	Bacteria;Actinobacteria;Actinobacteria;Actinomycetales;Streptomycetaceae;Streptomyces;
AM040096_S000544642	Bacteria;Proteobacteria;Alphaproteobacteria;Rhizobiales;Bradyrhizobiaceae;Rhodoblastus;
AM040156_S000544643	Bacteria;Proteobacteria;Alphaproteobacteria;Rhizobiales;Methylobacteriaceae;Methylobacterium;
AM040439_S000544650	Bacteria;Bacteroidetes;Flavobacteria;Flavobacteriales;Flavobacteriaceae;Chryseobacterium;
AM040489_S000544651	Bacteria;Proteobacteria;Gammaproteobacteria;Enterobacteriales;Enterobacteriaceae;Providencia;
AM040490_S000544652	Bacteria;Proteobacteria;Gammaproteobacteria;Enterobacteriales;Enterobacteriaceae;Providencia;
AM040492_S000544654	Bacteria;Proteobacteria;Gammaproteobacteria;Enterobacteriales;Enterobacteriaceae;Providencia;
AM040493_S000544655	Bacteria;Actinobacteria;Actinobacteria;Actinomycetales;Microbacteriaceae;Leucobacter;
AM040494_S000544656	Bacteria;Proteobacteria;Gammaproteobacteria;Enterobacteriales;Enterobacteriaceae;Xenorhabdus;
AM040495_S000544657	Bacteria;Proteobacteria;Gammaproteobacteria;Enterobacteriales;Enterobacteriaceae;Providencia;
AM040716_S000544658	Bacteria;Firmicutes;Bacilli;Bacillales;Bacillaceae_2;Gracilibacillus;
AM041247_S000544665	Bacteria;Proteobacteria;Alphaproteobacteria;Rhizobiales;Brucellaceae;Ochrobactrum;
AM042693_S000711211	Bacteria;Proteobacteria;Betaproteobacteria;Burkholderiales;Burkholderiales_incertae_sedis;Tepidimonas;
AM049256_S000544813	Bacteria;Bacteroidetes;Sphingobacteria;Sphingobacteriales;Cytophagaceae;Pontibacter;
AM050346_S000544828	Bacteria;Firmicutes;Bacilli;Bacillales;Bacillaceae_2;Vulcanibacillus;
AM055716_S000629150	Bacteria;Proteobacteria;Gammaproteobacteria;Enterobacteriales;Enterobacteriaceae;Erwinia;
AM062764_S000629152	Bacteria;Actinobacteria;Actinobacteria;Actinomycetales;Mycobacteriaceae;Mycobacterium;
AM072763_S000571529	Bacteria;Firmicutes;Bacilli;Bacillales;Bacillales_Incertae_Sedis_XII;Exiguobacterium;
AM072764_S000571530	Bacteria;Firmicutes;Bacilli;Bacillales;Bacillales_Incertae_Sedis_XII;Exiguobacterium;
AM072819_S000629153	Bacteria;Actinobacteria;Actinobacteria;Actinomycetales;Microbacteriaceae;Leucobacter;
AM072820_S000629154	Bacteria;Actinobacteria;Actinobacteria;Actinomycetales;Microbacteriaceae;Leucobacter;
AM084006_S000607904	Bacteria;Proteobacteria;Betaproteobacteria;Burkholderiales;Comamonadaceae;Acidovorax;
AM084228_S000608084	Bacteria;Actinobacteria;Actinobacteria;Actinomycetales;Actinomycetaceae;Actinomyces;
AM084229_S000608085	Bacteria;Actinobacteria;Actinobacteria;Actinomycetales;Actinomycetaceae;Actinomyces;
AM084341_S000629296	Bacteria;Bacteroidetes;Flavobacteria;Flavobacteriales;Flavobacteriaceae;Wautersiella;
AM085762_S000592630	Bacteria;Proteobacteria;Betaproteobacteria;Burkholderiales;Oxalobacteraceae;Herminiimonas;
AM086646_S000592818	Bacteria;Proteobacteria;Deltaproteobacteria;Syntrophobacterales;Syntrophaceae;Desulfomonile;
AM087199_S000592821	Bacteria;Proteobacteria;Alphaproteobacteria;Caulobacterales;Caulobacteraceae;Asticcacaulis;
AM087226_S000592822	Bacteria;Proteobacteria;Gammaproteobacteria;Xanthomonadales;Xanthomonadaceae;Rhodanobacter;
AM088473_S000626936	Bacteria;Proteobacteria;Gammaproteobacteria;Pseudomonadales;Pseudomonadaceae;Pseudomonas;
AM113776_S000608871	Bacteria;Firmicutes;Bacilli;Lactobacillales;Lactobacillaceae;Lactobacillus;
AM113777_S000608872	Bacteria;Firmicutes;Bacilli;Lactobacillales;Lactobacillaceae;Lactobacillus;
AM113778_S000608873	Bacteria;Firmicutes;Bacilli;Lactobacillales;Lactobacillaceae;Lactobacillus;
AM113779_S000608874	Bacteria;Firmicutes;Bacilli;Lactobacillales;Lactobacillaceae;Lactobacillus;
AM113781_S000608876	Bacteria;Firmicutes;Bacilli;Lactobacillales;Lactobacillaceae;Lactobacillus;
AM113782_S000608877	Bacteria;Firmicutes;Bacilli;Lactobacillales;Lactobacillaceae;Lactobacillus;
AM113783_S000608878	Bacteria;Firmicutes;Bacilli;Lactobacillales;Lactobacillaceae;Lactobacillus;
AM113784_S000608879	Bacteria;Firmicutes;Bacilli;Lactobacillales;Lactobacillaceae;Lactobacillus;
AM113977_S000711219	Bacteria;Bacteroidetes;Flavobacteria;Flavobacteriales;Flavobacteriaceae;Aquimarina;
AM114102_S000629396	Bacteria;Firmicutes;Bacilli;Bacillales;Bacillaceae_2;Paucisalibacillus;
AM114396_S000608884	Bacteria;Bacteroidetes;Sphingobacteria;Sphingobacteriales;Sphingobacteriaceae;Pedobacter;
AM114411_S000650667	Bacteria;Proteobacteria;Alphaproteobacteria;Rhizobiales;Brucellaceae;Ochrobactrum;
AM114522_S000608915	Bacteria;Proteobacteria;Alphaproteobacteria;Rhizobiales;Bradyrhizobiaceae;Nitrobacter;
AM114527_S000608918	Bacteria;Proteobacteria;Gammaproteobacteria;Pseudomonadales;Pseudomonadaceae;Pseudomonas;
AM114534_S000608925	Bacteria;Proteobacteria;Gammaproteobacteria;Pseudomonadales;Pseudomonadaceae;Pseudomonas;
AM117931_S000609060	Bacteria;Proteobacteria;Gammaproteobacteria;Oceanospirillales;Oceanospirillales_incertae_sedis;Spongiispira;
AM117932_S000609061	Bacteria;Proteobacteria;Gammaproteobacteria;Gammaproteobacteria_order_incertae_sedis;Gammaproteobacteria_family_incertae_sedis;Spongiibacter;
AM156910_S000901725	Bacteria;Proteobacteria;Gammaproteobacteria;Oceanospirillales;Oceanospirillaceae;Amphritea;
AM158249_S000652838	Bacteria;Firmicutes;Bacilli;Lactobacillales;Lactobacillaceae;Lactobacillus;
AM158322_S000650669	Bacteria;Firmicutes;Negativicutes;Selenomonadales;Veillonellaceae;Sporomusa;
AM158906_S000735024	Bacteria;Actinobacteria;Actinobacteria;Actinomycetales;Brevibacteriaceae;Brevibacterium;
AM158907_S000841857	Bacteria;Actinobacteria;Actinobacteria;Actinomycetales;Microbacteriaceae;Microbacterium;
AM158979_S000652840	Bacteria;Proteobacteria;Alphaproteobacteria;Rhizobiales;Brucellaceae;Brucella;
AM158980_S000652841	Bacteria;Proteobacteria;Alphaproteobacteria;Rhizobiales;Brucellaceae;Brucella;
AM158981_S000652842	Bacteria;Proteobacteria;Alphaproteobacteria;Rhizobiales;Brucellaceae;Brucella;
AM158982_S000652843	Bacteria;Proteobacteria;Alphaproteobacteria;Rhizobiales;Brucellaceae;Brucella;
AM159183_S000643289	Bacteria;Bacteroidetes;Flavobacteria;Flavobacteriales;Flavobacteriaceae;Chryseobacterium;
AM162406_S000650674	Bacteria;Planctomycetes;Planctomycetacia;Planctomycetales;Planctomycetaceae;Zavarzinella;
AM162407_S000804520	Bacteria;Planctomycetes;Planctomycetacia;Planctomycetales;Planctomycetaceae;Schlesneria;
AM162656_S000627025	Bacteria;Proteobacteria;Gammaproteobacteria;Vibrionales;Vibrionaceae;Vibrio;
AM162657_S000627026	Bacteria;Proteobacteria;Gammaproteobacteria;Vibrionales;Vibrionaceae;Vibrio;
AM176541_S000623894	Bacteria;Actinobacteria;Actinobacteria;Actinomycetales;Micrococcaceae;Arthrobacter;
AM177392_S000623901	Bacteria;Bacteroidetes;Flavobacteria;Flavobacteriales;Flavobacteriaceae;Flavobacterium;
AM177497_S000623902	Bacteria;Bacteroidetes;Flavobacteria;Flavobacteriales;Flavobacteriaceae;Empedobacter;
AM177616_S000623909	Bacteria;Bacteroidetes;Flavobacteria;Flavobacteriales;Flavobacteriaceae;Flavobacterium;
AM180156_S000701194	Bacteria;Chloroflexi;Ktedonobacteria;Ktedonobacterales;Ktedonobacteraceae;Ktedonobacter;
AM180484_S000623991	Bacteria;Proteobacteria;Alphaproteobacteria;Rhizobiales;Brucellaceae;Pseudochrobactrum;
AM180485_S000623992	Bacteria;Proteobacteria;Alphaproteobacteria;Rhizobiales;Brucellaceae;Pseudochrobactrum;
AM180706_S000711252	Bacteria;Proteobacteria;Alphaproteobacteria;Rhizobiales;Rhodobiaceae;Rhodobium;
AM180707_S000711253	Bacteria;Proteobacteria;Alphaproteobacteria;Rhodobacterales;Rhodobacteraceae;Rhodovulum;
AM180952_S000643389	Bacteria;Proteobacteria;Gammaproteobacteria;Chromatiales;Chromatiaceae;Marichromatium;
AM180953_S000643390	Bacteria;Proteobacteria;Alphaproteobacteria;Rhodobacterales;Rhodobacteraceae;Rhodovulum;
AM181012_S000652844	Bacteria;Proteobacteria;Alphaproteobacteria;Sphingomonadales;Sphingomonadaceae;Sphingobium;
AM181504_S000650694	Bacteria;Actinobacteria;Actinobacteria;Actinomycetales;Microbacteriaceae;Microbacterium;
AM181507_S000650697	Bacteria;Actinobacteria;Actinobacteria;Actinomycetales;Microbacteriaceae;Microbacterium;
AM181733_S000711257	Bacteria;Proteobacteria;Alphaproteobacteria;Rhizobiales;Rhizobiaceae;Ensifer;
AM181745_S000711269	Bacteria;Proteobacteria;Alphaproteobacteria;Rhizobiales;Phyllobacteriaceae;Mesorhizobium;
AM181747_S000711271	Bacteria;Proteobacteria;Alphaproteobacteria;Rhizobiales;Rhizobiaceae;Ensifer;
AM182404_S000690498	Bacteria;Proteobacteria;Gammaproteobacteria;Enterobacteriales;Enterobacteriaceae;Yersinia;
AM182455_S000629853	Bacteria;Spirochaetes;Spirochaetes;Spirochaetales;Spirochaetaceae;Treponema;
AM183347_S000643391	Bacteria;Proteobacteria;Gammaproteobacteria;Chromatiales;Chromatiaceae;Rheinheimera;
AM229314_S000650710	Bacteria;Proteobacteria;Gammaproteobacteria;Oceanospirillales;Halomonadaceae;Halomonas;
AM229315_S000650711	Bacteria;Proteobacteria;Gammaproteobacteria;Oceanospirillales;Halomonadaceae;Halomonas;
AM229669_S000643543	Bacteria;Proteobacteria;Alphaproteobacteria;Sphingomonadales;Sphingomonadaceae;Sphingomonas;
AM230484_S000643547	Bacteria;Bacteroidetes;Sphingobacteria;Sphingobacteriales;Chitinophagaceae;Terrimonas;
AM230485_S000643548	Bacteria;Bacteroidetes;Flavobacteria;Flavobacteriales;Flavobacteriaceae;Flavobacterium;
AM230489_S000643552	Bacteria;Bacteroidetes;Flavobacteria;Flavobacteriales;Flavobacteriaceae;Flavobacterium;
AM230491_S000643554	Bacteria;Bacteroidetes;Flavobacteria;Flavobacteriales;Flavobacteriaceae;Flavobacterium;
AM230492_S000643555	Bacteria;Bacteroidetes;Flavobacteria;Flavobacteriales;Flavobacteriaceae;Flavobacterium;
AM230650_S000768475	Bacteria;Bacteroidetes;Bacteroidia;Bacteroidales;Bacteroidaceae;Bacteroides;
AM230658_S000768476	Bacteria;Firmicutes;Bacilli;Lactobacillales;Aerococcaceae;Aerococcus;
AM231587_S000650722	Bacteria;Proteobacteria;Alphaproteobacteria;Rhodospirillales;Acetobacteraceae;Roseomonas;
AM231588_S000650723	Bacteria;Proteobacteria;Betaproteobacteria;Burkholderiales;Oxalobacteraceae;Massilia;
AM232806_S000651736	Bacteria;Bacteroidetes;Flavobacteria;Flavobacteriales;Flavobacteriaceae;Chryseobacterium;
AM232809_S000690523	Bacteria;Bacteroidetes;Flavobacteria;Flavobacteriales;Flavobacteriaceae;Chryseobacterium;
AM232810_S000651739	Bacteria;Bacteroidetes;Flavobacteria;Flavobacteriales;Flavobacteriaceae;Chryseobacterium;
AM232812_S000690524	Bacteria;Bacteroidetes;Flavobacteria;Flavobacteriales;Flavobacteriaceae;Chryseobacterium;
AM232813_S000690525	Bacteria;Bacteroidetes;Flavobacteria;Flavobacteriales;Flavobacteriaceae;Chryseobacterium;
AM232832_S000651740	Bacteria;Actinobacteria;Actinobacteria;Actinomycetales;Micromonosporaceae;Planosporangium;
AM235737_S000650766	Bacteria;Proteobacteria;Gammaproteobacteria;Vibrionales;Vibrionaceae;Listonella;
AM236149_S000749738	Bacteria;Firmicutes;Bacilli;Lactobacillales;Lactobacillaceae;Lactobacillus;
AM237311_S000652879	Bacteria;Bacteroidetes;Sphingobacteria;Sphingobacteriales;Chitinophagaceae;Chitinophaga;
AM258975_S000775371	Bacteria;Firmicutes;Negativicutes;Selenomonadales;Veillonellaceae;Sporotalea;
AM259118_S000735039	Bacteria;Firmicutes;Bacilli;Lactobacillales;Lactobacillaceae;Lactobacillus;
AM259502_S000728044	Bacteria;Aquificae;Aquificae;Aquificales;Hydrogenothermaceae;Sulfurihydrogenibium;
AM260555_S000728048	Bacteria;Aquificae;Aquificae;Aquificales;Aquificaceae;Thermocrinis;
AM261868_S000730508	Bacteria;Bacteroidetes;Flavobacteria;Flavobacteriales;Flavobacteriaceae;Chryseobacterium;
AM262151_S000690538	Bacteria;Proteobacteria;Gammaproteobacteria;Aeromonadales;Aeromonadaceae;Aeromonas;
AM263420_S000701215	Bacteria;Proteobacteria;Alphaproteobacteria;Rhizobiales;Brucellaceae;Pseudochrobactrum;
AM265623_S000701218	Bacteria;Bacteroidetes;Flavobacteria;Flavobacteriales;Flavobacteriaceae;Flavobacterium;
AM279150_S000735041	Bacteria;Firmicutes;Bacilli;Lactobacillales;Lactobacillaceae;Lactobacillus;
AM282559_S000735042	Bacteria;Proteobacteria;Gammaproteobacteria;Chromatiales;Chromatiaceae;Thiorhodococcus;
AM282560_S000735043	Bacteria;Proteobacteria;Alphaproteobacteria;Rhodospirillales;Rhodospirillaceae;Roseospira;
AM282561_S000735044	Bacteria;Proteobacteria;Gammaproteobacteria;Chromatiales;Chromatiaceae;Thiorhodococcus;
AM283464_S000711434	Bacteria;Actinobacteria;Actinobacteria;Actinomycetales;Nocardiaceae;Williamsia;
AM283465_S000711435	Bacteria;Proteobacteria;Gammaproteobacteria;Xanthomonadales;Xanthomonadaceae;Lysobacter;
AM283535_S001350263	Bacteria;Proteobacteria;Gammaproteobacteria;Chromatiales;Chromatiaceae;Halochromatium;
AM283537_S000735045	Bacteria;Proteobacteria;Alphaproteobacteria;Rhodospirillales;Rhodospirillaceae;Roseospira;
AM283543_S000711441	Bacteria;Proteobacteria;Alphaproteobacteria;Rhizobiales;Methylocystaceae;Methylocystis;
AM285450_S000770030	Bacteria;Firmicutes;Bacilli;Lactobacillales;Lactobacillaceae;Lactobacillus;
AM286229_S000964711	Bacteria;Bacteroidetes;Sphingobacteria;Sphingobacteriales;Saprospiraceae;Lewinella;
AM286230_S000721464	Bacteria;Bacteroidetes;Flavobacteria;Flavobacteriales;Flavobacteriaceae;Tamlana;
AM286414_S000964712	Bacteria;Actinobacteria;Actinobacteria;Actinomycetales;Microbacteriaceae;Phycicola;
AM286423_S001198153	Bacteria;Firmicutes;Bacilli;Bacillales;Planococcaceae;Bhargavaea;
AM292417_S000824164	Bacteria;Firmicutes;Bacilli;Bacillales;Bacillaceae_2;Salirhabdus;
AM292799_S000749887	Bacteria;Firmicutes;Bacilli;Lactobacillales;Lactobacillaceae;Lactobacillus;
AM292800_S000749888	Bacteria;Bacteroidetes;Flavobacteria;Flavobacteriales;Flavobacteriaceae;Flavobacterium;
AM293565_S000858469	Bacteria;Proteobacteria;Gammaproteobacteria;Pseudomonadales;Pseudomonadaceae;Pseudomonas;
AM293566_S000858470	Bacteria;Proteobacteria;Gammaproteobacteria;Pseudomonadales;Pseudomonadaceae;Pseudomonas;
AM293567_S000858471	Bacteria;Proteobacteria;Gammaproteobacteria;Pseudomonadales;Pseudomonadaceae;Pseudomonas;
AM293857_S000901758	Bacteria;Proteobacteria;Alphaproteobacteria;Rhizobiales;Hyphomicrobiaceae;Devosia;
AM295006_S000891159	Bacteria;Firmicutes;Bacilli;Bacillales;Bacillaceae_2;Halobacillus;
AM295258_S000964730	Bacteria;Actinobacteria;Actinobacteria;Actinomycetales;Nocardioidaceae;Nocardioides;
AM295338_S000721483	Bacteria;Actinobacteria;Actinobacteria;Actinomycetales;Nocardioidaceae;Marmoricola;
AM295491_S000721484	Bacteria;Proteobacteria;Betaproteobacteria;Neisseriales;Neisseriaceae;Gulbenkiania;
AM392286_S000721496	Bacteria;Proteobacteria;Alphaproteobacteria;Rhizobiales;Brucellaceae;Brucella;
AM393882_S000964731	Bacteria;Actinobacteria;Actinobacteria;Actinomycetales;Propionibacteriaceae;Tessaracoccus;
AM396260_S000964732	Bacteria;Actinobacteria;Actinobacteria;Actinomycetales;Microbacteriaceae;Agrococcus;
AM396358_S000721498	Bacteria;Proteobacteria;Betaproteobacteria;Neisseriales;Neisseriaceae;Paludibacterium;
AM396401_S000728058	Bacteria;Firmicutes;Bacilli;Lactobacillales;Streptococcaceae;Streptococcus;
AM397063_S000728072	Bacteria;Proteobacteria;Gammaproteobacteria;Xanthomonadales;Xanthomonadaceae;Wohlfahrtiimonas;
AM397067_S000730526	Bacteria;Proteobacteria;Betaproteobacteria;Burkholderiales;Burkholderiaceae;Polynucleobacter;
AM397080_S000730527	Bacteria;Proteobacteria;Betaproteobacteria;Neisseriales;Neisseriaceae;Deefgea;
AM397629_S000728100	Bacteria;Proteobacteria;Betaproteobacteria;Burkholderiales;Oxalobacteraceae;Undibacterium;
AM397630_S000728101	Bacteria;Proteobacteria;Betaproteobacteria;Burkholderiales;Oxalobacteraceae;Undibacterium;
AM397636_S000728102	Bacteria;Actinobacteria;Actinobacteria;Actinomycetales;Corynebacteriaceae;Corynebacterium;
AM398152_S001239133	Bacteria;Proteobacteria;Alphaproteobacteria;Rhodobacterales;Rhodobacteraceae;Rhodobacter;
AM398397_S000964733	Bacteria;Actinobacteria;Actinobacteria;Actinomycetales;Intrasporangiaceae;Lapillicoccus;
AM398438_S000728147	Bacteria;Actinobacteria;Actinobacteria;Actinomycetales;Nocardioidaceae;Nocardioides;
AM398645_S000728149	Bacteria;Actinobacteria;Actinobacteria;Actinomycetales;Streptomycetaceae;Streptomyces;
AM398646_S000728150	Bacteria;Actinobacteria;Actinobacteria;Actinomycetales;Pseudonocardiaceae;Actinomycetospora;
AM399029_S000804584	Bacteria;Proteobacteria;Gammaproteobacteria;Chromatiales;Chromatiaceae;Allochromatium;
AM399030_S000804585	Bacteria;Proteobacteria;Alphaproteobacteria;Rhodobacterales;Rhodobacteraceae;Rhodobacter;
AM400230_S000728161	Bacteria;Actinobacteria;Actinobacteria;Actinomycetales;Micromonosporaceae;Actinoplanes;
AM402972_S000728198	Bacteria;Actinobacteria;Actinobacteria;Actinomycetales;Nocardiaceae;Nocardia;
AM403172_S000735149	Bacteria;Proteobacteria;Alphaproteobacteria;Alphaproteobacteria_order_incertae_sedis;Alphaproteobacteria_family_incertae_sedis;Geminicoccus;
AM403587_S000841903	Bacteria;Proteobacteria;Gammaproteobacteria;Xanthomonadales;Xanthomonadaceae;Stenotrophomonas;
AM403589_S000841904	Bacteria;Proteobacteria;Gammaproteobacteria;Xanthomonadales;Xanthomonadaceae;Stenotrophomonas;
AM404263_S000735247	Bacteria;Proteobacteria;Gammaproteobacteria;Chromatiales;Ectothiorhodospiraceae;Aquisalimonas;
AM406674_S000735271	Bacteria;Actinobacteria;Actinobacteria;Actinomycetales;Nocardiaceae;Gordonia;
AM407725_S000824165	Bacteria;Bacteroidetes;Sphingobacteria;Sphingobacteriales;Sphingobacteriaceae;Pseudosphingobacterium;
AM408117_S000775393	Bacteria;Proteobacteria;Alphaproteobacteria;Rhodobacterales;Rhodobacteraceae;Rhodobacter;
AM409184_S000749891	Bacteria;Firmicutes;Bacilli;Bacillales;Bacillaceae_1;Anoxybacillus;
AM409361_S000749904	Bacteria;Actinobacteria;Actinobacteria;Actinomycetales;Micrococcaceae;Arthrobacter;
AM410683_S000749951	Bacteria;Actinobacteria;Actinobacteria;Actinomycetales;Microbacteriaceae;Rathayibacter;
AM410684_S000749952	Bacteria;Actinobacteria;Actinobacteria;Actinomycetales;Microbacteriaceae;Rathayibacter;
AM411030_S000891160	Bacteria;Bacteroidetes;Flavobacteria;Flavobacteriales;Flavobacteriaceae;Tenacibaculum;
AM411528_S000841919	Bacteria;Firmicutes;Bacilli;Bacillales;Paenibacillaceae_1;Paenibacillus;
AM412238_S000770058	Bacteria;Proteobacteria;Alphaproteobacteria;Sphingomonadales;Sphingomonadaceae;Sphingomonas;
AM412314_S000901759	Bacteria;Bacteroidetes;Flavobacteria;Flavobacteriales;Flavobacteriaceae;Tenacibaculum;
AM418384_S000768523	Bacteria;Proteobacteria;Gammaproteobacteria;Xanthomonadales;Xanthomonadaceae;Pseudoxanthomonas;
AM418397_S000768529	Bacteria;Proteobacteria;Deltaproteobacteria;Desulfovibrionales;Desulfovibrionaceae;Desulfovibrio;
AM419042_S000770653	Bacteria;Proteobacteria;Alphaproteobacteria;Rhodospirillales;Rhodospirillaceae;Azospirillum;
AM419460_S000775413	Bacteria;Actinobacteria;Actinobacteria;Bifidobacteriales;Bifidobacteriaceae;Alloscardovia;
AM420293_S000824169	Bacteria;Actinobacteria;Actinobacteria;Actinomycetales;Pseudonocardiaceae;Saccharopolyspora;
AM420293_S000824174	Bacteria;Actinobacteria;Actinobacteria;Actinomycetales;Pseudonocardiaceae;Saccharopolyspora;
AM420293_S000824176	Bacteria;Actinobacteria;Actinobacteria;Actinomycetales;Pseudonocardiaceae;Saccharopolyspora;
AM420293_S002288001	Bacteria;Actinobacteria;Actinobacteria;Actinomycetales;Pseudonocardiaceae;Saccharopolyspora;
AM420293_S002290155	Bacteria;Actinobacteria;Actinobacteria;Actinomycetales;Pseudonocardiaceae;Saccharopolyspora;
AM420293_S002290584	Bacteria;Actinobacteria;Actinobacteria;Actinomycetales;Pseudonocardiaceae;Saccharopolyspora;
AM420302_S000804593	Bacteria;Proteobacteria;Betaproteobacteria;Burkholderiales;Burkholderiaceae;Burkholderia;
AM421024_S000841956	Bacteria;Proteobacteria;Alphaproteobacteria;Rhodobacterales;Rhodobacteraceae;Rhodobacter;
AM421807_S000841957	Bacteria;Actinobacteria;Actinobacteria;Actinomycetales;Brevibacteriaceae;Brevibacterium;
AM422125_S000979118	Bacteria;Bacteroidetes;Bacteroidia;Bacteroidales;Prevotellaceae;Prevotella;
AM422370_S000775446	Bacteria;Proteobacteria;Alphaproteobacteria;Rhizobiales;Brucellaceae;Ochrobactrum;
AM422371_S000775447	Bacteria;Proteobacteria;Alphaproteobacteria;Rhizobiales;Brucellaceae;Ochrobactrum;
AM422448_S000941844	Bacteria;Actinobacteria;Actinobacteria;Actinomycetales;Nocardioidaceae;Nocardioides;
AM422449_S000941845	Bacteria;Actinobacteria;Actinobacteria;Actinomycetales;Nocardiaceae;Nocardia;
AM422451_S000941846	Bacteria;Actinobacteria;Actinobacteria;Actinomycetales;Jiangellaceae;Jiangella;
AM489501_S000858498	Bacteria;Proteobacteria;Betaproteobacteria;Burkholderiales;Burkholderiaceae;Burkholderia;
AM489502_S000858499	Bacteria;Proteobacteria;Betaproteobacteria;Burkholderiales;Burkholderiaceae;Burkholderia;
AM489507_S000804609	Bacteria;Proteobacteria;Alphaproteobacteria;Sphingomonadales;Sphingomonadaceae;Sphingobium;
AM489609_S000804610	Bacteria;Bacteroidetes;Flavobacteria;Flavobacteriales;Flavobacteriaceae;Chryseobacterium;
AM490402_S000804719	Bacteria;Bacteroidetes;Sphingobacteria;Sphingobacteriales;Sphingobacteriaceae;Mucilaginibacter;
AM490403_S000804720	Bacteria;Bacteroidetes;Sphingobacteria;Sphingobacteriales;Sphingobacteriaceae;Mucilaginibacter;
AM490609_S000870754	Bacteria;Proteobacteria;Alphaproteobacteria;Rhizobiales;Brucellaceae;Ochrobactrum;
AM490617_S000870762	Bacteria;Proteobacteria;Alphaproteobacteria;Rhizobiales;Brucellaceae;Ochrobactrum;
AM490632_S000870777	Bacteria;Proteobacteria;Alphaproteobacteria;Rhizobiales;Brucellaceae;Ochrobactrum;
AM490846_S001416064	Bacteria;Elusimicrobia;Elusimicrobia;Elusimicrobiales;Elusimicrobiaceae;Elusimicrobium;
AM491368_S000804721	Bacteria;Bacteroidetes;Sphingobacteria;Sphingobacteriales;Sphingobacteriaceae;Pedobacter;
AM491369_S000804722	Bacteria;Bacteroidetes;Sphingobacteria;Sphingobacteriales;Sphingobacteriaceae;Pedobacter;
AM491370_S000804723	Bacteria;Bacteroidetes;Sphingobacteria;Sphingobacteriales;Sphingobacteriaceae;Pedobacter;
AM491371_S000804724	Bacteria;Bacteroidetes;Sphingobacteria;Sphingobacteriales;Sphingobacteriaceae;Pedobacter;
AM491372_S000804725	Bacteria;Bacteroidetes;Sphingobacteria;Sphingobacteriales;Sphingobacteriaceae;Pedobacter;
AM491592_S000994803	Bacteria;Proteobacteria;Gammaproteobacteria;Chromatiales;Chromatiaceae;Thiohalocapsa;
AM491809_S000804727	Bacteria;Bacteroidetes;Flavobacteria;Flavobacteriales;Flavobacteriaceae;Algibacter;
AM491810_S000964788	Bacteria;Proteobacteria;Gammaproteobacteria;Pseudomonadales;Pseudomonadaceae;Pseudomonas;
AM492160_S000824199	Bacteria;Firmicutes;Bacilli;Bacillales;Bacillaceae_2;Salsuginibacillus;
AM493906_S000824200	Bacteria;Proteobacteria;Betaproteobacteria;Burkholderiales;Oxalobacteraceae;Herminiimonas;
AM494541_S000858503	Bacteria;Actinobacteria;Actinobacteria;Actinomycetales;Microbacteriaceae;Humibacter;
AM497875_S000824205	Bacteria;Bacteroidetes;Flavobacteria;Flavobacteriales;Flavobacteriaceae;Maribacter;
AM498744_S000964790	Bacteria;Proteobacteria;Alphaproteobacteria;Rhizobiales;Phyllobacteriaceae;Nitratireductor;
AM501435_S000964798	Bacteria;Proteobacteria;Betaproteobacteria;Burkholderiales;Comamonadaceae;Pelomonas;
AM501439_S000964802	Bacteria;Proteobacteria;Betaproteobacteria;Burkholderiales;Comamonadaceae;Pelomonas;
AM501445_S000964808	Bacteria;Proteobacteria;Betaproteobacteria;Burkholderiales;Comamonadaceae;Roseateles;
AM501446_S000964809	Bacteria;Proteobacteria;Betaproteobacteria;Burkholderiales;Comamonadaceae;Roseateles;
AM503093_S001043992	Bacteria;Proteobacteria;Gammaproteobacteria;Alteromonadales;Alteromonadaceae;Marinobacter;
AM503357_S000842016	Bacteria;Firmicutes;Bacilli;Bacillales;Bacillaceae_1;Bacillus;
AJ229235_S000018839	Bacteria;Verrucomicrobia;Opitutae;Opitutales;Opitutaceae;Opitutus;
AM600682_S000858506	Bacteria;Firmicutes;Bacilli;Lactobacillales;Leuconostocaceae;Leuconostoc;
AM690744_S000925663	Bacteria;Actinobacteria;Actinobacteria;Actinomycetales;Intrasporangiaceae;Terrabacter;
AM709608_S000925664	Bacteria;Actinobacteria;Actinobacteria;Actinomycetales;Promicromonosporaceae;Promicromonospora;
AM709786_S001239142	Bacteria;Firmicutes;Bacilli;Lactobacillales;Lactobacillaceae;Pediococcus;
AM710622_S000964810	Bacteria;Proteobacteria;Alphaproteobacteria;Rhodospirillales;Rhodospirillaceae;Rhodospirillum;
AM712619_S000925665	Bacteria;Proteobacteria;Gammaproteobacteria;Chromatiales;Chromatiaceae;Allochromatium;
AM712634_S000891214	Bacteria;Proteobacteria;Alphaproteobacteria;Rhizobiales;Rhodobiaceae;Anderseniella;
AM712900_S000891217	Bacteria;Bacteroidetes;Flavobacteria;Flavobacteriales;Flavobacteriaceae;Maribacter;
AM745437_S000870864	Bacteria;Bacteroidetes;Flavobacteria;Flavobacteriales;Flavobacteriaceae;Eudoraea;
AM745438_S000891235	Bacteria;Proteobacteria;Alphaproteobacteria;Rhodobacterales;Rhodobacteraceae;Rhodobacter;
AM746475_S000870866	Bacteria;Bacteroidetes;Sphingobacteria;Sphingobacteriales;Cytophagaceae;Ekhidna;
AM746476_S000870867	Bacteria;Bacteroidetes;Flavobacteria;Flavobacteriales;Flavobacteriaceae;Tenacibaculum;
AM746477_S000870868	Bacteria;Bacteroidetes;Flavobacteria;Flavobacteriales;Flavobacteriaceae;Tenacibaculum;
AM747393_S000870873	Bacteria;Proteobacteria;Gammaproteobacteria;Legionellales;Legionellaceae;Legionella;
AM747628_S000870874	Bacteria;Proteobacteria;Betaproteobacteria;Burkholderiales;Burkholderiaceae;Burkholderia;
AM747629_S000870875	Bacteria;Proteobacteria;Betaproteobacteria;Burkholderiales;Burkholderiaceae;Burkholderia;
AM747630_S000870876	Bacteria;Proteobacteria;Betaproteobacteria;Burkholderiales;Burkholderiaceae;Burkholderia;
AM747631_S000870877	Bacteria;Proteobacteria;Betaproteobacteria;Burkholderiales;Burkholderiaceae;Burkholderia;
AM747632_S000870878	Bacteria;Proteobacteria;Betaproteobacteria;Burkholderiales;Burkholderiaceae;Burkholderia;
AM747811_S001100366	Bacteria;Actinobacteria;Actinobacteria;Coriobacteriales;Coriobacteriaceae;Enterorhabdus;
AM747814_S000891240	Bacteria;Actinobacteria;Actinobacteria;Actinomycetales;Microbacteriaceae;Microbacterium;
AM747817_S001043996	Bacteria;Proteobacteria;Gammaproteobacteria;Oceanospirillales;Oceanospirillaceae;Oceaniserpentilla;
AM748690_S000891241	Bacteria;Bacteroidetes;Flavobacteria;Flavobacteriales;Flavobacteriaceae;Chryseobacterium;
AM748925_S000964821	Bacteria;Proteobacteria;Gammaproteobacteria;Chromatiales;Chromatiaceae;Thiophaeococcus;
AM748926_S000964822	Bacteria;Proteobacteria;Alphaproteobacteria;Rhodobacterales;Rhodobacteraceae;Rhodobacter;
AM748927_S000964823	Bacteria;Proteobacteria;Alphaproteobacteria;Rhodobacterales;Rhodobacteraceae;Rhodovulum;
AM749667_S001291953	Bacteria;Proteobacteria;Alphaproteobacteria;Kiloniellales;Kiloniellaceae;Kiloniella;
AM773820_S000901776	Bacteria;Bacteroidetes;Flavobacteria;Flavobacteriales;Flavobacteriaceae;Chryseobacterium;
AM773821_S000901777	Bacteria;Firmicutes;Bacilli;Bacillales;Bacillaceae_1;Bacillus;
AM774228_S000964840	Bacteria;Firmicutes;Bacilli;Lactobacillales;Streptococcaceae;Streptococcus;
AM774321_S001187330	Bacteria;Proteobacteria;Deltaproteobacteria;Desulfobacterales;Desulfobulbaceae;Desulfopila;
AM774412_S000901778	Bacteria;Proteobacteria;Gammaproteobacteria;Enterobacteriales;Enterobacteriaceae;Biostraticola;
AM774413_S000901779	Bacteria;Proteobacteria;Betaproteobacteria;Burkholderiales;Burkholderiales_incertae_sedis;Rivibacter;
AM774587_S000901781	Bacteria;Proteobacteria;Betaproteobacteria;Burkholderiales;Oxalobacteraceae;Naxibacter;
AM774589_S000901783	Bacteria;Proteobacteria;Betaproteobacteria;Burkholderiales;Oxalobacteraceae;Naxibacter;
AM774638_S000901784	Bacteria;Tenericutes;Mollicutes;Mycoplasmatales;Mycoplasmataceae;Mycoplasma;
AM778124_S000941857	Bacteria;Actinobacteria;Actinobacteria;Actinomycetales;Nakamurellaceae;Saxeibacter;
AM778407_S000901904	Bacteria;Proteobacteria;Alphaproteobacteria;Rhizobiales;Xanthobacteraceae;Ancylobacter;
AM778449_S000901905	Bacteria;Actinobacteria;Actinobacteria;Actinomycetales;Microbacteriaceae;Microbacterium;
AM778575_S000901921	Bacteria;Actinobacteria;Actinobacteria;Actinomycetales;Nocardioidaceae;Kribbella;
AM778577_S000901923	Bacteria;Actinobacteria;Actinobacteria;Actinomycetales;Nocardioidaceae;Kribbella;
AM778683_S000964849	Bacteria;Actinobacteria;Actinobacteria;Actinomycetales;Nocardioidaceae;Aeromicrobium;
AM778960_S000901932	Bacteria;Aquificae;Aquificae;Aquificales;Hydrogenothermaceae;Sulfurihydrogenibium;
AM779061_S000979120	Bacteria;Proteobacteria;Alphaproteobacteria;Rhodospirillales;Rhodospirillaceae;Phaeospirillum;
AM849034_S000994817	Bacteria;Actinobacteria;Actinobacteria;Actinomycetales;Microbacteriaceae;Clavibacter;
AM849034_S000994820	Bacteria;Actinobacteria;Actinobacteria;Actinomycetales;Microbacteriaceae;Clavibacter;
AM849034_S002287196	Bacteria;Actinobacteria;Actinobacteria;Actinomycetales;Microbacteriaceae;Clavibacter;
AM849034_S002291077	Bacteria;Actinobacteria;Actinobacteria;Actinomycetales;Microbacteriaceae;Clavibacter;
AM850678_S000925699	Bacteria;Planctomycetes;Planctomycetacia;Planctomycetales;Planctomycetaceae;Singulisphaera;
AM882997_S000925722	Bacteria;Firmicutes;Bacilli;Lactobacillales;Leuconostocaceae;Weissella;
AM883151_S000925724	Bacteria;Actinobacteria;Actinobacteria;Actinomycetales;Nocardiaceae;Gordonia;
AM884331_S000925778	Bacteria;Actinobacteria;Actinobacteria;Actinomycetales;Mycobacteriaceae;Mycobacterium;
AM884564_S000994821	Bacteria;Proteobacteria;Gammaproteobacteria;Pseudomonadales;Moraxellaceae;Moraxella;
AM885866_S000964850	Bacteria;Proteobacteria;Gammaproteobacteria;Alteromonadales;Alteromonadaceae;Alteromonas;
AM886059_S001168715	Bacteria;Actinobacteria;Actinobacteria;Coriobacteriales;Coriobacteriaceae;Gordonibacter;
AM887756_S000941899	Bacteria;Acidobacteria;Acidobacteria_Gp1;Acidobacteria_Gp1_order_incertae_sedis;Acidobacteria_Gp1_family_incertae_sedis;Gp1;
AM887758_S000941901	Bacteria;Acidobacteria;Acidobacteria_Gp1;Acidobacteria_Gp1_order_incertae_sedis;Acidobacteria_Gp1_family_incertae_sedis;Gp1;
AM889135_S000941942	Bacteria;Actinobacteria;Actinobacteria;Actinomycetales;Microbacteriaceae;Leifsonia;
AM900415_S000964868	Bacteria;Proteobacteria;Alphaproteobacteria;Rhodobacterales;Rhodobacteraceae;Leisingera;
AY375095_S000572166	Bacteria;Acidobacteria;Acidobacteria_Gp26;Acidobacteria_Gp26_order_incertae_sedis;Acidobacteria_Gp26_family_incertae_sedis;Gp26;
AM900767_S000942009	Bacteria;Actinobacteria;Actinobacteria;Actinomycetales;Microbacteriaceae;Leifsonia;
AM904562_S000965021	Bacteria;Proteobacteria;Alphaproteobacteria;Rhodobacterales;Rhodobacteraceae;Nautella;
AM905297_S000965024	Bacteria;Firmicutes;Bacilli;Bacillales;Bacillaceae_2;Sediminibacillus;
AM905330_S000979141	Bacteria;Proteobacteria;Alphaproteobacteria;Rhodobacterales;Rhodobacteraceae;Ruegeria;
AM905356_S000968892	Bacteria;Fusobacteria;Fusobacteria;Fusobacteriales;Fusobacteriaceae;Fusobacterium;
AM905388_S000994822	Bacteria;Firmicutes;Bacilli;Lactobacillales;Lactobacillaceae;Lactobacillus;
AM905389_S000994823	Bacteria;Firmicutes;Bacilli;Lactobacillales;Lactobacillaceae;Lactobacillus;
AM905849_S001168716	Bacteria;Proteobacteria;Alphaproteobacteria;Rhodospirillales;Acetobacteraceae;Acetobacter;
AM911047_S000965086	Bacteria;Firmicutes;Bacilli;Bacillales;Bacillaceae_2;Aquisalibacillus;
AM921780_S001044179	Bacteria;Proteobacteria;Alphaproteobacteria;Rhodobacterales;Rhodobacteraceae;Rhodovulum;
AM922112_S000965174	Bacteria;Actinobacteria;Actinobacteria;Actinomycetales;Corynebacteriaceae;Corynebacterium;
AM922283_S000979199	Bacteria;Proteobacteria;Alphaproteobacteria;Rhodospirillales;Rhodospirillaceae;Azospirillum;
AM922330_S000994828	Bacteria;Proteobacteria;Epsilonproteobacteria;Campylobacterales;Campylobacteraceae;Campylobacter;
AM922331_S000994829	Bacteria;Proteobacteria;Epsilonproteobacteria;Campylobacterales;Campylobacteraceae;Campylobacter;
AM930381_S001272302	Bacteria;Proteobacteria;Alphaproteobacteria;Rhizobiales;Phyllobacteriaceae;Mesorhizobium;
AM930556_S000979207	Bacteria;Actinobacteria;Actinobacteria;Actinomycetales;Corynebacteriaceae;Corynebacterium;
AM931436_S001014241	Bacteria;Proteobacteria;Alphaproteobacteria;Rhizobiales;Rhizobiaceae;Rhizobium;
AM931709_S000979323	Bacteria;Actinobacteria;Actinobacteria;Actinomycetales;Micrococcaceae;Arthrobacter;
AM931710_S000979324	Bacteria;Actinobacteria;Actinobacteria;Actinomycetales;Microbacteriaceae;Leifsonia;
AM933371_S001239256	Bacteria;Proteobacteria;Epsilonproteobacteria;Campylobacterales;Campylobacteraceae;Campylobacter;
AM934651_S000994855	Bacteria;Bacteroidetes;Flavobacteria;Flavobacteriales;Flavobacteriaceae;Flavobacterium;
AM934661_S000994865	Bacteria;Bacteroidetes;Flavobacteria;Flavobacteriales;Flavobacteriaceae;Flavobacterium;
AM934666_S000994870	Bacteria;Bacteroidetes;Flavobacteria;Flavobacteriales;Flavobacteriaceae;Flavobacterium;
AM934703_S000994905	Bacteria;Actinobacteria;Actinobacteria;Actinomycetales;Streptomycetaceae;Streptomyces;
AM937002_S000994906	Bacteria;Proteobacteria;Epsilonproteobacteria;Nautiliales;Nautiliaceae;Nautilia;
AM939778_S001019509	Bacteria;Proteobacteria;Gammaproteobacteria;Xanthomonadales;Xanthomonadaceae;Dyella;
AM940019_S000995019	Bacteria;Firmicutes;Bacilli;Bacillales;Thermoactinomycetaceae_1;Desmospora;
AM940157_S001014242	Bacteria;Actinobacteria;Actinobacteria;Actinomycetales;Microbacteriaceae;Agrococcus;
AM940158_S001014243	Bacteria;Actinobacteria;Actinobacteria;Actinomycetales;Microbacteriaceae;Leucobacter;
AM940225_S001187343	Bacteria;Firmicutes;Bacilli;Lactobacillales;Leuconostocaceae;Leuconostoc;
AM940971_S000995022	Bacteria;Deinococcus-Thermus;Deinococci;Deinococcales;Deinococcaceae;Deinococcus;
AM941160_S001093830	Bacteria;Firmicutes;Bacilli;Lactobacillales;Streptococcaceae;Streptococcus;
AM941388_S002407852	Bacteria;Proteobacteria;Gammaproteobacteria;Oceanospirillales;Halomonadaceae;Halomonas;
AM941396_S002236466	Bacteria;Proteobacteria;Gammaproteobacteria;Oceanospirillales;Halomonadaceae;Halomonas;
AM941399_S002236469	Bacteria;Proteobacteria;Gammaproteobacteria;Oceanospirillales;Halomonadaceae;Halomonas;
AM941744_S000995060	Bacteria;Proteobacteria;Gammaproteobacteria;Oceanospirillales;Halomonadaceae;Halomonas;
AM941746_S000995062	Bacteria;Proteobacteria;Gammaproteobacteria;Oceanospirillales;Halomonadaceae;Kushneria;
AM942722_S001291954	Bacteria;Proteobacteria;Gammaproteobacteria;Vibrionales;Vibrionaceae;Enterovibrio;
AM943121_S001350270	Bacteria;Proteobacteria;Gammaproteobacteria;Chromatiales;Ectothiorhodospiraceae;Ectothiorhodospira;
AM943630_S001093871	Bacteria;Proteobacteria;Alphaproteobacteria;Rhodobacterales;Rhodobacteraceae;Phaeobacter;
AM944497_S001152189	Bacteria;Actinobacteria;Actinobacteria;Actinomycetales;Micromonosporaceae;Micromonospora;
AM944734_S001152191	Bacteria;Proteobacteria;Betaproteobacteria;Burkholderiales;Alcaligenaceae;Advenella;
AM946639_S001014354	Bacteria;Actinobacteria;Actinobacteria;Actinomycetales;Corynebacteriaceae;Corynebacterium;
AM947130_S001014357	Bacteria;Proteobacteria;Deltaproteobacteria;Desulfovibrionales;Desulfovibrionaceae;Desulfovibrio;
AM947652_S001093906	Bacteria;Proteobacteria;Alphaproteobacteria;Rhodospirillales;Acetobacteraceae;Acidisoma;
AM947653_S001093907	Bacteria;Proteobacteria;Alphaproteobacteria;Rhodospirillales;Acetobacteraceae;Acidisoma;
AM948969_S001044186	Bacteria;Bacteroidetes;Sphingobacteria;Sphingobacteriales;Cytophagaceae;Arcicella;
AM949677_S001187351	Bacteria;Actinobacteria;Actinobacteria;Actinomycetales;Microbacteriaceae;Microbacterium;
AM980508_S001093938	Bacteria;Firmicutes;Bacilli;Bacillales;Planococcaceae;Psychrobacillus;
AM980877_S001152201	Bacteria;Proteobacteria;Gammaproteobacteria;Alteromonadales;Shewanellaceae;Shewanella;
AM980986_S001350275	Bacteria;Actinobacteria;Actinobacteria;Actinomycetales;Micromonosporaceae;Actinocatenispora;
AM981198_S001093960	Bacteria;Actinobacteria;Actinobacteria;Actinomycetales;Nocardioidaceae;Nocardioides;
AM982516_S001093971	Bacteria;Firmicutes;Bacilli;Bacillales;Bacillaceae_1;Bacillus;
AM982786_S001152203	Bacteria;Bacteroidetes;Flavobacteria;Flavobacteriales;Flavobacteriaceae;Chryseobacterium;
AM983542_S001328198	Bacteria;Proteobacteria;Alphaproteobacteria;Rhodobacterales;Rhodobacteraceae;Loktanella;
AM988777_S001272307	Bacteria;Deinococcus-Thermus;Deinococci;Deinococcales;Deinococcaceae;Deinobacterium;
AM992060_S001044190	Bacteria;Actinobacteria;Actinobacteria;Actinomycetales;Pseudonocardiaceae;Saccharopolyspora;
AM992980_S001094423	Bacteria;Actinobacteria;Actinobacteria;Actinomycetales;Promicromonosporaceae;Promicromonospora;
AM993156_S001187356	Bacteria;Proteobacteria;Gammaproteobacteria;Chromatiales;Chromatiaceae;Thiorhodococcus;
AM998824_S001292438	Bacteria;Proteobacteria;Alphaproteobacteria;Sphingomonadales;Sphingomonadaceae;Sphingobium;
AP006840_S000540351	Bacteria;Firmicutes;Clostridia;Clostridiales;Clostridiales_Incertae_Sedis_XVIII;Symbiobacterium;
AP006840_S000540353	Bacteria;Firmicutes;Clostridia;Clostridiales;Clostridiales_Incertae_Sedis_XVIII;Symbiobacterium;
AP006840_S000540355	Bacteria;Firmicutes;Clostridia;Clostridiales;Clostridiales_Incertae_Sedis_XVIII;Symbiobacterium;
AP006840_S000540357	Bacteria;Firmicutes;Clostridia;Clostridiales;Clostridiales_Incertae_Sedis_XVIII;Symbiobacterium;
AP006840_S000540360	Bacteria;Firmicutes;Clostridia;Clostridiales;Clostridiales_Incertae_Sedis_XVIII;Symbiobacterium;
AP006840_S000540362	Bacteria;Firmicutes;Clostridia;Clostridiales;Clostridiales_Incertae_Sedis_XVIII;Symbiobacterium;
AP006840_S002287466	Bacteria;Firmicutes;Clostridia;Clostridiales;Clostridiales_Incertae_Sedis_XVIII;Symbiobacterium;
AP006840_S002289913	Bacteria;Firmicutes;Clostridia;Clostridiales;Clostridiales_Incertae_Sedis_XVIII;Symbiobacterium;
AP006840_S002290142	Bacteria;Firmicutes;Clostridia;Clostridiales;Clostridiales_Incertae_Sedis_XVIII;Symbiobacterium;
AP006840_S002290362	Bacteria;Firmicutes;Clostridia;Clostridiales;Clostridiales_Incertae_Sedis_XVIII;Symbiobacterium;
AP006840_S002290522	Bacteria;Firmicutes;Clostridia;Clostridiales;Clostridiales_Incertae_Sedis_XVIII;Symbiobacterium;
AP006840_S002291075	Bacteria;Firmicutes;Clostridia;Clostridiales;Clostridiales_Incertae_Sedis_XVIII;Symbiobacterium;
AP008934_S000571651	Bacteria;Firmicutes;Bacilli;Bacillales;Staphylococcaceae;Staphylococcus;
AP008934_S000571653	Bacteria;Firmicutes;Bacilli;Bacillales;Staphylococcaceae;Staphylococcus;
AP008934_S000571655	Bacteria;Firmicutes;Bacilli;Bacillales;Staphylococcaceae;Staphylococcus;
AP008934_S001610654	Bacteria;Firmicutes;Bacilli;Bacillales;Staphylococcaceae;Staphylococcus;
AP008934_S001610657	Bacteria;Firmicutes;Bacilli;Bacillales;Staphylococcaceae;Staphylococcus;
AP008934_S002287259	Bacteria;Firmicutes;Bacilli;Bacillales;Staphylococcaceae;Staphylococcus;
AP008934_S002287302	Bacteria;Firmicutes;Bacilli;Bacillales;Staphylococcaceae;Staphylococcus;
AP008934_S002287916	Bacteria;Firmicutes;Bacilli;Bacillales;Staphylococcaceae;Staphylococcus;
AP008934_S002290548	Bacteria;Firmicutes;Bacilli;Bacillales;Staphylococcaceae;Staphylococcus;
AP008934_S002291094	Bacteria;Firmicutes;Bacilli;Bacillales;Staphylococcaceae;Staphylococcus;
AP009256_S000768586	Bacteria;Actinobacteria;Actinobacteria;Bifidobacteriales;Bifidobacteriaceae;Bifidobacterium;
AP009256_S000768588	Bacteria;Actinobacteria;Actinobacteria;Bifidobacteriales;Bifidobacteriaceae;Bifidobacterium;
AP009256_S000768590	Bacteria;Actinobacteria;Actinobacteria;Bifidobacteriales;Bifidobacteriaceae;Bifidobacterium;
AP009256_S002287045	Bacteria;Actinobacteria;Actinobacteria;Bifidobacteriales;Bifidobacteriaceae;Bifidobacterium;
AP009256_S002288075	Bacteria;Actinobacteria;Actinobacteria;Bifidobacteriales;Bifidobacteriaceae;Bifidobacterium;
AP009256_S002289304	Bacteria;Actinobacteria;Actinobacteria;Bifidobacteriales;Bifidobacteriaceae;Bifidobacterium;
AY005147_S000571663	Bacteria;Actinobacteria;Actinobacteria;Actinomycetales;Mycobacteriaceae;Mycobacterium;
AY005463_S000434336	Bacteria;Proteobacteria;Alphaproteobacteria;Rhodobacterales;Rhodobacteraceae;Leisingera;
AY005466_S000434337	Bacteria;Synergistetes;Synergistia;Synergistales;Synergistaceae;Dethiosulfovibrio;
AY007190_S000434346	Bacteria;Firmicutes;Clostridia;Clostridiales;Peptococcaceae_2;Desulfotomaculum;
AY007296_S000434353	Bacteria;Proteobacteria;Gammaproteobacteria;Methylococcales;Methylococcaceae;Methylosarcina;
AY007722_S000434377	Bacteria;Proteobacteria;Betaproteobacteria;Rhodocyclales;Rhodocyclaceae;Quatrionicoccus;
AY012573_S000460393	Bacteria;Actinobacteria;Actinobacteria;Actinomycetales;Mycobacteriaceae;Mycobacterium;
AY012577_S000460397	Bacteria;Actinobacteria;Actinobacteria;Actinomycetales;Mycobacteriaceae;Mycobacterium;
AY014173_S000434392	Bacteria;Proteobacteria;Alphaproteobacteria;Rhodobacterales;Rhodobacteraceae;Paracoccus;
AY014174_S000434393	Bacteria;Proteobacteria;Alphaproteobacteria;Rhodobacterales;Rhodobacteraceae;Paracoccus;
AY014175_S000434394	Bacteria;Proteobacteria;Alphaproteobacteria;Rhodobacterales;Rhodobacteraceae;Paracoccus;
AY014176_S000434395	Bacteria;Proteobacteria;Alphaproteobacteria;Rhodobacterales;Rhodobacteraceae;Paracoccus;
AY014177_S000434396	Bacteria;Proteobacteria;Alphaproteobacteria;Rhodobacterales;Rhodobacteraceae;Paracoccus;
AY014858_S000434429	Bacteria;Firmicutes;Clostridia;Halanaerobiales;Halobacteroidaceae;Halonatronum;
AY026750_S000434537	Bacteria;Firmicutes;Bacilli;Lactobacillales;Lactobacillaceae;Lactobacillus;
AY027802_S000434562	Bacteria;Bacteroidetes;Flavobacteria;Flavobacteriales;Flavobacteriaceae;Aequorivita;
AY027805_S000434565	Bacteria;Bacteroidetes;Flavobacteria;Flavobacteriales;Flavobacteriaceae;Aequorivita;
AY027806_S000434566	Bacteria;Bacteroidetes;Flavobacteria;Flavobacteriales;Flavobacteriaceae;Aequorivita;
AY028260_S000434584	Bacteria;Firmicutes;Bacilli;Lactobacillales;Leuconostocaceae;Weissella;
AY028325_S000434588	Bacteria;Actinobacteria;Actinobacteria;Actinomycetales;Nocardiopsaceae;Nocardiopsis;
AY028398_S000484535	Bacteria;Proteobacteria;Gammaproteobacteria;Alteromonadales;Alteromonadales_incertae_sedis;Teredinibacter;
AY028437_S000434594	Bacteria;Firmicutes;Bacilli;Lactobacillales;Enterococcaceae;Enterococcus;
AY028925_S000434601	Bacteria;Firmicutes;Bacilli;Bacillales;Staphylococcaceae;Jeotgalicoccus;
AY028926_S000540397	Bacteria;Firmicutes;Bacilli;Bacillales;Staphylococcaceae;Jeotgalicoccus;
AY028927_S000434603	Bacteria;Firmicutes;Bacilli;Bacillales;Staphylococcaceae;Salinicoccus;
AY029562_S000434611	Bacteria;Proteobacteria;Alphaproteobacteria;Rhizobiales;Bradyrhizobiaceae;Afipia;
AY029802_S000434620	Bacteria;Fusobacteria;Fusobacteria;Fusobacteriales;Leptotrichiaceae;Leptotrichia;
AY029803_S000434621	Bacteria;Fusobacteria;Fusobacteria;Fusobacteriales;Leptotrichiaceae;Leptotrichia;
AY029806_S000434624	Bacteria;Fusobacteria;Fusobacteria;Fusobacteriales;Leptotrichiaceae;Leptotrichia;
AY029807_S000434625	Bacteria;Fusobacteria;Fusobacteria;Fusobacteriales;Leptotrichiaceae;Leptotrichia;
AY033493_S000434673	Bacteria;Firmicutes;Clostridia;Clostridiales;Clostridiales_Incertae_Sedis_III;Thermovenabulum;
AY034028_S000434678	Bacteria;Proteobacteria;Alphaproteobacteria;Rhizobiales;Rhizobiaceae;Ensifer;
AY035891_S000434700	Bacteria;Firmicutes;Bacilli;Lactobacillales;Leuconostocaceae;Weissella;
AY035996_S001171509	Bacteria;Proteobacteria;Gammaproteobacteria;Pseudomonadales;Pseudomonadaceae;Pseudomonas;
AY035998_S000434707	Bacteria;Actinobacteria;Actinobacteria;Actinomycetales;Thermomonosporaceae;Actinomadura;
AY035999_S000434708	Bacteria;Actinobacteria;Actinobacteria;Actinomycetales;Thermomonosporaceae;Actinomadura;
AY036001_S000434710	Bacteria;Actinobacteria;Actinobacteria;Actinomycetales;Nocardiopsaceae;Nocardiopsis;
AY039253_S000434770	Bacteria;Actinobacteria;Actinobacteria;Actinomycetales;Streptosporangiaceae;Thermopolyspora;
AY039806_S000353980	Bacteria;Actinobacteria;Actinobacteria;Solirubrobacterales;Solirubrobacteraceae;Solirubrobacter;
AY039817_S000018605	Bacteria;Proteobacteria;Alphaproteobacteria;Rhizobiales;Rhizobiaceae;Kaistia;
AY040229_S000434796	Bacteria;Proteobacteria;Gammaproteobacteria;Alteromonadales;Pseudoalteromonadaceae;Pseudoalteromonas;
AY040230_S000434797	Bacteria;Proteobacteria;Gammaproteobacteria;Alteromonadales;Pseudoalteromonadaceae;Pseudoalteromonas;
AY040362_S000434814	Bacteria;Proteobacteria;Betaproteobacteria;Burkholderiales;Burkholderiaceae;Burkholderia;
AY040365_S000434817	Bacteria;Proteobacteria;Betaproteobacteria;Burkholderiales;Burkholderiaceae;Burkholderia;
AY040617_S000531428	Bacteria;Actinobacteria;Actinobacteria;Actinomycetales;Micromonosporaceae;Salinispora;
AY040619_S000531430	Bacteria;Actinobacteria;Actinobacteria;Actinomycetales;Micromonosporaceae;Salinispora;
AY043084_S000434839	Bacteria;Firmicutes;Bacilli;Bacillales;Bacillaceae_1;Bacillus;
AY043359_S000484536	Bacteria;Actinobacteria;Actinobacteria;Actinomycetales;Micrococcaceae;Rothia;
AY043374_S000434855	Bacteria;Proteobacteria;Alphaproteobacteria;Rhodospirillales;Rhodospirillaceae;Inquilinus;
AY044055_S000460422	Bacteria;Firmicutes;Bacilli;Bacillales;Bacillaceae_1;Geobacillus;
AY049713_S000434907	Bacteria;Lentisphaerae;Lentisphaeria;Victivallales;Victivallaceae;Victivallis;
AY049981_S000434918	Bacteria;Proteobacteria;Alphaproteobacteria;Rickettsiales;Rickettsiaceae;Rickettsia;
AY050173_S000434922	Bacteria;Firmicutes;Bacilli;Lactobacillales;Lactobacillaceae;Lactobacillus;
AY054972_S000842173	Bacteria;Actinobacteria;Actinobacteria;Actinomycetales;Pseudonocardiaceae;Saccharothrix;
AY056830_S000434961	Bacteria;Proteobacteria;Alphaproteobacteria;Rhizobiales;Xanthobacteraceae;Ancylobacter;
AY057394_S000540399	Bacteria;Firmicutes;Bacilli;Bacillales;Bacillaceae_2;Lentibacillus;
AY058218_S000434975	Bacteria;Firmicutes;Bacilli;Lactobacillales;Streptococcaceae;Streptococcus;
AY061962_S000804872	Bacteria;Proteobacteria;Betaproteobacteria;Burkholderiales;Oxalobacteraceae;Oxalicibacterium;
AY061974_S000540400	Bacteria;Firmicutes;Clostridia;Clostridiales;Clostridiales_Incertae_Sedis_XVI;Carboxydocella;
AY062021_S000448048	Bacteria;Actinobacteria;Actinobacteria;Actinomycetales;Microbacteriaceae;Microbacterium;
AY064217_S000354814	Bacteria;Firmicutes;Clostridia;Clostridiales;Clostridiales_Incertae_Sedis_XIV;Anaerobranca;
AY079010_S000435072	Bacteria;Proteobacteria;Gammaproteobacteria;Chromatiales;Ectothiorhodospiraceae;Thioalkalivibrio;
AY079150_S000435074	Bacteria;Firmicutes;Clostridia;Clostridiales;Clostridiales_Incertae_Sedis_XVII;Sulfobacillus;
AY079156_S000473202	Bacteria;Actinobacteria;Actinobacteria;Actinomycetales;Streptomycetaceae;Streptomyces;
AY082061_S000435091	Bacteria;Actinobacteria;Actinobacteria;Actinomycetales;Nocardioidaceae;Kribbella;
AY082062_S000435092	Bacteria;Actinobacteria;Actinobacteria;Actinomycetales;Nocardioidaceae;Kribbella;
AY082063_S000435093	Bacteria;Actinobacteria;Actinobacteria;Actinomycetales;Nocardioidaceae;Kribbella;
AY083603_S000367551	Bacteria;Actinobacteria;Actinobacteria;Actinomycetales;Pseudonocardiaceae;Amycolatopsis;
AY084078_S000435157	Bacteria;Firmicutes;Clostridia;Clostridiales;Peptococcaceae_2;Desulfotomaculum;
AY090110_S000460455	Bacteria;Firmicutes;Bacilli;Bacillales;Paenibacillaceae_1;Paenibacillus;
AY091527_S000355056	Bacteria;Proteobacteria;Gammaproteobacteria;Pseudomonadales;Pseudomonadaceae;Pseudomonas;
AY091528_S000355057	Bacteria;Proteobacteria;Gammaproteobacteria;Pseudomonadales;Pseudomonadaceae;Pseudomonas;
AY094368_S000395649	Bacteria;Actinobacteria;Actinobacteria;Actinomycetales;Streptomycetaceae;Streptomyces;
AY094370_S000395651	Bacteria;Actinobacteria;Actinobacteria;Actinomycetales;Streptomycetaceae;Streptomyces;
AY099095_S000395972	Bacteria;Firmicutes;Bacilli;Lactobacillales;Streptococcaceae;Streptococcus;
AY102612_S000396093	Bacteria;Proteobacteria;Gammaproteobacteria;Thiotrichales;Thiotrichales_incertae_sedis;Caedibacter;
AY114175_S000396166	Bacteria;Actinobacteria;Actinobacteria;Actinomycetales;Pseudonocardiaceae;Lechevalieria;
AY116496_S000396184	Bacteria;Actinobacteria;Actinobacteria;Actinomycetales;Micrococcaceae;Arthrobacter;
AY119685_S000396322	Bacteria;Firmicutes;Bacilli;Bacillales;Staphylococcaceae;Macrococcus;
AY119686_S000396323	Bacteria;Firmicutes;Bacilli;Bacillales;Staphylococcaceae;Macrococcus;
AY121430_S000396356	Bacteria;Firmicutes;Bacilli;Bacillales;Bacillaceae_2;Virgibacillus;
AY121439_S000396365	Bacteria;Firmicutes;Bacilli;Bacillales;Bacillaceae_2;Virgibacillus;
AY122325_S000396417	Bacteria;Firmicutes;Bacilli;Bacillales;Bacillaceae_1;Anoxybacillus;
AY123795_S000396471	Bacteria;Proteobacteria;Betaproteobacteria;Nitrosomonadales;Nitrosomonadaceae;Nitrosomonas;
AY125964_S000396590	Bacteria;Thermotogae;Thermotogae;Thermotogales;Thermotogaceae;Petrotoga;
AY126616_S000546342	Bacteria;Bacteroidetes;Bacteroidia;Bacteroidales;Bacteroidaceae;Bacteroides;
AY129753_S000396693	Bacteria;Actinobacteria;Actinobacteria;Actinomycetales;Pseudonocardiaceae;Amycolatopsis;
AY129760_S000435334	Bacteria;Actinobacteria;Actinobacteria;Actinomycetales;Pseudonocardiaceae;Amycolatopsis;
AY130994_S000396738	Bacteria;Proteobacteria;Gammaproteobacteria;Oceanospirillales;Hahellaceae;Zooshikella;
AY131213_S000396741	Bacteria;Proteobacteria;Betaproteobacteria;Burkholderiales;Alcaligenaceae;Kerstersia;
AY131237_S000396754	Bacteria;Proteobacteria;Gammaproteobacteria;Enterobacteriales;Enterobacteriaceae;Erwinia;
AY135693_S000440923	Bacteria;Actinobacteria;Actinobacteria;Actinomycetales;Pseudonocardiaceae;Saccharothrix;
AY136099_S001239268	Bacteria;Proteobacteria;Betaproteobacteria;Burkholderiales;Comamonadaceae;Kinneretia;
AY136116_S000643638	Bacteria;Proteobacteria;Gammaproteobacteria;Oceanospirillales;Oceanospirillaceae;Neptuniibacter;
AY136131_S000643639	Bacteria;Proteobacteria;Gammaproteobacteria;Oceanospirillales;Oceanospirillaceae;Bermanella;
AY136666_S000397238	Bacteria;Firmicutes;Clostridia;Clostridiales;Ruminococcaceae;Pseudoflavonifractor;
AY140237_S000750001	Bacteria;Actinobacteria;Actinobacteria;Acidimicrobiales;Acidimicrobiaceae;Ferrithrix;
AY140238_S000397413	Bacteria;Proteobacteria;Alphaproteobacteria;Rhodospirillales;Acetobacteraceae;Acidicaldus;
AY147906_S000397920	Bacteria;Proteobacteria;Gammaproteobacteria;Alteromonadales;Alteromonadaceae;Marinobacter;
AY148470_S000397967	Bacteria;Actinobacteria;Actinobacteria;Bifidobacteriales;Bifidobacteriaceae;Bifidobacterium;
AY150045_S000398098	Bacteria;Proteobacteria;Alphaproteobacteria;Rhodospirillales;Acetobacteraceae;Roseomonas;
AY150047_S000398100	Bacteria;Proteobacteria;Alphaproteobacteria;Rhodospirillales;Acetobacteraceae;Roseomonas;
AY152673_S000398317	Bacteria;Proteobacteria;Gammaproteobacteria;Pseudomonadales;Pseudomonadaceae;Pseudomonas;
AY152824_S000842174	Bacteria;Proteobacteria;Betaproteobacteria;Burkholderiales;Comamonadaceae;Schlegelella;
AY153431_S000398321	Bacteria;Firmicutes;Clostridia;Clostridiales;Clostridiales_Incertae_Sedis_XI;Peptoniphilus;
AY155458_S000398525	Bacteria;Spirochaetes;Spirochaetes;Spirochaetales;Brachyspiraceae;Brachyspira;
AY155585_S000398531	Bacteria;Proteobacteria;Gammaproteobacteria;Vibrionales;Vibrionaceae;Vibrio;
AY155599_S000398534	Bacteria;Proteobacteria;Deltaproteobacteria;Desulfuromonadales;Geobacteraceae;Geothermobacter;
AY155670_S000398535	Bacteria;Tenericutes;Mollicutes;Entomoplasmatales;Entomoplasmataceae;Entomoplasma;
AY157871_S000398577	Bacteria;Tenericutes;Mollicutes;Entomoplasmatales;Entomoplasmataceae;Entomoplasma;
AY158079_S000398603	Bacteria;Firmicutes;Clostridia;Clostridiales;Peptostreptococcaceae;Tepidibacter;
AY162221_S000417699	Bacteria;Fusobacteria;Fusobacteria;Fusobacteriales;Fusobacteriaceae;Fusobacterium;
AY162469_S000398983	Bacteria;Firmicutes;Negativicutes;Selenomonadales;Veillonellaceae;Dialister;
AY166684_S000399364	Bacteria;Proteobacteria;Betaproteobacteria;Burkholderiales;Comamonadaceae;Polaromonas;
AY166703_S000399365	Bacteria;Actinobacteria;Actinobacteria;Actinomycetales;Nocardioidaceae;Aeromicrobium;
AY166704_S000399366	Bacteria;Tenericutes;Mollicutes;Entomoplasmatales;Entomoplasmataceae;Mesoplasma;
AY167814_S000399474	Bacteria;Firmicutes;Bacilli;Bacillales;Paenibacillaceae_1;Paenibacillus;
AY167820_S000438950	Bacteria;Firmicutes;Bacilli;Bacillales;Paenibacillaceae_1;Paenibacillus;
AY168929_S000399510	Bacteria;Tenericutes;Mollicutes;Entomoplasmatales;Entomoplasmataceae;Mesoplasma;
AY169967_S000250738	Bacteria;Firmicutes;Bacilli;Lactobacillales;Leuconostocaceae;Fructobacillus;
AY170366_S000399544	Bacteria;Proteobacteria;Gammaproteobacteria;Alteromonadales;Shewanellaceae;Shewanella;
AY170847_S000399556	Bacteria;Proteobacteria;Betaproteobacteria;Burkholderiales;Alcaligenaceae;Achromobacter;
AY170848_S000399557	Bacteria;Proteobacteria;Betaproteobacteria;Burkholderiales;Alcaligenaceae;Achromobacter;
AY174107_S000399883	Bacteria;Actinobacteria;Actinobacteria;Bifidobacteriales;Bifidobacteriaceae;Aeriscardovia;
AY174108_S000399884	Bacteria;Actinobacteria;Actinobacteria;Bifidobacteriales;Bifidobacteriaceae;Bifidobacterium;
AY174170_S000399887	Bacteria;Tenericutes;Mollicutes;Entomoplasmatales;Entomoplasmataceae;Mesoplasma;
AY176772_S000399957	Bacteria;Firmicutes;Clostridia;Clostridiales;Eubacteriaceae;Garciella;
AY177627_S000399986	Bacteria;Tenericutes;Mollicutes;Entomoplasmatales;Entomoplasmataceae;Mesoplasma;
AY177662_S000399987	Bacteria;Actinobacteria;Actinobacteria;Actinomycetales;Streptomycetaceae;Streptomyces;
AY177712_S000473338	Bacteria;Proteobacteria;Alphaproteobacteria;Rhodobacterales;Rhodobacteraceae;Phaeobacter;
AY178860_S000400145	Bacteria;Proteobacteria;Alphaproteobacteria;Rhizobiales;Aurantimonadaceae;Fulvimarina;
AY180101_S000400179	Bacteria;Proteobacteria;Gammaproteobacteria;Alteromonadales;Alteromonadaceae;Marinobacter;
AY180102_S000400180	Bacteria;Proteobacteria;Alphaproteobacteria;Rhodobacterales;Rhodobacteraceae;Sulfitobacter;
AY180103_S000400181	Bacteria;Proteobacteria;Alphaproteobacteria;Rhodobacterales;Rhodobacteraceae;Sulfitobacter;
AY180960_S000400216	Bacteria;Proteobacteria;Alphaproteobacteria;Rhodospirillales;Acetobacteraceae;Gluconacetobacter;
AY180961_S000400217	Bacteria;Proteobacteria;Alphaproteobacteria;Rhodospirillales;Acetobacteraceae;Gluconacetobacter;
AY180972_S000400225	Bacteria;Proteobacteria;Gammaproteobacteria;Pseudomonadales;Pseudomonadaceae;Pseudomonas;
AY183356_S000400313	Bacteria;Actinobacteria;Actinobacteria;Actinomycetales;Pseudonocardiaceae;Amycolatopsis;
AY183357_S000400314	Bacteria;Actinobacteria;Actinobacteria;Actinomycetales;Pseudonocardiaceae;Amycolatopsis;
AY183358_S000400315	Bacteria;Actinobacteria;Actinobacteria;Actinomycetales;Pseudonocardiaceae;Amycolatopsis;
AY184360_S000400333	Bacteria;Proteobacteria;Deltaproteobacteria;Desulfobacterales;Desulfobacteraceae;Desulfatibacillum;
AY186195_S000400395	Bacteria;Proteobacteria;Alphaproteobacteria;Rhodospirillales;Rhodospirillaceae;Thalassospira;
AY187288_S000400518	Bacteria;Tenericutes;Mollicutes;Entomoplasmatales;Entomoplasmataceae;Mesoplasma;
AY187303_S000440962	Bacteria;Proteobacteria;Deltaproteobacteria;Desulfuromonadales;Geobacteraceae;Geopsychrobacter;
AY187307_S000571800	Bacteria;Proteobacteria;Deltaproteobacteria;Desulfuromonadales;Geobacteraceae;Geobacter;
AY187688_S000500417	Bacteria;Bacteroidetes;Flavobacteria;Flavobacteriales;Flavobacteriaceae;Formosa;
AY187689_S000500418	Bacteria;Bacteroidetes;Flavobacteria;Flavobacteriales;Flavobacteriaceae;Algibacter;
AY188347_S000400845	Bacteria;Firmicutes;Bacilli;Lactobacillales;Streptococcaceae;Streptococcus;
AY188348_S000400846	Bacteria;Firmicutes;Bacilli;Lactobacillales;Streptococcaceae;Streptococcus;
AY188349_S000400847	Bacteria;Firmicutes;Bacilli;Lactobacillales;Streptococcaceae;Streptococcus;
AY188350_S000400848	Bacteria;Firmicutes;Bacilli;Lactobacillales;Streptococcaceae;Streptococcus;
AY188351_S000400849	Bacteria;Firmicutes;Bacilli;Lactobacillales;Streptococcaceae;Streptococcus;
AY188352_S000400850	Bacteria;Firmicutes;Bacilli;Lactobacillales;Streptococcaceae;Streptococcus;
AY188353_S000400851	Bacteria;Firmicutes;Bacilli;Lactobacillales;Streptococcaceae;Streptococcus;
AY188354_S000400852	Bacteria;Firmicutes;Bacilli;Lactobacillales;Streptococcaceae;Streptococcus;
AY189125_S000356234	Bacteria;Tenericutes;Mollicutes;Entomoplasmatales;Spiroplasmataceae;Spiroplasma;
AY189126_S000356235	Bacteria;Tenericutes;Mollicutes;Entomoplasmatales;Spiroplasmataceae;Spiroplasma;
AY189127_S000356236	Bacteria;Tenericutes;Mollicutes;Entomoplasmatales;Spiroplasmataceae;Spiroplasma;
AY189128_S000356237	Bacteria;Tenericutes;Mollicutes;Entomoplasmatales;Spiroplasmataceae;Spiroplasma;
AY189129_S000356238	Bacteria;Tenericutes;Mollicutes;Entomoplasmatales;Spiroplasmataceae;Spiroplasma;
AY189130_S000356239	Bacteria;Tenericutes;Mollicutes;Entomoplasmatales;Spiroplasmataceae;Spiroplasma;
AY189131_S000356240	Bacteria;Tenericutes;Mollicutes;Entomoplasmatales;Spiroplasmataceae;Spiroplasma;
AY189132_S000438992	Bacteria;Tenericutes;Mollicutes;Entomoplasmatales;Spiroplasmataceae;Spiroplasma;
AY189133_S000356241	Bacteria;Tenericutes;Mollicutes;Entomoplasmatales;Spiroplasmataceae;Spiroplasma;
AY189134_S000356242	Bacteria;Tenericutes;Mollicutes;Entomoplasmatales;Spiroplasmataceae;Spiroplasma;
AY189305_S000356243	Bacteria;Tenericutes;Mollicutes;Entomoplasmatales;Spiroplasmataceae;Spiroplasma;
AY189306_S000356244	Bacteria;Tenericutes;Mollicutes;Entomoplasmatales;Spiroplasmataceae;Spiroplasma;
AY189307_S000356245	Bacteria;Tenericutes;Mollicutes;Entomoplasmatales;Spiroplasmataceae;Spiroplasma;
AY189308_S000356246	Bacteria;Tenericutes;Mollicutes;Entomoplasmatales;Spiroplasmataceae;Spiroplasma;
AY189309_S000356247	Bacteria;Tenericutes;Mollicutes;Entomoplasmatales;Spiroplasmataceae;Spiroplasma;
AY189310_S000356248	Bacteria;Tenericutes;Mollicutes;Entomoplasmatales;Spiroplasmataceae;Spiroplasma;
AY189311_S000356249	Bacteria;Tenericutes;Mollicutes;Entomoplasmatales;Spiroplasmataceae;Spiroplasma;
AY189722_S000435483	Bacteria;Bacteroidetes;Flavobacteria;Flavobacteriales;Flavobacteriaceae;Polaribacter;
AY189743_S000417749	Bacteria;Proteobacteria;Alphaproteobacteria;Rhodobacterales;Rhodobacteraceae;Paracoccus;
AY189753_S000113874	Bacteria;Proteobacteria;Alphaproteobacteria;Rhodospirillales;Rhodospirillaceae;Thalassospira;
AY189976_S000842175	Bacteria;Actinobacteria;Actinobacteria;Actinomycetales;Streptomycetaceae;Kitasatospora;
AY190533_S000400893	Bacteria;Proteobacteria;Gammaproteobacteria;Alteromonadales;Shewanellaceae;Shewanella;
AY190534_S000440964	Bacteria;Firmicutes;Bacilli;Bacillales;Bacillaceae_2;Halobacillus;
AY190535_S000368085	Bacteria;Firmicutes;Bacilli;Bacillales;Planococcaceae;Jeotgalibacillus;
AY194066_S000401518	Bacteria;Proteobacteria;Gammaproteobacteria;Alteromonadales;Colwelliaceae;Thalassomonas;
AY195836_S000356564	Bacteria;Bacteroidetes;Flavobacteria;Flavobacteriales;Flavobacteriaceae;Kordia;
AY196657_S000401547	Archaea;Euryarchaeota;Methanobacteria;Methanobacteriales;Methanobacteriaceae;Methanobacterium;
AY204889_S000417782	Bacteria;Firmicutes;Bacilli;Lactobacillales;Lactobacillaceae;Lactobacillus;
AY207502_S000401709	Bacteria;Proteobacteria;Gammaproteobacteria;Alteromonadales;Alteromonadaceae;Aestuariibacter;
AY207503_S000401710	Bacteria;Proteobacteria;Gammaproteobacteria;Alteromonadales;Alteromonadaceae;Aestuariibacter;
AY207598_S000262527	Bacteria;Actinobacteria;Actinobacteria;Actinomycetales;Streptomycetaceae;Streptomyces;
AY207604_S000261426	Bacteria;Actinobacteria;Actinobacteria;Actinomycetales;Streptomycetaceae;Streptomyces;
AY207608_S000262836	Bacteria;Actinobacteria;Actinobacteria;Actinomycetales;Streptomycetaceae;Streptomyces;
AY208751_S000401711	Bacteria;Firmicutes;Bacilli;Bacillales;Paenibacillaceae_1;Paenibacillus;
AY208856_S000356593	Bacteria;Actinobacteria;Actinobacteria;Actinomycetales;Mycobacteriaceae;Mycobacterium;
AY208912_S000417792	Bacteria;Actinobacteria;Actinobacteria;Actinomycetales;Streptomycetaceae;Streptomyces;
AY211385_S000460579	Bacteria;Actinobacteria;Actinobacteria;Actinomycetales;Micrococcaceae;Kocuria;
AY211515_S000401762	Bacteria;Proteobacteria;Alphaproteobacteria;Rhizobiales;Xanthobacteraceae;Ancylobacter;
AY211516_S000401763	Bacteria;Proteobacteria;Alphaproteobacteria;Rhizobiales;Xanthobacteraceae;Ancylobacter;
AY216868_S000356615	Bacteria;Proteobacteria;Gammaproteobacteria;Pasteurellales;Pasteurellaceae;Volucribacter;
AY216869_S000356616	Bacteria;Proteobacteria;Gammaproteobacteria;Pasteurellales;Pasteurellaceae;Volucribacter;
AY219713_S000356845	Bacteria;Proteobacteria;Betaproteobacteria;Hydrogenophilales;Hydrogenophilaceae;Petrobacter;
AY220740_S000402934	Bacteria;Proteobacteria;Alphaproteobacteria;Rhodospirillales;Acetobacteraceae;Roseomonas;
AY221956_S000368094	Bacteria;Proteobacteria;Betaproteobacteria;Burkholderiales;Burkholderiaceae;Burkholderia;
AY222321_S000117794	Bacteria;Actinobacteria;Actinobacteria;Actinomycetales;Nocardiaceae;Nocardia;
AY226508_S000356922	Bacteria;Actinobacteria;Actinobacteria;Actinomycetales;Micrococcaceae;Nesterenkonia;
AY226509_S000356923	Bacteria;Actinobacteria;Actinobacteria;Actinomycetales;Corynebacteriaceae;Corynebacterium;
AY226510_S000356924	Bacteria;Actinobacteria;Actinobacteria;Actinomycetales;Micrococcaceae;Nesterenkonia;
AY228461_S000356926	Bacteria;Bacteroidetes;Flavobacteria;Flavobacteriales;Flavobacteriaceae;Formosa;
AY228462_S000117161	Bacteria;Firmicutes;Bacilli;Bacillales;Bacillaceae_1;Bacillus;
AY228463_S000460587	Bacteria;Actinobacteria;Actinobacteria;Actinomycetales;Brevibacteriaceae;Brevibacterium;
AY228479_S000403225	Bacteria;Actinobacteria;Actinobacteria;Actinomycetales;Micrococcaceae;Yaniella;
AY230217_S000571802	Bacteria;Spirochaetes;Spirochaetes;Spirochaetales;Spirochaetaceae;Treponema;
AY230848_S000403258	Bacteria;Actinobacteria;Actinobacteria;Actinomycetales;Nocardiopsaceae;Nocardiopsis;
AY231458_S000403323	Bacteria;Tenericutes;Mollicutes;Entomoplasmatales;Entomoplasmataceae;Mesoplasma;
AY232832_S000403332	Bacteria;Firmicutes;Bacilli;Lactobacillales;Streptococcaceae;Streptococcus;
AY233201_S000403334	Bacteria;Actinobacteria;Actinobacteria;Actinomycetales;Nocardiaceae;Rhodococcus;
AY236339_S000546611	Bacteria;Actinobacteria;Actinobacteria;Actinomycetales;Streptomycetaceae;Streptomyces;
AY238513_S000368118	Bacteria;Actinobacteria;Actinobacteria;Actinomycetales;Tsukamurellaceae;Tsukamurella;
AY238514_S000403825	Bacteria;Actinobacteria;Actinobacteria;Actinomycetales;Tsukamurellaceae;Tsukamurella;
AY243096_S000404311	Bacteria;Bacteroidetes;Flavobacteria;Flavobacteriales;Flavobacteriaceae;Ulvibacter;
AY243343_S000273981	Bacteria;Actinobacteria;Actinobacteria;Actinomycetales;Brevibacteriaceae;Brevibacterium;
AY243344_S000274851	Bacteria;Actinobacteria;Actinobacteria;Actinomycetales;Brevibacteriaceae;Brevibacterium;
AY245449_S000357046	Bacteria;Proteobacteria;Gammaproteobacteria;Oceanospirillales;Halomonadaceae;Halomonas;
AY245527_S000404544	Bacteria;Firmicutes;Clostridia;Clostridiales;Peptostreptococcaceae;Tepidibacter;
AY248711_S000417862	Bacteria;Firmicutes;Bacilli;Bacillales;Bacillaceae_1;Anoxybacillus;
AY251818_S000368128	Bacteria;Proteobacteria;Alphaproteobacteria;Rhizobiales;Methylobacteriaceae;Methylobacterium;
AY253657_S000473520	Bacteria;Firmicutes;Bacilli;Lactobacillales;Lactobacillaceae;Lactobacillus;
AY253658_S000473521	Bacteria;Firmicutes;Bacilli;Lactobacillales;Lactobacillaceae;Lactobacillus;
AY253659_S000473522	Bacteria;Firmicutes;Bacilli;Lactobacillales;Lactobacillaceae;Lactobacillus;
AY253660_S000473523	Bacteria;Firmicutes;Bacilli;Lactobacillales;Lactobacillaceae;Lactobacillus;
AY253728_S000404711	Bacteria;Bacteroidetes;Bacteroidia;Bacteroidales;Porphyromonadaceae;Porphyromonas;
AY253862_S000368129	Bacteria;Actinobacteria;Actinobacteria;Actinomycetales;Nocardioidaceae;Kribbella;
AY253863_S000368130	Bacteria;Actinobacteria;Actinobacteria;Actinomycetales;Nocardioidaceae;Kribbella;
AY253864_S000368131	Bacteria;Actinobacteria;Actinobacteria;Actinomycetales;Nocardioidaceae;Kribbella;
AY253866_S000368133	Bacteria;Actinobacteria;Actinobacteria;Actinomycetales;Nocardioidaceae;Kribbella;
AY254040_S000404718	Bacteria;Proteobacteria;Gammaproteobacteria;Vibrionales;Vibrionaceae;Vibrio;
AY254309_S000404721	Bacteria;Proteobacteria;Alphaproteobacteria;Rhizobiales;Bartonellaceae;Bartonella;
AY255478_S000460646	Bacteria;Actinobacteria;Actinobacteria;Actinomycetales;Mycobacteriaceae;Mycobacterium;
AY255802_S000546730	Bacteria;Firmicutes;Bacilli;Lactobacillales;Lactobacillaceae;Lactobacillus;
AY257485_S000484607	Bacteria;Tenericutes;Mollicutes;Acholeplasmatales;Acholeplasmataceae;Acholeplasma;
AY257868_S000357057	Bacteria;Firmicutes;Bacilli;Bacillales;Paenibacillaceae_1;Paenibacillus;
AY257972_S000357062	Bacteria;Proteobacteria;Gammaproteobacteria;Vibrionales;Vibrionaceae;Vibrio;
AY258110_S000357102	Bacteria;Proteobacteria;Gammaproteobacteria;Alteromonadales;Alteromonadaceae;Marinobacter;
AY258614_S000473524	Bacteria;Firmicutes;Bacilli;Bacillales;Bacillaceae_1;Bacillus;
AY260167_S000448965	Bacteria;Actinobacteria;Actinobacteria;Actinomycetales;Streptomycetaceae;Kitasatospora;
AY262825_S000134977	Bacteria;Actinobacteria;Actinobacteria;Actinomycetales;Pseudonocardiaceae;Amycolatopsis;
AY262826_S000484619	Bacteria;Actinobacteria;Actinobacteria;Actinomycetales;Streptomycetaceae;Streptomyces;
AY263403_S000404896	Bacteria;Aquificae;Aquificae;Aquificales;Desulfurobacteriaceae;Thermovibrio;
AY264287_S000441003	Bacteria;Proteobacteria;Betaproteobacteria;Neisseriales;Neisseriaceae;Chitinibacter;
AY264674_S000404964	Bacteria;Proteobacteria;Gammaproteobacteria;Enterobacteriales;Enterobacteriaceae;Arsenophonus;
AY264838_S000404972	Bacteria;Bacteroidetes;Sphingobacteria;Sphingobacteriales;Cyclobacteriaceae;Algoriphagus;
AY264839_S000404973	Bacteria;Bacteroidetes;Sphingobacteria;Sphingobacteriales;Cyclobacteriaceae;Algoriphagus;
AY264840_S000404974	Bacteria;Bacteroidetes;Sphingobacteria;Sphingobacteriales;Cyclobacteriaceae;Algoriphagus;
AY268080_S000357236	Bacteria;Proteobacteria;Gammaproteobacteria;Oceanospirillales;Halomonadaceae;Halomonas;
AY268170_S000405116	Bacteria;Proteobacteria;Betaproteobacteria;Burkholderiales;Burkholderiaceae;Pandoraea;
AY268891_S000441050	Bacteria;Proteobacteria;Deltaproteobacteria;Desulfobacterales;Desulfobacteraceae;Desulfofaba;
AY268936_S000357237	Bacteria;Aquificae;Aquificae;Aquificales;Desulfurobacteriaceae;Desulfurobacterium;
AY268937_S000357238	Bacteria;Aquificae;Aquificae;Aquificales;Desulfurobacteriaceae;Thermovibrio;
AY268939_S000357240	Bacteria;Aquificae;Aquificae;Aquificales;Desulfurobacteriaceae;Desulfurobacterium;
AY271622_S000368220	Bacteria;Bacteroidetes;Flavobacteria;Flavobacteriales;Flavobacteriaceae;Arenibacter;
AY271623_S000368221	Bacteria;Bacteroidetes;Flavobacteria;Flavobacteriales;Flavobacteriaceae;Maribacter;
AY271624_S000368222	Bacteria;Bacteroidetes;Flavobacteria;Flavobacteriales;Flavobacteriaceae;Maribacter;
AY271625_S000368223	Bacteria;Bacteroidetes;Flavobacteria;Flavobacteriales;Flavobacteriaceae;Maribacter;
AY271626_S000368224	Bacteria;Bacteroidetes;Flavobacteria;Flavobacteriales;Flavobacteriaceae;Maribacter;
AY272039_S000500750	Bacteria;Firmicutes;Clostridia;Clostridiales;Clostridiales_Incertae_Sedis_XII;Guggenheimella;
AY273185_S000473557	Bacteria;Actinobacteria;Actinobacteria;Actinomycetales;Promicromonosporaceae;Xylanibacterium;
AY273787_S000405234	Bacteria;Actinobacteria;Actinobacteria;Actinomycetales;Thermomonosporaceae;Actinomadura;
AY277529_S000357416	Bacteria;Actinobacteria;Actinobacteria;Actinomycetales;Streptomycetaceae;Streptomyces;
AY277619_S000418159	Bacteria;Actinobacteria;Actinobacteria;Actinomycetales;Microbacteriaceae;Agromyces;
AY277621_S000571898	Bacteria;Proteobacteria;Betaproteobacteria;Rhodocyclales;Rhodocyclaceae;Dechloromonas;
AY278626_S001416079	Bacteria;Actinobacteria;Actinobacteria;Bifidobacteriales;Bifidobacteriaceae;Scardovia;
AY278657_S000405456	Bacteria;Proteobacteria;Gammaproteobacteria;Enterobacteriales;Enterobacteriaceae;Photorhabdus;
AY278673_S000405472	Bacteria;Proteobacteria;Gammaproteobacteria;Enterobacteriales;Enterobacteriaceae;Xenorhabdus;
AY278674_S000405473	Bacteria;Proteobacteria;Gammaproteobacteria;Enterobacteriales;Enterobacteriaceae;Xenorhabdus;
AY278675_S000405474	Bacteria;Proteobacteria;Gammaproteobacteria;Enterobacteriales;Enterobacteriaceae;Xenorhabdus;
AY280572_S000368258	Bacteria;Proteobacteria;Gammaproteobacteria;Enterobacteriales;Enterobacteriaceae;Photorhabdus;
AY281137_S000357504	Bacteria;Proteobacteria;Betaproteobacteria;Burkholderiales;Oxalobacteraceae;Collimonas;
AY281146_S000357513	Bacteria;Proteobacteria;Betaproteobacteria;Burkholderiales;Oxalobacteraceae;Collimonas;
AY282603_S000405733	Bacteria;Actinobacteria;Actinobacteria;Actinomycetales;Nocardiaceae;Nocardia;
AY288517_S000540524	Bacteria;Actinobacteria;Actinobacteria;Coriobacteriales;Coriobacteriaceae;Paraeggerthella;
AY290767_S000357627	Bacteria;Firmicutes;Clostridia;Clostridiales;Syntrophomonadaceae;Syntrophomonas;
AY293856_S000571921	Bacteria;Spirochaetes;Spirochaetes;Spirochaetales;Leptospiraceae;Turneriella;
AY295777_S000593582	Bacteria;Firmicutes;Clostridia;Clostridiales;Ruminococcaceae;Ethanoligenens;
AY295791_S000406247	Bacteria;Actinobacteria;Actinobacteria;Actinomycetales;Streptomycetaceae;Streptomyces;
AY296718_S000532071	Bacteria;Proteobacteria;Betaproteobacteria;Burkholderiales;Alcaligenaceae;Alcaligenes;
AY298904_S000406286	Bacteria;Proteobacteria;Gammaproteobacteria;Chromatiales;Ectothiorhodospiraceae;Ectothiorhodosinus;
AY298905_S000418497	Bacteria;Proteobacteria;Betaproteobacteria;Methylophilales;Methylophilaceae;Methylobacillus;
AY303668_S000406353	Bacteria;Actinobacteria;Actinobacteria;Actinomycetales;Cellulomonadaceae;Cellulomonas;
AY305310_S000406436	Bacteria;Firmicutes;Clostridia;Clostridiales;Lachnospiraceae;Roseburia;
AY309095_S000406601	Bacteria;Firmicutes;Bacilli;Lactobacillales;Streptococcaceae;Streptococcus;
AY312403_S000500949	Bacteria;Firmicutes;Clostridia;Clostridiales;Eubacteriaceae;Alkalibacter;
AY312404_S000500950	Bacteria;Firmicutes;Bacilli;Bacillales;Bacillaceae_1;Geobacillus;
AY312492_S000406837	Bacteria;Spirochaetes;Spirochaetes;Spirochaetales;Brachyspiraceae;Brachyspira;
AY314753_S000377814	Bacteria;Proteobacteria;Epsilonproteobacteria;Campylobacterales;Campylobacteraceae;Arcobacter;
AY314783_S000134752	Bacteria;Actinobacteria;Actinobacteria;Actinomycetales;Streptomycetaceae;Streptomyces;
AY315443_S000473603	Bacteria;Bacteroidetes;Flavobacteria;Flavobacteriales;Flavobacteriaceae;Chryseobacterium;
AY319933_S000473604	Bacteria;Firmicutes;Bacilli;Bacillales;Bacillaceae_2;Tenuibacillus;
AY321433_S000140714	Bacteria;Firmicutes;Bacilli;Bacillales;Bacillaceae_2;Lentibacillus;
AY321434_S000500960	Bacteria;Firmicutes;Bacilli;Bacillales;Bacillaceae_2;Salinibacillus;
AY321436_S000500961	Bacteria;Firmicutes;Bacilli;Bacillales;Bacillaceae_2;Salinibacillus;
AY321958_S000540527	Bacteria;Actinobacteria;Actinobacteria;Coriobacteriales;Coriobacteriaceae;Eggerthella;
AY323228_S000461126	Bacteria;Firmicutes;Clostridia;Clostridiales;Lachnospiraceae;Oribacterium;
AY323523_S000141070	Bacteria;Firmicutes;Clostridia;Clostridiales;Clostridiales_Incertae_Sedis_XI;Parvimonas;
AY323524_S000546839	Bacteria;Bacteroidetes;Bacteroidia;Bacteroidales;Prevotellaceae;Prevotella;
AY323608_S000368305	Bacteria;Firmicutes;Bacilli;Bacillales;Paenibacillaceae_1;Paenibacillus;
AY323609_S000368306	Bacteria;Firmicutes;Bacilli;Bacillales;Paenibacillaceae_1;Paenibacillus;
AY323612_S000368309	Bacteria;Firmicutes;Bacilli;Bacillales;Paenibacillaceae_1;Paenibacillus;
AY323827_S001171510	Bacteria;Proteobacteria;Betaproteobacteria;Burkholderiales;Burkholderiaceae;Chitinimonas;
AY324110_S000473616	Bacteria;Proteobacteria;Alphaproteobacteria;Rhodospirillales;Rhodospirillaceae;Azospirillum;
AY324139_S000327590	Bacteria;Proteobacteria;Betaproteobacteria;Burkholderiales;Burkholderiales_incertae_sedis;Tepidimonas;
AY325304_S000262262	Bacteria;Tenericutes;Mollicutes;Entomoplasmatales;Spiroplasmataceae;Spiroplasma;
AY326275_S000407326	Bacteria;Proteobacteria;Gammaproteobacteria;Alteromonadales;Shewanellaceae;Shewanella;
AY326462_S000140702	Bacteria;Firmicutes;Clostridia;Clostridiales;Peptostreptococcaceae;Peptostreptococcus;
AY327251_S000473617	Bacteria;Firmicutes;Clostridia;Clostridiales;Peptococcaceae_2;Cryptanaerobacter;
AY331143_S000461140	Bacteria;Firmicutes;Clostridia;Clostridiales;Clostridiales_Incertae_Sedis_IV;Mahella;
AY333115_S000441112	Bacteria;Actinobacteria;Actinobacteria;Actinomycetales;Nocardiaceae;Nocardia;
AY336503_S000139268	Bacteria;Actinobacteria;Actinobacteria;Actinomycetales;Nocardiopsaceae;Nocardiopsis;
AY336513_S000140814	Bacteria;Actinobacteria;Actinobacteria;Actinomycetales;Nocardiopsaceae;Nocardiopsis;
AY337273_S000418699	Bacteria;Actinobacteria;Actinobacteria;Actinomycetales;Mycobacteriaceae;Mycobacterium;
AY337318_S000368409	Bacteria;Spirochaetes;Spirochaetes;Spirochaetales;Spirochaetaceae;Spirochaeta;
AY340622_S000501392	Bacteria;Actinobacteria;Actinobacteria;Actinomycetales;Pseudonocardiaceae;Pseudonocardia;
AY341343_S000140466	Bacteria;Proteobacteria;Alphaproteobacteria;Rhizobiales;Rhizobiaceae;Rhizobium;
AY341439_S000358122	Bacteria;Proteobacteria;Gammaproteobacteria;Vibrionales;Vibrionaceae;Photobacterium;
AY344056_S000368412	Bacteria;Proteobacteria;Betaproteobacteria;Neisseriales;Neisseriaceae;Chromobacterium;
AY345990_S000144749	Bacteria;Tenericutes;Mollicutes;Entomoplasmatales;Entomoplasmataceae;Entomoplasma;
AY346464_S000540532	Bacteria;Proteobacteria;Gammaproteobacteria;Chromatiales;Ectothiorhodospiraceae;Thioalkalivibrio;
AY350594_S000842177	Bacteria;Firmicutes;Clostridia;Clostridiales;Clostridiales_Incertae_Sedis_III;Thermoanaerobacterium;
AY350613_S000407967	Bacteria;Bacteroidetes;Bacteroidia;Bacteroidales;Prevotellaceae;Prevotella;
AY351331_S000407970	Bacteria;Tenericutes;Mollicutes;Entomoplasmatales;Entomoplasmataceae;Mesoplasma;
AY351389_S000143076	Bacteria;Firmicutes;Bacilli;Bacillales;Bacillaceae_2;Halobacillus;
AY351395_S000143299	Bacteria;Firmicutes;Bacilli;Bacillales;Bacillaceae_2;Halobacillus;
AY353956_S000408089	Bacteria;Firmicutes;Clostridia;Clostridiales;Clostridiales_Incertae_Sedis_XI;Soehngenia;
AJ231183_S000005130	Bacteria;Firmicutes;Bacilli;Bacillales;Pasteuriaceae;Pasteuria;
AY354285_S000368426	Bacteria;Actinobacteria;Actinobacteria;Actinomycetales;Promicromonosporaceae;Myceligenerans;
AY355138_S000368427	Bacteria;Firmicutes;Negativicutes;Selenomonadales;Veillonellaceae;Veillonella;
AY355140_S000368428	Bacteria;Firmicutes;Negativicutes;Selenomonadales;Veillonellaceae;Veillonella;
AY359282_S000408382	Bacteria;Proteobacteria;Gammaproteobacteria;Legionellales;Coxiellaceae;Aquicella;
AY359283_S000408383	Bacteria;Proteobacteria;Gammaproteobacteria;Legionellales;Coxiellaceae;Aquicella;
AY359867_S000461353	Bacteria;Proteobacteria;Deltaproteobacteria;Desulfovibrionales;Desulfovibrionaceae;Desulfovibrio;
AY359868_S000461354	Bacteria;Proteobacteria;Deltaproteobacteria;Desulfovibrionales;Desulfovibrionaceae;Desulfovibrio;
AY359885_S000377972	Bacteria;Firmicutes;Bacilli;Bacillales;Paenibacillaceae_1;Paenibacillus;
AY360060_S000540533	Bacteria;Proteobacteria;Gammaproteobacteria;Chromatiales;Ectothiorhodospiraceae;Thioalkalivibrio;
AY362040_S000461375	Bacteria;Proteobacteria;Alphaproteobacteria;Rhizobiales;Xanthobacteraceae;Labrys;
AY362886_S000368450	Bacteria;Proteobacteria;Gammaproteobacteria;Pasteurellales;Pasteurellaceae;Actinobacillus;
AY362889_S000368453	Bacteria;Proteobacteria;Gammaproteobacteria;Pasteurellales;Pasteurellaceae;Actinobacillus;
AY362890_S000368454	Bacteria;Proteobacteria;Gammaproteobacteria;Pasteurellales;Pasteurellaceae;Actinobacillus;
AY362891_S000368455	Bacteria;Proteobacteria;Gammaproteobacteria;Pasteurellales;Pasteurellaceae;Actinobacillus;
AY362892_S000368456	Bacteria;Proteobacteria;Gammaproteobacteria;Pasteurellales;Pasteurellaceae;Actinobacillus;
AY362893_S000368457	Bacteria;Proteobacteria;Gammaproteobacteria;Pasteurellales;Pasteurellaceae;Actinobacillus;
AY362894_S000368458	Bacteria;Proteobacteria;Gammaproteobacteria;Pasteurellales;Pasteurellaceae;Actinobacillus;
AY362895_S000368459	Bacteria;Proteobacteria;Gammaproteobacteria;Pasteurellales;Pasteurellaceae;Actinobacillus;
AY362897_S000368461	Bacteria;Proteobacteria;Gammaproteobacteria;Pasteurellales;Pasteurellaceae;Actinobacillus;
AY362899_S000368463	Bacteria;Proteobacteria;Gammaproteobacteria;Pasteurellales;Pasteurellaceae;Actinobacillus;
AY362900_S000368464	Bacteria;Proteobacteria;Gammaproteobacteria;Pasteurellales;Pasteurellaceae;Actinobacillus;
AY362905_S000368469	Bacteria;Proteobacteria;Gammaproteobacteria;Pasteurellales;Pasteurellaceae;Haemophilus;
AY362906_S000368470	Bacteria;Proteobacteria;Gammaproteobacteria;Pasteurellales;Pasteurellaceae;Aggregatibacter;
AY362907_S000368471	Bacteria;Proteobacteria;Gammaproteobacteria;Pasteurellales;Pasteurellaceae;Haemophilus;
AY362908_S000368472	Bacteria;Proteobacteria;Gammaproteobacteria;Pasteurellales;Pasteurellaceae;Haemophilus;
AY362909_S000368473	Bacteria;Proteobacteria;Gammaproteobacteria;Pasteurellales;Pasteurellaceae;Haemophilus;
AY362917_S000368481	Bacteria;Proteobacteria;Gammaproteobacteria;Pasteurellales;Pasteurellaceae;Pasteurella;
AY362918_S000368482	Bacteria;Proteobacteria;Gammaproteobacteria;Pasteurellales;Pasteurellaceae;Pasteurella;
AY362919_S000368483	Bacteria;Proteobacteria;Gammaproteobacteria;Pasteurellales;Pasteurellaceae;Pasteurella;
AY362920_S000368484	Bacteria;Proteobacteria;Gammaproteobacteria;Pasteurellales;Pasteurellaceae;Pasteurella;
AY362921_S000368485	Bacteria;Proteobacteria;Gammaproteobacteria;Pasteurellales;Pasteurellaceae;Avibacterium;
AY362922_S000368486	Bacteria;Proteobacteria;Gammaproteobacteria;Pasteurellales;Pasteurellaceae;Pasteurella;
AY362923_S000368487	Bacteria;Proteobacteria;Gammaproteobacteria;Pasteurellales;Pasteurellaceae;Pasteurella;
AY362924_S000368488	Bacteria;Proteobacteria;Gammaproteobacteria;Pasteurellales;Pasteurellaceae;Pasteurella;
AY362925_S000368489	Bacteria;Proteobacteria;Gammaproteobacteria;Pasteurellales;Pasteurellaceae;Pasteurella;
AY362926_S000368490	Bacteria;Proteobacteria;Gammaproteobacteria;Pasteurellales;Pasteurellaceae;Pasteurella;
AY362927_S000368491	Bacteria;Proteobacteria;Gammaproteobacteria;Pasteurellales;Pasteurellaceae;Bibersteinia;
AY363245_S000547278	Bacteria;Proteobacteria;Gammaproteobacteria;Xanthomonadales;Sinobacteraceae;Hydrocarboniphaga;
AY364537_S000358323	Bacteria;Proteobacteria;Gammaproteobacteria;Pseudomonadales;Pseudomonadaceae;Pseudomonas;
AY368456_S000461440	Bacteria;Actinobacteria;Actinobacteria;Actinomycetales;Mycobacteriaceae;Mycobacterium;
AY372075_S000408846	Bacteria;Actinobacteria;Actinobacteria;Actinomycetales;Microbacteriaceae;Klugiella;
AY372184_S000368558	Bacteria;Proteobacteria;Alphaproteobacteria;Rhizobiales;Bradyrhizobiaceae;Bradyrhizobium;
AY373018_S000408851	Bacteria;Firmicutes;Bacilli;Bacillales;Bacillaceae_1;Bacillus;
AY373031_S000418948	Bacteria;Actinobacteria;Actinobacteria;Actinomycetales;Nocardiopsaceae;Nocardiopsis;
AY373448_S000461648	Bacteria;Proteobacteria;Gammaproteobacteria;Oceanospirillales;Halomonadaceae;Chromohalobacter;
AY373829_S002235647	Bacteria;Proteobacteria;Gammaproteobacteria;Enterobacteriales;Enterobacteriaceae;Salmonella;
AY373830_S000358339	Bacteria;Proteobacteria;Gammaproteobacteria;Enterobacteriales;Enterobacteriaceae;Trabulsiella;
AY376163_S000461649	Bacteria;Proteobacteria;Betaproteobacteria;Burkholderiales;Oxalobacteraceae;Duganella;
AY376164_S000473676	Bacteria;Actinobacteria;Actinobacteria;Actinomycetales;Micrococcaceae;Citricoccus;
AY376165_S000473677	Bacteria;Actinobacteria;Actinobacteria;Actinomycetales;Microbacteriaceae;Microbacterium;
AY376312_S000501792	Bacteria;Firmicutes;Bacilli;Bacillales;Bacillaceae_1;Bacillus;
AY377986_S000368559	Bacteria;Proteobacteria;Gammaproteobacteria;Alteromonadales;Alteromonadaceae;Microbulbifer;
AY382579_S000842178	Bacteria;Proteobacteria;Gammaproteobacteria;Oceanospirillales;Halomonadaceae;Halomonas;
AY382898_S000419155	Bacteria;Actinobacteria;Actinobacteria;Actinomycetales;Intrasporangiaceae;Serinicoccus;
AY387398_S000461692	Bacteria;Proteobacteria;Alphaproteobacteria;Rhizobiales;Rhodobiaceae;Parvibaculum;
AY387670_S000540537	Bacteria;Deferribacteres;Deferribacteres;Deferribacterales;Deferribacteraceae;Mucispirillum;
AY387858_S000461693	Bacteria;Proteobacteria;Gammaproteobacteria;Alteromonadales;Pseudoalteromonadaceae;Pseudoalteromonas;
AY390428_S000358543	Bacteria;Lentisphaerae;Lentisphaeria;Lentisphaerales;Lentisphaeraceae;Lentisphaera;
AY396047_S000419424	Bacteria;Firmicutes;Bacilli;Lactobacillales;Enterococcaceae;Enterococcus;
AY421720_S000473811	Bacteria;Firmicutes;Bacilli;Lactobacillales;Lactobacillaceae;Lactobacillus;
AY423718_S000368741	Bacteria;Actinobacteria;Actinobacteria;Actinomycetales;Nocardioidaceae;Nocardioides;
AY423719_S000485111	Bacteria;Actinobacteria;Actinobacteria;Actinomycetales;Nocardioidaceae;Nocardioides;
AY424896_S000368742	Bacteria;Proteobacteria;Alphaproteobacteria;Rhodobacterales;Rhodobacteraceae;Oceanicola;
AY424898_S000368744	Bacteria;Proteobacteria;Alphaproteobacteria;Rhodobacterales;Rhodobacteraceae;Oceanicola;
AY425985_S000419478	Bacteria;Firmicutes;Bacilli;Bacillales;Alicyclobacillaceae;Alicyclobacillus;
AY426714_S000419479	Bacteria;Actinobacteria;Actinobacteria;Actinomycetales;Pseudonocardiaceae;Actinoalloteichus;
AY426979_S000735275	Bacteria;Proteobacteria;Gammaproteobacteria;Vibrionales;Vibrionaceae;Vibrio;
AY426980_S000502133	Bacteria;Proteobacteria;Gammaproteobacteria;Vibrionales;Vibrionaceae;Vibrio;
AY427830_S000441240	Bacteria;Actinobacteria;Actinobacteria;Actinomycetales;Microbacteriaceae;Agromyces;
AY427832_S000473813	Bacteria;Firmicutes;Bacilli;Bacillales;Paenibacillaceae_1;Paenibacillus;
AY428573_S000368760	Bacteria;Proteobacteria;Gammaproteobacteria;Alteromonadales;Alteromonadaceae;Alteromonas;
AY428574_S000274852	Bacteria;Firmicutes;Negativicutes;Selenomonadales;Veillonellaceae;Pectinatus;
AY435213_S000532739	Bacteria;Proteobacteria;Betaproteobacteria;Burkholderiales;Burkholderiaceae;Burkholderia;
AY437845_S000473873	Bacteria;Firmicutes;Bacilli;Bacillales;Planococcaceae;Planomicrobium;
AY441974_S000485121	Bacteria;Actinobacteria;Actinobacteria;Actinomycetales;Nocardiaceae;Nocardia;
AY442178_S000253103	Bacteria;Proteobacteria;Alphaproteobacteria;Rhodobacterales;Rhodobacteraceae;Thalassobius;
AY442263_S000441267	Bacteria;Actinobacteria;Actinobacteria;Actinomycetales;Streptomycetaceae;Kitasatospora;
AY442265_S000441269	Bacteria;Actinobacteria;Actinobacteria;Actinomycetales;Streptomycetaceae;Kitasatospora;
AY442266_S000462001	Bacteria;Actinobacteria;Actinobacteria;Actinomycetales;Streptomycetaceae;Kitasatospora;
AY442267_S000462002	Bacteria;Actinobacteria;Actinobacteria;Actinomycetales;Streptomycetaceae;Kitasatospora;
AY442268_S000462003	Bacteria;Actinobacteria;Actinobacteria;Actinomycetales;Streptomycetaceae;Kitasatospora;
AY443036_S000485124	Bacteria;Firmicutes;Bacilli;Bacillales;Bacillaceae_1;Bacillus;
AY443038_S000485126	Bacteria;Firmicutes;Bacilli;Bacillales;Bacillaceae_1;Bacillus;
AY443039_S000485127	Bacteria;Firmicutes;Bacilli;Bacillales;Bacillaceae_1;Bacillus;
AY444740_S000409793	Bacteria;Proteobacteria;Gammaproteobacteria;Legionellales;Legionellaceae;Legionella;
AY444822_S000502157	Bacteria;Proteobacteria;Gammaproteobacteria;Pseudomonadales;Moraxellaceae;Psychrobacter;
AY445073_S000540541	Bacteria;Bacteroidetes;Flavobacteria;Flavobacteriales;Flavobacteriaceae;Muricauda;
AY445075_S000540543	Bacteria;Bacteroidetes;Flavobacteria;Flavobacteriales;Flavobacteriaceae;Muricauda;
AY449728_S000485192	Bacteria;Actinobacteria;Actinobacteria;Actinomycetales;Mycobacteriaceae;Mycobacterium;
AY453855_S000441280	Bacteria;Proteobacteria;Alphaproteobacteria;Sphingomonadales;Sphingomonadaceae;Sphingomonas;
AY455808_S000485440	Bacteria;Proteobacteria;Betaproteobacteria;Burkholderiales;Burkholderiales_incertae_sedis;Thiomonas;
AY455809_S000485441	Bacteria;Proteobacteria;Betaproteobacteria;Burkholderiales;Burkholderiales_incertae_sedis;Thiomonas;
AY457038_S000485442	Bacteria;Proteobacteria;Alphaproteobacteria;Rhizobiales;Brucellaceae;Ochrobactrum;
AY457066_S000441318	Bacteria;Actinobacteria;Actinobacteria;Actinomycetales;Mycobacteriaceae;Mycobacterium;
AY457067_S000441319	Bacteria;Actinobacteria;Actinobacteria;Actinomycetales;Mycobacteriaceae;Mycobacterium;
AY457068_S000441320	Bacteria;Actinobacteria;Actinobacteria;Actinomycetales;Mycobacteriaceae;Mycobacterium;
AY457069_S000441321	Bacteria;Actinobacteria;Actinobacteria;Actinomycetales;Mycobacteriaceae;Mycobacterium;
AY457070_S000441322	Bacteria;Actinobacteria;Actinobacteria;Actinomycetales;Mycobacteriaceae;Mycobacterium;
AY457071_S000441323	Bacteria;Actinobacteria;Actinobacteria;Actinomycetales;Mycobacteriaceae;Mycobacterium;
AY457072_S000441324	Bacteria;Actinobacteria;Actinobacteria;Actinomycetales;Mycobacteriaceae;Mycobacterium;
AY457074_S000441326	Bacteria;Actinobacteria;Actinobacteria;Actinomycetales;Mycobacteriaceae;Mycobacterium;
AY457077_S000441329	Bacteria;Actinobacteria;Actinobacteria;Actinomycetales;Mycobacteriaceae;Mycobacterium;
AY457081_S000441333	Bacteria;Actinobacteria;Actinobacteria;Actinomycetales;Mycobacteriaceae;Mycobacterium;
AY457083_S000441335	Bacteria;Actinobacteria;Actinobacteria;Actinomycetales;Mycobacteriaceae;Mycobacterium;
AY457084_S000441336	Bacteria;Actinobacteria;Actinobacteria;Actinomycetales;Mycobacteriaceae;Mycobacterium;
AY461441_S000441377	Bacteria;Proteobacteria;Alphaproteobacteria;Sphingomonadales;Erythrobacteraceae;Erythrobacter;
AY462041_S000485490	Bacteria;Actinobacteria;Actinobacteria;Actinomycetales;Glycomycetaceae;Glycomyces;
AY462042_S000485491	Bacteria;Actinobacteria;Actinobacteria;Actinomycetales;Glycomycetaceae;Glycomyces;
AY462044_S000485493	Bacteria;Actinobacteria;Actinobacteria;Actinomycetales;Glycomycetaceae;Glycomyces;
AY464939_S000410447	Bacteria;Proteobacteria;Deltaproteobacteria;Desulfovibrionales;Desulfomicrobiaceae;Desulfomicrobium;
AY468447_S000572728	Bacteria;Bacteroidetes;Flavobacteria;Flavobacteriales;Flavobacteriaceae;Chryseobacterium;
AY468448_S000572729	Bacteria;Bacteroidetes;Flavobacteria;Flavobacteriales;Flavobacteriaceae;Chryseobacterium;
AY485224_S000441387	Bacteria;Proteobacteria;Gammaproteobacteria;Alteromonadales;Shewanellaceae;Shewanella;
AY485225_S000441388	Bacteria;Proteobacteria;Gammaproteobacteria;Alteromonadales;Shewanellaceae;Shewanella;
AY485602_S000420023	Bacteria;Firmicutes;Bacilli;Lactobacillales;Streptococcaceae;Streptococcus;
AY485603_S000420024	Bacteria;Firmicutes;Bacilli;Lactobacillales;Streptococcaceae;Streptococcus;
AY485604_S000420025	Bacteria;Firmicutes;Bacilli;Lactobacillales;Streptococcaceae;Streptococcus;
AY486132_S000502276	Bacteria;Proteobacteria;Betaproteobacteria;Methylophilales;Methylophilaceae;Methylovorus;
AY486423_S000485572	Bacteria;Proteobacteria;Alphaproteobacteria;Rhodobacterales;Rhodobacteraceae;Pseudovibrio;
AY487928_S000462238	Bacteria;Firmicutes;Clostridia;Clostridiales;Ruminococcaceae;Acetanaerobacterium;
AY489405_S000369150	Bacteria;Proteobacteria;Gammaproteobacteria;Oceanospirillales;Halomonadaceae;Halomonas;
AY493562_S000420138	Bacteria;Proteobacteria;Deltaproteobacteria;Desulfobacterales;Desulfobacteraceae;Desulfatibacillum;
AY497470_S000540546	Bacteria;Proteobacteria;Betaproteobacteria;Burkholderiales;Burkholderiaceae;Burkholderia;
AY498868_S000474065	Bacteria;Proteobacteria;Gammaproteobacteria;Pasteurellales;Pasteurellaceae;Avibacterium;
AY500141_S000547981	Bacteria;Proteobacteria;Alphaproteobacteria;Caulobacterales;Caulobacteraceae;Asticcacaulis;
AY500142_S000547982	Bacteria;Proteobacteria;Alphaproteobacteria;Sphingomonadales;Sphingomonadaceae;Novosphingobium;
AY500143_S000261879	Bacteria;Actinobacteria;Actinobacteria;Actinomycetales;Pseudonocardiaceae;Pseudonocardia;
AY500254_S000358835	Bacteria;Proteobacteria;Alphaproteobacteria;Rhizobiales;Rhizobiaceae;Ensifer;
AY500255_S000358836	Bacteria;Proteobacteria;Alphaproteobacteria;Rhizobiales;Rhizobiaceae;Ensifer;
AY501362_S000369223	Bacteria;Actinobacteria;Actinobacteria;Actinomycetales;Cellulomonadaceae;Cellulomonas;
AY501364_S000358855	Bacteria;Actinobacteria;Actinobacteria;Actinomycetales;Promicromonosporaceae;Cellulosimicrobium;
AY507128_S000474072	Bacteria;Actinobacteria;Actinobacteria;Actinomycetales;Microbacteriaceae;Agromyces;
AY508511_S000266729	Bacteria;Actinobacteria;Actinobacteria;Actinomycetales;Streptomycetaceae;Streptomyces;
AY508816_S000420263	Bacteria;Proteobacteria;Gammaproteobacteria;Pasteurellales;Pasteurellaceae;Nicoletella;
AY509898_S000269325	Bacteria;Proteobacteria;Gammaproteobacteria;Pseudomonadales;Pseudomonadaceae;Pseudomonas;
AY509899_S000265215	Bacteria;Proteobacteria;Alphaproteobacteria;Rhizobiales;Rhizobiaceae;Rhizobium;
AY513645_S000474146	Bacteria;Proteobacteria;Gammaproteobacteria;Pseudomonadales;Moraxellaceae;Psychrobacter;
AY514996_S000369361	Bacteria;Firmicutes;Negativicutes;Selenomonadales;Veillonellaceae;Veillonella;
AY515390_S000572911	Bacteria;Proteobacteria;Betaproteobacteria;Burkholderiales;Burkholderiales_incertae_sedis;Paucibacter;
AY517632_S000420324	Bacteria;Proteobacteria;Gammaproteobacteria;Alteromonadales;Alteromonadaceae;Marinobacter;
AY517633_S000420325	Bacteria;Proteobacteria;Gammaproteobacteria;Alteromonadales;Alteromonadaceae;Marinobacter;
AY518274_S000572913	Bacteria;Spirochaetes;Spirochaetes;Spirochaetales;Spirochaetaceae;Treponema;
AY519129_S000359025	Bacteria;Proteobacteria;Alphaproteobacteria;Sphingomonadales;Sphingomonadaceae;Sphingobium;
AY519130_S000359026	Bacteria;Proteobacteria;Alphaproteobacteria;Sphingomonadales;Sphingomonadaceae;Sphingobium;
AY520560_S000420409	Bacteria;Proteobacteria;Gammaproteobacteria;Oceanospirillales;Alcanivoracaceae;Kangiella;
AY520561_S000420410	Bacteria;Proteobacteria;Gammaproteobacteria;Oceanospirillales;Alcanivoracaceae;Kangiella;
AY521223_S000474439	Bacteria;Bacteroidetes;Flavobacteria;Flavobacteriales;Flavobacteriaceae;Winogradskyella;
AY521224_S000474440	Bacteria;Bacteroidetes;Flavobacteria;Flavobacteriales;Flavobacteriaceae;Winogradskyella;
AY521225_S000474441	Bacteria;Bacteroidetes;Flavobacteria;Flavobacteriales;Flavobacteriaceae;Winogradskyella;
AY521244_S000420421	Bacteria;Proteobacteria;Gammaproteobacteria;Enterobacteriales;Enterobacteriaceae;Xenorhabdus;
AY522568_S000441824	Bacteria;Actinobacteria;Actinobacteria;Actinomycetales;Intrasporangiaceae;Janibacter;
AY525785_S000412016	Bacteria;Actinobacteria;Actinobacteria;Actinomycetales;Nocardiaceae;Rhodococcus;
AY526861_S000420507	Bacteria;Proteobacteria;Gammaproteobacteria;Alteromonadales;Idiomarinaceae;Idiomarina;
AY526862_S000420508	Bacteria;Proteobacteria;Gammaproteobacteria;Alteromonadales;Idiomarinaceae;Idiomarina;
AY527274_S000412037	Bacteria;Proteobacteria;Alphaproteobacteria;Rhodobacterales;Rhodobacteraceae;Salipiger;
AY530294_S000462755	Bacteria;Firmicutes;Bacilli;Bacillales;Paenibacillaceae_1;Paenibacillus;
AY530795_S000412194	Bacteria;Proteobacteria;Gammaproteobacteria;Enterobacteriales;Enterobacteriaceae;Pantoea;
AY531655_S000474664	Bacteria;Tenericutes;Mollicutes;Mycoplasmatales;Mycoplasmataceae;Mycoplasma;
AY532690_S000485621	Bacteria;Proteobacteria;Gammaproteobacteria;Aeromonadales;Aeromonadaceae;Aeromonas;
AY533171_S000573188	Bacteria;Firmicutes;Bacilli;Lactobacillales;Enterococcaceae;Pilibacter;
AY533293_S000359172	Bacteria;Actinobacteria;Actinobacteria;Actinomycetales;Nocardiaceae;Rhodococcus;
AY533663_S000420519	Bacteria;Bacteroidetes;Sphingobacteria;Sphingobacteriales;Cyclobacteriaceae;Algoriphagus;
AY533665_S000420521	Bacteria;Bacteroidetes;Sphingobacteria;Sphingobacteriales;Cyclobacteriaceae;Cyclobacterium;
AY534742_S000274027	Bacteria;Actinobacteria;Actinobacteria;Actinomycetales;Nocardiaceae;Millisia;
AY534872_S000273566	Bacteria;Firmicutes;Clostridia;Clostridiales;Clostridiaceae_1;Anaerosporobacter;
AY534887_S000462805	Bacteria;Proteobacteria;Alphaproteobacteria;Caulobacterales;Caulobacteraceae;Phenylobacterium;
AY536889_S000503166	Bacteria;Firmicutes;Clostridia;Clostridiales;Syntrophomonadaceae;Syntrophomonas;
AY538163_S000412305	Bacteria;Tenericutes;Mollicutes;Acholeplasmatales;Acholeplasmataceae;Acholeplasma;
AY538164_S000412306	Bacteria;Tenericutes;Mollicutes;Acholeplasmatales;Acholeplasmataceae;Acholeplasma;
AY538165_S000412307	Bacteria;Tenericutes;Mollicutes;Acholeplasmatales;Acholeplasmataceae;Acholeplasma;
AY538166_S000412308	Bacteria;Tenericutes;Mollicutes;Acholeplasmatales;Acholeplasmataceae;Acholeplasma;
AY538167_S000412309	Bacteria;Tenericutes;Mollicutes;Acholeplasmatales;Acholeplasmataceae;Acholeplasma;
AY538168_S000412310	Bacteria;Tenericutes;Mollicutes;Acholeplasmatales;Acholeplasmataceae;Acholeplasma;
AY538169_S000412311	Bacteria;Tenericutes;Mollicutes;Acholeplasmatales;Acholeplasmataceae;Acholeplasma;
AY538170_S000412312	Bacteria;Tenericutes;Mollicutes;Acholeplasmatales;Acholeplasmataceae;Acholeplasma;
AY538171_S000420543	Bacteria;Firmicutes;Clostridia;Clostridiales;Peptococcaceae_1;Desulfitibacter;
AY538714_S000503167	Bacteria;Proteobacteria;Gammaproteobacteria;Aeromonadales;Aeromonadaceae;Oceanimonas;
AY538749_S000273874	Bacteria;Proteobacteria;Gammaproteobacteria;Vibrionales;Vibrionaceae;Photobacterium;
AY539835_S000474908	Bacteria;Proteobacteria;Gammaproteobacteria;Oceanospirillales;Oceanospirillaceae;Marinomonas;
AY543023_S000369470	Bacteria;Firmicutes;Bacilli;Bacillales;Listeriaceae;Brochothrix;
AY543169_S000441839	Bacteria;Firmicutes;Bacilli;Bacillales;Bacillaceae_2;Virgibacillus;
AY544768_S000548164	Bacteria;Proteobacteria;Gammaproteobacteria;Xanthomonadales;Xanthomonadaceae;Aquimonas;
AY548776_S000485860	Bacteria;Firmicutes;Clostridia;Clostridiales;Peptococcaceae_2;Desulfurispora;
AY548778_S000485862	Bacteria;Firmicutes;Clostridia;Clostridiales;Peptococcaceae_2;Desulfotomaculum;
AY548789_S000485873	Bacteria;Proteobacteria;Deltaproteobacteria;Desulfobacterales;Desulfobulbaceae;Desulfobulbus;
AY550263_S000503244	Bacteria;Proteobacteria;Gammaproteobacteria;Xanthomonadales;Xanthomonadaceae;Pseudoxanthomonas;
AY550264_S000503245	Bacteria;Proteobacteria;Gammaproteobacteria;Xanthomonadales;Xanthomonadaceae;Pseudoxanthomonas;
AY550276_S000503246	Bacteria;Firmicutes;Bacilli;Bacillales;Bacillaceae_1;Bacillus;
AY551089_S000412954	Bacteria;Proteobacteria;Gammaproteobacteria;Vibrionales;Vibrionaceae;Photobacterium;
AY551999_S000412963	Bacteria;Proteobacteria;Betaproteobacteria;Neisseriales;Neisseriaceae;Kingella;
AY553293_S000475017	Bacteria;Bacteroidetes;Flavobacteria;Flavobacteriales;Flavobacteriaceae;Chryseobacterium;
AY553294_S000475018	Bacteria;Bacteroidetes;Flavobacteria;Flavobacteriales;Flavobacteriaceae;Chryseobacterium;
AY553295_S000475019	Bacteria;Proteobacteria;Gammaproteobacteria;Alteromonadales;Alteromonadaceae;Salinimonas;
AY553296_S000475020	Bacteria;Firmicutes;Bacilli;Bacillales;Bacillaceae_2;Pontibacillus;
AY554009_S000475021	Bacteria;Proteobacteria;Gammaproteobacteria;Vibrionales;Vibrionaceae;Photobacterium;
AY554010_S000475022	Bacteria;Proteobacteria;Alphaproteobacteria;Sphingomonadales;Sphingomonadaceae;Sphingopyxis;
AY557615_S000475023	Bacteria;Proteobacteria;Gammaproteobacteria;Xanthomonadales;Xanthomonadaceae;Silanimonas;
AY559428_S000441842	Bacteria;Proteobacteria;Alphaproteobacteria;Sphingomonadales;Erythrobacteraceae;Porphyrobacter;
AY560020_S000486193	Bacteria;Bacteroidetes;Bacteroidia;Bacteroidales;Porphyromonadaceae;Odoribacter;
AY560519_S000413195	Bacteria;Proteobacteria;Betaproteobacteria;Neisseriales;Neisseriaceae;Neisseria;
AY561829_S000486318	Bacteria;Actinobacteria;Actinobacteria;Actinomycetales;Micromonosporaceae;Micromonospora;
AY562219_S000475149	Bacteria;Proteobacteria;Alphaproteobacteria;Sphingomonadales;Erythrobacteraceae;Erythrobacter;
AY562220_S000475150	Bacteria;Proteobacteria;Alphaproteobacteria;Sphingomonadales;Erythrobacteraceae;Erythrobacter;
AY563003_S000486337	Bacteria;Firmicutes;Bacilli;Bacillales;Bacillaceae_1;Geobacillus;
AY563030_S000277539	Bacteria;Proteobacteria;Gammaproteobacteria;Alteromonadales;Alteromonadaceae;Marinobacterium;
AY563031_S000278362	Bacteria;Proteobacteria;Gammaproteobacteria;Alteromonadales;Pseudoalteromonadaceae;Pseudoalteromonas;
AY563134_S000503537	Bacteria;Proteobacteria;Gammaproteobacteria;Enterobacteriales;Enterobacteriaceae;Enterobacter;
AY566291_S000503539	Bacteria;Actinobacteria;Actinobacteria;Actinomycetales;Microbacteriaceae;Microbacterium;
AY566575_S000441849	Bacteria;Actinobacteria;Actinobacteria;Actinomycetales;Propionibacteriaceae;Granulicoccus;
AY567473_S000360754	Bacteria;Proteobacteria;Gammaproteobacteria;Oceanospirillales;Oceanospirillaceae;Nitrincola;
AY568292_S000503566	Bacteria;Actinobacteria;Actinobacteria;Actinomycetales;Thermomonosporaceae;Actinomadura;
AY570514_S000441859	Bacteria;Bacteroidetes;Bacteroidia;Bacteroidales;Porphyromonadaceae;Porphyromonas;
AY570690_S000441993	Bacteria;Bacteroidetes;Bacteroidia;Bacteroidales;Porphyromonadaceae;Petrimonas;
AY570988_S000540580	Bacteria;Actinobacteria;Actinobacteria;Actinomycetales;Mycobacteriaceae;Mycobacterium;
AY574575_S000361303	Bacteria;Actinobacteria;Actinobacteria;Actinomycetales;Micrococcaceae;Nesterenkonia;
AY574979_S000475288	Bacteria;Proteobacteria;Deltaproteobacteria;Desulfovibrionales;Desulfovibrionaceae;Desulfovibrio;
AY576653_S000475291	Bacteria;Bacteroidetes;Flavobacteria;Flavobacteriales;Flavobacteriaceae;Salegentibacter;
AY576654_S000475292	Bacteria;Bacteroidetes;Flavobacteria;Flavobacteriales;Flavobacteriaceae;Pibocella;
AY576655_S000475293	Bacteria;Bacteroidetes;Flavobacteria;Flavobacteriales;Flavobacteriaceae;Gillisia;
AY576729_S000594425	Bacteria;Proteobacteria;Gammaproteobacteria;Alteromonadales;Alteromonadaceae;Melitea;
AY576749_S000594445	Bacteria;Bacteroidetes;Sphingobacteria;Sphingobacteriales;Chitinophagaceae;Balneola;
AY576758_S000594454	Bacteria;Proteobacteria;Alphaproteobacteria;Caulobacterales;Hyphomonadaceae;Hellea;
AY576769_S000594465	Bacteria;Proteobacteria;Gammaproteobacteria;Alteromonadales;Alteromonadaceae;Haliea;
AY579749_S000379102	Bacteria;Proteobacteria;Gammaproteobacteria;Alteromonadales;Shewanellaceae;Shewanella;
AY579751_S000379104	Bacteria;Proteobacteria;Gammaproteobacteria;Alteromonadales;Shewanellaceae;Shewanella;
AY579752_S000379105	Bacteria;Proteobacteria;Gammaproteobacteria;Alteromonadales;Shewanellaceae;Shewanella;
AY579753_S000379106	Bacteria;Fusobacteria;Fusobacteria;Fusobacteriales;Fusobacteriaceae;Psychrilyobacter;
AY581113_S000503798	Bacteria;Bacteroidetes;Flavobacteria;Flavobacteriales;Flavobacteriaceae;Flavobacterium;
AY581114_S000573256	Bacteria;Bacteroidetes;Flavobacteria;Flavobacteriales;Flavobacteriaceae;Flavobacterium;
AY581115_S000573257	Bacteria;Bacteroidetes;Flavobacteria;Flavobacteriales;Flavobacteriaceae;Flavobacterium;
AY584477_S000370154	Bacteria;Firmicutes;Bacilli;Lactobacillales;Streptococcaceae;Streptococcus;
AY588277_S000475496	Bacteria;Actinobacteria;Actinobacteria;Actinomycetales;Micrococcaceae;Nesterenkonia;
AY588278_S000475497	Bacteria;Actinobacteria;Actinobacteria;Actinomycetales;Micrococcaceae;Nesterenkonia;
AY593980_S000463373	Bacteria;Actinobacteria;Actinobacteria;Actinomycetales;Mycobacteriaceae;Mycobacterium;
AY594215_S000371239	Bacteria;Proteobacteria;Alphaproteobacteria;Rhizobiales;Brucellaceae;Brucella;
AY594216_S000371240	Bacteria;Proteobacteria;Alphaproteobacteria;Rhizobiales;Brucellaceae;Brucella;
AY594264_S000504076	Bacteria;Firmicutes;Bacilli;Bacillales;Bacillales_Incertae_Sedis_XII;Exiguobacterium;
AY594266_S000504078	Bacteria;Firmicutes;Bacilli;Bacillales;Bacillales_Incertae_Sedis_XII;Exiguobacterium;
AY596297_S000504513	Archaea;Euryarchaeota;Halobacteria;Halobacteriales;Halobacteriaceae;Haloarcula;
AY596297_S000504514	Archaea;Euryarchaeota;Halobacteria;Halobacteriales;Halobacteriaceae;Haloarcula;
AY598817_S000540592	Bacteria;Proteobacteria;Alphaproteobacteria;Rhizobiales;Phyllobacteriaceae;Hoeflea;
AY598818_S000504520	Bacteria;Firmicutes;Bacilli;Bacillales;Paenibacillaceae_1;Paenibacillus;
AY600300_S000486943	Bacteria;Proteobacteria;Alphaproteobacteria;Rhodobacterales;Rhodobacteraceae;Loktanella;
AY601515_S000331627	Bacteria;Proteobacteria;Alphaproteobacteria;Rhizobiales;Phyllobacteriaceae;Mesorhizobium;
AY601516_S000331628	Bacteria;Proteobacteria;Alphaproteobacteria;Rhizobiales;Phyllobacteriaceae;Mesorhizobium;
AY602219_S000548352	Bacteria;Actinobacteria;Actinobacteria;Actinomycetales;Nocardiaceae;Rhodococcus;
AY603000_S000504524	Bacteria;Firmicutes;Clostridia;Clostridiales;Peptococcaceae_1;Thermincola;
AY603977_S000548367	Bacteria;Firmicutes;Bacilli;Bacillales;Bacillaceae_2;Pontibacillus;
AY603978_S000362993	Bacteria;Firmicutes;Bacilli;Bacillales;Bacillaceae_1;Bacillus;
AY605232_S000548368	Bacteria;Firmicutes;Bacilli;Bacillales;Bacillaceae_1;Bacillus;
AY608406_S000475572	Bacteria;Bacteroidetes;Flavobacteria;Flavobacteriales;Flavobacteriaceae;Aquimarina;
AY608409_S000475575	Bacteria;Bacteroidetes;Flavobacteria;Flavobacteriales;Flavobacteriaceae;Gramella;
AY608410_S000475576	Bacteria;Bacteroidetes;Sphingobacteria;Sphingobacteriales;Flammeovirgaceae;Roseivirga;
AY608604_S000540605	Bacteria;Proteobacteria;Alphaproteobacteria;Sphingomonadales;Sphingomonadaceae;Sphingopyxis;
AY608605_S000331995	Bacteria;Firmicutes;Bacilli;Bacillales;Bacillaceae_1;Bacillus;
AY608696_S000451793	Bacteria;Bacteroidetes;Bacteroidia;Bacteroidales;Bacteroidaceae;Bacteroides;
AY608697_S000451794	Bacteria;Bacteroidetes;Bacteroidia;Bacteroidales;Bacteroidaceae;Bacteroides;
AY608918_S000573544	Bacteria;Actinobacteria;Actinobacteria;Actinomycetales;Segniliparaceae;Segniliparus;
AY608920_S000573546	Bacteria;Actinobacteria;Actinobacteria;Actinomycetales;Segniliparaceae;Segniliparus;
AY608935_S000540614	Bacteria;Firmicutes;Bacilli;Bacillales;Bacillaceae_1;Geobacillus;
AY608961_S000540640	Bacteria;Firmicutes;Bacilli;Bacillales;Bacillaceae_1;Geobacillus;
AY608981_S000540660	Bacteria;Firmicutes;Bacilli;Bacillales;Bacillaceae_1;Geobacillus;
AY612844_S000421498	Bacteria;Firmicutes;Bacilli;Lactobacillales;Streptococcaceae;Streptococcus;
AY613990_S000504585	Bacteria;Actinobacteria;Actinobacteria;Actinomycetales;Streptomycetaceae;Kitasatospora;
AY616012_S000332322	Bacteria;Firmicutes;Bacilli;Bacillales;Bacillaceae_2;Virgibacillus;
AY618215_S000504605	Bacteria;Actinobacteria;Actinobacteria;Actinomycetales;Microbacteriaceae;Agromyces;
AY618216_S000504606	Bacteria;Actinobacteria;Actinobacteria;Actinomycetales;Microbacteriaceae;Agromyces;
AY618217_S000504607	Bacteria;Actinobacteria;Actinobacteria;Actinomycetales;Microbacteriaceae;Agromyces;
AY619712_S000573884	Bacteria;Actinobacteria;Actinobacteria;Actinomycetales;Nocardiopsaceae;Nocardiopsis;
AY619713_S000573885	Bacteria;Actinobacteria;Actinobacteria;Actinomycetales;Nocardiopsaceae;Nocardiopsis;
AY619714_S000573886	Bacteria;Actinobacteria;Actinobacteria;Actinomycetales;Nocardiopsaceae;Nocardiopsis;
AY619715_S000573887	Bacteria;Actinobacteria;Actinobacteria;Actinomycetales;Nocardiopsaceae;Nocardiopsis;
AY619716_S000573888	Bacteria;Actinobacteria;Actinobacteria;Actinomycetales;Nocardiopsaceae;Nocardiopsis;
AY621114_S000332552	Bacteria;Proteobacteria;Epsilonproteobacteria;Campylobacterales;Campylobacteraceae;Campylobacter;
AY621116_S000332554	Bacteria;Proteobacteria;Epsilonproteobacteria;Campylobacterales;Campylobacteraceae;Arcobacter;
AY624134_S000534216	Bacteria;Proteobacteria;Alphaproteobacteria;Rhizobiales;Bradyrhizobiaceae;Bradyrhizobium;
AY624135_S000534217	Bacteria;Proteobacteria;Alphaproteobacteria;Rhizobiales;Bradyrhizobiaceae;Bradyrhizobium;
AY626035_S000487070	Bacteria;Proteobacteria;Deltaproteobacteria;Desulfovibrionales;Desulfovibrionaceae;Desulfovibrio;
AY626158_S000573900	Bacteria;Actinobacteria;Actinobacteria;Actinomycetales;Nocardiaceae;Nocardia;
AY626395_S000421679	Bacteria;Proteobacteria;Alphaproteobacteria;Rhizobiales;Rhizobiaceae;Rhizobium;
AY628423_S000332892	Bacteria;Proteobacteria;Alphaproteobacteria;Rhodobacterales;Rhodobacteraceae;Labrenzia;
AY631071_S000504628	Bacteria;Actinobacteria;Actinobacteria;Actinomycetales;Jiangellaceae;Jiangella;
AY631277_S000333004	Bacteria;Firmicutes;Clostridia;Clostridiales;Peptococcaceae_1;Thermincola;
AY631876_S000540729	Bacteria;Spirochaetes;Spirochaetes;Spirochaetales;Leptospiraceae;Leptospira;
AY631877_S000421814	Bacteria;Spirochaetes;Spirochaetes;Spirochaetales;Leptospiraceae;Leptospira;
AY631878_S000540730	Bacteria;Spirochaetes;Spirochaetes;Spirochaetales;Leptospiraceae;Leptospira;
AY631879_S000540731	Bacteria;Spirochaetes;Spirochaetes;Spirochaetales;Leptospiraceae;Leptospira;
AY631880_S000540732	Bacteria;Spirochaetes;Spirochaetes;Spirochaetales;Leptospiraceae;Leptospira;
AY631883_S000540735	Bacteria;Spirochaetes;Spirochaetes;Spirochaetales;Leptospiraceae;Leptospira;
AY631885_S000540737	Bacteria;Spirochaetes;Spirochaetes;Spirochaetales;Leptospiraceae;Leptospira;
AY631886_S000540738	Bacteria;Spirochaetes;Spirochaetes;Spirochaetales;Leptospiraceae;Leptospira;
AY631895_S000540747	Bacteria;Spirochaetes;Spirochaetes;Spirochaetales;Leptospiraceae;Leptospira;
AY631945_S000573912	Bacteria;Proteobacteria;Epsilonproteobacteria;Campylobacterales;Helicobacteraceae;Helicobacter;
AY631956_S000573923	Bacteria;Proteobacteria;Epsilonproteobacteria;Campylobacterales;Helicobacteraceae;Helicobacter;
AY633969_S000504666	Bacteria;Actinobacteria;Actinobacteria;Actinomycetales;Nocardioidaceae;Nocardioides;
AY635468_S000475708	Bacteria;Proteobacteria;Gammaproteobacteria;Alteromonadales;Idiomarinaceae;Idiomarina;
AY636000_S000548442	Bacteria;Proteobacteria;Alphaproteobacteria;Rhizobiales;Phyllobacteriaceae;Phyllobacterium;
AY636111_S000421854	Bacteria;Actinobacteria;Actinobacteria;Actinomycetales;Intrasporangiaceae;Ornithinimicrobium;
AY639871_S000504721	Bacteria;Proteobacteria;Gammaproteobacteria;Pseudomonadales;Moraxellaceae;Psychrobacter;
AJ539401_S000276680	Bacteria;Actinobacteria;Actinobacteria;Actinomycetales;Nocardiopsaceae;Nocardiopsis;
AY639887_S000333610	Bacteria;Proteobacteria;Alphaproteobacteria;Rhodobacterales;Rhodobacteraceae;Citreicella;
AY639901_S000372064	Bacteria;Actinobacteria;Actinobacteria;Actinomycetales;Nocardiaceae;Nocardia;
AY639902_S000372065	Bacteria;Actinobacteria;Actinobacteria;Actinomycetales;Nocardiaceae;Nocardia;
AY642589_S000475754	Bacteria;Synergistetes;Synergistia;Synergistales;Synergistaceae;Aminiphilus;
AY643075_S000548477	Bacteria;Bacteroidetes;Flavobacteria;Flavobacteriales;Flavobacteriaceae;Capnocytophaga;
AY643076_S000548478	Bacteria;Bacteroidetes;Flavobacteria;Flavobacteriales;Flavobacteriaceae;Capnocytophaga;
AY643083_S000548485	Bacteria;Bacteroidetes;Bacteroidia;Bacteroidales;Rikenellaceae;Alistipes;
AY643401_S000650844	Bacteria;Actinobacteria;Actinobacteria;Actinomycetales;Dietziaceae;Dietzia;
AY643537_S000534544	Bacteria;Proteobacteria;Gammaproteobacteria;Alteromonadales;Colwelliaceae;Thalassomonas;
AY643710_S000475755	Bacteria;Proteobacteria;Gammaproteobacteria;Vibrionales;Vibrionaceae;Photobacterium;
AY649762_S000504762	Bacteria;Proteobacteria;Alphaproteobacteria;Rhizobiales;Aurantimonadaceae;Martelella;
AY649785_S000421932	Bacteria;Proteobacteria;Deltaproteobacteria;Desulfovibrionales;Desulfovibrionaceae;Desulfovibrio;
AY650027_S000504763	Bacteria;Proteobacteria;Gammaproteobacteria;Xanthomonadales;Xanthomonadaceae;Pseudoxanthomonas;
AY650265_S000652957	Bacteria;Actinobacteria;Actinobacteria;Actinomycetales;Nocardiaceae;Gordonia;
AY650268_S000548710	Bacteria;Actinobacteria;Actinobacteria;Actinomycetales;Glycomycetaceae;Stackebrandtia;
AY651070_S000475776	Bacteria;Bacteroidetes;Flavobacteria;Flavobacteriales;Flavobacteriaceae;Bizionia;
AY651787_S000548711	Bacteria;Proteobacteria;Deltaproteobacteria;Syntrophobacterales;Syntrophobacteraceae;Syntrophobacter;
AY653177_S000442137	Bacteria;Proteobacteria;Gammaproteobacteria;Alteromonadales;Shewanellaceae;Shewanella;
AY653549_S000574366	Bacteria;Proteobacteria;Deltaproteobacteria;Desulfuromonadales;Geobacteraceae;Geobacter;
AY656675_S000372447	Bacteria;Firmicutes;Clostridia;Thermoanaerobacterales;Thermoanaerobacteraceae;Moorella;
AY656718_S000372448	Bacteria;Firmicutes;Clostridia;Clostridiales;Clostridiales_Incertae_Sedis_XI;Tepidimicrobium;
[truncated: 8,172 more rows]
