# Supplementary material for: IM-TORNADO: A Tool for Comparison of 16S Reads from Paired-End Libraries
Source: PLoS One. 2014 Dec 15;9(12):e114804. doi: 10.1371/journal.pone.0114804 (PMC4266640; doi:10.1371/journal.pone.0114804)
Supplement: S1 Code — Source code for the IM-TORNADO pipeline, version 2.0.0. This and subsequent versions of the pipeline are available in the SourceForge repository at http://sourceforge.net/projects/imtornado. (GZ) [file pone.0114804.s004.gz › IM-TORNADO-2.0.0/data/rdp9.fna]

>EU861894_S001148199	Root;Bacteria;"Armatimonadetes";Armatimonadia;Armatimonadales;Armatimonadaceae;Armatimonas/Armatimonadetes_gp1
agagtttgatcctggctcaggacgaacgcttgcgacgtgcctaagaaatgcaagtcgaacggatcactccttcgggggtggttagtggcgaacggtcgcgtaacacgtgggcaacctgccccgaagcgggggacaacagcctgaaagggctgctaataccgcatgtggatgtgctctgccatcagagcttatccaaagccttcgggcacttcgggatgggcccgcggcctatcagctagttgggggggtaacggcccaccaaggcttcgacgggtagctggtctgagaggacgatcagccggattgggactgagatacggcccagactcctacggggggcagcaattaggaatcttgcacaatgggcgaaagcctgatgcagcgacgtcgcgtgggggacgaaatctttcgggatgtaaacccccttttgagtgggaagaaacaaatgacggtaccactcgaataagccccggctaactacgtgccagcagccgcggtaatacgtagggggccagcgttgtccgaagttactgggcgtaaagagcgcgtaggcgggcccttaagtggggggtgaaattctgaggctcaacctcggaactgcctctcatactgggggccttgagtgcgggagaggcgagtggaatggtcggtgtagcggtgaaatgcgtagatatcgatcggaacacccatggcgaaggcagctcgctggcctgcaactgacgctgaggcgcaaaagccgggggagcaaacaggattagataccctggtagtcccggccgtaaacgatgaatactaggtgttgggggtatcgaccccccctgtgccgcagctaacgcaataagtattccgcctggggagtacggccgcaaggttgaaactcaaaggaattgacgggggcccgcacaagcggtggagcatgtgcattaattcgtcactaaccgaagaaccttaccagggtttgacatccccggacagcccgagagatcgggtgttccccgcaaggggaccgggtgacaggtgttgcatagttgtcgtcagctcgtgtcgtgagatgttgggttaagtcccgcaacgagcgcaaccctcacccaatgttggcagcgtaaagtcggcaactctttgggaactgcccgtgtaagcgggaggaaggtggggatgacgtcaaatcggcatggcccttacgccctgggcttgacacatgctacaatggccgttaaacagagcgacgcgatgccgcgaggcggagccaatcgcacaaatacggtctcagttcggattgcaggctgcaactcgcctgcatgaagtcggaatcgctagtaaccgcaggtcagctaaactgcggtgaatacgttcccgggccttgtacacactgcccgtcaagtcacttgagtcgtctgcagccgaagccggcggcctaaccctcgcaagagggaaggagccgtctaagctgtggggggcgagagggactaaagtcgtaacataggtagccgta
>EF115542_S001020530	Root;Bacteria;Cyanobacteria/Chloroplast;Chloroplast;Chloroplast;Streptophyta
atctcatggagagttcgatcctggctcaggatgaacgctggcggcatgcttaacacatgcaagtcgaacgggaagtggtgtttccagtggcgaacgggtgagtaacgcgtaagaacctgcccttgggaggggaacaacaactggaaacggttgctaataccccgtaggctgaggagcaaaaggagaaatccgcccaaggaggggctcgcgtctgattagctagttggtgaggcaatagcttaccaaggcgatgatcagtagctggtccgagaggatgatcagccacactgggactgagacacggcccagactcctacgggaggcagcagtggggaattttccgcaatgggcgaaagcctgacggagcaatgccgcgtggaggtggaaggcctacgggtcgtcaacttcttttctcggagaagaaacaatgacggtatctgaggaataagcatcggctaactctgtgccagcagccgcggtaagacagaggatgcaagcgttatccggaatgattgggcgtaaagcgtctgtaggtggcttttcaagtccgccgtcaaatcccagggctcaaccctggacaggcggtggaaactaccaagctggagtacggtaggggcagagggaatttccggtggagcggtgaaatgcattgagatcggaaagaacaccaacggcgaaagcactctgctgggccgacactgacactgagagacgaaagctaggggagcaaatgggattagagaccccagtagtcctagccgtaaacgatggatactaggtgctgtgcgactcgacccgtgcagtgctgtagctaacgcgttaagtatcccgcctggggagtacgttcgcaagaatgaaactcaaaggaattgacgggggcccgcacaagcggtggagcatgtggtttaattcgatgcaaagcgaagaaccttaccagggcttgacatgccgcgaatcctcttgaaagagaggggtgccctcgggaacgcggacacaggtggtgcatggctgtcgtcagctcgtgccgtaaggtgttgggttaagtctcgcaacgagcgcaaccctcgtgtttagttgccactatgagtttggaaccctgaacagaccgccggtgttaagccggaggaaggagaggatgaggccaagtcatcatgccccttatgccctgggcgacacacgtgctacaatgggcgggacaaagggtcgcgatctcgcgagggtgagctaactccaaaaacccgtcctcagttcggattgcaggctgcaactcgcctgcatgaagcaggaatcgctagtaatcgccggtcagccatacggcggtgaatccgttcccgggccttgtacacaccgcccgtcacactataggagctggccaggtttgaagtcattacccttaaccgtaaggagggggatgcctaaggctaggcttgcgactggagtgaagtcgtaacaaggtagccgtactggaaggtgcggctggatcacctccttt
>AJ390458_S000126696	Root;Bacteria;WS3;WS3_genera_incertae_sedis
aacgggtgagtaacgcgtgggaaacctgccctcgagttcgggataacactcccaacggggtgctaataccgaataagaccacggaatcgcatggttccgaggtcaaaggtggcctctacttgtaagctatcgcttgaggatggtcccgcgtctgattagctagttggtggggtaagagcccaccaaggcgacgatcagtagctggtctgagaggatggtcagccacactgggactgagatacggcccagactcctacgggaggcagcagtcgagaggcttcggcaatgggggaaaccctgaccgagcgacgccgcgtgggcgatgaaggccgttaggttgtaaagccctgtcgagcgggaagaaatgcagttgggtaaacaatccagctgtttgacggtaccgctaaaggaagctccggccaactccgtgccagcagccgcggtaatacggggggagcaaacgttgttcggaattactgggcgtaaagggcgtgcaggcggctctgtaagtgggatgtgaaatgccctggctcaaccagggaactgcatcccagactgcagggcttgagtataggagaggatgggggaattcccggtgtagcggtgaaatgcattgatatcgggaggaacaccagtggcgaaggcgcccatctggcctaatactgacgctcaggcgcgaaagctaggggagcaaacaggattagataccctggtagtcctagccgtaaacggtgggcactaggtgtaggaggcatcgacccctcctgtgccgcagctaacgcattaagtgccccgcctggggagtacgaccgcaaggttgaaactcaaaggaattgacgggggcccgcacaagcggtggagcatgtggtttaattcgatgcaacgcgaagaaccttacccagatttgacatgtgtcggacaggtgtggaaacacaccctcccttcggggccggcgcacaggtgctgcatggctgtcgtcagctcgtgtcgtgagatgttgggttaagtcccgcaacgagcgcaacccttgtccttagttgccatcaagtcaagttgggcactctagggagactgccgtcgataaggcggaggaaggtggggatgacgtcaagtcctcatggtccttacatctggggctacacacgtgctacaatggtcggtacaaagggttgcaatgccgcgaggcggagccaatcccagaaaaccggcctcagttcggattgcagtctgcaactcgactgcatgaaggcagaatcgctagtaatcgctgatcagcaggcagcggtgaatatgttcccgggccttgtacacaccgcccgtcaagccacgaaagttggcagtacccgaagtcgctatcctaacc
>AY193293_S000401444	Root;Bacteria;OD1;OD1_genera_incertae_sedis
gatgaacgctggcggtgtgtctaaggcatgcaagtcgaatgctagtagcaatactggcatggcaaacgggagagtaacacattggtaacctacctcgaagacgggaataaccttgcgaaagcgagaataatacccgatagtatgtcagaactcaagttctgccattaaagctccgacgcttcgagaggggcctatgtcctatcagcttgttggtaaggtaaaagcttaccaaggctatgacgggtagcgggcgcgggagcgtgacccgcctcactgggactgagaactgcccagactcctacgggaggctgcagtcgagaatcttcctcaatgggcgaaagcctgaaggaagcgacaccgcgtgcatgaagaagcctttcggggtgtaaagtgcttttatatgtgacgaaacaatgacggtagcatatgaataaggggctgctaacctcgtgccagcagcagcggtaatacgagggccccaagcgttatccggatttattgggcgtaaagcgtccgtaggtggtttatcgcatctcctgttaaatctcgaggctcaacctcgagtcagcgggagagatggacaaactagagatcggaagaggcaaacggaattgctggtgtaggggttaaatccattaatatcagcaagaacaccaaatgcgaaggcagtttgctaggacgaatctgacactcagtggacgaaagcgtggggagcgaatgggattagataccccagtagtccacgccgtaaacgatggatactaagcattggcagtatcgaccctgccagtgttgttaatttaaggtaacccgttaagtatcccgcctggggagtacgagcgcaagcttaaaactcaaaggaatagacggggacccgcacaagcggtggagcatgtggtttaattcgacgataagcgaggaacctcaccaaggcttgacatctagctgcaaggtctggaaacagatccgccttcgagggagctagacagatgctgcatggttgtcgtcagctcgtgtcgtgagatgtaccg
>AY326563_S000138759	Root;Bacteria;"Acidobacteria";Acidobacteria_Gp1;Gp1
aatcaacgcgtggcggcgtgcctaacacatgcaagtcgaacgagaaagtggagcaatccatgagtacagtggcgaccgggtgagtaacacgtgaccaacctgccctcgagtggggaataactccgggaaaccggagctaataccgcataacatcgcaagatcaaagccgcaaggcgcttgaggagggggtcgcggctgattagctagttggtagggtaatggcctaccaaggcgaagatcggtagccggcctgagagggcgcacggccacactggaactgaaacacggtccanactcctacgggaggcagcagtgggnaattttgcgcaatgggggaaaccctgacgcancaacgccgcgtggaggatgaagtcccttgggacgtaaactcctttcgaccgggacgatactgacggtaccggaagaagaagcaccggctaactctgtgccagcagccgcggtaatacagagggtgcgagcgttgttcggaattattgggcgtaaagggcgcgtaggcggtgcggtaagtcacctgtgaaatctcctggctcaactgggagcttgcaggcgaaactgccgtgctggagtgtgggagaggtgcgtgnaattcccggtgtagcggtgaaatgcgtanatatcgggaggaacacctgtggcgaaagcggcgcactggaccacaactgacgctgaggcgcgaaagctaggggagcaaacaggattagataccctggtagtcctagccctaaactatggatgcttggtgtgatgggtacccaatcccatcgtgccgcagctaacgcgttaagcatcccgcccggggagtacggtcgcaaggctgaaactcaaaggaattgacgggggcccgcacaagcggtggagcatgtggttcaattcgacgcaacgcgaagaaccttacctgggctcgaagcgcagtggaccggggtggaaacatccctttccgcgaggaccgctgcggaggtgctgcatggctgtcgtcagctcgtgtcgtgagatgttgggttaagtcccgcaacgagcgcaacccttatcgtcagttgccatcgggtcaagccgggcactctggcgaaaccgcctcggataacggggaggaaggtggggatgacgtcaagtcctcatggcctttatgtccagggctacacacgtgctacaatgcgcggtacaaagcgtcgcaaacccgcgagggggagctaatcgcaaaaagccgtgctcagttcggattggagtctgcaacccgactccatgaagctggaatcgctagtaatcgcagatcagaacgctgcggggaatacgttcccgggccttgtacacaccgcccgtcacatcacgaaagtggaccatactagaagcaggtgtgctaaccgcaaggaggcagccttccaaggtatagttcatgattggggtg
>EF515962_S000840404	Root;Bacteria;"Armatimonadetes";Chthonomonadetes;Chthonomonadales;Chthonomonadaceae;Chthonomonas/Armatimonadetes_gp3
acgaacgcttgcggcgtgcctaagaaatgcaagtcgagcggggagcaatcccagcggcgaacggtcgcgtaacacgtaagcaacctgccccgaagaccgggacaacagtgagaaatcgctgctaataccggatgtgcccgccctgtcgcatgactggggtgagtaaagcgcgcaatcggcttcgggaggggcttgcggcctatcagctagatggcggggtagtggcccaccatggcgacgacgggtagctggtctgagaggatggtcagccggactgggactgagatacggcccagactcctacggggggcagcaattaggaatcttgcgcaatgggcgaaagcctgacgcagcgacgccgcgtggaggaggaaggccttcgggttgtaaactcctttttcgagggaagaaacaaatgacggtacctcgggaataagccccggctaactccgtgccagcagccgcggtaatacggagggggcgagcgttgtccgaagttactgggcgtaaagcgcgtgtaggcgggttgccaagtccgctgtgaaagcccgaggctcaacctcggagggtcggtggatactggcagtcttgaagtggctagggggagatggaattaccggtgtagcggtgaaatgcgtagagatcggtaggaacaccagtggcgaaggcggtctcctggggctcacttgacgctgagacgcgaaagctgggggagcgaacgggattagataccccggtagtcccagccctaaacgatggatactaggtgtcgggggtatcgacccccccggtgccgccgctaacgcagtaagtatcccgcctggggagtacggccgcaaggttgaaactcaaaggaattgacgggggcccgcacaagcggtggagcatgtggtttaatacgttactaaccgtagaaccttaccagggtttgacatgtgctgaaatcctatgaaagtaggcttcctcgcaagaggacagcaacacaggtgttgcatggctgtcgtcagctcgtgtcgtgagatgttgggttaagtcccgcaacgagcgcaaccctcatcccatgttgccagcgggtaatgccgggaactcttgggaaactgccggggtaactcggaggaaggtgaggatgacgtcaagtcagcatggcccttacatcctgggctacacacatgctacaatggacggtagacagagggatccgagggggcgacccggaggcaatctcagaaatccgttctcagttcggatcgcaggctgcaactcgcctgcgtgaagccggaatcgctagtaaccgcaggtcagctaaactgcggtgaatacgttcccgggccttgtacacaccgcccgtcacgtcacctgagttgtctgcacccgaagtcggtggggtaaccgcaaggagccagccgccgaaggtgtggggagcgagggggac
>EF457303_S000834728	Root;Bacteria;"Acidobacteria";Acidobacteria_Gp13;Gp13
aacgctggcggcggtgctaacacatgcaagtcgaacgagaaagtttccctgtagcaattcaggggaatgagtaaagtggcgcacgggtgagtaacacgtagctaacctaccctcgagtggggaataacctggggaaacctgggcttaataccgcataacactcccggtaacacaagttgccgggggcaagggcccgcaagggccgctcaaggagggggctgcggccgattagcttgttggcggggtaacggcccaccaaggcgatgatcggtagccggcctgagagggcgcacggccacactggcactgaaacacgggccagactcctacgggaggcagcagtggggaattttgcacaatgcccgaaagggtgatgcagcaacgccgcgtgagggatgaaggccttcgggtcgtaaacctctttcgaccgggaaaaacgcctcgatgaagaatcggggctgatggtaccggtggaagaagccccggctaactacgtgccagcagccgcggtaatacgtagggggcgagcgttgttcggaattactgggcgtaaagggcgtgtaggcggcgcggtaagtcgggcgtgaaatccccgggcttaactcggggcggccgttcgaaactgccgtgctagggtgcgggagagggaagtggaattcccggtgtagcggtgaaatgcgtagatatcgggaggaacacctgcggcgaaggcggcttcctggaccgtaaccgacgctgaggcgcgaaagctaggggagcaaacag
>AB513363_S001872188	Root;Bacteria;"Proteobacteria";Alphaproteobacteria;Rhodospirillales;Acetobacteraceae;Neokomagataea
gagtttgattccctgctcagagcgaacgctggcggcatgcttaacacatgcaagtcgcacggacctttcggggtgagtggcggacgggtgagtaacgcgtaggtatctatccatgggtgggggataacattgggaaactggtgctaataccgcatgacacctgagggtcaaaggcgcaagtcgcctgtggaggagcctgcgttcgattagctagttggttgggtaatggctgaccaaggcgatgatcgatagctggtttgagaggatgatcagccacactgggactgagacacggcccagactcctacgggaggcagcagtggggaatattggacaatgggggcaaccctgatccagcaatgccgcgtgtgtgaagaaggtcttcggattgtaaagcactttcgttggggacgatgatgacggtacccaaagaagaagccccggctaacttcgtgccagcagccgcggtaatacgaagggggctagcgttgctcggaatgactgggcgtaaagggcgcgtaggcggtttaagcagtcagatgtgaaatccccgggcttaacctgggaactgcatttgagacgcttagactagagttcgagagagggttgtggaattcccagtgtagaggtgaaattcgtagatattgggaagaacaccggtggcgaaggcggcaacctggctcgatactgacgctgaggcgcgaaagcgtggggagcaaacaggattagataccctggtagtccacgctgtaaacgatgtgtgctggatgttaggtaacttagttacttagtgtcgaagctaacgcgctaagcacaccgcctggggagtacggccgcaaggttgaaactcaaaggaattgacgggggcccgcacaagcggtggagcatgtggtttaattcgaagcaacgcgcagaaccttaccagggcttgcatggggaggctgtagtcagagatgactatttcttcggacctcccgcacaggtgctgcatggctgtcgtcagctcgtgtcgtgagatgttgggttaagtcccgcaacgagcgcaacccttgtctttagttgccatcaggttgggctgggcactctagagagactgccggtgacaagccggaggaaggtggggatgacgtcaagtcctcatggcccttatgtcctgggctacacacgtgctacaatggcggtgacagtgggaagctatgtggtgacacagtgctgatctctaaaagccgtctcagttcggattgtactctgcaactcgagtacatgaaggtggaatcgctagtaatcgcggatcagcatgccgcggtgaatacgttcccgggccttgtacacaccgcccgtcacaccatgggagttggttcgaccttaagccggtgagcgaaccgtaaggacgcagccgaccacggacgggtcagcgactggggtgaagtctaaaca
>EF457465_S000834890	Root;Bacteria;"Acidobacteria";Acidobacteria_Gp6;Gp6
aatcctggctcagaatcaacgctggcggcgtgcctaacacatgcaagtcgaacgcgaaaatcccgcaagggataagtagagtggcaaacgggtgagtaccacgtgggtgacctgccttcgagcgggggataacgtcccgaaagggacgctaataccgcatgacatcctgccttgaagaggtggagatcaaagccggggatcgcaagacctggcactcgaagaggggcccgcgcctgattagctagttggtggggtaacggctcaccaaggcgacgatcagtagccggcctgagagggcggacggccacactgggactgagacacggcccagactcctacgggaggcagcagtggggaattgttcgcaatgggcgcaagcctgacgacgcaacgccgcgtggaggacgaagaccttcgggtcgtaaactcctttcgatcgagacgaatggccttcgggtgaataatccggaggaatgacggtaccgagagaagaagccccggctaactccgtgccagcagccgcggtaatacggggggggcaagcgttgttcggaattactgggcgtaaagggctcgtaggcggccgccgaagtccgacgtgaaatccctcggctcaaccgaggaactgcgtcggatactgggtggcttgaatccaagagagggatgcggaattccaggtgtagcggtgaaatgcgtagatatctggaggaacaccggtggcgaaggcggcatcctggattggtattgacgctgaggagcgaaagccagggga
>EF115543_S001020307	Root;Bacteria;Cyanobacteria/Chloroplast;Chloroplast;Chloroplast;Streptophyta
atctcatggagagtttgatcctggctcaggatgaacgctggcggcatgcttaacacatgcaagtcgaacgggaagtggtgtttccagtggcgaacgggtgagtaacgcgtaagaacctgcccttgggaggggaacaacaactggaaacggttgctaataccccgtaggctgaggagcaaaaggagaaatccgcccaaggaggggctcgcgtctgattagctagttggtgaggcaatagcttaccaaggcgatgatcagtagctggtccgagaggatgatcagccacactgggactgagacacggcccagactcctacgggaggcagcagtggggaattttccgcaatgggcgaaagcctgacggagcaatgccgcgtggaggtggaaggcctacgggtcgtcaacttcttttctcggagaagaaacaatgacggtatctgaggaataagcatcggctaactctgtgccagcagccgcggtaagacagaggatgcaagcgttatccggaatgattgggcgtaaagcgtctgtaggtggcttttcaagtccgccgtcaaatcccagggctcaaccctggacaggcggtggaaactaccaagctggagtacggtaggggcagagggaatttccggtggagcggtgaaatgcattgagatcggaaagaacaccaacggcgaaagcactctgctgggccgacactgacactgagagacgaaagctaggggagcaaatgggattagagaccccagtagtcctagccgtaaacgatggatactaggtgctgtgcgactcgacccgtgcagtgctgtagctaacgcgttaagtatcccgcctggggagtacgttcgcaagaatgaaactcaaaggaattgacgggggcccgcacaagcggtggagcatgtggtttaattcgatgcaaagcgaagaaccttaccagggcttgacatgccgcgaatcctcttgaaagagaggggtgcccttgggaacgcggacacaggtggtgcatggctgtcgtcagctcgtgccgtaaggtgttgggttaagtctcgcaacgagcgcaaccctcgtgtttagttgccactatgagtttggaaccctgaacagaccgccggtgttaagccggaggaaggagaggatgaggccaagtcatcatgccccttatgccctgggcgacacacgtgctacaatgggcgggacaaagggtcgcgatctcgcgagggtgagctaactccaaaaacccgtcctcagttcggattgcaggctgcaactcgcctgcatgaagcaggaatcgctagtaatcgccggtcagccatacggcggtgaatccgttcccgggccttgtacacaccgcccgtcacactataggagctggccatgtttgaagtcattacccttaaccgtaaggagggggatgcctaaggctaggcttgcgactggagtgaagtcgtaacaaggtagccgtactggaaggtgcggctggatcacctccttt
>EF457487_S000834912	Root;Bacteria;"Acidobacteria";Acidobacteria_Gp16;Gp16
gatcctggctcagaatcaacgctggcggcgtgcctaacgcatgtaagtcgaacgcacagtctttcggactgtgagtggcgaacggctgaggaacacgtacgaaccttgcctgtttgtggggaataacgcgccgaaaggcgtgctaataccgcgtacgctcaccttcactggtgaggaaagccgtaaggcgcagacagcggggcgtgcggcccatcaggtcgttggtggggtaatggcctaccaagccggtgacgggtagctggtctgtgaggacgatcagccagactgggactgcgacacggcccagacacctacgggtggcagcagcgaggaatcttccacaatgggcgcaagcccgatggagcaacgccgcgtggaggacgacggccttcgggttgtaaactcctttcgggagggatgatacggacagtacctccaaaagaagccccggctaactctgtgccagcagccgcggtaatacagggggggcaagcgttgtccggaattactgggcgtacagcgcgcgcaggcggtccactacgtgccgtgtgacagacgtcggcttaaccgacgtaggccagggtacacgggtgaacttgaggcagagagagggatgtggaatacccggtggagcggtgaaatgcgtagagatcgggtggaacaccaggggcgaaggcggcatcctggctctgtactgacgctgaggcgcgagagcgtggga
>Z95733_S000016889	Root;Bacteria;"Acidobacteria";Acidobacteria_Gp6;Gp6
agagtttgatnntggctcagaatcaacgctggcggcgtgcctaacacatgcaagtcgaacgcgaaaggggcttcggctctgagtagagtggcgaacgggtgagtaacacgtgggtgatctaccttcgagtgggggataacgtgtcgaaaggcacgctaataccgcatgacgtttctgggtttaaagacctggaaaccaaagccggggaccgaaaggcctggcgcttgaagaggagcccgcgtccgattagctagttggcggggtaatggcccaccaaggcgacgatcggtagccggcctgagagggcggacggccacactgggactgagacacggcccagactcctacgggaggcagcagtggggaattgttcacaatgggcgcaagcctgatgacgcaacgccgcgtgggggatgaagctcttcggattgtaaacccctgtcgaatgggacgaaagatccgcgagttaatactccgcgagagtgacggtaccgttaaaggaagccacggctaactctgtgccagcagccgcggtaatacagaggtggcaagcgttgttcggaattactgggcgtaaagggcgcgtaggcggcctactaagtcagacgtgaaatcccccggcttaacctgggaactgcgtctgatactggaaggcttgagtatgggagagggatgtagaattccaggtgtagcggtgaaatgcgtagatatctggaggaataccggtggcgaaggcggcatcctggaccattactgacgctgaggcgcgaaagctaggggagcaaacgggattagataccccggtagtcctaaccctaaacgatgaatacttggtgtggcgggtatcgatccctgccgtgccgaagctaacgcattaagtattccgcctggggagtacggtcgcaaggctgaaactcaaaggaattgacgggggcccgcacaagcggtggagcatgtggttcaattcgacgcaacgcgaagaaccttacctgggctcgaaatgcagatgacattcggcgaaagccggctcccgcaagggcggctgtagaggtgctgcatggctgtcgtcagctcgtgtcgtgagatgttgggttaagtcccgcaacgagcgcaaccctcgtcctctgttgccatcaggtcaagctgggcactctgaggagactgccggtgataaaccggaggaaggtggggatgacgtcaagtcagcatggcctttatgtccagggccacacacgtgctacaatggcggatacaaagcgctgcaaacccgcgagggtgagccaatcgcataaagtccgtctcagttcggattgtaggctgcaactcgcctgcatgaagttggaatcgctagtaatcgcggatcagcatgccgcggtgaatacgttcccgggccttgtacacaccgcccgtcacatcacgaaagctggctgtactagaagtagtgccgctaacccgcaagggaggcgcattcctaaggtatggtcagtgattggggtgaagtcgtaacaaggtagctgtaggagaacctgtggctggatcacctcctt
>EF516412_S000840854	Root;Bacteria;"Armatimonadetes";Armatimonadia;Armatimonadales;Armatimonadaceae;Armatimonas/Armatimonadetes_gp1
gacgaacgcttgcgacgtgcctaagaaatgcaagtcgaacggggtagcaatacctagtggcgaacggtcgcgtaacacgtgggcaacctgccccagagcgggggataacactccgaaaggagtgctaataccgcatgtggcggctctctgcatggagagttggctgaagatttatcactctgggatgggcccgcggcctatcagctagttggtggggtaacggcctaccaaggcttcgacgggtagctggtctgagaggacgatcagccggattgggactgagatacggcccagactcctacggggggcagcaattaggaatcttgcacaatgggcgaaagcctgatgcagcgacgtcgcgtggaggatgaaatctttcgggatgtaaactccttttaacggggaagaagaatgtgacggtacccgttgaataagccccggctaactacgtgccagcagccgcggtaatacgtagggggcgagcgttgtccgaagttactgggcgtaaagcgcgcgtaggcgggttcttaagtgaggggtgaaaggtttgggctcaacccaaacactgcctttcatactgggagccttgagtgcgggagaggcgagtggaatggtcggtgtagcggtgaaatgcgtagatatcgatcggaacacccatggcgaaggcagctcgctggcctgcaactgacgctgaggcgcgaaagcgtggggagcaaacaggattagataccctggtagtccacgccgtaaacgataagtgctaggtgtcaggggtatcgacccccctggtgccgcagctaacgcaataagcactccgcctggggagtacggccgcaaggttgaaactcaaaggaattgacgggggcccgcacaagcggtggagcatgtgcattaattcgtcactaaccgaagaaccttaccagggtttgacatctccggacagtccgtgaaagcggatcttccccgcaaggggactggaagacaggtgttgcatggttgtcgtcagctcgtgtcgtgagatgttgggttaagtcccgcaacgagcgcaaccctcacccaatgttgccagcgtaaagtcgggaactctttgggaactgcccgtgtaagcgggaggaaggtggggatgacgtcaaatcggcatggcccttacatcctgggcttgacacatgctacaatggccgtttaacaaagggaagcaataccgcgaggtggagcgaatctcaaaaatacggtctcagttcagattgcaggctgcaactcgcctgcatgaagtcggaatcgctagtaaccgcaggtcagctaaactgcggtgaatacgttcccgggccttgtacacactgcccgtcaagtcacttgatttgtctgcacccgaagccgatggcccaaccgcaaggagggagtcgtctaaggtgtggggagagagaggg
>AJ428413_S000323143	Root;Bacteria;Cyanobacteria/Chloroplast;Chloroplast;Chloroplast;Streptophyta
tctcatggagagttcgatcctggctcaggatgaacgctggcggcatgcttaacacatgcaagtcggacgggaagtggtgtttccagtggcggacgggtgagtaacgcgtaagaacctgcccttgggaggggaacaacaactggaaacggctgctaataccccgtaggctgaggagcaaaaggaggaatccgcccgaggaggggctcgcgtctgattagctagttggtgaggcaatagcttaccaaggcgatgatcagtagctggtccgagaggatgatcagccacactgggactgagacacggcccagactcctacgggaggcagcagtggggaattttccgcaatgggcgaaagcctgacggagcaatgccgcgtggaggtagaaggcccacgggtcgtgaacttcttttctcggagaagaagcaatgacggtatctgaggaataagcatcggctaactctgtgccagcagccgcggtaagacagaggatgcaagcgttatccggaatgattgggcgtaaagcgtctgtaggtggcttttcaagtccgccgtcaaatcccagggctcaaccctggacaggcggtggaaactaccaagctggagtacggtaggggcagagggaatttccggtggagcggtgaaatgcgtagagatcggaaagaacaccaacggcgaaagcactctgctgggccgacactgacactgagagacgaaagctaggggagcgaatgggattagataccccagtagtcctagccgtaaacgatggatactaggcgctgtgcgtatcgacccgtgcagtgctgtagctaacgcgttaagtatcccgcctggggagtacgttcgcaagaatgaaactcaaaggaattgacgggggcccgcacaagcggtggagcatgtggtttaattcgatgcaaagcgaagaaccttaccagggcttgacatgccgtgaatcctcttgaaagagaggggtgccttcgggaacgcggacacaggtggtgcatggctgtcgtcagctcgtgccgtaaggtgttgggttaagtcccgcaacgagcgcaaccctcgtgtttagttgccaccattgagtttggaaccctgaacagactgccggtgataagccggaggaaggtgaggatgacgtcaagtcatcatgccccttatgccctgggcgacacacgtgctacaatggccgggacaaagggtcgcgatcccgcgagggtgagctaactccaaaaacccgtcctcagttcggattgcaggctgcaactcgcctgcatgaagccggaatcgctagtaatcgccggtcagccatacggcggtgaattcgttcccgggccttgtacacaccgcccgtcacactatgggagctggccatgcccgaagtcgttaccttaaccgcaaggagggggatgccgaaggcggggctagtgactggagtgaagtcgtaacaaggtagccgtactggaaggtgcggctggatcacctccttt
>DQ465908_S000703699	Root;Archaea;"Korarchaeota";"Candidatus Korarchaeum"
gggaacccctatcgggctcgcactaagccatgcgagtctgctgggggcccctgcccccggcggcgcacggctccgtaatacacggtcaacctgtcctggggaccgggataacctcgggaaactgaggctaataccggataggggtggattcctggaatgggtccgcccctaaagtaggcggggggacggccccgccgaggccctagggtgggaccgtgacctatcatgtagtaggtggggtgacggcccacctagcctaagacgggtacgggctctgagaggaggagcccggagatgggcactgagacaagggcccaggccctacggggcgcagcaggcgggaaacttccccaatgcgcgcaagcgtgagggagtgagcccgagtgccgcccgctgagggcggctgttcccctgtgtaaaaagcagggggtaggaaggggagggtaaggctggtgccagccgccgcggtaaaaccagctccccgaggggttcccacgcatactgggcctaaagcgtccgtaaccggccccgtaagtcctcggttaaatccgcctgaagacaggcggaccgccgaggatactgcggggctagggagcgggaggggccgagggtattccggggggagcggtaaaatgcttagatccccggaggaccaccagtggcgaaggcgctcggctggaacgcgtccgacgtgagggacgaaagctggggagcaaaccggattagatacccgggtagtcccagccgtaaacgatgccggctaggtgccggctgaggtttcggcctcagccggtgtcgaagcgaaggcattaagccggccgcctgaggagtacagccgcaaggccgaaacttaaaggaattgacgggggggcaccacaaggggtgaatgcccgcggctcaattggactcaacgccgggaatcttaccgggggcgacagcaggatgaaggtcaggctgaagaccttacctgacgcgctgaggggtggtgcatggccgtcgccagcttgtgccgtgaggtgtcctgttaagtcaggcaacgagcgagacccccgccctcagttgccagcggggccttacggctgaccgggcaaactggggggactgccggcgaagagccggaggaaggagggggctacggcaggtcagtatgcccctaatcccccgggccgcacgcgggctgcaatgggcgggacggcgggatgcgaccccgagagggggagcaaatccctgaaacccgcccgtggttgggatcgagggttgcaactcgccctcgtgaacccggaatccctagtaaccgcggttctccataccgcggtgaatacgtccctgccccttgtacacaccgcccgtcaacccacccgagtggacttggggcgaggcccagcccaatggctgggtcgagcttggggtccgcgagggggggt
>AF250331_S000390067	Root;Archaea;"Crenarchaeota";Thermoprotei;Desulfurococcales;Desulfurococcaceae;Desulfurococcus
accgctatcggggtggggctaagccatgggagtngtacgccccgccgctgcggnnnntggcggacggctgagtaacacgtggctaacctaccctcgggagggggataacaccgggaaactggtgctaatcccccatagaggagggggcctggaagggtccctcctccgaaagggtgtggcgggggttaacgctgccgcaccgcccgaggatggggctacggcccattaggtagttggcggggtaacggcccgccaagccgataaygggtaggggccgtgagagcgggagcccccagatgggcactgagacaagggcccaggccctagggggcgcaccaggcgcgaaacctccgcaatgcgggaaaccgtgacggggccaccccgagtggtgccrtacgggggcntttccccgctgtaggaaggcgggggaataagcggggggcaagtcnggtgtcagccgccgcggtaataccrrccccgcgagtggtcggaacgattattgggcctaaagcgcccgtagccggctcgacaagtctcctcctagatcctngggctcaacccgaggattggaggagatactgtcgagctagggggtgggagaggccgagggtactcccggggtaggggcgaaatcctatagtcccgggaggaccaccagtggcgrrggcgctcggctggaacacgcccgacggtgargggcgaaagccggggaagcgaaccggattagatacccgggtagtcccggctgtaaacgatgcgagctaggtgctatggtggasstagagcccacccagtgccgtagggaanccgttaagcccgccgcctggggagtacggccgyaannctgaaannyannnnnnttggcggaggrgcaccacaaggggtggagcctgcggttcaattggagtcaacgccgggaacttacaccgggggmgacagcaggatgacggccaggytaangaccttgccygacgcgctgaggggaggtgcatggccgtcgccagctcgtgtygtgaggtgtccggttaagtccggaaacgagtgagacccccrcccctagttgngacccggggctacgggtycggggcacactagggggactgccgccgtttaatgcggaggaaggatggggccacggcaggtcagcatgccccgaatctcccgggctacacgcgggctacaatggcggggacaatgggatccgaccccgaaagggggaggcaatccctcaaaccccgccgtagttgggatcgagggctgcaactcgccctcgtgaangaggaatccctagtaaccgcgtgtcaacatcgcgcggtgaatacgtccctgctccttgcacacaccgcccgtcgctccacccgaggggagggggagtgaggcctggccctccgggtcgggtcgaact
>EF457304_S000834729	Root;Bacteria;"Acidobacteria";Acidobacteria_Gp6;Gp6
aacgctggcggcgtgcctaacacatgcaagtcgaacgcgaaaggggcttcggccctgagtagagtggcgaacgggtgagtaacacgtgggtgacctgccttcgagtgggggataacgtcccgaaagggacgctaataccgcataacattccgcgtttgaagacgtggaaatcaaagccggggatcgcaagacctggcgcttgaagaggggcccgcgtccgattagctagttggtgaggtaacggctcaccaaggcgacgatcggtagccggcctgagagggcggacggccacactgggactgagacacggcccagactcctacgggaggcagcagtggggaattgttcgcaatgggcgcaagcctgacgacgcaacgccgcgtggaggatgaaggtcttcggattgtaaactcctgttgcccgggacgaaccgcttcgacctaacacgtcggagtgtgacggtaccgggtgaggaagccccggctaactctgtgccagcagccgcggtaatacagagggggcaagcgttgttcggaattactgggcgtaaagggcgcgtaggcggccttctcagtcggacgtgaaatccccgggctcaacccgggaactgcgtccgatactggagggcttgaatccgggagagggatgtggaattccaggtgtagcggtgaaatgcgtagatatctggaggaacaccggtggcgaaggcggcatcctggaccggcattgacgctgaggcgcgaaagccaggggagcaaacg
>U40335_S000437572	Root;Bacteria;Cyanobacteria/Chloroplast;Cyanobacteria;Family II;GpIIb
attcaaattacgtcgtaaaccagatgtagagtttgatcctggctcaggaggaacgctggtggcgtgcttaacacatgcaagtcgaacgggaatcttcgagtgctaatggcggacgggtgagtaacgcgtgagaatctccctacaggacggggacaccagtcgaaaacgaccgtaaagccccgatgtgccgagaggtgaaacatatctggcctggagaagcgcccgagtctgattagctagttggtggggtaaaggcccaccaaggcgacgatcagtagctggtctgagaggatgaccagccacactggcactgagacacggcccagactcctacgggaggcagcagtggggaatattgcggggcgcaagcctgatccagccatgccgcgtgaggggagaaggcttttggactgtaaaccccttttctcagggaagaatccaatgacggtacctgaggaaaaggccgcggctaactccgtgccagcagccgcggtaatacggggggggcaagcgttatccggaattattgggcgtaaagcgtccgcaggcggttaatcaagtctgttgtcaaatcgtggggctcaacctcataaaggcagtggaaactggatgactagagtgtggtaggggtagatggaattcccggtgtagcagtgaaatgcgtagatattgggaagaacaccagtggcgaaggcaatccactgggatattactgacgctcatgcacgaaagcgtggggagcaaacaggattagataccccggtagtccacgccctaaacgatggccactaggtgtggggggaatctccccgcgccgtgccgaaggcaacgcgttaagtgccccgcctggggagtacgcacattaaaacgaaactcaaaggaattgacgggggcccccacaagcggtggagtatgtggtttatttcgatgcaacgcgaagaaccttaccaaggtttgacatcccgcgaaccccttggaaacaagggggtgccttcgggagccagacacagaggtggcatgggtgtcgtcagctcgtgtcgtgagatgttgggttaagtcccgcaacgagcgcaacccacgttcttagttgccagcattcagttgggcactctaaggagactgccggtgacaaaccggaggaaggtggggatgacgtcaagtcatcatggcccttacgtcttgggctacacacgtactacaatggtcgggacagagggctgccaacccgcgagacggagctaatcccacaaactggggcttagttcggattgcagtctgcaactcgcttgcatgaaggtggaatcgctagtaatcgcggatcagcatgccgcggtgaatacgttcccgggccttgtacacaccgcccgtcacaccatggaagttggctttgcccgaagtcgttaccctaaccggaagggggggggggccctaaggagagggctagtgactggggtgaagtcgtaacaaggtaaccctacagtctagagcggagccag
>EF457504_S000834929	Root;Bacteria;"Acidobacteria";Acidobacteria_Gp15;Gp15
gatcctggctcagaatcaacgctggcgggcgtgcctaacacatgcaaggcgagcgcgaaaggggggcaactcccgagtagagcggcgaacgggtgagtaacgcgtgggtgatctacctccgagtggggaataacaccgggaaactggtgctaataccgcatgacatcccggagtcgcatccgggatcaaagccggggaccgcaaggccctggtgcctggagaggagcccgcggccgattagctagttggcggggtaacggcccaccaaggctacgatcggtagccggcctgagagggcggacggccacactggaactgaaacacggtccagactcctacgggaggcagcagtggggaattttgcgcaatgggggaaaccctgacgcagcaacgccgcgtggacgatgaagcttcttggagtgtaaagtcctttcggcagggaagaatctggagcaatccagttgacggtacctgaagaagaagccccggctaactccgtgccagcagccgcggtaatacggggggggcaagcgttgttcggaatcattgggcgtaaagggcgcgtaggcggtgcggtaagtctggtgtgaaatccccgagcttaactcgggtcccgcgccagagactgccgtgctggagtgtgggagaggagagtggaattcccggtgtagcggtgaaatgcgtagatatcgggaggaacacccgtggcgaaggcggctctctggaccactactgacgctgaggcgcgaaagccgggggagcaaaca
>X64382_S000749519	Root;Bacteria;"Verrucomicrobia";Spartobacteria;Spartobacteria_genera_incertae_sedis
gagtttgatcctggctcagaacgaacgctggcggcgtggataagacatgcaagtcgaacgggaactttcgctgtagcaatacagtggaagttctagtggcgaacgggtgcgtaacacgtgggcaatctgccttaaagtgggggatagctcggcgaaannnattaataccgcatgtgatcagaggggacatcccttcgaaatcaaagtcggggcaacctgacgctttttgaggagcccgcggcctatcagctagttggtggggtaacggctcaccaaggctttgacgggtagctggtctgagaggacgaccagtcacactggaactgagacacggtccagacacctacgggtggcagcagtcgagaatttttctcaatgggggaaaccctgaaggagcgacgccgcgtggaggatgaaggtcttcgggttgtaaactcctgtcatttgggaacaatgcttacgtattaactgtacgtgagttgatagtaccagaagaggaagagacggctaactctgtgccagcagccgcggtaatacagaggtctcaagcgttgttcggattcattgggcgtaaagggtgtgtaggtggcgcgctaagtcgggtgtgaaatttcggagcttaactccgaaactgcattcgatactggcgtgcttgaggactggagaggagactggaattcatggtgtagcagtgaaatgcgtagagatcatgaggaagaccagtggcgaaggcgggtctctggacagttcctgacactgagacacgaaggccaggggagcaaacgggattagataccccggtagtcctggcagtaaacggtgcacgtttggtgtgggaggattcgaccccttctgcgccggagctaacgcgttaaacgtgccgcctggggagtacggtcgcaagattaaaactcaaagaaattgacgggggcccgcacaagcggtggagtatgtggcttaattcgatgcaacgcgaagaaccttacctggccttgacatgcatctctaagctggtgaaagccagtgactcccgaaagggagaatttgcacacgtgctacaatggc
>X97097_S000008845	Root;Bacteria;"Acidobacteria";Acidobacteria_Gp13;Gp13
tggcgtgcctaacacatgcaagtcgaacgaaaaagtctccgcaaggggatgagtaaagtggcgaccgggtgagtaacacgtagctaacctaccctcgagtgggggataacctggggaaacctgggttaataccgcatcacatcccgacggcgcaagccgatgggagcaaaggcccgcaagggccgctcaaggagggggctgcggccgattagctagttggtgaggtaacggcccaccaaggcgatgatcggtagccggcctgagagggcgcacggccacactggcactgacacacgggccagactcctacgggaggcagcagtggggaattttgcacaatgcccgaaagggtgatgcagcaacgccgcgtgagggatgaaggccttcgggtcgtaaacctctttcgatcgggaaaaacggccctgtgaagagcggggtctgatggtaccggatgaagaagccccggccaactacgtgccagcagccgcggtaatacgtagggggcgagcgttgttcggaattactgggcgtaaagggcgtgtaggcggtgtggtaagttgggcgtgaaatccccgggcttaacccggggggggcgttcaagactgccatgctagggtgcgggagagggcagtggaattcccggtgtagcggtgaaatgcgtagatatcgggaggaacacctgcggcgaaagcggntgtctggaccgtaaccgacgctgaggcgcgaaagctaggggagcaaacaggattagataccctggtagtcctagccctaaacgatgacactgggtgtagcccctcacggggctgtgccgaagctaacgcattaagtgttccgcctggggagtacggtcgcaaggctgaaactcaaaggaattgacgggggcccgcacaagcggtggagcatgtggttcaattcgacgcaacgcgaagaaccttacctggactcgaaatctagtcgacagtttcagagatgagatcttcccgcaagagacggctggataggtgctgcatggctgtcgtcagctcgtgtcgtgagatgttgggttaagtcccgcaacgagcgcaaccctcatccttagttgctaacccgcaagggaagcaccctaagggaaccgcctcggataacggagaggaaggtggggatgacgtcaagtcctcatggcccttatgcccagggctacacacgtgctacaatggccggtacaaaccgttgctaacccgcgagggggagccaatcggaaaaaaccggtctcagttcggattgcaggctgcaactcgcctgcatgaagctggaatcgctagtaatcacgtatcagaacgacgtggtgaacacgttcc
>EF515236_S000839820	Root;Bacteria;"Armatimonadetes";Chthonomonadetes;Chthonomonadales;Chthonomonadaceae;Chthonomonas/Armatimonadetes_gp3
agagtttgatcctggctcaggacgaacgcttgcggcgtgcctaagaaatgcaagtcgagcggggatagcaatatcctagcggcgaacggtcgcgtaacacgtaagcaatctgccctcaagactgggataacactgcgaaagtggtgctaataccagatgtggctctccaatggcatctttggagaactaaaacaggcaactggcttggggatgagcttgcggcctatcagctagttggtggggtaacggcctaccaaggcgacgacgggtagctggtctgagaggacggccagccggactgggactgagatacggcccagactcctacggggggcagcaattaggaatcttgcgcaatgggcgaaagcctgacgcagcgacgccgcgtggaggatgaagtccctcgggatgtaaactccttttgtttgggacgaaggaagtgacggtaccaaacgaataagccccggctaactacgtgccagcagccgcggtaatacgtagggggcgagcgttgtccgaagttactgggcgtaaagcgcgcgtaggcgggctgttaagtcggaagtgaaaggctggggctcaaccgcagcagtgcttccgatactggcagtcttgagggcggtagggagaagtggaatggctggtgtagcggtgaaatgcgtagatatcagtcggaacaccggtggcgaaggcggcttcttgggccgttcctgacgctgaggcgcgaaagccaggggagcgaacggaaggagataccccggtagtcctggccgtaaacgatggatactaggtgttggggggtatcgaccccccccagtgcccccgcctaacgcattaagtatccccgcctggggagtagggccgcaaggttgaaactcaaaggaattgacgggggcccgcacaagcggtggagcatgttgtttaatacgtcactaaccgtagacccttaccagggtttgacatccgctgaccgccggtgaaagccggttttccccgcaaggggacagcgagacaggtgttgcatggctgtcgtcagctcgtgtcgtgagatgttgggttaagtcccgcaacgagcgcaaccctcaccccatgttgccagcgagtcatgtcgggaactcttggggaactgcccgggtaaccgggaggaaggtgaggatgacgtcaagtcagcatggcccttacatcctgggctacaaacatgctacaatggacggtacgcagagggatccgataccgcgaggtggaggcaatctcaaaaatccgtcctcagttcagatcgcaggctgcaactcgcctgcgtgaagtcggaatcgctagtaaccgcagatcagctaagctgcggtgaatacgttcccgggccttgcacacaccgcccgtcaag
>EF457507_S000834932	Root;Bacteria;"Acidobacteria";Acidobacteria_Gp4;Gp4
gatcctggctcagaatcaacgctggcggcgtgcctcagacatgcaagtcgaacgcgaaagttccccttcgggggccaagtagagtggcgcacgggtgagtaacacgtaggtaatctaccttcggatggggaataacaaccggaaaccggttgctaataccgcataatgcagcggcacctaatggtgacagttgttaaagcgggggatcgaaagacctcgcgtctgaagaggagcctgcggcggattagctagttggcagggtaacggcctaccaaggcgacgatccgtagccggcctgagagggcggtcggccacactgacactgacatacgggtcagactcctacgggaggcagcagtcgggaattttgggcaatgggcgaaagcctgacccagcaacgccgcgtgaaggatgaaatccctcgggatgtaaacttcgcaagaacgggaagaataagtctgcgttaacatcgcaggcgatgacggtactgtttgtaagctccggctaactccgtgccagcagccgcggtaatacggggggagcaagcgttgttcggatttactgggcgtaaagggcgcgtaggcggccaccgcaagtcaattgtgaaatctccgggcttaactcggaaaggtcaactgatactgcggggctagagtgcagaaggggcaactggaattctcggtgtagcggtgaaatgcgtagatatcgagaggaacacctgcggcgaaggcgggttgctgggctgacactgacgctgaggcgcgaaagctaggggagcgaacg
>EF457374_S000834799	Root;Bacteria;"Acidobacteria";Acidobacteria_Gp14;Gp14
gatcctggctcagaatcaacgctggcggcgtgcctaacacatgcaagtcgcgcgcgaaagcccccgcaagggggcaagtagagcggcgcacgggtgagtaacacgtggacaacctaccttcgagtggggaataacctcgcgaaagcgaggctaataccgcatacgatctccaggcggcatcgtttggagaggaaagcagcaatgcgctggaagaggggtccgcggccgattagctagttggcggggtaacggcccaccaaggcgatgatcggtatccggcctgagagggcgcacggacacactggaactgaaacacggtccagactcctacgggaggcagcagtggggaattttgcgcaatgggggaaaccctgacgcagcaacgccgcgtggaggatgaagggcctcggctcgtaaactcctttcgaccgggacgagtagaagacggtaccggtggaagaagccccggctaactacgtgccagcagccgcggtaatacgtagggggcgagcgttgttcggaattattgggcgtaaagcgcgtgtaggcggttcggtaaggcggatgtgaaaaccctgggctcaacccagggccggcatccgcgactgccgggctggagtacgggaggggagagcggaattcctggtgtagcggtgaaatgcgtagatatcaggaggaacaccggtggcgaaggtggctctctggaccgtaactgacgctgagacgcgaaagctaggggagcaaacag
>AJ244308_S000020245	Root;Bacteria;"Verrucomicrobia";Spartobacteria;Spartobacteria_genera_incertae_sedis
agagtttgatcatggntcagaacaaacgctggcgggcgtggataagacatgcaantcggacgggatcacttttggtagcaatacngaaagtgatcccagtggcgaacgggtgcgttaacacgtgggcaatntaccgagaagtgggggatagctcgccgaaaggcgaattaatacccgcatgtgatcagaggcgacatcgcttcaaaatcaaaggtggcgcaagctaccgctttttgaggagccccgcggcctatcagcttgttggtgaggtaacggctcaccaaggcattgacgggtagctggtctgagaggacgaccagtcacactgggactgagacacggcccagacacctacgggtggcagcagtcgagaatttttctcaatgggggaaaccctgaaggagcgacgccgcgtggaggatgaaggtcttcgggttgtaaactcctgtcatttgggaacaagctgtgcgcgttaactgcgcgcgcattgatagtaccagnngaggaagagatngaaggccatgtgcccaagacacccgcggtaaaacagaggtctccaagcgttgttcggatttcattgggcgtaaaagggtgcgtaggcggcgcggtaagtcgggtgtgaaatttcgaggcttaacttcgaaactgcattcgatactgccgtgcttgaggactggagaggagactggaatttacggtgtagcggtgaaatgcgtagatatcgtaaggaagaccagtggcgaaggcgggtctctggacagttcctgacgctgaggcacgaaggccaggggagcaaacgggattagataccccggtagtcctggcaataaacggtgcacgtttggtgtgggaggattngaccccttctgcgccggagctaacgcgttaaacgtgccgcctggggagtacgttngcaagattaaaattcaaagaaattgacgggggccccgcaacaagcggttggagtatgtggnttaatttggatgcaacgggaaggaaccttacctgcccttgacatgcattttttaagctggtgaaagcccagtgagtcccgaaagggacaatttgcacaggtgctgcatggctgtcgtcagctcgtgtcgtgagatgttgggttaagtcccgcaacgagcgcaacccctgtgaactgttgccaccggcccgtgagggtcgagcactctgttcagactgccctgtgaaacggggaggaaggtggggacgacgtcaagtcagtatggcccttacggccagggctgcacacgcactacaatgcccagtacagaacgatccaagaccgcgaggtggaggaaatcacaaaaactgggcccagttcggattgaagtctgcaactcgacttcatgaagccggaatcgctagtaatcgtgaatcagctacgactcggtgaatacgttcccgggccttgtacacaccgcccgtcacgccatggaagctgtgagtgcccgaagtccgtgccggaacccgcaagggaccaagcggccgaaggcaagcgcagtgactggggcgaagtngtaacaaggtatccgaagggcgaac
>AJ133184_S000323093	Root;Bacteria;Cyanobacteria/Chloroplast;Cyanobacteria;Family I;GpI
caggatgaacgctggcggtatgcttaacacatgcaagtcgaacggtctcttcggagatagtggcggacgggtgagtaacgcgtgagaatctagcttcaggtcggggacaaccactggaaactgtggctaataccggatatgccgagaggtgaaaggcttgctgcctgaagatgagctcgcgtctgattagctagtaggtgtggtaaaagcgcacctaggcgacgatcagtagctggtctgagaggatgatcagccacactgggactgagacacggcccagactcctacgggaggcagcagtggggaattttccgcaatgggcgaaagcctgacggagcaataccgcgtgagggaggaaggctcttgggttgtaaacctcttttctcagggaagaaaaaaatgacggtacctgaggaataagcatcggctaactccgtgccagcagccgcggtaatacggaggatgcaagcgttatccggaatgattgggcgtaaagggtccgcaggtggctatgtaagtctgctgttaaagaacctagcttaactaggtaaaagcagtggaaactacaaggctagagtgcgttcggggtagagggaattcctggtgtagcggtgaaatgcgtagatatcaggaagaacaccagtggcgaaggcgctctactaggccgcaactgacactgagggacgaaagctaggggagcgaatgggattagataccccagtagtcctagccgtaaacgatggatactaggcgtggcttgtatcgacccaagccgtgccgtagctaacgcgttaagtatcccgcctggggagtacgcacgcaagtgtgaaactcaaaggaattgacgggggcccgcacaagcggtggagtatgtggtttaattcgatgcaacgcgaagaaccttaccaagacttgacatgtcgcgaatcttcttgaaagggaagagtgccttcgggagcgcgaacacaggtggtgcatggctgtcgtcagctcgtgtcgtgagatgttgggttaagtcccgcaacgagcgcaaccctcgtttttagttgccagcattaagttgggcactctagagagactgccggtgacaaaccggaggaaggtggggatgacgtcaagtcagcatgccccttacgtcttgggctacacacgtactacaatgctacggacaaagggtagctacacagcaatgtgatgccaatctcagaaaccgtagctcagttcagatcgcaggctgcaactcgcctgcgtgaagtcggaatcgctagtaattgcaggtcagcatactgcagtgaattcgttcccgggccttgtacacaccgcccgtcacaccatggaagctggtcacgcccgaagtcgttaccccaacttttcggagagggggatgccgaaggcaggtctggtgactggggtgaagtcgtaacaaggtagccgtaccggaagg
>DQ490004_S000686022	Root;Bacteria;"Armatimonadetes";Armatimonadetes_gp7
gcagtcgtgcgggggtgtctccttcgggagacaccttgagcggcggacggcggagtaacacgtgggtaacctgccccgaagactgggataacccggggaaactcgggctaataccggatgtggatgtcttggcttcggctgggacatctaaaggcgcaagccgcttcgggatgggcccgcggcctatcaggtagttggtgaggtaatggctcaccaagcctgcgacgggtagccggtctgagaggacggccggcccgaggggcactgagacacgggccccactcctacgggaggcagcagtcgggaatcttgggcaatgggcgaaagcctgacccagcgacgccgcgtggaggacgaagcccttcggggtgtaaactccttttggtgaggacgaacacagacggtactcaccgaataagccccggctaactacgtgccagcagccgcggtaatacgtagggggcgagcgttgcccggatttactgggcgtaaagcgcacgtaggcggcaccgtaagtctggtgtgaaatctcacggctcaaccgggaggctgcaccagatactacggtgctcgagggcaggagaggggattggaattcccggtgtagcggtgaaatgcattgatatcgggaggaacaccagtggcgaaggcggatccctggcctgctactgacgctgaggtgcgaaagctgggggagcgaaagggattagatacccctgtagtcccagccctaaacgatgggtgctaggtgttggggggatttacccctcagtgccgcagctaacgcattaagcaccccgcctggggagtacggccgcaaggctgaaactcaaaggaattgacgggggcccgcacaagcggtggagcatgtggattaattcgatactaaccgaagaaccttacctgggcttgacatgcacgggaaagcccctggaaacaggggccctccacggggaaactcgtggactcgtgcacaccggttgcatggctgtcgtcagctcgtgccgtgaggtgttgggttaagtcccgcaacgagcgcaacccctgtctccagttgctaccgggtcatgccgggcactctggagagactgccgtggttaacacggaggaaggtggggatgacgtcaagtcagcatggcggttatgcccagggcttcacacatgctacaatgggcggtacaaagggcagcgaacgcgcgagcgggagcgaatcccaaaaaaccgccctcagttgggataacagtctgcaactcgactgcgtgaacgcggaatcgctagtaacggc
>AF268998_S000340459	Root;Bacteria;TM7;TM7_genera_incertae_sedis
gatgaatnctggcggcgtgcctaatacatgcaagtcgagcggtaacaggttctcactgtttacttctctctgttcgagacaggacgcggggattttctttagaaaattagccgcatctttagcgaaaagaggaatgaggagtaaagagtgagaatgctgacgagcggcggacggctgagtaacgcgtaggaatatgccccaaagtgagggataacgcaccgaaaggtgtgctaataccgcatatggtcttcggattaaaggatttatccgctttgggagtagcctgcgtacgattagatagttggtgaggtaatggctcaccaagtcgacgatcgttaactggtctgagaggatgatcagtcagactggaactgagacacggtccagactcctacgggaggcagcagtaaggaatcttccacaatgggcgaaagcctgatggagcaacgccgcgtgcaggatgaaggccctcgggtcgtaaactgcttttatgagtgaagaatatgacggtaactcatgaataagtaccggctgactacgtgccagcagccgcggtcatacgtagggtgcaagcattatccggagtgactgggcgtaaagagttgcgtaggtggttagtaaagtgaatagtgaaacctggtggctcaaccatacagactattattcaaactcactaactcgagagtggtagaggtaactggaatttcttgtgtaggagtgaaatccgtagatataagaaggaacaccaatggcgtaggcaggttactggaccatttctgacactaaggcacgaaagcgtggggagcgaaccggattagatacccgggtagtccacgccgtaaacgatggatactagctgtcgggggtatcgaccccctcggtagcgaagctaacgcgttaagtatcccgcctgtggagtacggtcgcaagactaaaacataaaggaattgacggggatcagcacaagcggtggatcgtgttctttaattcgatgataaacgaagaaccttaccagggcttgacatccagggaagcattgcgaaagcaacgtgtgccttttggaaccctgtgacaggtgttgcatggccgtcgtcagctcgtgtcgtgagatgtttggttaagtccatcaacgagcgcaacccttgtgaatagttgtatttttctattcagactgctctagtaatagggaggaaggaggggatgatgtcaggtcagtattacccttacgtcctgggctagaaacacgatacaatggccggtacaatgcgcagcgaagcagcaatgtggagcaaatcgcatcaaagtcggtcccagttcggataagaggctgaaactcgcctctttgaagccggaatcgctagtaatcgcaagtcagcaaattgcggtgaatacgtcactgatcttgtacacaccgcccgtcaaaccatgaaagtgaccaacacccgaagtccgattcgtcggcctaaggtggggggcatgattggggtt
>X84810_S000001992	Root;Bacteria;Cyanobacteria/Chloroplast;Cyanobacteria;Family V;GpV
tatgcttaacacatgcaagtcgaacggtctcttcggagatagtggcggacgggtgagtaacgcgtgagaacatgcctttagattggggacaacagttggaaacgactgctaataccgaatgtgccttagggtgaaagatttattgtctagagattggctcgcgtcagattagctagttggagtggtaacgcacaccaaggcgacgatctgtacttngtctgagaggatgaccaggcacactggaactgagacacggtccagactcctacggnaggcngcagtggggaattttaagcaatgggcgaaagnntgacggagcaataccgcgtgagggaggacggnttttgggttgtaaacctcttttatcagggaagaatcgatgacggtacctgatgaatcagcatcggctaactccgtgccagcagccgcngtaatacggaggatgcaagcgttatccggaattatngggcgtaaagcgttccgtaggtggtttatcaagtctgctgtcaaagcgtgcggcttaaccgcataagggcagtggaaactgatgaactagagtgcgataggggtaacaggaattcccagtgtagcggtgaaatgcgtagatattgggaagaacaccagcggcgaaangtgttactgggtctgcactgacactgagggacgaaagctaggggagcgaaagggattagatacccctgtagtcctanccgtaaacgatgacaactaggcgtggttcgtatcgacccgagccgtgccgtagccaacgcgttaagttgtccgcctggggagtacgcacgcaagtgtgaaactcaaaggaattgacgggggcccgcacaagcgtggagtatgtggtttaattcgatgcaacgcgaagaaccttaccaaggcttgacatcctcggaaccctgatgaaagttaggggtgccttcgggagccgagagacaggtggtgcatggctgtcgtcagctcgtgtcgtgagatgttgggttaagtcccgcaacgagcgcaacccacgtttttagttgccagcattcagttgggcactctagagagactgccggtgacaaaccggaggaaggtgtggatgacgtcaagtcagcatgccccatacgccttgggctacacacgtactacaatgngtcggacaaagagcagccagccagcgatggtgagccaatctcataaaccggcgctcagttcagattgcaggctgcaactcgcctgcatgaaggcggaatcgctagtaatcgcaggtcagcatactgcggtgaatacgttcccgggccttgtacacaccgcccgtcacaccatgggagttggtcacgcccgaagtcgttactctaactgcttgcagaggaggacgccgaaggtggggctgatgactggggtgaagtcgtaacaaggtagccgtaccggaaggtgtggctggatcacctcctta
>AY289375_S000405845	Root;Bacteria;"Acidobacteria";Acidobacteria_Gp4;Gp4
gcaagtcgagcgcgaaaggngacttcggttcccgagtagagtggcgtacgggtgagtaacacgtgggtaatctgcctttgggtggggaataacggcccgaaagggtcgctaataccgcataacgcagcggcaccgcatggtgacagttgttaaagggggggatcttcggacgtcctgcatgaagaggagcccgcgcccgattagctagttggtgaggtaacggctcaccaaggctgcgatcggtagccggcctgagagggcggtcggccacactggcactgagacacgggccagactcctacgggaggcagcagtggggaattttgggcaatgggcgcaagcctgacccagcaacgccgcgtgaaggacgaaatccctctgggatgtaaacttcgaaagttagggaagaaataccggaggcgaataccctccggggatgacggtacctaacgtaagccccggctaactacgtgccagcagccgcggtaatacgtagggggcaagcgttgttcggaattactgggcgtaaagggcgcgtaggcggcacagcaagtcggaagtgaaagcccggggctcaaccccggaatgtctttcgaaactgctgagctagagtgcagaagaggcaactggaattcccagtgtagcggtgaaatgcgtagatattgggaagaacacctgaggcgaaggcgggttgctgggctgacactgacgctgaggcgcgaaagccaggggagcgaacgggattagataccccggtagtcctggccctaaacgatggatacttggtgtgtgggtttctctaagtccccgcgtgccggagtcaacgcgttaagtatcccgcctggggagtacggtcgcaaggctgaaactcaaaggaattgatcgggacncgcacaagcggtggagcatgtggtccaattcgacgcaacgcgaagaaaacttacctgggtttaaatcccagactgcgactccagagatggggtttccccttcggggggtctgggacggtgctgcatggctgtcgtcagctcgtgccgtgaggtgttgggttaagatcccgcaacgagcgcaacccttatcagtagttgccagcattgagttgggcactctactgatgactgccggtgacaaaccggaggaaagtggggacgacgtcaagtcatcatggcctttatgtccagggctacacacgtgctacaatggcaggcacaaagcgctgcaaactcgcgaaaaggaaccaatcgcaaaaagcctgtctcagttcggattggagtctgcaactcgactccatgaaggtggaatcgctagtaatcgcggaacagcatgccgcggtgaatacgtcccgggtcttgtacacaccgcccgtcacatcacgaaagtgggctgtgctagaaacggctgaaccaactcgcaagaagggcaggtcgccacggcatggtccatgattggggtg
>EU134992_S000933586	Root;Bacteria;"Armatimonadetes";Armatimonadetes_gp5
aaaacatgcaagtcgaacgaggcagcaatgcctagtggcgaacggcggagtaatacataagcaacgtgccctgaagactgggatagcccggggaaacccggagtaataccggatgtggcccttgataggatctatcgaggattaaatggtttttcgcttttggagcggcttatggcctatcagctagttggtgaggtaacggctcaccaaggcgacgacgggtaacgggtctgagaggatgatccgtccgagtgggactgagacacggcccacacacctacgggtggcagcagttgggaatcttgcacaatgggggaaaccctgatgcagcgacgccgcgtggaggatgaaggatctaggtctgtaaactcctttttcagggaaagacttaggacggtaccctgagaataaggaccggctaactacgtgccagcagccgcggtaagacgtagggtccgagcgttgtccggatttactgggcgtaaagagcgcgtaggcggtctgttaagtgtggtgtgaaatctccagggctcaacccggaaactgcaccgcatactggcagactggagggatgcagaggtgagtggaattcctggtgtaccggtgaaatgggtagatatcaggaggaacacccgtggcgaaggcggctcactgggcatctcctgacgctgaggcgcgaaagtgtggggagcaaacaggattagataccctggtagtccacaccctaaacgatggatactaggcgtaaggggtatcgaccccccttgtgccgcagctaacgcactaagtatcccgcctggggagtacggccgcaaggttgaaactcaaatgaattgacggggacccgcacaagcggtggagcatgtggattaattcgatactaaccgaagaaccttacccaggtttgacatcgatcgaaagctctagagatagggccttcctcccaaaaggaggacgtgaagacacttgttgcatggctgtcgtcagctcgtgccgtgaggtgtacggttaagtccgccaacgagcgcaaccctcgtcctgtgttaccaacatgaaagatgggaactcacaggagaccgccggtgtaagccggaggaaggtgaggatgacgtcaagtcagcatggcagttacgcctggggcttcacacgtgctacaatgggcgaaacaaagggcagcgataccgcgaggtggagccaatcccaaaaatacgcccccagttcagattgcagtctgcaactcgactgcatgaaggtggatcgctagtaacgcagtcagctatactgcgtgatatcagttcccggtgttgacacaccgcccgtcaggcgattg
>AJ519386_S000102346	Root;Bacteria;"Acidobacteria";Acidobacteria_Gp3;Gp3
atgagtacagtggcgtacgggtgagtaacacgtggatcatctgcctcttgatggggaataaccctgggaaaccggggctaataccgcataagcctgaaaagggaaagcagcaatgcgtcgagagaggagtccgcggccgattagctagttggtagggtaatggcctaccaaggcaatgatcggtagccggcctgagagggcacacggccacactggcactgaaacacgggccagactcctacgggaggcagcagtggggaatcttgcacaatggaggaaactctgatgcagcgacgccgcgtgagcgatgaagcccttcggggtgtaaagctctttcggcaggaacgataatgacggtacctgcagaagaagctgcggctaactacgtgccagcagccgcggtaatacgtaggcagcaagcgttgttcggaattactgggcgtaaagagtgtgtaggcggttctctaagttccgtgtgaaatctcccggcttaactgggagggtgcgcggaaaactggagggctcgagtatgggagaggaaagcggaattcctggtgtagcggtgaaatgcgtagatatcaggaggaacacctgcggtgtagacagctttctggaccatcactgacgctgagacacgaaagcgtgggtagcaaacaggattagataccctggtagtccacgccctaaacgatgcatacttggtgtgagccgttcattcggttcgtgccggagctaacgcgttaagtatgccgcctggggagtacggtcgcaaggctgaaactcaaaggaattgacgggggcccgcacaagcggtggagcatgtggtttaattcgacgcaacgcgaagaaccttacctgggctcgaacggcttacgaccggggtggaaacaccctctccccttaaaaggcgtgagtcgaggtgctgcatggctgtcgtcagctcgtgtcgtgagatgttgggttaagtcccgcaacgagcgcaacccttgtcctgtgttggcatgcatttagtaatatgatgcgcaactctcaggagaccgccagcgataagctggaggaaggtggggatgacgtcaagtcatcatggcctttatgtccagggccacacacgtgctacaatgggcggtacaaagcgctgccaacccgcgagggggagctaatcgccaaaaaccgtcctcagttcggatcgcaggctgcaactcgcctgcgtgaagctggaatcgctagtaatgctatatcagaacg
>EF457384_S000834809	Root;Bacteria;"Acidobacteria";Acidobacteria_Gp1;Gp1
aacgctggcggcgtgcctaacacatgcaagtcgcacgagaaagcgggggcaaccccgcgagtaaagtggcgaacgggtgagtaacacgtgactaacctgccttcgagcgggggataactccgggaaaccggggctaataccgcataacatcgcgaggtgaaattccttgtgatcaaagcagcaatgggcttgaagagggggtcgcggctgattagctagttggtgaggtaacggctcaccaaggcgatgatcagtagccggcctgagagggcgcacggccacactggaactgaaacacggtccagactcctacgggaggcagcagtggggaattttgcgcaatgggggaaaccctgacgcagcaacgccgcgtggaggatgaagtcccttgggacgtaaactcctttcgatcgggacgattatgacggtaccggaagaagaagccccggctaacttcgtgccagcagccgcggtaatacgaggggggcgagcgttgttcggaattattgggcgtaaagggcgcgtaggcggtgcggtaagtcacctgtgaaacctctgggcttaactcagagcctgcaggcgaaactgccgtgcttgagtgtgggagaggtgagtggaattcccggtgtagcggtgaaatgcgtagatatcgggaggaacacctgtggcgaaagcggctcactggaccacaactgacgctgaggcgcgaaagctaggggagcaaacag
>EF457462_S000834887	Root;Bacteria;"Acidobacteria";Acidobacteria_Gp3;Gp3
gatcctggctcagaatcaacgctggcggcgcgcttaacacatgcaagtcgaacgcgaaagcctgacttcggttgggcaagtagagtggcaaacgggtgagtaacacgtggataacctaccctcgagtggggaataaccccgggaaactggggctaataccgcatacgatccatcggactaagtccggtggctgaaagccttcgggcgctggaggaggggtccgcggccgattagctagttggcggggtaaaagcccaccaaggcacagatcggtagccggcctgagagggcgcacggccacactggcactgagacacgggccagactcctacgggaggcagcagtggggaatcttggacaatgggcgaaagcctgatccagcgacgccgcgtgactgatgaagcctttcggggtgtaaaagtctttcggcagggacaataatgatggtacctgcagaagcagctgcggctaactacgtgccagcagccgcggtaatacgtaggcagctagcgttgttcggaattactgggcgtaaagcgagtgtaggcggtttgccaagtccgttgtgaaatctcccggctcaactgggagggtgcggcggaaactggcaggctagagtgcggaatgggagagtggaattcctggtgtagcggtgaaatgcgtagatatcaggaggaacaccggtggtgaagacggctctctggaccgctactgacgctgagactcgaaagcgtgggagcaaacag
>AY225644_S000403104	Root;Bacteria;"Acidobacteria";Acidobacteria_Gp10;Gp10
gaacgctggcggcgtgcttaacacatgcaagttgtgcgagaaagtgacttcggtcatcagtaaagcagcgaacgggtgagtaacacgtggataacctacccagaagcggggaataacctggggaaacccgagctaataccgcatacgctccgagagttgcgactcgaggaggaaagctggcctctactttgtaagctggcacttttggatgggcccgcggctgattagctagttggtggggtaatggcctaccaaggcgacgatcagtagccggcctgagagggcgatcggccacactggaactgagacacggtccagactcctacgggaggcagcagtggggaatattggacaatgggggaaaccctgatccagcaacgccgcgtggaggacgaaggctttcgggtcgtaaactcctgtcaggcgggaagaaagggcgccggtcaatacccggtgtccgtgacggtaccgccagaggaagccccggctaactccgtgccagcagccgcggtaatacggagggggcaagcgttattcggaattactgggcgtaaagggcgtgtaggcggcctggcaagtcaaaggtgaaagccctcggctcaaccgaggaactgcctttgaaactgtcagactagaggctgggagagggtagtggaattcctggtgtagcggtgaaatgcgtagatatcaggaggaacaccggtggcgaaggcggctacctggaccagttctgacgctgaggcgcgaaagcgtggggagcaaacaggattaaataccctggtatcccaccctntaaacgaatgggcactcgggtccgggggtatcgacccttacggtgccctagttaacgcatttagtgccccgcctgggaagtacggtcacaaggctgaaactcaaagtaattgacgggggcccgcacaagcggtggagcatgtggtttaattcgatgcaacgcgaagaaccttacctgggcttgaactgtaggggaccgctctagagatagggctttcccttcggggactcctataaaggtgctgcatggctgtcgtcagctcgtgtcgtgagatgttgggttaagtcccgcaacgagcgcaacccctatccttagttgccagcgagtaatgtcgggaactctaaggagactgccccggaaatcggggaggaaggtggggatgacgtcaagtcctcatggcctttatgtccagggctacacacgtgctacaatgggcggtacaaagggttgcgacagcgcgagcttgagctaatcccaaaaaaccgttctcagttcggattgcagtctgcaactcgactgcatgaaggtggaatcgctagtaatcccggatcagcatgccggggtgaatacgttcccgggccttgtacacaccgcccgtcacatcacgaaagtcggctgtaccggaagtcggtgggccaacccctcggggaggcaaccgcccatggtgggcggcgatga
>X68464_S000041020	Root;Bacteria;"Acidobacteria";Acidobacteria_Gp1;Gp1
gagtttgatcctggctcaggangaacgctggcggcgtgcctaacacatgcaagtcgaacgagaaagtggagcaatccatgagtacagtggcgaccgggtgagtaacacgtgactaacctgccctcgagtggggaataactccgggaaaccggggctaataccgcataacatcttcggatcggaagatctgtggatcaaaggagcaattcgcttgaggagggggtcgcggctgattagctagttggtgaggtaacggctcaccaaggcgaagatcggtatccggcctgagagggcgcacggacacactggaactgaaacacggtccagactcctacgggaggcagcagtggggaattttgcgcaatgggggaaaccctgacgcagcaacgccgcgtggaggatgaagccctttggggcgtaaactcctttcgaccgggacgatactgacggtaccggtggaagaagcaccggctaactctgtgccagcagccgcggtaatacagagggtgcgagcgttgttcggaattattgggcgtaaagggcgcgtaggcggtgcggtaagtcacctgtgaaacctctgggcttaactcagagcctgcaggcgaaactgccgtgctggagtgtgggagaggtgcgtggaattcccggtgtagcggtgaaatgcgtagatatcgggaggaacacctgtggcgaaagcggcgcactggaccacaactgacgctgaggcgcgaaagctaggggagcaaacaggattagataccctggtagtcctagccctaaacgatggatgcttggtgtgtcgggtaccaatcccgccgtgccgaagctaacgcgataagcatcccgcctggggagtacggtcgcaaggctgaaactcaaaggaattgacgggggcccgcacaagcagtggagcatgtggttcaattcgacgcaacgcgaagaaccttacctgggctcgaagcgcagtggaccgggataggaaatatccctttccgcaaggatgctgcggaggt
>AJ401132_S000020236	Root;Bacteria;"Verrucomicrobia";Subdivision3;Subdivision3_genera_incertae_sedis
catgcaagtcgaacgctgatttcagggtagcaatattctgaagtcggagtggcgcaagggtgcgtaacacgtgggcaacctgccctgaagtccgggataactcgctgaaaggcgagctaataccggatgtgcatttcggagggcatcttctgaaatgcaaagttgaggaccgaaaggcttgacgcttctggatgggcccgcggcctatcagctagttggtgaggtaacggctcaccaaggcttagacgggtagctggtctgagaggacgaccagccacactggaactgagacacggtccagacacctacgggtggcagcagtcgagaatttttctcaatgggcgaaagcctgaaggagcgacgccgcgtgggggatgaagggcttcggctcgtaaacccctgtcattcgcgaacaattcctccaacctaacacgttggaggttgatggtaacggaagaggaagggacggctaactctgtgccagcagccgcggtaatacagaggtcccaagcgttgttcggattcactgggcgtaaagggtgcgtaggcggcagggaaagtttgatgtgaaagctccgggcttagcccggaaatggcattgaatactcccctgctcgaggattggaagggagactggaattctcggtgtagcagtgaaatgcgtagatatcgagaggaacaccagtggcgaaggcgagtctctggacaattcctgacgctgaggcacgaaagccagggtagcaaacgggattagataccccggtagtcctggccctaaacggtgcgcatttgctgtgagcggattcgaccccgctcgtggcgaagctaacgcgataaatgcgccgcctggggagtacggtcgcaagattaaaactcaaagaaattgacgggggcctgcacaagcggtggagtatgtggcttaattcgatgcaacgcgaagaaccttacctggccttgacatgcaagtagtagaaccctgaaagggggacgaggtagcaataccagcttgcacaggtgctgcatgggtgtcgtcagctcgtgtcgtgagatgttgggttaagtcccgcaacgagcgcaacccctgtgtcctgttgccacccggtcgagagactggagcactctggacagactgcctcgcttcaacgaggaggaaggtggggatgacgtcaagtcaggatggcccttacggccagggctgcacacgtactacaatgcccgatacaaaggggagcaagaccgcgaggtggagcaaatcccagaaaatcgggcccagttcagattgtagtctgcaactcgactacatgaagccggaatcgctagtaatggcgcatcagctacggcgccgtgaatacgttcccaggccttgtacacaccgcc
>AM777385_S001020447	Root;Bacteria;Cyanobacteria/Chloroplast;Chloroplast;Chloroplast;Streptophyta
atctcatggagagtttgatcctggctcaggatgaacgctggcggcatgcttaacacatgcaagtcgaacgggaagtggtgtttccagtggcggacgggtgagtaacgcgtaagaacctgcccttgggaggggaacaacaactggaaacggttgctaataccccgtaggctgaggagcaaaaggagaaatctgcccaaggaggggctcgcgtctgattagctagttggtgaggcaatagcttaccaaggcgatgatcagtagctggtccgagaggatgatcagccacactgggactgagacacggcccagactcctacgggaggcagcagtggggaattttccgcaatgggcgaaagcctgacggagcaatgccgcgtggaggtggaaggcctacgggtcgtcaacttcttttctcggagaagaaacaatgacggtatctgaggaataagcatcggctaactctgtgccagcagccgcggtaagacagaggatgcaagcgttatccggaatgattgggcgtaaagcgtctgtaggtggcttttcaagtccgccgtcaaatcccagggctcaaccctggacaggcggtggaaactaccaagctggagtacggtaggggcagagggaatttccggtggagcggtgaaatgcattgagatcggaaagaacaccaacggcgaaagcactctgctgggccgacactgacactgagagacgaaagctaggggagcaaatgggattagagaccccagtagtcctagccgtaaacgatggatactaggtgctgtgcgactcgacccgtgcagtgctgtagctaacgcgttaagtatcccgcctggggagtacgttcgcaagaatgaaactcaaaggaattgacgggggcccgcacaagcggtggagcatgtggtttaattcgatgcaaagcgaagaaccttaccagggcttgacatgccgcgaatcctcttgaaagaggggggtgcccttgggaacgcggacacaggtggtgcatggctgtcgtcagctcgtgccgtaaggtgttgggttaagtctcgcaacgagcgcaaccctcgtgtttagttgccactatgagtttggaaccctgaacagaccgccggtgttaagccggaggaaggagaggatgaggccaagtcatcatgccccttatgccctgggcgacacacgtgctacaatgggcgggacaaagggtcgcgatctcgcgagggtgagctaactccaaaaacccgtcctcagttcggattgcaggctgcaactcgcctgcatgaagcaggaatcgctagtaatcgccggtcagccatacggcggtgaatccgttcccgggccttgtacacaccgcccgtcacactataggagttggccatgtttgaagtcattacccttaaccgtaaggagggggatgcctaaggctaggcttgcgactggagtgaagtcgtaacaaggtagccgtactggaaggtgcggctggatcacctccttt
>AF268996_S000340457	Root;Bacteria;TM7;TM7_genera_incertae_sedis
gatgaacgctggcggcgtgcctaatacatgcaagtcgggcggtaaggctctcactctgtacttaacgtgattgagtatggtgtgagagtacacgagcggcggacggctgagtaacgcgtaggaacgtaccccaaagtgagggataagcaccagaaatggtgtctaataccgcatgtggtcttcggattaaagcttcggcgctttgggagcggcctgcgtatgattagcttgttggtgaggtaacggctcaccaaggcttcgatcattagctggtctgagaggatgatcagccagactgggactgagaacggcccagactcctacgggaggcagcagtagggaattttccacaatgggcgaaagcctgatggagcaacgccgcgtgcaggatgaaggctttcgggtcgtaaactgcttttatatgtgacgattatgacggtagcatatgaataaggatcggctaactccgtgccagcagccgcggtcatacggaggatccaagcgttatccggaattactgggcgtaaagagttgcgtaggtggcatagtaagtctgtagtgaaagcgtggggctcaacctcatatacattacggaaactgctaagctagagggcgagagaggttactagaattccttgtgtaggagtgaaatccgtagatataaggaggaataccgatggcgtaggcaggtaactggctcgtccctgacactaaggcacgaaagcgtggggagcgaccgggattagataccccgttagtccacgccgtaaacgatggatgctagctgttatgcgtatcgacccgcgtagtagcgaagctaacgcgttaagcatcccgcctgtggagtacgagcgcaagcttaaaacataaaggaattgacggggacccgcacaagcggtggagcgtgttctttaattcgatggtaagcgaagaaccttacccaggcttgacatccttggaaggcttccgaaaggaaactgtgcctccgggaaccaagtgacaggtgttgcatggccgtcgtcagctcgtgtcgtgagatgtttggctaagtccatcaacgagcgcaacccttatagttagttgaatttctctagctagactgccccggtaacggggaggaaggaggggatgatgtcaggtcagtattacccttacgcctggggctagaaacacgctacaatggccggtacaaagggctgccaagtcgcgagacggagcaaatcccatcaaagccggtcccagttcggataggaggctgaaactcgcctccttgaagccggaatcgctagtaacggtgagtcagcacatcaccgtgaatacgttcccgggtcttgtacacaccgcccgtcaaaccatgaaagtcaccaatacctgacgtctgtactagctacggcctaaggtaggggggatgattggggtt
>AM749746_S000872345	Root;Bacteria;"Armatimonadetes";Chthonomonadetes;Chthonomonadales;Chthonomonadaceae;Chthonomonas/Armatimonadetes_gp3
atgcagtcgagcggggagagctccgcaaggggttcttctagcggcgaacggtcgcgtaacgcgtaggcaacctgccctacaagaccgggataacacctcgaaaggggtgctaataccggatggtgtcgtacggaggcatctttgtaggatgaaaaccgggcgaagagccacgggcttgaggaggggcctgcgtcctatcagctagatggtggggtaacggcctaccatggcgacgacgggtagctggtctgagaggatggtcagccggactgggactgagacacggcccagactcctacgggaggcagcaattagggatcttgcgcaatgggggcaaccctgacgcagcgacgccgcgtggaggaggaaggccttcgggttgtaaactccttttcttggggaaraaggaagtgacggtacccaaggaagaagccccggctaactccgtgccagcagccgcggtaagacggagggggcgagcgttgtccggatttactgggcgtaaagggcgcgtaggcgggggagcgcgtctactgtaaaagtttggggctcagccccaaaaggtcggtagatacggctcttcttgaagcagctagggggagatggaattaccggtggagcggtgaaatgcgtagagatcggtaggaacacccgtggcgaaggcggtctcctggggctgtcttgacgctgaggcgcgaaagctgggggagcgaacgggattagataccccggtagycccagccctaaacgatggatactaggtgtcaggggtatcgactcctctggtgccgtcgctaacgcagtaagtatcccgcctggggagtacggccgcaaggttgaaactcaaaggaattgacgggggcccgcacaagcggtggagcatgttgtttaatacgtcacaaaccgtagaaccttaccagggcttgacatgcggcgcaccgtggtgagagccacgttctccgcaaggggacgccgacacaggtgttgcatggctgtcgtcagctcgtgtcgtgagatgttgggttaagtcccgcaacgagcgcaacccccatcccatgttgccatcgggtagtgccgggcactcttgggaaactgccggggtaactcggaggaaggtggggatgacgtcaagtcagcatggcccttacgccctgggctacaaacatgctacaatggacggtagacagagggttccgaactcgtgagggggaggcaatcccaaaaatccgtccacagttcagatcgcaggctgcaactcgcctgcgtgaagtcggaatcgctagtaaccgcagatcagcgaagctgcggtgaatacgttcccgggccttgtacacaccgcccgtcacgtcacctgagttgcctgcacccgaagtcggtggggcaaccccgcaaggggagctagccgccgaa
>EU134983_S000933577	Root;Bacteria;"Armatimonadetes";Chthonomonadetes;Chthonomonadales;Chthonomonadaceae;Chthonomonas/Armatimonadetes_gp3
tgatctggctcaggacgaacgcttgcggcgtgcctaagaaatgcaagtcgagcggggcaatgtccaccgaggggtttcgggtatcgggtatcgggtaagaaccagggcggtttttcacccgagacccgagaccctaaacccgagacccttgagtggagcattgcctagcggcgaacggtcgcgtaacacgtaagcaacctgcctcaaagaccgggacaacattccgaaaggagtgctaataccggatgtggccaccgatatgcatgtattggtgattaaatcgagcaatcggctttgagaggggcttgcggcctatcagctagttggtggggtaacggcctaccaaggcgacgacgggtagctggtctgagaggatgtccagccggactgggactgagatacggcccagactcctacggggggcagcaattaggaatcttgcgcaatgggcgaaagcctgacgcagcgacgccgcgtgggggaggaaggccttcgggttgtaaaccccttttatccgggaagaacaaaatgacggtaccggatgaataagccacggctaactccgtgccagcagccgcggtaatacggaggtggcgagcgttgtccgaagttactgggcgtaaagcgcgcgtaggcgggttgttaagtgaggggtgaaaggctgaggctcaacctcatgtttgtcctctcatactgtcagtcttgagtgaggcagggagaagtggaatggctggtgtagcggtgaaatgcgtagatatcagtcggaacaccggtggcgaaggcggcttcttgggcctttactgacgctgaggcgcgaaagctgggggagcgaacgggattagataccccggtagtcccagccgtaaacgatggacactaggtgtcgggggtatcgacccctccggtgccgcagctaacgcattaagtgtcccgcctggggagtacggccgcaaggttgaaactcaaaggaattgacgggggcccgcacaagcggtggagcatgttgtttaatacgtcactaaccgtagaaccttaccagggcttgacatctgacgctatcctctgaaaggaggagttccccgcaaggggacgtcaagacaggtgttgcatggctgtcgtcagctcgtgtcgtgagatgttgggttaagtcccgcaacgagcgcaaccctcactccatgttgctaacaggtgaagctgagaactcttggagaactgcccgggtaaccgggaggaaggtggggatgacgtcaagtcagcatggcccttacgccctgggctacaaacatgctacaatgggcggtagacaaagggatccgaagccgcgaggtagaggcaatctcaaaaatccgcccccagttcggatcgcaggctgcaactcgcctgcgtgaagccggaatcgctagtaaccgcagatcagtaagctgcggtgatacgttcccggcattgtaccaccgc
>EF457339_S000834764	Root;Bacteria;"Acidobacteria";Acidobacteria_Gp18;Gp18
aacgctggcggcgtgcttaacacatgcaagtcgaacgagaaagtgggagcaatcctgcgagtaaagtggcagacgggtgagtaacacgtgaacaacctaccctcgagtggggaataacccccgcgaaagcggggctaacaccgcataacatccttggattgcatgatctgaggatcaaaagcgcaagttgcttgaggaggggttcgcgcctgattagctagtcggtgaggtaacggcccaccaaggcgacgatcagtagccggcctgagagggcgaacggccacactggaactgagacacggtccagactcctacgggaggcagcagtggggaattttgcgcaatgggcgaaagcctgacgcagcaacgccgcgtggaggatgaaggtcttcggatcgtaaactcctgtcagaggggacgaaggccgggcaaccggtttgactgtaccctttgaggaagccacggctaactccgtgccagcagccgcggtaatacggaggtggcaagcgttgttcggaattactgggcgtaaagggcgcgtaggcggcttggcaagtcagatgtgaaagccccgggcttaacctgggaattgcatctgaaactgctttgcttgagtcctggagggggtagtggaattcccagtgtagcggtgaaatgcgtagatattgggaggaacaccggcggcgaaggcggctacctggacagtgactgacgctgaggcgcgaaagctaggggagcgaacg
>EF457405_S000834830	Root;Bacteria;"Acidobacteria";Acidobacteria_Gp4;Gp4
aacgctggcggcgtgcctcagacatgcaagtcgaacgcgaaagtccccttcgggggataagtagagtggcgcacgggtgagtaacacgtaggtaatctaccttcgggtggggaataacccagggaaacttgggctaacaccgcataatgcagcggcaccacatggtgacagttgttaaagcgggggattttcggacctcgcgcctgaagaggagcctgcggcagattagcttgttggtaaggtaacggcttaccaaggcgacgatctgtagccggcctgagagggcggtcggccacactgacactgacatacgggtcagactcctacgggaggcagcagtcgggaattttgggcaatgggcgaaagcctgacccagcaacgccgcgtgaaggatgaaatccctcgggatgtaaacttcgcaagaatgggaagaattagtaggggctaataccccctatgatgacggtaccatttgtaagctccggctaactccgtgccagcagccgcggtaatacggggggagcaagcgttgttcggatttactgggcgtaaagggcgcgtaggcggccagcgcaagtcggttgtgaaatctccgggcttaactcggaaaggtcaaccgatactgcgcggctagagtgcggaaggggcaactggaattctcggtgtagcggtgaaatgcgtagatatcgagaggaacacctgcggcgaaggcgggttgctgggccgacactgacgctgatgcgcgaaagccaggggagcgaacgg
>EU861902_S001148207	Root;Bacteria;"Armatimonadetes";Armatimonadia;Armatimonadales;Armatimonadaceae;Armatimonas/Armatimonadetes_gp1
agagtttgatcctggctcaggacgaacgcttgcgacgtgcctaagaaatgcaagtcgaacggatcagcagcaatgctggttagtggcgaacggtcgcgtaacacgtgggcaacctgccctgaagcgggggacaacaagccgaaaggtttgctaataccgcatgtggatcgccctggcatcagggattatccaaagcagcaatgcacttcaggatgggcccgcggcctatcagctagttgggggggtaacggcccaccaaggcttcgacgggtagctggtctgagaggacgatcagccggattgggactgagatacggcccagactcctacggggggcagcaattaggaatcttgcacaatgggcgaaagcctgatgcagcgacgtcgcgtgggggacgaaatctttcgggatgtaaaccccttttgagtgggaagaaacaaatgacggtaccactcgaataagccccggctaactacgtgccagcagccgcggtaatacgtagggggccagcgttgtccgaagttactgggcgtaaagagcgcgtaggcgggtctttaagtggggggtgaaattctgaggctcaacctcggaactgccttccatactggggaccttgagtgcgggagaggcgagtggaatggtcggtgtagcggtgaaatgcgtagatatcgatcggaacacccatggcgaaggcagctcgctggcctgcaactgacgctgaggcgcgaaagccgggggagcaaacaggattagataccctggtagtcccggccgtaaacgatgaatactaggtgttggggggtatcgaccccccctgtgccgcagctaacgcaataagtattccgcctggggagtacggccgcaaggttgaaactcaaaggaattgacgggggcccgcacaagcggtggagcatgtgcattaattcgtcactaaccgaagaaccttaccagggtttgacatccccggacagcccgagagatcgggtgttccccgcaaggggaccgggtgacaggtgttgcatggttgtcgtcagctcgtgtcgtgggatgttgggttaagtcccgcaacgagcgcaaccctcacccaatgttggcagcgtaaagtcggccactctttgggaactgcccgtgtaagcgggaggaaggtggggatgacgtcaaatcggcatggcccttacgccctgggcttgacacatgctacaatggccgttaaacagagcgaagcaatgccgcgaggcggagccaatcgcacaaatacggtctcagttcggattgcaggctgcaactcgcctgcatgaagtcggaatcgctagtaaccgcaggtcagctaaactgcggtgaatacgttcccgggccttgtacacactgcccgtcaagtcacttgagtcgtctgcagccgaagccggcggcctaacctgcgcaagtgggaaggagccgtctaagctgtggggggcgagagggactaagtcgtaacaaggtagccgta
>FN396961_S001550401	Root;Bacteria;"Bacteroidetes";"Sphingobacteria";"Sphingobacteriales";"Flammeovirgaceae";Cesiribacter
gagtttgatcctggctcaggatgaacgctagcggcaggcctaatacatgcaagtcgaacggcaagactctttcgggagtcctagagtggcgcacgggtgcgtaacgcgtatgcaacctaccttttactgggggatagcccggggaaacccggattaatacctcatagtatcctagaatggcatcatgaaaggattaaagatttatcggtaaaagatgggcatgcgtctgattagctagttggtggtgtaacggactaccaaggcgatgatcagtagggggtctgagaggatgatcccccacactggcactgagatacgggccagactcctacgggaggcagcagtagggaatattgggcaatgggcgagagcctgacccagccatgccgcgtgaaggatgaaggcgttctgcgttgtaaacttcttttatcggggaagaaaaagctcttgcgagagcaactgacggtacccgatgaataagcaccggctaactccgtgccagcagccgcggtaatacggagggtgcaagcgttgtccggatttattgggtttaaagggtgcgtaggcggactggtaagtcagtggtgaaagacggcagctcaactgtcgaggtgccattgatactgtcagtcttgagtatcgttgaggtaggcggaatggaaggtgtagcggtgaaatgcatagatatcttccagaacaccgatagcgtaggcagcttactaagcgataactgacgctgaggcacgaaagcgtggggagcgaacaggattagataccctggtagtccacgccgtaaacgatgtacactcgctgttggcgacattactgtcagcggccaagcgaaagcgttaagtgtaccacctggggagtacgccggcaacggtgaaactcaaaggaattgacgggggtccgcacaagcggtggagcatgtggtttaattcgatgatacgcgaggaaccttacctgggctagaatgcccttgaccggtctggaaacagactttcccttcggggcaaggtgcaaggtgctgcatggctgtcgtcagctcgtgccgtgaggtgttgggttaagtcccgcaacgagcgcaacccctattcttagttgccagcatgtaatgatggggactctaagaagactgcctgcgcaagcagagaggaaggaggggacgacgtcaagtcatcatggcccttacgcccagggctacacacgtgctacaatggcgcatacaaagggtagctactgagtgatcagatgccaatctcaaaaagtgcgtctcagttcggattgtagtctgcaactcgactacatgaaggtggaatcgctagtaatcgcgcatcagcaatggcgcggtgaatacgttcccggaccttgtacacaccgcccgtcaagccatggaagccggggggacctgaagatggtggccgcaaggcgctatttagggttaaactggtaactggggctaagtcgtaacaaggtagccgtaccggaaggtgcggctggat
>AF317741_S000341769	Root;Bacteria;"Acidobacteria";Acidobacteria_Gp9;Gp9
aatcaacgctggcggcgtgcctaacacatgcaagtngagcgagaaagggggcttcggcccctgagtagagcggcggacgggtgagtaacacgtgggtaatctacccttgggtggggaataactcagggaaacctgagctaattccgcatgatattaccggtgcacaggcatcggaaatcaaagttggggacccttcggggcctgacgcctgaggaggagcccgcggccaattagcttgttggtgaggtaatggctcaccaaggcgacgattggtagccggcctgagaggcggacggtcacactgggactgagacacggcccagactcctacgggaggcagcagtggggaatttttgtcaatgggggcaaccctgaacaagtaacgccgcgtgaaggacgaagaccttcgggttgtaaacttctgtcggaggggacgaaggcagtcatggttaatacccatggttgttgacggtaccctacgaggaagccccggctaactccgtgccagcagccgcggtaatacggggggggcaagcgttgttcggaattactgggcgtaaagggcgcgcaggcgggcgggaaagtctctcgtgaaagcccacggctcaaccgtggaattgcgggtgatactactcgtcttgagtccgggagaggagtgtggaattcccagtgtagcggtgaaatgcgtagatattgggaggaacaccggtggcgaaggcggcactctggaccggtactgacgctgaggcgcgaaagccaggggagcaaacgggattagataccccggtagtcctggccgtaaacgatgagcacttggtgtagcgggtatcgacccctgctgtgccgaagctaacgcattaagtgctccgcctggggagtacggtcgcaaggttgaaactcaaaggaattgacgggggcccgcacaagcggtggagcatgtggtttaattcgacgcaacgcgaagaaccttacctgggtttgaaccgccgaggaccgctgcagagatgtagcttcccttcggggcttcggtagaggtgctgcatggctgtcgtcagctcgtgtcgtgagatgttgggttaagtcccgcaacgagcgcaacccttgccctctgttgccaccaggtaatgctgagcactctgaggggactgccggtgataaaccggaggaaggtggggatgacgtcaagtcctcatggcctttatgtccagggctacacacgtgctacaatgacgggtacaaagggttgcaaaaccgcgaggttgagctaatcccagaaaacccgccccagttcggattggagtctgcaactcgactccatgaaggtggaatcgctagtaatcgcggatcagcaggccgcggtgaatacgttcccgggccttgtacacaccgcccgtcacatcacgaaagttggctgtactanaagtcnccgggccaacccgtaagggaggcaggtgccgacggtatggttgatgattggggtg
>AY212628_S000401988	Root;Bacteria;"Armatimonadetes";Armatimonadia;Armatimonadales;Armatimonadaceae;Armatimonas/Armatimonadetes_gp1
agagtttgatcatggctcaggacgaacgcttgcggcgtgcctaagaaatgcaagtcgaacggggacttcggtcctagtggcgaacggtcgcgtaacacgtaagcaacctgccctgaagtgggggacaacatcccgaaaggggtgctaataccgcatgtggtcacgagtcggcatcggcttgtgtctaaagatttatcgcttcaggatgggcttgcggcctatcaggtagttggtggggtaatggcctaccaagccgacgacgggtagctggtctgagaggacgatcagccggattgggactgagatacggcccagactcctacggggggcagcaattaggaatcttgcgcaatgggggaaaccctgacgcagcgacgtcgcgtgaaggatgaaggccctcgggtcgtaaacttcttttgagtgggaagaaatttgacggtaccactcgaataagccccggctaactacgtgccagcagccgcggtaatacgtagggggcgagcgttgtccgaagttactgggcgtaaagcgcgcgtaggcggttattcaagtctggggtgaaaggttcagcgctcaacgtgaacagtgccttggatactggatgacttgagtctgggagggggaaggggaattcctggtgtagcggtgaaatgcgtagatatcaggaggaacaccggtggcgaaggcgccttcctggcctaagactgacgctgaggtgcgaaagcgtggggagcaaacgggattagataccccggtagtccacgccgtaaacgatgagtgctaggtgtcgggggtatcgacccccccggtgccgtcgctaacgcattaagcactccgcctggggagtacggccgcaaggttgaaactcaaaggaattgacgggaccccgcacaagcggtggagcatgtggattaattcgtcactaaccgaagaaccttacccaggtttgacatcgagggcaaggtcatgaaagtgatccctctagcaatagacccgaagacaggtgttgcatggctgtcgtcagctcgtgtcgtgagatgttgggttaagtcccgcaacgagcgcaaccctcaccgtatgttgccagcgtaaagtcgggaactcttacggaactgcccgtgcaagcgggaggaaggtggggatgacgtcaagtcggcatggcccttacacctggggcttcacacatgctacaatgggcgtcaacagagggggtgcaaggccgcgaggtcaagcgaatcccaaaaatacgtcctcagttcggattgcaggctgcaactcgcctgcatgaagctggaatcgctagtaaccgcaggtcagctatactgcggtgaatacgttcccggggtttgtacacaccgcccgtcaagtcacctgaattgtctgcacccgaagccggtggcctaccgtaaggaaggagccgtctaaggtgtggggagtaagggggactaagtcgtaacaaggtagccgtatcggaaggtgcggctggatcacctcc
>AJ241003_S000020231	Root;Bacteria;"Acidobacteria";Acidobacteria_Gp10;Gp10
agagtttgatcatggctctgaatgaacgctggcggcgtgcctaacacatgcaagtcgtgcgagayagtcgacttcggtcgatgagtagagcggcgaacgggtgagtnacacgtggataacctgcctaggagcgggggataacctggggaaactcgggctaataccgcatacgttctcagcgtcatggcgctgagaggaaagctggccaattcttgaaagctagcactcctagaggggtccgcgctcgattagcttgttggtggggtaatggcctaccaaggctgcgatcgatagccggcctgagagggcgatcggccacactgggactgagacacggcccagactcctacgggaggcagcagcggggaatattggacaatgggcgcaagcctgatccagcaacgccgcgtggaggacgaaggccttcgggtcgtaaactcctgtcagttgggacgaaaagccgtcgattaatagtcggcggtcctgacggtaccagcagaggaagccccggctaactccgtgccagcagccgcggtaatacggggggggctagcgttattcggaattattgggcgtaaagggcgcgcaggcggcttggtaggtcaaaggtgaaatccctcagctcaactgaggaactgcctttgaaaccacctggctagaggctgggaggggatagcggaattcccggtgtagcggtgaaatgcgtagatatcgggaggaacaccagtggcgaaggcggctatctggaccagttctgacgctgaggcgcgaaagcgtggggagcagacaggattagataccctggtagtccacgctgtaaacgatgggcactcggtgttgcgggtattgacccctgcaatgccttagctaacgcgttaagtgccccgcctggggagtacggtcgcaaggctgaaactcaaaggaattgacgggggcccgcacaagcggtggagcatgtggtttaattcgatgcaacgcgaagaaccttacctgggcttgaacggtggtagatcgccctagaaacagggcttccacttcggtggctgccacagaggtgctgcatggctgtcgtcagctcgtgtcgtgagatgttgggttaagtcccgcaacgagcgcaacccctattcctagttgccagcgagtaatgtcsggaactctagggagactgccccggaaatcggggaggaaggtggggatgacgtcaagtcctcatggcctttatgtccagggctacacacgtgctacaatgggcggtacaaagggtcgcgacagcgcgagctcgagctaatcccagaaaaccgtcctcagttcggattgcagtctgcaactcgactgcatgaagttggaatcgctagtaatcccggatcagcatgccggggtgaatacgttcccgggccttgtacacaccgcccgtcacatcacgaaagtcggctgtaccggaagccggtgggctaaccttcgggaggcaactgtccatggtatggt
>AB240295_S000616395	Root;Bacteria;"Armatimonadetes";Armatimonadetes_gp2
agtttgatcatggctcaggacgaacgcttgcggcgtgcctaagaaatgcaagtcgagcgaggttcagccttcgggcgaagacctagcggcgaacggtcgcgtaacacgtaagcaacctgccctaaagtgggggatagccctccgaaaggaggattaataccgcatgtggatgctttctcgcatgtgagagcatctggagcagcaatgcgctttaggatgggcttgcggcctatcagctagttggtgtgggtaacggctcaccaaggcgacgacgggtagctggtctgagaggatggtcagcccggactgggactgagatacggcccagactcctacggggggcagcaattaggaatcttgcgcaatgggcgaaagcctgacgcagcgacgccgcgtgactgaatgaaagtctttcgggatgtaaaggtcttttgcaggggacgaaggaagtgacggtaccctgcgaataagctccggctaactacgtgccagcagccgcggtaatacgtaggagcgagcgttgtccgaatttactgggcgtaaagcgcgcgtaggcgggcttttaagttgtgggtgaaatcccgaggcttaacctcggagctgcctgcaaactggaagcctggaggtatggagagggaagtggaattcctggtgtagcggtgaaatgcgtagatatcaggaggaacacccgtggcgaaggcggcttcctggccatatcctgacgctgaggcgcgaaagctaggggagcgaacgggattagataccccggtagtcctagccgtaaacgatggatactaggtgttagaggtatcgacccctctagtgccggagctaacgcattaagtatcccgcctggggagtacgaccgcaaggttgaaactcaaaggaattgacgggggcccgcacaagcggtggagcatgtggtttaatacgtcactaaccgtagaaccttacccaggcttgacatctagggaatcttggtgaaagccaggagtgccttcgggagccctaagacaggtgttgcatggctgtcgtcagctcgtgtcgtgagatgttgggttaagtcccgcaacgagcgcaaccctcatccgatgttgccagcgtaaagtcgggaactcttcggaaactgcccgtgtaagcgggaggaaggtggggatgacgtcaagtcagcatggcccttacgcctggggctacacacatgctacaatgggcgctaacaaagggcagcaataccgcgaggtggagcgaatctcaaaaatgcgtcctcagttcggattgtagtctgcaactcgactacatgaagtcggaatcgctagtaaccgcaggtcagctaaactgcggtgaatacgttcccgggccttgtacacaccgcccgtcacgccacctgagttgtctgcacccgaagtcgatggcccaacccgcaagggagggagtcgccgaaggtgtggggagcgagggggacgaagtcgtaacaaggta
>EF457335_S000834760	Root;Bacteria;"Acidobacteria";Acidobacteria_Gp1;Gp1
aacgctggcggcgtgcctaacacatgcaagtcgaacgagaaagggtagcaatacctgagtaaagtggcgcacgggtgagtaacacgtgactaacctaccctggagtgggggataactgagggaaaccttagctaataccgcataacacctacgggtcaaaggagcaattcgctttgggagggggtcgcggccgattagttagttggcggggtaatggcccaccaagactgtgatcggtatccggcctgagagggcgcacggacacactggaactgaaacacggtccagactcctacgggaggcagcagtggggaattttgcgcaatgggggaaaccctgacgcagcaacgccgcgtggaggatgaagtacttcggtacgtaaactcccttcgatcgggacgataatgacggtaccggaagaagaagccccggctaacttcgtgccagcagccgcggtaatacgaggggggcaagcgttgttcggaattattgggcgtaaagggtgcgtaggcggtttggtaagtcttttgtgaaatctatgggctcaactcatagactgcaagggaaactgccgggcttgagtgtgggagaggtgagtggaatttccggtgtagcggtgaaatgcgtagatatcggaaggaacacctgtggcgaaagcggctcactggaccacaactgacgctgatgcacgaaagctaggggagcaaacag
>EF457474_S000834899	Root;Bacteria;"Acidobacteria";Acidobacteria_Gp1;Gp1
gatcctggctcagaatcaacgctggcggcgtgcctaacacatgcaagtcgaacgagaaagttccccgcaaggggatgagtcagtggcgaccgggtgagtaacacgtgactaacctaccctgaagcggggaatacctcgggaaaccggggctaataccgcataccttccagaggggaagatcctttggaggaaacgagcaatcggctttaggagggggtcgcgcccgattacggtagttggcggggtaacggcccaccaagcctttgatcggtagccggcctgagagggcgcacggccacactggaactgaaacacggtccagactcctacgggaggcagcagtggggaattttgcgcaatgggggaaaccctgacgcagcaacgccgcgtggaggatgaagtcccttgggacgtaaactcctttcgaccgggacgataatgacggtaccggtggaagaagccccggctaacttcgtgccagcasccgcggtaatacggggggggcaagcgttgttcggaattattgggcgtaaagggcgcgtaggcggcgcgtgcaagtctcctgtgaaatccccgggctcaacccggggcctgcaggggaaactgccgtgctggagtgtgggagaggtgagtggaattcccggtgtagcggtgaaatgcgtagatatcgggaggaacacctgtggcgaaggcggctcactggaccacaactgacgctgagggcgcgaaagctagggagcaaacag
>DQ898156_S001020396	Root;Bacteria;Cyanobacteria/Chloroplast;Chloroplast;Chloroplast;Streptophyta
ctcatggagagttcgatcctggctcaggatgaacgctggcggcatgcttaacacatgcaagtcggacgggaagtggtgtttccagtggcggacgggtgagtaacgcgtaagaacctgcccttgggaggggaacaacagctggaaacggctgctaataccccgtaggctgaggagcaaaaggaggaatccgcccgaggaggggctcgcgtctgattagctagttggtgaggcaatagcttaccaaggcgatgatcagtagctggtccgagaggatgatcagccacactgggactgagacacggcccagactcctacgggaggcagcagtggggaattttccgcaatgggcgaaagcctgacggagcaatgccgcgtggaggtagaaggcccacgggtcgtgaacttcttttcccggagaagaagcaatgacggtatctggggaataagcatcggctaactctgtgccagcagccgcggtaatacagaggatgcaagcgttatccggaattattgggcgtaaagcgtctgtaggtggctttttaagtccgccgtcaaatcccagggctcaaccctggacaggcggtggaaactaccaagctggagtacggtaggggcagagggaatttccggtggagcggtgaaatgcgtagagatcggaaagaacaccaacggcgaaagcactctgctgggccgacactgacactgagagacgaaagctagggtagcgaatgggattagataccccagtagtcctagccgtaaacgatggatactaggcgctgtgcgtatcgacccgtgcagtgctgtagctaacgcgttaagtatcccgcctggggagtacgttcgcaagaatgaaactcaaaggaattgacgggggcccgcacaagcggtggagcatgtggtttaattcgatgcaaagcgaagaaccttaccagggcttgacatgccgcgaatcctcttgaaagagaggggtgccttcgggaacgcggacacaggtggtgcatggctgtcgtcagctcgtgccgtaaggtgttgggttaagtcccgcaacgagcgcaaccctcgtgtttagttgccatcattgagtttggaaccctgaacagactgccggtgataagccggaggaaggtgaggatgacgtcaagtcatcatgccccttatgccctgggcgacacacgtgctacaatggccgggacaaagggtcgcgatcccgcgagggtgagctaactccaaaaacccgtcctcagttcggattgcaggctgcaactcgcctgcatgaagccggaatcgctagtaatcgccggtcagccatacggcggtgaattcgttcccgggccttgtacacaccgcccgtcacactatgggagctggccatgcccgaagtcgttaccttaaccgcaaggagggggatgccgaaggcagggctagtgactggagtgaagtcgtaacaaggtagccgtactggaaggtgcggctggatcacctccttt
>DQ898156_S001020393	Root;Bacteria;Cyanobacteria/Chloroplast;Chloroplast;Chloroplast;Streptophyta
tctcatggagagttcgatcctggctcaggatgaacgctggcggcatgcttaacacatgcaagtcggacgggaagtggtgtttccagtggcggacgggtgagtaacgcgtaagaacctgcccttgggaggggaacaacagctggaaacggctgctaataccccgtaggctgaggagcaaaaggaggaatccgcccgaggaggggctcgcgtctgattagctagttggtgaggcaatagcttaccaaggcgatgatcagtagctggtccgagaggatgatcagccacactgggactgagacacggcccagactcctacgggaggcagcagtggggaattttccgcaatgggcgaaagcctgacggagcaatgccgcgtggaggtagaaggcccacgggtcgtgaacttcttttcccggagaagaagcaatgacggtatctggggaataagcatcggctaactctgtgccagcagccgcggtaatacagaggatgcaagcgttatccggaattattgggcgtaaagcgtctgtaggtggctttttaagtccgccgtcaaatcccagggctcaaccctggacaggcggtggaaactaccaagctggagtacggtaggggcagagggaatttccggtggagcggtgaaatgcgtagagatcggaaagaacaccaacggcgaaagcactctgctgggccgacactgacactgagagacgaaagctagggtagcgaatgggattagataccccagtagtcctagccgtaaacgatggatactaggcgctgtgcgtatcgacccgtgcagtgctgtagctaacgcgttaagtatcccgcctggggagtacgttcgcaagaatgaaactcaaaggaattgacgggggcccgcacaagcggtggagcatgtggtttaattcgatgcaaagcgaagaaccttaccagggcttgacatgccgcgaatcctcttgaaagagaggggtgccttcgggaacgcggacacaggtggtgcatggctgtcgtcagctcgtgccgtaaggtgttgggttaagtcccgcaacgagcgcaaccctcgtgtttagttgccatcattgagtttggaaccctgaacagactgccggtgataagccggaggaaggtgaggatgacgtcaagtcatcatgccccttatgccctgggcgacacacgtgctacaatggccgggacaaagggtcgcgatcccgcgagggtgagctaactccaaaaacccgtcctcagttcggattgcaggctgcaactcgcctgcatgaagccggaatcgctagtaatcgccggtcagccatacggcggtgaattcgttcccgggccttgtacacaccgcccgtcacactatgggagctggccatgcccgaagtcgttaccttaaccgcaaggagggggatgccgaaggcagggctagtgactggagtgaagtcgtaacaaggtagccgtactggaaggtgcggctggatcacctcctt
>EF457307_S000834732	Root;Bacteria;"Acidobacteria";Acidobacteria_Gp15;Gp15
aacgctggcggcgtgcctaacacatgcaagtcgaacgagaaagctcgtagcaatacgggtgagtacagtggcgaccgggtgagtaacacgtggataacctaccttggagcagggaataaccctgggaaaccggggctaataccgcatgacacctggcgactgcggtcgcggggttgaaacctggcaacggggctcgaagaggggtccgcggccgattagctagttggtgaggtaacggcccaccaaggcgatgatcggtagccggcctgagagggcggtcggccacactggaactgaaacacggtccagactcctacgggaggcagcagtggggaattttgcgcaatgggggcaaccctgacgcagcaacgccgcgtggacgatgaagccccttggggtgtaaagtcctttcggcagggacgaaaccgggcaaccggttgacggtacctgaagaagaagccccggctaactccgtgccagcagccgcggtaatacggggggggcaagcgttgttcggaattactgggcgtaaagggtgcgtaggcggtgcggcaagtccggtgtgaaatctccgggcttaactcggagcggtcatcggaaactgccgtgctcgagtgtgggagaggagagtggaattcccggtgtagcggtgaaatgcgtagatatcgggaggaacaccagcggcgaaggcggctctctggaccacaactgacgctgaggcacgaaagctaggggagcaaacag
>DQ465910_S000703701	Root;Archaea;"Korarchaeota";"Candidatus Korarchaeum"
gggaacccctatcgggttcagactaagccatgcgagtcggctgggggcacttgcccctggcggcgcacggctcagtaatacgcggtcaacctaccctggggaccgggataacctcgggaaactgaggctaatcccggataggtgtggggtgctgaaatgccctcacgccaaaagtaggcgggaaatggaccgctgaggccccaggatgggaccgcggcctatcaggtagtaggtggggtaacggcccacctagcctacgacgggtacgggccctgagagggggagcccggagatgggcactgagacaagggtctaggccctaaggggtgcagcaggcgcgaaggttccgcaatgcccgaaagggcgacggagtgaacccgagtgccacccgctgagggtggctgttcccctgtgtaaaaagcagggggtagaaaggggagggcaaggctggtggcagccgccgcggtaaaaccagctccccgaggggttcccacgcatactgggcctaaagcgtccgtagccggccctgcaggtctgcagttaaatccgcctgtagacaggcgggctgctgcagatactgcagggctagggagcgggaggagccgggggtattcccgggggagcggtaaaatgcgtagatcccgggaggaccaccagtggcgaaggcgcccggcttgaacgcgtccgacggtgagggacgaaagctgggggagcaaaccggattagatacccgggtagtcccagccgtaaacgatgccggctaggtgctggccaaggtttcgaccttggccagtgtcgaagcgaaggcattaagccggccgcctgaggagtacggccgcaaggctgaaacttgaaggaattgacgggggggcaccacaaggggtgaatgcctgcggcttaactggactcaacgccgggaatcttaccgggggcgacagcaggatgaagtcaggctgaagaccttaccagacgcgctgaggggtggtgcatggccgtcgccagctcgtgccgtgaggtgtcctgttaagtcaggcaacgagcgagacccccgcccctagttgccagcggcctccttcgggagggaccgggcaaactagggggaccgcctccgaagaggaggaggaaggtgggggctacggcaggtcagtatgcccctaatcccccgggccgcacgcgggctgcaatgggcgggacagcgggatgcgaccccgagagggggagctaatccctcaaacccgctcgtagttgggatcgagggctgcaactcgccctcgtgaacccggaatccctagtaaccgcggttctccataccgcggtgaatacgtccctgccccttgtacacaccgcccgtcaactcacccgagtggagctggggcaaggtcccagctccaaaagagctgggatcgagccttggctccgcgagggggggt
>EF457389_S000834814	Root;Bacteria;"Acidobacteria";Acidobacteria_Gp17;Gp17
aacgctggcggcgtgcctaacacatgcaagtcgagcgcgaaaggggggcaactcccaagtagagcggcgaacgggtgagtaacgcgtgggtaatctacctttgggtggggaacaacaccgggaaactggtgctaataccgcataacatcgttgggccttcgggtctgacgatcaaagccggggaccgcaaggcctggcgcctaaagacgagcccgcgtccgattagctagttggcggggtaacggcccaccaaggcgacgatcggtagccggcctgagagggcggacggccacactgggactgagacacggcccagactcctacgggaggcagcagtggggaatttttcgcaatgggggaaaccctgacgaagcaacgccgcgtggaggatgaaggccttcgggttgtaaactcctgtcgaccgggacgaaagtagtctgacccaatacgtcaggctattgactgtaccggtggaggaagccacggctaactctgtgccagcagccgcggtaatacagaggtggcaagcgttgttcggaattactgggcgtaaagggcgcgtaggcggccctgtaagtcccgtgtgaaatccctcggctcaactgaggaactgcacgggatactgctaggcttgagttcgggagagggaagcggaattccgggtgtagcggtgaaatgcgtagatatccggaggaacaccggtggcgaaggcggcttcctggaccgatactgacgctgaggcgcgaaagctaggggagcaaacgg
>EU135004_S000933598	Root;Bacteria;"Armatimonadetes";Armatimonadetes_gp4
agtcgagcggcacttcgggtgcagcggcgaacggttgagtaacacgtcggcaacctgccccgtagtgggggataactcatcgaaatgtgggctaataccgcatgaggccccggctcgcctgagccggtggcgaaagcagcaatgcgctgcgggaggggccggcggcctatcagcttgttggtggggtaacggcctaccaaggcttcgacgggtagctggtctgagaggatggtcagccagacagggactgagacacggccctgactcctttggggggcagcaatgagggatattgcgcaatgggggcaaccctgacgcagcgacgccgcgtgggtgatgaagtccttcgggatgtaaagcccttttgccggggacgagaatggacggtacccggcgaataagccccggctaactacgtgccagcagccgcggtaatacgtagggggcaagcgttgtccggatttactgggcgtaaagcgcgtgtaggcggcgcgtcaagtcgggtgtgaaaccccggggctcaaccccgggcggccgcccgaaactggcgcgcttgaggacggaagaggggagtggaattcctggtgtagcggtgaaatgcgtagagatcaggaggaacacccgtggcgaaggcggctccctggtccgtccctgacgctgagacgcgaaagcgcggggagcgaacgggattagataccccggtagtccgcgccgtaaacgatggtcactaggtgtccgcggtatcgaccccgcgtgtgccggcgctaacgcattaagtgacccgcctggggagtacggccgcaaggttgaaactcaaaggaattgacgggggcccgcacaagcggtggagcatggggattaattcgtcactaaccgaagaaccttacccaggcttgacatccgcggaaagtccgtgaaagcggtaccccggcttcgaaagaagtcgccgcgagacaggtgttgcatggctgtcgtcagctcgtgtcgtgagatgttgggttaagtcccgcaacgagcgcaaccctcacgcgatgttgccagcgtcaagtcgggcactcttcgcgaactgcccgggtaaccgggaggaaggtggggatgacgtcaagtcggcatggcccttacgcctggggcttcacccatgctacaatgggcgctacagagggatgcaagaccgcgaggtggagccaatcccacaaaagcgctctcagttcggattgcaggctgcaactcgcctgcatgaagtcggaatcgctagtaaccgccggtcagctaaacggcggtgatacgttcccgggcattacacaccg
>AY193129_S000401280	Root;Bacteria;OP11;OP11_genera_incertae_sedis
ggtgaacgctggcggcgtgcattaggcatgcaagtagaacgagatagcttcggctatctagttgcgaacgactgagtaacacgtaggaatctaccttttggtggggaatacccatgggaaaccatggctaataccgcataagatctccggatgaaagggcttaactgcccgccgaaagaggagcctgcgtaccatcagtttgttggtagggtaacggcctaccaagactacgacggttagggggtgtgagagcatgaccccccagagaggcactgagacacgggcctcacatctacggatggcagcaaccgggaatcgtgcgcaatggacgaaagtctgacgccgcgacgccgcgtgtgggatgaaggtcttcggattgtaaaccacttttgtttgagtcgagagactcttaagaataagcgcccgctaactacgtgccagcagctgcggtaatacgtagggcgcaagcgttgcccggatttattgggcgtaaagggttccgtaggcgtcttggcaagttattcttcaaatactggggctcaacctcaggcaggggagtaatactgccaggattgaaatatttcggggctactagaactatcggtgtaggggtgaaatccgttgatatcgataggaattccaagggcgaaggcgggtagctaggaataatttgacgctgatggacgaaagctagggtagcgaaagggattagagacccctgtagtcctagccgtaaacgatgctcgctagctctccggttcctcgttcgcgaggtgctggtgggcgtaagctaacgcgtgaagcgagccgcctggggagtacgaacgcaagtttaaaactcaaaggaattgacggggacctgcacaaccagtggagcatgtggtttaattcgaaacgaaccgaagaaccttacccgggtttgacattctactcttaatgcttcttagagataggatagaaattcaaatttatttgaatggggtagaacaggtgttgcatggccgtcgtcagctcgtgccgtgggagtgttcccttaagtggggcaacaaggg
>AY193147_S000401298	Root;Bacteria;OD1;OD1_genera_incertae_sedis
ggtgaacgctggcggcgtggataaggcatgcaagtcgaatggggttagacccatggcagacgaggtagtaacacgtaggtacgtaccccaaagtcagacataaccagtcgaaagactggataatatctgatggtcccgcaagggtaaagatttatcgctttgggagcggcctgcgtagtatcagcttgttggtaaggtaaaagcttaccaaggctatgacgcttaggggaggtgagggcctgacccccaccgatggaactgcgacacggtccatactcctacgggaggctgcagccgagaatattccgcaatgggcgaaagcctgacggagcgacgccgcgtgaaggatgagggccctcgggtcgtaaacttcttttatgagggaggaaattttgacgttacctcatgaataaggagctcctaattccgtgccagcaggagcggtcatacggaagcttcgagcgttacccggaatcactgggcgtaaagggtgtgtaggtggtttagttagtcttctgttaaagacccgggctcaacccgggaagtgcggaggaaacggctaaactagagtgtgagagaggtgaacggaactcatagtgtaggagtgaaatccgttgatattatggggaacaccagaggcgaaggcagttcactggctcattactgacactgagacacgaaagcgtgggtagcgaacgggattagataccccggtagtccatgccctaaacgatcctaactagctttggggagtatcgaccctctccgaggcaaagctaacgcgttaagttaggcgcctgggtagtacgagcgcaagcttaaaactcaaaggaatagacggggactcgcacaagcggtggagcgtgcggcttaattcgtcgctaagcgaagaacctcaccaaggctagaaatctaggggaagactagtagaaacattagtcgcctgcgggctcctagacaggtgatgcatggccgtcgtcagttcgtggtttgaattgtaccg
>EU135010_S000933604	Root;Bacteria;"Armatimonadetes";Armatimonadetes_gp4
acgacgaacgctagcggcgtgcctaaggtatgcaagtcgagcggggggcttcggcccccagcggcaaacggtcgagtaacacgtagacaacctgcccggaagacggggataaccgcccgaaagggcggctaataccggatgtggaaggaagcggcctcgcttcttctctaaacgatggcgcaagccttcggcttccggatgggtctgcggcctatcagctagttggtggggtaacggcctaccaaggcgacgacgggtagctggtctgagaggatgaccagccggacggggactgagacacggccccgactccttcgggaggcagcaatgaggaatattgcgcaatgggggaaaccctgacgcagcgacgccgcgtgggcgaggaagtccttcgggatgtaaagcccttttgttggggacgaacggcgcaagccttgacggtacccaacgaataagccccggctaactacgtgccagcagccgcggtaatacgtagggggcaagcgttgtccggatttactgggcgtaaagagcgcgtaggtgggagagcaagtccggtgtgaaagcccccggctcaaccggggaaggtcgctggaaactgcgcttcttgaggtggacagagggaagtggaattcctggtgtagcggtgaaatgcgtagatatcaggaggaacacccatggcgaaggcagcttcctgggtccagcctgacgctgaggcgcgaaagcgtggggagcgaacgggattagataccccggtagtccacgccgtaaacgatggtcactaggtgtatggggtatcgaccccccatgtgccgcagctaacgcaataagtgacccgcctggggagtacggccgcaaggttgaaactcaaaggaattgacgggggcccgcacaagcggtggagcatgtggattaatacgtcactaaccgtagaaccttacccaggcttgacatctcgggaaccctcctgaaagggaggggtgcctcgcaagaggagcccgaagacaggtattgcatggctgtcgtcagctcgtgtcgtgagatgttgggttaagtcccgcaacgagcgcaacccctgccccgtgttgccagcgttaagtcgggcactctcgggggaccgctgcgtaagttagaggaaggtggggacgacgtcaagtcagcatggcccttacgcctggggcttcacacatgctacaatggccagtacaaagggttcctaacccgcgagggggcggcaatcccaaaaagctggtcccagttcggatcgcaggctgcaactcgcctgcgtgaagtcggaatcgctagtaaccgccggtcagctatacggcgggaatacgttcccgg
>Z95725_S000019607	Root;Bacteria;"Acidobacteria";Acidobacteria_Gp6;Gp6
agagtttgatnntggctcagaatcaacgctggcggcgtgcctaacacatgcaagtcgaacgcgaaagcccgcaagggtaagtagagtggcaaacgggtgagtaacacgtgggtgacctgccttcgagtgggggataacgtcccgaaagggacgctaataccgcatgacatcctgctcttggacgagcggagatcaaagctagggatcgcaagacctggcgcttgaagaggggcccgcgtctgattagctagttggtgaggtaacggctcaccaaggcgacgatcagtatccggcctgagagggcggacggacacactgggactgagacacggcccagactcctacgggaggcagcagtggggaattgttcgcaatgggcgcaagcctgacgacgcaacgccgcgtggaggatgaagatcttcgggtcgtaaactcctgtcgagcgggaagaacgtttcgtgggtgaatagcccgcggaagtgacggtaccgctaaaggaagccccggctaactccgtgccagcagccgcggtaatacggggggggcaagcgttgttcggaattactgggcgtaaagggctcgtaggtggccaactaagtcagacgtgaaatccccaggcttaacctgggaactgcgtctgatactggatggcttgaattcgggagagggatgcagaattccaggtgtagcggtgaaatgcgtagatatctggaggaataccggtggcgaaggcggcatcctggaccgagattgacactgaggagcgaaagctaggggagcaaacgggattagataccccggtagtcctagccctaaacgatgaatgcttggtgtgacgggtatcgatccctgtcgtgccgaagctaacgcattaagcattccgcctggggagtacggtcgcaaggctgaaactcaaaggaattgacgggggcccgcacaagcggtggagcatgtggttcaattcgacgcaacgcgaagaaccttacccaggctcgaacggcattggacatccggcgaaagccggctcccgcaagggccgatgtcgaggtgctgcatggctgtcgtcagctcgtgtcgtgagatgttgggttaagtcccgcaacgagcgcaacccttgtccgctgttgccatcaggttaagctgggcactctgcggagactgccggtgataaaccggaggaaggtggggatgacgtcaagtcagcatggcctttatgtctggggctacacacgtgctacaatggcaggtacaaaccgtcgcgatgccgcgaggtggagctaatcggagaaaacctgtctcagttcggattgtaggctgcaactcgcctgcatgaagttggaatcgctagtaatcgcggatcagcacgccgcggtgaatacgttcccgggccttgtacacaccgcccgtcacatcacgaaagccggctgtactagaagtcgccgcgttaacccgcaagggggataagcgcctaaggtatggtcggtgattggggtgaagtcgtaacaaggtagctgtaggagaacctgtggctggatcacctcctt
>AY274137_S000405252	Root;Bacteria;"Acidobacteria";Acidobacteria_Gp7;Gp7
agagtttgatcatggctcagaatgaacgctggcggcgtgctttacacatgcaagtcgagcgaggcgtgtagcaatacacagtcgagcggcgaacgggtgagtaacacgtggatcatctaccttcaggtgggggataacccggggaaactcgggctaataccgcataacatcgtgagatcaaaggggcgcaagtcccgccagaagaggagtccgcgttcgattagctagttggtagggtaatggcctaccaaggcgacgatcgatagccggcctgagagggtgatcggccacactggaactgagacacggtccagactcctacgggaggcagcagtggggaattttgcgcaatgggcgaaagcctgacgcagcaacgccgcgtggaggatgaaggtctttggattgtaaactcctgtcagcagggaaaaaggggtctggccacaccagatcattgattgtacctgcagaggaagccccggctaactctgtgccagcagccgcggtaatacagagggggcaagcgttattcggaattattgggcgtaaagggcgcgtaggcggcttggcaagtggaaggtgaaatccctcggctcaaccgaggaactgccttctaaactgctttgattgagtccgggagaggtcagtggaattcccagtgtagcggtgaaatgcgtagatattgggaggaacaccagtggcgaaggcggctgactggaccggtactgacgctgaggcgcgaaagcgtggggagcaaacgggattagataccccggtagtccacgccgtaaacgatgaatgcttggtgtagcgggtatcgacccctgctgtgccgaagtcaacacattaagcattccgcctggggagtacggtcgcaaggctgaaactcaaaggaattgacgggggcccgcacaagcggtggagcatgtggtttaattcgaagcaacgcgaagaaccttacctgggtttgaatgtcaggtgtaagcctcagagatgaggtcccctcttcggaggcacctggcgaggtgctgcatggctgtcgtcagctcgtgtcg
>AF145827_S000338686	Root;Bacteria;TM7;TM7_genera_incertae_sedis
gatgaacgctggcggcgtgcctaatacatgcaagtcgagcggtaaggctttcacaatttgctgaaacggtgagacaggtcgcggaatctcgaagagatttcgcatctaaaacgaagtgatgaacttcggtctaccaccaatccaaatctaggcagaggaggagtttgagcaaaatgtgaaagtacacgagcggcggacggctgagtaacgcgtaggaacataccccaaagtgagggataagcaccggaaacggtgtctaataccgcatgtgctcttcggagtaaagctttatgcgctttgggaatggcctgcgtatgattagttagttggtgaggtaatggctcaccaagacgatgatcattagctggtctgagaggatgatcagccagactgggactgagacacggcccagactcctacgggaggcagcagtagggaattttccacaatgggcgaaagcctgatggagcaacgccgcgtgcaggatgaaggctttagggtcgtaaactgcttttatttgtgacgattatgacggtaacaaatgaataaggacctgctaactacgtgccagcagccgcggtcatacgtggggtccaagcgttatccggaattactgggcgtaaagagttgcgtaggtggcagagtaagtaggtagtgaaagcgtcccgctcaacgggataaacattatctaaactgctcagcttgagcatagaagaggtagctggaatttctagtgtaggagtgaaatccgtagatattagaaggaacaccgatggcgtaggcaggctactggtctattgctgacactaaggcacgaaagcgtggggagcgaactggattagatacccaggtagtccacgccgtaaacgatggatgctagctgttatcagtatcgaccctggtagtagcgaagctaacgcgttaagcatcccgcctgtggagtacgagcgcaagcttaaaacataaaggaattgacggggacccgcacaagcggtggagcgtgttgtttaattcgatggtaagcgaagaaccttacccaggcttgacatcctgccaagttcgccgaaaggcgagtgtgccttcgggccgcagtgacaggtgatgcatggccgtcgccagctcgtgtcgtgagatgtttggttaagtccattaacgagcgcaacccttatagttagttgtatttttctagctagactgccctggtaacagggaggaaggaggggatgatgtcgggtcagtatttcccttacgtctggggctacaaacacgctacaatggccggtacaaagggctgccaaatcgcaagacggagcaaatcccatcaaaaccggtctcagttcggattgggggctgaaactcgcccccatgaagtcggaatcgctagtaacggtaggtcagcacactaccgtgaatacgttcccgggtcttgtacacaccgcccgtcaaaccatgaaagtcaccaatacctgacgtctagtcttagactggcctaaggtaggggggatgattggggtt
>AP004638_S000617956	Root;Bacteria;Cyanobacteria/Chloroplast;Chloroplast;Chloroplast;Streptophyta
ttccatggagagtttgatcctggctcaggatgaacgctggcggcatgcttaacacatgcaagtcggacggaaagcatcccagtggtgctttcagtggcggacgggtgagtaacgcgtaagaacccgccctggggagggggataaccgctggaaacggctgctaataccccataggctgaggagcaaaaaggaggaataatccgcccaaggaggggcttgcgtctgattagctagttggtgaggcaatggctcaccaaggcgacgatcagtagctggtccgagaggatgatcagccacactgggactgagacacggcccagactcctacgggaggcagcagtgaggaattttccgcaatgggcgaaagcctgacggagcaatgccgcgtggaggtagaaggcctacgggtcgtaaactccttttctcggagaagaagcaatgacggtatctgaggaataagcatcggctaactctgtgccagcagccgcggtaagacagaggatgcaagcgttatccggaatgattgggcgtaaagcgtctgtaggtggcttctcaagtccgccgtcaaatcccagggctcaaccctggacgggcggtggaaactactaagctagagtacggtaggggcagagggaatttccggtggagcggtgaaatgcgtagagatcggaaagaacaccaatggcgaaagcactctgctgggccgacactgacactgagagacgaaagctaggggagcgaatgggattagataccccagtagtcctagccgtaaacgatggatactaagcgttgtgcgtattgacccgtgcagtgctttagctaacgcgttaagtatcccgcctggggagtacgttcgcaagaatgaaactcaaaggaattgacgggggcccgcacaagcggtggagcatgtggtttaatccgatgcaacgcgaagaaccttaccagggcttgacaggtttgtgaatcttcttcaaaaggaagagttccttcgggaacgcagacacaggtggtgcatggctgtcgtcagctcgtgccgtaaggtgttaggttaagtcccgcaacgagcgcaaccctcgtgtttagttgccattactgagtttggaaccctaaacagactgccggtgataagccggaggaaggtgaggatgatgtcaagtcggcatgccccttacgccctgggcgacacacgtgctacaatggacgggacaaagggtcgcgaccccgcgagggcaagctaacctcaaaaacccgaccccagttcggattgcaggctgcaactcgcctgcatgaagccggaatcgctagtaatcgccggtcagccatacggcggtgaatacgttctcgggccttgtacacaccgcccgtcacactatgggagctgaccatgcccgaagtcattaccctaaccgcaaggagggggatgccgaaggcagggctagtgactggagtgaagtcgtaacaaggtagccgtactggaaggtgcggctggatcacctccttt
>AY225642_S000403102	Root;Bacteria;"Acidobacteria";Acidobacteria_Gp10;Gp10
gagcgcgaaagtgaccttcgggtcgcgagtagagcggcgaacgggtgagtaacgcgtgggtaatctgccctagagtggggaacaacttggggaaactcgagctaataccgcatacgaccacggaatcacgataccgtggggaaagacagccaattcttgaaagctgtcgctcttggatgaacccgcgtccgattagcttgttggtggggtaatggcctaccaaggctacgatcggtagccggcctgagagggtgatcggccacactggaactgagacacggtccagactcctacgggaggcagcagtggggaatattgcgcaatgggggaaaccctgacgcagcaacgccgcgtgaaggatgaaggccttcgggtcgtaaacttctgtcagatgggaagaaggtctgtaggttaagagctagcagacttgacggtaccatcagaggaagccccggctaactccgtgccagcggccgcggtaatacggagggggcaagcgttattcggatttattgggcgtaaagggcgcgtaggcggcttgataagtcaaaggtgaaatccctcggctcaaccgaggaactgcctttgaaactgtctggctagagtccgggagagggtagcggaatttccagtgtagcggtgaaatgcgtagatattggaaggaacaccagtggcgaaggcggctacctggaccggcactgacgctgaggtgcgaaagcgtggggagcaaacaggattagataccctggtagtccacgctgtaaacgatggtcactcggtgctgcgggtatcgacccctgcagtgccttagctaacgcgttaagcgacccgcctggggagtacggtcgcaaggctgaaactcaaaggaattgacgggggcccgcacaagcggtggagcatgcggtttaattcgatgcaacgcgcaagaaccttacctgggtttaaaccgtagaggaccgttccagaaatggatctttcccttcggggacctctatggaggtgctgcatggctgtcgtcagctcgtgtcgtgagatgttgggttaagtcccgcaacgagcgcaacccctatccttagttgccatcagttcggctgggaactctaaggagactgccccggaaatcggggaggagggtggggatgacgtcaagtcctcatggcctttatgtccagggctacacgcgtgctacaatgggcggtacaacgggttgcgatgtcgcgaggctgagctaatcccttaaagccgtcctcagttcggattgcagtctgcaactcgactgcatgaaggtggaatcgctagtaatcccggatcagcacgccggggtgaatacgttcccgggccttgtacacaccgcccgtcacatcacgaaagtcggttgtaccggaagccggtgggctaacctcgggaggcagctgtcaatggtatgatcggcgattggg
>AF523990_S000431354	Root;Bacteria;"Acidobacteria";Acidobacteria_Gp1;Gp1
aaccaggcttcggcctggggcaaagccgcgaacgggtgagtaacacgtgggtaacctgccccgatgattgggacaacccgaggaaactcgggctaataccgaatgtgccctccgacctcaaggtcgctggggaaaggaagcttcggcctccgcatcgggatgggcccgcggcccattagcttgttggtgaggtaacggctcaccaaggcgacgatgggtagctggtctgagaggacgatcagccacactgggactgagacacggcccagactcctacgggaggcagcagtggggaattttgcgcaatgggggaaaccctgacgcagcaacgccgcgtggaggatgaagtcccttgggacgtaaactcctttcgaccgggacgattatgacggtaccggatgaagaagccccggctaacttcgtgccagcagccgcggtaatacgaggggggcgagcgttgttcggaattattgggcgtaaagggtgcgtaggcggttccgcaagtcttgtgtgaaatcttcgggctcaactcgaagcctgcacaggaaactacggggcttgagtgtgggagaggtgagtggaattcccggtgtagcggtgaaatgcgtagatatcgggaggaacacctgtggcgaaagcggctcactggaccataactgacgctgatgcacgaaagctgggggagcaaacaggattagataccctggtagtcccagccctaaaccatgattgcttggtgtgacgggtacccaatcccgccgtgccgaagctaacgcgataagcaatccgcctggggagtacggtcgcaaggctgaaactcaaaggaattgacgggggcccgcacaagcggtggagcatgtggtttaattcgacgcaacgcgaagaaccttacctgggctcgaaatgtagtggaccggggtagaaatatcccttccccgcaaggggccgctatataggtgctgcatggctgtcgtcagctcgtgtcgtgagatgttgggttaagtcccgcaacgagcgcaacccttatctccagttgctaccatttagttgagcactctggcgaaaccgcctcggataacggggaggaaggtggggatgacgtcaagtcctcatggcctttatgtccagggctacacacgtgctacaatggccggtacaaaccgttgcaaacccgcgagggggagctaatcggaaaaagccggcctcagttcggatcgcagtctgcaactcgactgcgtgaagctggaatcgctagta
>EF457305_S000834730	Root;Bacteria;"Acidobacteria";Acidobacteria_Gp17;Gp17
aacgctggcggcgtgcctaacacatgcaagtcgagcgcgaaagggggggcaactccccgagtagagcggcaaacgggtgagtaacgcgtgggtgatctaccttcgagtggggaacaacaccgggaaactggtgctgataccgcatgacatcccgggtcacaccgggatcaaagctggggaccgaaaggcctggcgcttgaagacgagcccgcgtccgattagctagttggcggggtaacggcccaccaaggcgacgatcggtagccggcctgagagggcggacggccacactgggactgcgacacggcccagactcctacgggaggcagcagtggggaatttttcgcaatgggcgcaagcctgacgaagcaacgccgcgtggaggatgaaggccttcgggtcgtaaactcctgtcgaccgggacgaaagcagtctggccgaacaagccgggctgttgactgtaccggtggaggaagccacggctaactctgtgccagcagccgcggtaatacagaggtggcaagcgttgttcggaattactgggcgtaaagggcgcgtaggcggtccgctaagtcccgcgtgaaagcccccggctcaactggggaactgcgcgggaaactgacggacttgagttcgggagagggaagcggaattccgggtgtagcggtgaaatgcgtagatatccggaggaacaccggtggcgaaggcggcttcctggaccgacactgacgctgaggcgcgaaagctaggggagcaaacg
>FM866305_S001197998	Root;Bacteria;"Armatimonadetes";Chthonomonadetes;Chthonomonadales;Chthonomonadaceae;Chthonomonas/Armatimonadetes_gp3
gaacgcttgcggcgtgcctaagaaatgcaagtcgagcggggagctagatttcggtttagcttctagcggcgaacggtcgcgtaacacgtaagcaacctgccccgaagaccgggacaacagctcgaaagggctgctaataccggatgtggccactgggagacatctcttggtgattaaatccagccagtaatggtatgggcttcgggaggggcttgcggcctatcagctagttggtggggtaacggcctaccaaggcgacgacgggtagctggtctgagaggacggccagccggactgggactgagatacggcccagactcctacggggggcagcaattaggaatcttgcgcaatgggcgaaagcctgacgcagcgacgccgcgtggaggaggaagtccttcgggatgtaaactcctttttccagggaagaaatggctgaaatatgcctatgacggtacctggtgaataagccccggctaactacgtgccagcagccgcggtaatacgtagggggcgagcgttgtccgaagttactgggcgtaaagcgcgcgtaggcgggggattaagtgagaggtgaaaggctggggctcaactccatgcagtgcctctcatactggtcttcttgagggcggtagggagaagtggaatggctggtgtagcggtgaaatgcgtagatatcagtcggaacaccggtggcgaaggcggcttcttgggccgttcctgacgctgaggcgcgaaagctgggggagcgaacgggattagataccccggtagtcccagccgtaaacgatggatactaggtgtcgggggtatcgacccccccggtgccgcagctaacgcattaagtatcccgcctggggagtacggccgcaaggttgaaactcaaaggaattgacgggggcccgcacaagcggtggagcatgttgtttaatacgtcactaaccgtagaaccttaccagggcttgacatctggcgaccgccggtgaaagccggttttcggagcaatccgacgccaagacaggtgttgcatggctgtcgtcagctcgtgtcgtgagatgttgggttaagtcccgcaacgagcgcaaccctcaccccatgttgccagcgagtcatgtcgggaactcttggggaactgcctgggtaaccgggaggaaggtggggatgacgtcaagtcagcatggcccttacgccctgggctacaaacatgctacaatggacggtagacaaagggatccgagcccgcgaggtggaggcaatctcaaaaatccgttcccagttcagatcgcaggctgcaactcgcctgcgtgaagttggaatcgctagtaaccgcagatcagctaagctgcggtgaatacgttcccgggccttgtacacaccgcccgtcacgtcacctgagttgtctgcacccgaagtcggtggagcaacccgcaagggagctagcggccgaaggtgtggggagcgagggg
>AF001479_S000386878	Root;Bacteria;Cyanobacteria/Chloroplast;Cyanobacteria;Family II;GpIIa
cgctggcggcgtgcttaacacatgcaagtcgaacgaaccttcgggttagtggcggacgggtgagtaacgcgtgagaatctgccctcaggagggggataacggttggaaacgaccgctaatyyccyatatgccgcgaggtgaaatgaatttcgcctgaggatgagctcgcgtctgattagctagttggtggggtaaaggcttaccaaggcatcgatcagtagctggtctgagaggatgatcagccacactgggactgagacacggcccagactccttcgggaggcagcagtggggaattttccgcaatgggcgaaagcctgacggagcaacgccgcgtgagggatgaaggcctctgggctgtraaccyyttttatcaaggaagaaygatctgacggtacttgatgaataagccacggcthattccgtgccagcagccgcggtaatacgggagtggcaagcgttatccggaattattgggcgtaaagcgtccgcaggcggcccttcaagtctgctnttaaaaagtggagcttaactccatcatggcagtggaaactgttgggyytgagtgtggtaggggcagagggaattcccggtgtagcggtgaaatgcgtagatatcgggaagaacaccagtggcgaaggcgctctgctgggccatcactgacgctcatggacgaaagccaggggagcgaaagggattagatacccctgtagtcctggccgtaaacgatgaacactaggtgtcgggggaatcgaccccctcggtgtcgtagccaacgcgttaagtgtnccgcctggggagtacgcacgcaagtgtgaaactcaaaggaattgacgggggcccgcacaagcggtggagtatgtggtttaattcgatgcaacgcgaagaaccttaccagggtttgacatcctgcgaatctcttggaaacgagagagtgncttcgggaacgcagtgacaggtggtgcatggctgtcgtcagctcgtgtcgtgagatgttgggttaagtcccgcaacgagcgcaacccacgyttttagttgccagcatttagttgggcactctagagagaccgccggtgataaactggaggaaggtgtggatgacgtcaagtcatcatgccccttacatcctgggctacacacgtactacaatgctacggacawagggcagcaagttcgcgaggacaagcaaatcccataaaccgtggctcagttcagatcgtaggctgcaactcgcctacgtgaaggaggaatcgctagtaatcgcaggtcagcatac
>EF457400_S000834825	Root;Bacteria;"Acidobacteria";Acidobacteria_Gp3;Gp3
aacgctggcggcgcgcataacacatgcaagtcgagcgagaaaggggcaacctgagtaaagcggcgtacgggtgagtaacacgtggatcatctacccttttgtggggaataactctgggaaaccggagctaataccgcataagtccgagaggagaaagcagcaatgcgcagaaggaggagtccgcggccgattagctagttggtgaggtaatggctcaccaaggcaacgatcggtagccggcctgagagggcacacggtcacactggcactgagacacgggccagactcctacgggaggcagcagtggggaatcttgcacaatgggggaaaccctgatgcagcgacgccgcgtgagcgatgaagcccttcggggtgtaaagctctttcgacgggaacgataatgacggtacccggagaagaagctgcggctaactacgtgccagcagccgcggtaatacgtaggcagcaagcgttgttcggagttactgggcgtaaagagtacgtaggcggtttgctaagtctggtgtgaaatctcctggcttaactgggagggtgcgctagatactggcaggcttgagtatgggagaggagagtggaattcctggtgtagcggtgaaatgcgtagatatcaggaggaacgccggtggtgtagacggctctctggaccattactgacgctgaggtacgaaagcgtgggtagcaaacag
>AY250867_S000404615	Root;Bacteria;"Acidobacteria";Acidobacteria_Gp4;Gp4
aatcaacgctggcggcgtgcctcagacatgcaagccgaacgattaaagctctcttcggagagtgtatagagtggcgcacgggtgagtaacacgtaagtaatctacctcggggtggggaataacgttcggaaacgaacgctaataccgcataatgcagcggcttcttatgaagacagttgttaaagcatttatgtgcctggagaggagcttgcggcagattagctagttggtaaggtaatggcttaccaaggcgacgatctgtagccgacctgagagggtggtcggtcacactgacactgaataacgggtcagactcctacgggaggcagcagtcgggaattttgggcaatgggcgaaagcctgacccagcaacgccgcgtgaaggatgaagtatttcggtatgtaaacttcgtaaaaataggaagaataaatgacggtactatttgtaaggtccggctaactacgtgccagcagccgcggtaatacgtagggaccaagcgttgttcggatttactgggcgtaaagggcgcgtaggcggcgtgacaagtcacttgtgaaatctccgggcttaactcggaacggtcaagtgatactgttgtgctagagtacagaaggggcaatcggaattctcggtgtagcggtgaaatgcgtagatatcgagaggaacaccagaggcgaaggcggattgctgggctgatactgacgctgaggcgcgaaagctagggtagcaaacgggattagataccccggtagtcctagccctaaacgatgaatacttggtgtctggagtttaattctctgggtgccgtcgctaacgtttttggtattccgcctggggagtacgcacgcaagtgtgaaactcaaaggaattgacggggacccgcacaagcggtggagcatgtggtttaattcgacgcaacgcgaagaaccttacctggactagaatgtgagggaaggttacttaatcgtaaccgtccgggcaaccggacccgaaacaaggtgctgcatggctgtcgtcagctcgtgtcgtgagatgttgggttaagtcccgcaacgagcgcaacccttattgatagttgccaacaggtaatgctgggaactctatcaagactgccgttgataaaacggaggaaggtggggatgatgtcaagtcatcatggcctttatgttcagggctacacacgtgctacaatggttggtacaaaacgtcgcaatctcgtaagagtgagctaatcgcttaaaaccaatctcagttcggattgaagtctgcaactcgacttcatgaagttggaatcgctagtaatcgcggatcagcatgccgcggtgaatacgttcccgggtcttgtacacaccgcccgtcacatcacgaaagtaggttgtactagaagtagccgggctaacccttcggggaggcaggttactacggtatgatttatgattggggtg
>AJ390441_S000127314	Root;Bacteria;WS3;WS3_genera_incertae_sedis
tggcgaacgggacagtaacgcgtgggaaacctgccctgcagtgggggataacacttccaacgaggtgctaataccgcatacgacctccggtcgcatgaccggtcggtgaaaggtggcctctgtttacaagctgccgctgctggatggtcccgcgtcccattagctagttggtagggtaacggcctaccaaggctgcgatgggtaggcggcctgagagggtgaccgccgtcactgggactgagatacggcccagactcctacgggaggcagcagtcgagaagcttcggcaatgggcgaaagcctgaccgagcgacgccgcgtgagcgatgaaggccctagtggttgtaaagctctgtcagattgggaataaacgccgggggtgaatagcctccggaactgaaggtaccgtcagaggaagcaccggctaactccgtgccagcagccgcggtaatacggagggtgcaagcgttgttcggattcactgggtataaagggttcgtaggcggccctgtaagtcagaggtgaaagctgccggctcaactggcaaactgcctttgaaactgtggggcttgagtacgggagaggaaggcggaattccaggtgtagcggtgaaatgcgtaaatatctggaggaacaccggtggcgaaggcggccttctggtccggtactgacgctgaggaacgaaagccaggggagcaaacgggattagataccccggtagtcctggccgtaaacgatgggcactaggtgttggaggagtctaccccttcagtgccgtagctaatgcattaagtgccccacctggggagtacggtcgcaaggctgaaactcaaaggaattgacgggggcccgcacaagcggtggagcatgtggttcaattcgatgcaacgcgaagaaccttaccgggacttgacatgcaggggacaggtgtggaaacacaccctccttcgggtccctgcacaggtgctgcatggctgtcgtcagctcgtgtcgtgaaatgttgggttaagtcccgcaacgagcgcaacccctgtccttagttgccatcaggtaatgctgggaactctaaggagactgccggtgacaaaccggaggaaggtggggacgacgtcaagtcatcatggcccttacgtcccgggctacacacgtgctacaatggccagtacaaagggcagcaataccgcgaggtggagcgaatcccaaaaagctggtctcagttcggattgtagtctgcaactcgactacatgaagccggaatcgctagtaatcgcgcatcagcacggcgcggtgaatacgttcccgggccttgtacacaccgcccgtcaagtcacccgagtcggctgcaccccaagtcgttgagctaacccgcaagggaggcaggcgcccaaggtgtggttggtaa
>M59122_S000436485	Root;Bacteria;Firmicutes;Clostridia;Halanaerobiales;Halobacteroidaceae;Sporohalobacter
nnnnnnncggagagtttgatcctggctcaggacgaacgctggcggcgtgcctaacacatgcaagttgcgcgagaaagctgccttcgggtagttagtaaagcggcggacgggtgagtaacgcgtgagtaatctacctttaagttcggtataacttttcgaaaggaaagctaattccggatattatactttctgcacaagcagattgtattaaagacggctttgccttcgcttaaagatgagctcgcgtcccattagcttgttggtgagataacagctcaccaaagctacgatgggnagccgacctgagagggtgatcggccacactgggactgagacacggcccagactcctacgggaggctgcagtggggaatcttccgcaatgagcgaaagcttgacggagcgacgcngcgtgagtgatgaaggctttcgagtcgtaaagctcagtcctcagggaagaacatcccggttggaaatacctaccgggcttgacggtacctgagaagaaagctccggctaactacgtgccagcagccncggtaatacgtagggagcaagcgttgtccggaatcattgggcgtaaagggtgcgcaggcggcctggcaagtcaagtgtgaaatgtatcggcttaaccgatacactgcgcttgaaactgtcagacttgagggcaagagaagagagcggaattcctagtgtagcggtgaaatgcgtagatattaggaagaacaccagtggcgaaagcggctctctggcttgaccctgacgctgaggcacnaaagctaggggagcgaacgggattagataccccggtagtcctagctgtaaacgatggatactaggtgttgggggttcaactccctcagtgctgcagttaacgcgttaagtatcccgcctggggattacgaccgcaaggttgaaactcaaaggaattgacgggggcctgcacaagcggcggagcatgtggtttaattcgaannaacgcgcagaaccttaccagggcttgacatcccgtgactatttgtcaacagcaaagttcagctctttgagctgcacggtgacaggtggtgcatggctgtcgtcagctcgtgtcgtgagatgttgggttaagtcccgcaacgagcgcaacccctatccttagttgccagcatttagttggggactctagggagactgccagtcaaaaactggaggaaggtggggacgacgtcaagtcatcatgccccttatgctctgggctacacacgtgctacaatggcctgtacaggaggctgctacaccgcaaggtggagccaatcctcaaaacaggtcccagttcggattgcaggctgcaactcgcctgtatgaagctggagtcgctagtaatcgcggatcagaatgccgcggtgaattcgttcccaggcnttgtacacaccgcccgtcacaccacccgagttggatgcaccagaagtcgcctacgggcgccgaaggtgtgtccaataagnnnnnnnnnnnngtaacaagnnnnnnnnnnnnnnnnnnnnnnnnngatcacctcctttct
>X78681_S000004780	Root;Bacteria;Cyanobacteria/Chloroplast;Cyanobacteria;Family VIII;GpVIII
gatgaacgctggcggtatgcttaacacatgcaagtcgaacgaagtcttttagacttagtggcggacgggtgagtaacgcgtgagaatctgcctcgaggatggggacaacagttggaaacgactgctaatacccaatatggcgagagctgaaattatttagccttgagaggagctcgcgtccgattagttagttggtggtgtaatggactaccaaggcagcgatcggtagctggtctgagaggatgagcagccacactgggactgagacacggcccagactcctacgggaggcagcagtggggaattttccgcaatgggcgaaagctgacggagcaataccgcgtgagggaggaaggcttttgggttgtaaacctcttttattaaggaagaatcaagtgacggtacttaaagaatcagcatcggctaactccgtgccagcagccgcggtaatacggaggatgcaagcgttatccggaatcattgggcgtaaagcgtccgcaggtggctcatcaagtctgctgttaaagacagaagctcaacttctgagcagcagtggaaactggtgagctagagtatggtaggggttgagggaattcccagtgtagcggtgaaatgcgtagatattgggaagaacaccagtggcgaaggcgctcaactgggccataactgacactcagggacgaaagctagggtagcgaaagggattagatacccctgtagtcttagctgtaaacgatgaacactaggcgttgcttgtatcgacccgagcagtgccgtagccaacgcgttaagtgttccgcctggggagtacgcacgcaagtgtgaaactcaaaggaattgacgggggcccgcacaagcggtggagtatgtggtttaattcgatgcaacgcgaagaaccttaccaggacttgacatctcgagaactgaacctaatagttcaggtgccttagggaactcgaagacaggtggtgcatggctgtcgtcagctcgtgtcgtgagatgttgggttaagtcccgcaacgagcgcaaccctcgttcttagttgccagcattaagttgggcactttaggaagactgccggtgacaaaccggaggaaggtggggatgacgtcaagtcagcatgccccttacgttctgggctacacacgtactacaatggttgggacaaagggcagcaagctcgcgagagtaagcgaatctcatcaaacccagcctcagttcagattgcaggctgcaactcgcctgcatgaaggaggaatcgctagtaatcgcaggtcagcatactgcggtgaattcgttcccgggccttgtacacaccgcccgtcacaccatggaagttggccacgcccgaagtcgttaccctaaccaatttattgagggggatgcgaaggcagggctggtgactagggtgaagtcgtaacaaggtagccgtaccggaaggtgtggctggatcacctcctt
>AB300112_S000825839	Root;Bacteria;"Armatimonadetes";Armatimonadetes_gp2
aacggagacgcttgcggcgtgcctaacaaatgcaagtcgagcgaggtcttgcgctgtccaaagcttcggcagcggacttgcaagacctagcggcgaacggtcgcgtaacacgtaagcaacctgccctgaagtgggggatagcccgccgaaaggcggagtaataccgcgtgtgtcccgccaggcgcatgccaggcgggataaagttccgatttatcgggacgcttcaggatgggcttgcggcctatcagctagttggtggggtaacggcctaccaaggcgacgacgggtagctggtctgagaggatggtcagccggattgggactgagatacggcccagactcctacggggggcagcaattaggaatcttgcgcaatgggggaaaccctgacgcagcgacgccgcgtgagcgatgaagtctttcgggatgtaaagctctgtcctgcggggaagaaggatgtgacggtacccgcagagaaagccccggctaactacgtgccagcagccgcggtaatacgtagggggcgagcgttgtccgaatttactgggcgtaaagcgcgtgtaggcggctctttaagtcagatgtgaaatcctgtggctcaaccacagaactgcatttgaaactggagggcttgagtttgggagaggagagtggaattcctggtgtagcggtgaaatgcgtagatatcaggaggaacacccgtggcgaaggcggctctctggcccaacactgacgctgagacgcgaaagctaggggagcgaacgggattagataccccggtagtcctagccgtaaacgatggatactaggtgttagaggtatcgacccctctagtgccgtagctaacgcattaagtatcccgcctggggagtacggccgcaaggttgaaactcaaaggaattgacgggggcccgcacaagcggtggagcatgtggctcaattcgatactaaccgaagaaccttaccagggcttgacatccgctgtaagtccatgaaagtggtaccctcccgagcaatcgggacagcgagacaggtgttgcatggctgtcgtcagctcgtgtcgtgagatgttgggttaagtcccgcaacgagcgcaaccctcatcggatgttgccagcgtaaagtcgggaactcttccgaaactgcccgtgtaaacgggaggaaggtggggatgacgtcaagtcagcatggcccttacgtcctgggctgcacacatgctacaatggtcgttaacaaagggatgcaaagcggcgacgccgagctaatctcaaaaatacggcctcagttcggatcgcagtctgcaactcgactgcgtgaagtcggaatcgctagtaaccgcaggtcagccaaactgcggtg
>AF485788_S000350479	Root;Bacteria;"Acidobacteria";Acidobacteria_Gp17;Gp17
agagtttgatcatggctcagaatcaacgctggcggcgtgcctaacacatgcaagtcgcgcgcgaaaggggggcaactcccaagtagagcggcgaacgggtgagtaacgcgtgggtgatctacctccgagtggggaacaacaccgggaaactggtgctaataccgcatgacatcctcgagtcacatcgaggatcaaagccggggaccgcaaggcctggcgcttggagatgagcccgcgtccgattagctagttggcggggtaatggcccaccaaggcgacgatcggtagccggcctgagagggcggacggccacactggaactgagacacggtccagactcctacgggaggcagcagtggggaatttttcgcaatgggcgcaagcctgaccaagcaacgccgcgtggaggatgaaggccttcgggtcgtaaactccctgtcgactgggacgaaagcagtctgggccaataccccgggctgtttgactgtaccggtggaggaagccacggctaactctgtgccagcagccgcggtaatacagaggtggcaagcgtcgttcgggaattactggggcgtaaagggcgcgtaggcggctcgacaagtcccgcgtgaaagcccccggctcaactggggaactgcgcgggaaactgtcggacttgagttcgggagagggaagcggaattccgggtgtagcggtgaaatgcgtagatatccggaggaacaccggtggcgaaggcggcttcctggaccgacactgacgctgaggcgcgaaagctaggggagcaaacgggattagataccccggtagtcctagccctaaacgatgagtgctgggtgtagggggttttaaccccccctgtgccgaagctaacgcattaagcactccgcctggggagtgacggtcgcaaggctgaaactcaaaggaattgacgggggcccgcacaagcggtggagcatgtggttcaattcgacgcaacgcgaagaaccttaccggggtttgaactgtgacaggacaggtgcagagatgcgctgttccttcgggacctgtatagaggtgctgcatggctgtcgtcagctcgtgtcatgagatgttgggtttaagtccttcaacgagcgaaaacccttgtcttcagttgccagctttcagttggggactctgaagagaccgccggcgtcaagccggaggaaggcggggacgacgtcaagtcatcatggcctttatgcctagggctgcacacgtgctacaatgccgcgtacaaagggacgccaagccgcgaggcggagccaatcccagaaagcgcggctcagttcggattgcaggctgcaactcgcctgcatgaagctggaatcgctagtaatcgcagatcagctatgctgcggtgaatgtgttcctgagccttgtacacaccgcccgtcaagccacgaaagcggggggcatcccaagtcgtcgcgcgaaccgcaaggacgcaggcgcctaagatgaactccgtgattgggactaagtcgtaacaaggtaaccgta
>EF457297_S000834722	Root;Bacteria;"Acidobacteria";Acidobacteria_Gp1;Gp1
aacgctggcggcgtgcctaacacatgcaagtcgaacaagaaagggacttcggtcctgagtacagtggcgcacgggtgagtaacacgtgactaacctaccctcgagtggggaataacttcgggaaaccgaggctaataccgcataatacccacgggtcaaaggagcaattcgcttgaggagggggtcgcggccgattagctagttggcggggtaatggcccaccaaggcagtgatcggtatccggcctgagagggcgcacggacacactggaactgaaacacggtccagactcctacgggaggcagcagtggggaattttgcgcaatgggggaaaccctgacgcagcaacgccgcgtggaggatgaagtctcttgggacgtaaactcctttcgatcggaacgattatgacggtaccggaagaagaagccccggctaacttcgtgccagcagccgcggtaatacgaggggggcgagcgttgttcggaattattgggcgtaaagggtgcgtaggcggttcggtaagtttgatgtgaaatcttcgggctcaactcgaagtctgcatcgaaaactgccgggcttgagtgtgggagaggtgagtggaatttccggtgtagcggtgaaatgcgtagatatcggaaggaacacctgtggcgaaagcggctcactggaccacaactgacgctgatgcacgaaagctaggggagcaaacag
>GU562337_S002304917	Root;Bacteria;"Proteobacteria";Gammaproteobacteria;"Enterobacteriales";Enterobacteriaceae;Gibbsiella
gcggcagcgggaggaagcttgcttcctcgccggcgagcggcggacgggtgagtaatgtctgggaaactgcccgatggagggggataactactggaaacggtagctaataccgcataacgtcgcaagaccaaagtgggggaccttagggcctcacaccatcggatgtgcccagatgggattagctagtaggtggggtaatggctcacctaggcgacgatccctagctggtctgagaggatgaccagccacactggaactgagacacggtccagactcctacgggaggcagcagtggggaatattgcacaatgggcgcaagcctgatgcagccatgccgcgtgtgtgaagaaggccttcgggttgtaaagcactttcagcgaggaggaaggcgttgtagttaataactgcagcgattgacgttactcgcagaagaagcaccggctaactccgtgccagcagccgcggtaatacggagggtgcaagcgttaatcggaattactgggcgtaaagcgcacgcaggcggtctgttaagtcagatgtgaaatccccgggcttaacctgggaactgcatttgaaactggcaggctagagtctcgtagaggggggtagaattccaggtgtagcggtgaaatgcgtagagatctggaggaataccggtggcgaaggcggccccctggacgaagactgacgctcaggtgcgaaagcgtggggagcaaacaggattagataccctggtagtccacgctgtaaacgatgtcgatttggaggttgtggccttgagccgtggcttccggagctaacgcgttaaatcgaccgcctggggagtacggccgcaaggttaaaactcaaatgaattgacgggggcccgcacaagcggtggagcatgtggtttaattcgatgcaacgcgaagaaccttacctactcttgacatccacggaacttgccagagatggcttggtgccttcgggaaccgtgagacaggtgctgcatggctgtcgtcagctcgtgttgtgaaatgttgggttaagtcccgcaacgagcgcaacccttatcctttgttgccagcggttcggccgggaactcaaaggagactgccagtgataaactggaggaaggtggggatgacgtcaagtcatcatggcccttacgagtagggctacacacgtgctacaatggcatatacaaagagaagcgacctcgcgagagcaagcggacctcataaagtatgtcgtagtccggattggagtctgcaactcgactccatgaagtcggaatcgctagtaatcgtagatcagaatgctacggtgaatacgttcccgggccttgtacacaccgcccgtcacaccatgggagtgggttgcaaaagaagtaggtagcttaaccttcgggagggcg
>AF050560_S000336789	Root;Bacteria;"Verrucomicrobia";Subdivision5;Subdivision5_genera_incertae_sedis
aacgaacgctggcagcgtggatgaggcatgcaagtcgaacgagaattccgggtgtagcaatacatctgggaggacagtggcgaaagggtgtgtaacacgtgggcaatctgcctccgagttggggataactccgcgaaagcggtgctaataccgaatgtggtcttcctggcgcatgttggggagatcaaaggcggggaaccgtaaggtcctgtcgcttggagaggagctcgcgtcctatcagcttgttggtgaggtaacggctcaccaaggcttacgggtagctggtctgagaggatggtcagccacactgggactgagacactgcccagactcctacgggaggctgcagtcgaggatcatttgcaatgggcgaaagcctgacaatgcgacgctgcgtggaggatgaaggccttcgggtcgtaaactcctgtcgttcgggaacaattcctggagggtgaataccccttcagattgatagtaccggaaaaggaagccacggctaactctgtgccagcagccgcggtaatacagaagtggcaagcgttgttcggatttactgggcgtaaagggtgcgtaggcggtttcgtatgtcggacgtgaaatcccattgcttaacgatggaactgcgttcgaaactgcgggacttgagtgcaggagaggagagcggaattcttggtgtagcggtgaaatgcgttgatatcaagaagaacaccggtggcgaaggcggctctctggaatgttactgacgctgaggcacgaaagcgtggggagcaaacaggattagataccctggtagtccacgccctaaacggtgcacacttggtgtggggagattagactcttcccgtgccggagctaacgcgttaagtgtgccgcctggggagtacggtcgcaagattaaaactcaaagaaattgacgggggcccgcacaagcggaggagcatgtggcttaattcgatgcaacgcgaagaaccttaccagggcttgacatgcaactgcacgtcccgtgaaagcgggattccttcgagggtgttgcacaggtgctgcatggctgtcgtcagttcgtgccgtgaggtgttgggttaagtcccgcaacgaacgcaacccctgtatttagttgccaccacaggtgatgagcctgtgagcactctaaatagactgcccgtgataagcgggaggaaggtggggatgacgtcaagtcagtatggcctttatgccctgggctgcacacgtgctacaaaggtcggtacagagggaagcgatgccgcgaggtggagcaaatccccaaaaaccggccccagttcagattgaaggctgaaactcgccttcatgaagtcggattcgctagtaatggcgcatcagctacggcgccgtgaatacgttcccgggccttgtacacaccgcccgtcacatcatgaaagccgtctgcacccaacgtcgctgtaccaacccgcaagggaggaaggtgcctaaggtgtgggtggtgattgggatg
>AY326582_S000139053	Root;Bacteria;"Acidobacteria";Acidobacteria_Gp25;Gp25
agtgaacgctggcggcgtgcttaacacatgcaagtcgaacgcgagagggtagcaatacccgagtagagtggcgaacgggtgagtaatgtgtgggtaatttgccttttagagggggataacccggcgaaagctgagctaataccccataacatcacaatgtcttcggacgctgtgatcaaatgatggcctctatttataagctatcgctaaaagatgagcccacatcctatcacgcttgttggtggggtaatggcccaccaaggcgacgacgggtagccggcctgagagggtgtccggccacactggaactgagacacggtccagactcctacgggaggcagcagtggggaatttttcgcaatgggcgaaagcctgacgaagcaacgccgcgtggaggatgaaggccctcgtggtcgtaaactcctgtctagcgggacgaaagtattggaggtgaataatctccgatattgactgtaccgctggaggaagctccggccaactccgtgccagcagccgcggtaatacggagggagcaagcgttactcggaattattgggcgtaaagggcgcgtaggcgatctgacaagtctggtgtgaaagccccacatgttaantgtggaagtgcattagaaantattggatttgagttcaggagaggaaggcagaattcccggtgtagcggtgaaatgcgtagagatcgggaggaataccagtggcgaaggcggccttctggactgacactgacgntgaggcgcgaaagccagggagcaaacgggattagataccccggtagtcctggctgtaaacgatgtgcacttggtgtgagccggttttcggttcgtgccgaagttaacgcaataagtgcaccgcctggggagtacggtcgcaaggctgaaactcaaaggaattgacgggggcccgcacaagcggtggagcatgtggttcaattcgatgcaacgcgaaggaccttaccggggtttgaactgtgtctgcaacagtcagagatgattgcccctagcaataggcagatacagaggtgctgcatggctgtcgtcagctcgtgtcgtgagatgttgggttaagtcccgcaacgagcgcaacccttgctgttagttgctcactcgcaagagtagcactctaactaggactgctggtgataaaccggaggaaggtggggatgacgtcaagtcatcatggcctttatgtcccgggctacacacgtgctacaatggctggtacaaagggttgccaaaccgcaaggtggagccaatcccacaaagccagcctcagttcggattgcactctgcaactcgagtgcatgaaggtggaatcgctagtaatcgcggatcagcatgccgcggtgaatacgtttccgggccttgtacacaccgcccgtcacaccacgaaagtggattgtacccgaagtcgccaagctaaccctttgggaagcaggtgcccaaggtatgattcatgattggggtg
>EF457325_S000834750	Root;Bacteria;"Acidobacteria";Acidobacteria_Gp5;Gp5
aacgctggcggcgtgcctaacacatgcaagtcgagcgagaaaaggggggcaactccctgagtacagcggcgcacgggtgagtaacacgtgggtaatctgccctggagtggggaataacaccgggaaaccggtgctaataccgcatacgatcacgatgtctgcggacgttgtgatgaaaggagcaattcgctctaggaggagcccgcggctgattagctagttggtgaggtaatggctcaccaaggctacgatcagtatccggtctgagaggacggtcggacacactggaactgagacacggtccagactcctacgggaggcagcagtggggaatttttggcaatgggggcaaccctgaccaagcaacgccgcgtgggtgatgaagtctcttgggacgtaaaaccctttcgacggggaagaaaccgcaaggttgacggtacccgtagaagaagccccggctaactccgtgccagcagccgcggtaatacggggggggcaagcgttgttcggaattactgggcgtaaagggtgcgtaggcggttcgctaagttggatgtgaaaactctgggctcaacccagagcctgcatccaaaactggcgggctagagttctggaggggatagcggaattcctggtgtagcggtgaaatgcgtagatatcaggaggaacaccggtggcgaaggcggctatctggacagaaactgacgctgaggcacgaaagctaggggagcaaacag
>EF457472_S000834897	Root;Bacteria;"Acidobacteria";Acidobacteria_Gp6;Gp6
gatcctggctcagaatcaacgctggcggcgtgcctaacacatgcaagtcgaacgcgaaagttcccgcaagggatgagtagcgtggcaaacgggtgagtaacacgtgagtgacctgccttcgagtgggggataacgttccgaaagggacgctaataccgcatgatattcctggcttgaacgccgggcaatcaaagccggggaccgcaaggcctggcgcttgaggaggggcccacgcctgattagctagttggcggggtaacggcccaccaaggcgacgatcagtagccggcctgagagggcggacggccacactgggactgagacacggcccagactcctacgggaggcagcagtggggaattgttcgcaatgggcgcaagcctgacgacgcaacgccgcgtggaggatgacggtcttcggattgtaaactcctgttgatcgggacgaatagcgtcagccgaatacgttgacgaatgacggtaccggttgaggaagccacggctaactctgtgccagcagccgcggtaatacagaggtggcaagcgttgttcggaattactgggcgtaaagggcgcgtaggcggcctcctaagtcggacgtgaaagccccaggcttaacctgggaacggcgtccgatactgggcggcttggattcgggagagggatgtggaattccaggtgtagcggtgaaatgcgtagatatctggaggaacaccggtggcgaaggcggcatcctggaccgagatcgacgctgaggcgcgaaagctaggggagcaaacgg
>DQ899947_S001020439	Root;Bacteria;Cyanobacteria/Chloroplast;Chloroplast;Chloroplast;Streptophyta
tctcatggagagttcgatcctggctcaggatgaacgctggcggcatgcttaacacatgcaagtcggacgggaagtggtgtttccagtggcggacgggtgagtaacgcgtaagaacctgcccttgggaggggaacaacaactggaaacggctgctaataccccgtaggctgaggagcaaaaggaggaatccgcccgaggaggggctcgcgtctgattagctagttggtgaggcaatagcttaccaaggcgatgatcagtagctggtccgagaggatgatcagccacactgggactgagacacggcccagactcctacgggaggcagcagtggggaattttccgcaatgggcgaaagcctgacggagcaatgccgcgtggaggtagaaggcccacgggtcgtgaacttcttttcccggagaagaagcaatgacggtatctgaggaataagcatcggctaactctgtgccagcagccgcggtaagacagaggatgcaagcgttatccggaatgattgggcgtaaagcgtctgtaggtggcttttcaagtccgccgtcaaatcccagggctcaaccctggacaggcggtggaaactaccaagctggagtacggtaggggcagagggaatttccggtggagcggtgaaatgcgtagagatcggaaagaacaccaacggcgaaagcactctgctgggccgacactgacactgagagacgaaagctaggggagcgaatgggattagataccccagtagtcccagccgtaaacgatggatactaggcgctgtgcgtatcgacccgtgcagtgctgtagctaacgcgttaagtatcccgcctggggagtacgttcgcaagaatgaaactcaaaggaattgacgggggcccgcacaagcggtggagcatgtggtttaattcgatgcaaagcgaagaaccttaccagggcttgacatgccgtgaatcctcttgaaagagaggggtgccttcgggaacgcggacacaggtggtgcatggctgtcgtcagctcgtgccgtaaggtgttgggttaagtcccgcaacgagcgcaaccctcgtgtttagttgccaccattgagtttggaaccctgaacagactgccggtgataagccggaggaaggtgaggatgacgtcaagtcatcatgccccttatgccctgggcgacacacgtgctacaatggccgggacaaagggtcgcgatcccgcgagggtgagctaactccaaaaacccgtcctcagttcggattgcaggctgcaactcgcctgcatgaagccggaatcgctagtaatcgccggtcagccatacggcggtgaattcgttcccgggccttgtacacaccgcccgtcacactatgggagctggccatgcccgaagtcgttaccttaaccgcaaggagggggatgccgaaggcggggctagtgactggagtgaagtcgtaacaaggtagccgtactggaaggtgcggctggatcacctccttt
>GQ232737_S002223258	Root;Bacteria;"Proteobacteria";Alphaproteobacteria;Rhodobacterales;Rhodobacteraceae;Litorimicrobium
aacgaacgctggcggcaggcctaacacatgcaagtcgagcgctctcttcggagggagcggcggacgggttagtaacgcgtgggaacgtgcccttctctatggaatagccattggaaacgatgagtaataccatatacgcccttcgggggaaagatttatcggagaaggatcggcccgcgtaagattagatagttggtggggtaatggcctaccaagtctacgatctttagctggttttagaggatgatcagcaacactgggactgagacacggcccagactcctacgggaggcagcagtggggaatcttagacaatgggcgcaagcctgatctagccatgccgcgtgagtgatgaaggccttagggtcgtaaagctctttcgccagagatgacaatgacagtatctggtaaagaagtcccggctaactccgtgccagcagccgcggtaatacggaggggactagcgttgttcggaattactgggcgtaaagcgcacgtaggcggatcagaaagttgggggtgaaatcccagggctcaaccctggaactgccctcaaaactcctggtcttgagttcgagagaggtgagtggaattccaagtgtagaggtgaaattcgtagatatttggaggaacaccagtggcgaaggcggctcactggctcgatactgacgctgaggtgcgaaagtgtggggagcaaacaggattagataccctggtagtccacaccgtaaacgatgaatgccagacgtcagcaagcatgcttgttggtgtcacacctaacggattaagcattccgcctggggagtacggtcgcaagattaaaactcaaaggaattgacgggggcccgcacaagcggtggagcatgtggtttaattcgaagcaacgcgcagaaccttaccaacccttgacatcctgtgctacatggagagattcatggttcccttcggggacgcagtgacaggtgctgcatggctgtcgtcagctcgtgtcgtgagatgttcggttaagtccggcaacgagcgcaacccacatctttagttgccagcagttcggctgggcactctagagaaactgcccgtgataagcgggaggaaggtgtggatgacgtcaagtcctcatggcccttacgggttgggctacacacgtgctacaatggtaatgacaatgggttaatcccaaaaagttatctcagttcggattggggtctgcaactcgaccccatgaagtcggaatcgctagtaatcgcgtaacagcatgacgcggtgaatacgttcccgggccttgtacacaccgcccgtcacaccatgggagttgggtttacccgaaggccgtgcgccaacctttcgagggggcagcggaccacggtgagctcagcgactggggtg
>AY197421_S000124196	Root;Bacteria;"Acidobacteria";Acidobacteria_Gp23;Gp23
tagtttgaccctggctcagaatgaacgctggcggcgtgcctaacacatgcaagttgagcggtaaggccccttcgggggtacacgagcagcgaacgggtgagtatcgcgtgggtaacctacccagagatgggggatagcctcgggaaaccgggggtaataccgcatacggtttcgacgacggaagtcgacgagagcaaaggcggggatccttcgggacctgtcgtctttggatgggcccgcgtccgattagcttgttggtgaggtaatggctcaccaaggcttcaatcggtagccggcctgagagggtgaacggccacattgggactgagacacggcccagactcctacgggaggcagcagtggggaatattgggcaatgggggaaaccctgacccagcgacgccgcgtggaggatgacggccttcgggttgtaaactcctgtcaggtgggaagaaaagcttgtcggctaatacccggcaggaattgrcggkaccaccaaagggagccccggctaactccgtgccagcaaccgcggtaatacggagggggcaagcgttattcggatttactgggcgtaaagcgcacgtaggtggcactgtaagtcaaaggtgaaagccctcggctcaaccgaggrrctgcctttgaaactgctttgcttgagtccgggaggggggagcggaattcccagtgtagcggtgaaatgcgtagatamtgggaggaacaccggtggcggaggsggctccctggaccggtactgacactgaggtgcgaaagcgtggggtagcaaacagrattagataccctggtagtccacgccgtaaacgatgggcactaggtgcagcgggtgtcgacccctgctgtgccgttastaacgcattaagtgccccgcctggggactacggtcgcaaggctgaaactcaaaggaattgacgggggcccgcacaagcggtggagcatgtggtttaattcgatgcaacgcgaggaaccttacctgggtttgaactactggggaccggtacggagatgtacctttccttcggggactccagaagaggtgctgcatggctgtcgtcagctcgtgccgtgaagtgttgggttaagtcccgcaacgagcgcaacccctgcccctagttaccagcggataatgccggggactttggggggactgccggcgccaagccggaggaaggtggggacgacgtcaagtcatcatggcccttatgtccagggctacacacgtgctacaatgggcggtacagagggtcgcaaacccgcgagggggagccaatcccatagagccgtccccagttcggattgcagtctgcaactcgactgcatgaagttggaatcgctagtaatcgcatatcagaacgacgcggtgaatacgttcccgggccttgtacacaccgcccgtcacatcacgaaagtcgttgcaccagaagccggtgggccanacttcggggcggcagctgtcgaaggtgtgatcggtgattggggtgaagtcgtaacaaggtagccg
>DQ450815_S000692513	Root;Bacteria;"Armatimonadetes";Armatimonadetes_gp4
agagtttgatcctggctcaggacgaacgcttgcggcatgcctgagaaatgcaagtcgagcgggaagagaggcaactcttttctagcggcgaacggtcgagtaacgcgtaagcaacctgcccggaagcgggggataagccggagaaatccggggtaataccgcatagcttggagggggacatccccgttcaagaaaggagagcgatccgagagggtcggcttcacttccggaggggcttgcggcctatcagctagttgggggggtaacggccccccaaggcgacgacgggtagctggtctgagaggacggccagccggactgggactgagacacggcccagactcctacggggggcagcaatcaggaatcttgcacaatggacgaaagtctgatgcagcgatgccgcgtgggtgaggaagtccttcgggatgtaaagcccttttctggaggaagatgatgacggtactccaggaataagccccggctaactacgtgccagcagccgcggtaatacgtagggggcgagcgttgtccggaattactgggcgtaaagggcgcgtaggcggctcgttaagtccgctgtgaaagaccgaggctcaacctcgggaggtcagcggagactggcgggctggggtgtcggagaggagcgcggaatccctggtgtagcggtggaatgcgtagagatcagggggaacaccgatggcgaaggcagtgctctggccgaagaccgacgctgaggcgcgaaagctgggggagcgaacgggattagataccccggtagtcccagccgtaaacgatgacgactaggtgtggggggcgtcacgccctccgtgccgaagctcacgcatgaagtcgtccgcctggggagtacggccgcaaggttgaaactcaaaggaattgacgggggcccgcacaagcggtggagcatggggtttaattcgtcactaaccgaagaaccttgcccaggcttgacatcccccgaccggcggagaaatccgtccttccccgcaaggggacggggagacaggtgttgcatggctgtcgtcagctcgtgtcgtgagatgttgggttaagtcccgcaacgagcgcaaccctcaccttctgttgccagcggagacgcgcactcaggaggaactgccggggtaacccggaggaaggcggggatgacgtcaagtcggcatggcccttacgcctggggctacacccatgctacaatgggccggacagagggcagcaagggggcgacccggagcgaatcccaaaaaccggctctcagttgggattggggtctgcaactcgaccccatgaacgcggaatcgctagtaaccgccgatcagccaagcggcggtgaatccgttcccgggccttgtacacaccgcccgtc
>AJ536862_S000141544	Root;Bacteria;"Acidobacteria";Acidobacteria_Gp1;Gp1
caggcctaacacatgcaagtcaaggaggtacgggtagcaatatctgtatcgactggcgcacgggtgcggaatactgtaggtaatctaccctccaggggagaacaactcgctgaaaggcgagctaacactccgtaacatgaagaaccggcatcggttttttatcaagctttctgggggatgagcctgcgcctgattagctcgttggtagtgtaacggactaccaaggctacgatcggtagccggcctgagagggcgcacggccacactggaactgaaacacggtccagactcctacgggaggcagcagtggggaattttgcgcaatgggggaaaccctgacgcagcaacgccgcgtggaggatgaagccccttggggcgtaaactcctttcgaccaagacgataatgacggtactggtggaagaagcaccggctaactctgtgccagcagccgcggtaatacagagggtgcaagcgttgttcggaattattgggcgtaaagggtgcgtaggcggcgcggtaagtcacctgtgaaatctccaagcttaacttggagcctgcaggcgaaactgccgtgctggagtatgggagaggtgcgtggaattcccggtgtagcggtgaaatgcgtagatatcgggaggaacacctgtggcgaaagcggcgcactggaccataactgacgctgatgcacgaaagctaggggagcaaacaggattagataccctggtagtcctagccctaaacgatgattgcttggtgtggtgggtacccaatcccactgtgccgtagctaacgcgataagcaatccgcctggggagtacggtcgcaaggctgaaactcaaaggaattgacgggggcccgcacaagcggtggagcatgtggttcaattcgacgcaacgcgaagaaccttacctgggctcgaaatgtagtggaatcgggtggaaacatccgcgtctcgcaagagactgctatataggtgctgcatggctgtcgtcagctcgtgtcgtgagatgttgggttaagtcccgcaacgagcgcaacccttatccctagttgccatcgggtcaagccgggcactctagtgaaaccgcctgggataaccaggaggaaggtggggatgacgtcaagtcctcatggcctttatgtccagggctacacacgtgctacaatggtcggtacaaaccgtcgcaaacccgcgagggggagctaatmkgaaaaagccggcctcagttcggattggagtctgcaacccgactccatgaagctggaatcgctagtaatcgcggatcagaacgccgcggtgaatacgttcccgggccttgtacacaccgccc
>EU135011_S000933605	Root;Bacteria;"Armatimonadetes";Armatimonadetes_gp4
gtgcctaatgtatgcaagtcgagcggggaagcgacttcggtcgctctcctagcggcgaacggttgagtaacacgtaggcaacctgcccccgggttggggataactcgcggaaacgcgggctaataccgaatgtggccggggagcgcatgctccctgtgctaaaggagcaatccgcccagggaggggcctgcggcctatcagcttgttggtggggtgatggcctaccaaggcgacgacgggtagctggtctgagaggatggtcagccagacagggactgagacacggccctgactcctttggggggcagcaatgagggatattgcacaatgggggaaaccctgatgcagcgacgccgcgtgggcgacgaagttcttcggaatgtaaagcccttttctgggggacgatacggacggtaccccaggaagaagccccggctaactacgtgccagcagccgcggtaatacgtagggggcgagcgttgtccggatttactgggcgtaaagcgcgtgtaggcggcgtgccaagtccggggcgaaaggcgggggctcaacccccgagctgcgctggaaactggcaggcttgagtgtcggagaggggagtggaattctcggtgtagcggtgaaatgcgtagagatcgagaggaacacccgtggcgaaggcggctccctggccgaacactgacgctgagacgcgaaggcgcggggagcgaacgggattagataccccggtagtccgcgccgtaaacgatggtcactaggtgtacgcggtatcgaccccgcgtgtgccgcagctaacgcaataagtgacccgcctggggagtacggccgcaaggttgaaactcaaaggaattgacgggggcccgcacaagcggtggagcatggggattaattcgtcattaaccgaagaaccttaccagggcttgacatccccggaacctcttggaaacaggagggtgcctcgcaagaggagccgggagacaggtgttgcatggctgtcgtcagctcgtgtcgtgagatgttgggttaagtcccgcaacgagcgcaaccctcacccaatgttgccagcgtaaagtcgggcactctttgggaactgcccgggtaaccgggaggaaggtggggatgacgtcaagtcggcatggcccttacgtcctgggcttcacccatgctacaatgggcgcgacagagggccgcgaacccgcgagggggagccaatcccacaaaggcgctctcagttcggattgcaggctgcaactcgcctgcatgaagtcggaatcgctagtaaccgccggtcagctaaacggcggtgatacatacccgggcgtgcactca
>AJ879453_S000592059	Root;Bacteria;Cyanobacteria/Chloroplast;Chloroplast;Chloroplast;Streptophyta
tctcatggagagttcgatcctggctcaggatgaacgctggcggcatgcttaacacatgcaagtcggacgggaagtggtgtttccagtggcggacgggtgagtaacgcgtaagaacctgcccttgggaggggaacaacagctggaaacggctgctaataccccgtaggctgaggagcaaaaggaggaatccgcccgaggaggggctcgcgtctgattagctagttggtgaggcaatagcttaccaaggcgatgatcagtagctggtccgagaggatgatcagccacactgggactgagacacggcccagactcctacgggaggcagcagtggggaattttccgcaatgggcgaaagcctgacggagcaatgccgcgtggaggtagaaggcccacgggtcgtaaacttcttttcccggagaagaagcaatgacggtatctgaggaataagcatcggctaactctgtgccagcagccgcggtaagacagaggatgcaagcgttatccggaatgattgggcgtaaagcgtctgtaggtggcttgtcaagtccgccgtcaaatcccagggctcaaccctggacaggcggtggaaactaccaagctggagtacggtaggggcagagggaatttccggtggagcggtgaaatgcgtagagatcggaaagaacaccaacggcgaaagcactctgctgggccgacactgacactgagagacgaaagctggggcagcgaatgggattagataccccagtagtcccagccgtaaacgatggatactaggcgctgtgcgtatcgacccgtgcagtgctgtagctaacgcgttaagtatcccgcctggggagtacgttcgcaagaatgaaactcaaaggaattgacgggggcccgcacaagcggtggagcatgtggtttaattcgatgcaaagcgaagaaccttaccagggcttgacatgccgtgaatcctcttgaaagagaggagtgccttcgggaacacggacacaggtggtgcatggctgtcgtcagctcgtgccgtaaggtgttgggttaagtcccgcaacgagcgcaaccctcgtgtttagttgccaccattgagtttggaaccctgaacagactgccggtgataagccggaggaaggtgaggatgacgtcaagtcatcatgccccttatgccctgggcgacacacgtgctacaatggccgggacaaagggtcgcgaccccgcgagggtgagctaaccccaaaaacccgtcctcagttcggattgcaggctgcaactcgcctgcatgaagccggaatcgctagtaatcgccggtcagccatacggcggtgaattcgttcccgggccttgtacacaccgcccgtcacactatgggagctggccatgcccgaagtcgttaccttaaccgcaaggagggggatgccgaaggcggggctagtgactggagtgaagtcgtaacaaggtagccgtactggaaggtgcggctggatcacctccttt
>AJ289992_S000016962	Root;Bacteria;"Verrucomicrobia";Spartobacteria;Spartobacteria_genera_incertae_sedis
agagtttgattctggctcagaacgaacgctggcggcgtggataagacatgcaagtcgaacgggatttaatttgtagcaataccgattaaatctagtggcgaacgggtgcgtaacacgtgagcaatctgccgggaagtgggggataactcgccgaaaggcgaattaataccgcatgtggccagggaggacatccttccgaagccaaagtcgcaagacgcttcctgatgagctcgcggcctatcagctagttggtgaggtaatggctcaccaaggctatgacgggtagctggtctgagaggaccaccagccacactggaactgaaacacggtccagacacctacgggtggcagcagtcgagaatttttcacaatgggggaaaccctgatggagcgacgccgcgtggaggatgaaggttttcggattgtaaactcctgtcatgtgggaacaagaaagtgatagtaccacaagaggaagagacggctaactctgtgccagcaaccgcggtaatacagaggtctcaagcgttggtcggattcattgggcgtaaagggtgcgcaggctgtggggtaagtcggatgtgaaatttagaggctcaacctctaaactgcattcgatactgctccgctagaggactgtagaggagattggaattcacggtgtagcagtgaaatgcgttgatatcgtgaggaagaccagtggcgaaggcgaatctctgggcagttcctgacgctcatgcacgaaggccaggggagcaaacgggattagataccccggtagtcctggcagtaaacggtgcacgtttggtgtgggaggattcgaccccttccgtgccggagctaacgcgttaaacgtgccgcctgggaagtacggtcgcaagattaaaactcaaagaaattgacgggggcccgcacaagcggtggagtatgtggcttaattcgatgcaacgcgaagaaccttacctggccttgacatgcatctctaaaccggtgaaagccggcgagtgtagcaatacacaatttgcacaggtgctgcatggctgtcgtcagctcgtgtcgtgagatgttgggttaagtcccgcaacgagcgcaacccctgtgatctgttgccaccggcgcaagccgagcactctgatcagactgccctgtgaaacggggaggaaggtggggacgacgtcaagtcagtatggcccttacggccagggctgcacacgtactacaatgccccaggacagaaggaaccgaaaccgcgaggtggaggaaatcaccaaacctgggcccagttcggattgaaggctgcaactcgccttcatgaagttggaatcgctagtaatgccgtatcagctacgacggcgtgaatacgttcccgggccttgtacacaccgcccgtcacatcatggaagttgtttgtacccgaagtcgctgcgccaacccgcaagggaggcaggtgcctaaggtatggatggtaactgggatgaagtcgtaacaaggta
>AY326556_S000140298	Root;Bacteria;"Acidobacteria";Acidobacteria_Gp1;Gp1
gaatcaacgcgtggcggcgtgcctaacacatgcaagtcgaacgagaaagtggagcaatccatgagtacagtggcgtacgggtgagtaacacgtgactaacctaccctcgagtggggaataacttcgggaaaccgaggctaacaccgcataatgtctacggaccaaatgcgcaagcagcttgaggagggggtcgcggctgattagcttgttggcggggtaacngcccaccaaggcaatgatcagtagccggcctgagagggcgcacggccacactggaactgaaacacggtccanactcctacgggaggcagcagtgggnaattttgcgcaatgggggaaaccctgacgcagcaacgccgcgtggaggatgaanccccttggggtgtaaactcctttcgatcgggacgattatgacggtaccggatgaagaagcaccggctaactctgtgccagcagccgcggtaatacagagggtgcaagcgttgttcggaattattgggcgtaaagggtgcgtaggcggtgcggtaagtcttctgtgaaacctccgggcttaactcggagcctgcangggaaactgccgtgctggagtatgggagaggtgagtggaattcccggtgtancggtgaaatgcntanatatcgggaggaacacctgtggcgaaagcggctcactggaccattactgacgctgatgcacgaaagctaggggagcaaacaggattagataccctggtagtcctagccctaaactatgatcgcttggtgtgacaggtacccaatcctgtcgtgccggagccaacgcgttaagcgatccgcctggggagtacggtcgcaaggctgaaactcaaaggaattgacgggggcccgcgcaagcggtggagcatgtggttcaattcgacgcaacgcgaagaaccttacctgggctcgaagcgtagtggaccgaggtagaaatatctctttcccgcaagggactgctacggaggtgctgcatggctgtcgtcagctcgtgtcgtgagatgttgggttaagtcccgcaacgagcgcaacccttattgtcagttgccatcatttagttgggcactctggcgaaaccgcctcggataacggggaggaaggtggggatgacgtcaagtcctcatggcctttatgtccagggccacacacgtgctacaatggttggtacaaaccgtcgcaaacccgcgagggggagctaatcggaaaaagccaatcccagtccggattggagtctgcaactcgactccatgaagctggaatcgctagtaatcgcagatcagcacgctgcggtgaatacgttcccgggccttgtacacaccgcccgtcacatcacgaaagtgggctgtactagaagccggtgggctgacccgcaagggaggcagccgtccaaggtataactcatggttggggtgaagtcgtaacaaggtagcgagttactactggtgtcccacgcacgac
>CU925187_S002951973	Root;Bacteria;"Armatimonadetes";Armatimonadetes_gp2
ggacgaacgcttgcggcgtgcctaagaaatgcaagtcgagcgaggtttaggcttcggccaaaaacctagcggcgaacggtcgcgtaacacgtaagcaacctgccctggagtgggggatagcccgccgaaaggcggattaataccgcatgtgaatgctttctcgcatgggagagcatttaaaacagcaatgtgctccaggatgggcttgcggcctatcagctagttggtgaggtaacggcttaccaaggcgacgacgggtagctggtcttagaggatggtcagccggactgggactgagatacggcccagactcctacggggggcagcaattaggaatcttgcgcaatgggcgaaagcctgacgcagcgacgccgcgtgactgatgaagtctttcgggatgtaaaggtcttttgcaggggacgaaggaagtgacggtaccctgcgaataagctccggctaactacgtgccagcagccgcggtaatacgtagggagcgagcgttgtccgaatttactgggcgtaaagcgcgcgtaggcgggtttttaagttgggggtgaaatgccgaggctcaacctcggaactgcctccaaaactggaagccttgaggtatggagagggaagtggaattcctggtgtagcggtgaaatgcgtagatatcaggaggaacacccgtggcnaaggcggcttcctggccatatcctgacgctgaggtgcgaaagctaggggagcgaacgggattagataccccggtagtcctagccgtaaacgatggatactaggtgttagaggtatcgacccctctagtgccggagctaacgcattaagtatcccgcctggggagtacgaccgcaaggttgaaactcaaaggaattgacgggggcccgcacaagcggtggagcatgtggtttaatacgtcactaaccgnagaaccttacctaggcttgacatctggggaaccctgacgaaagtcgggggtgccttcgggaacctcaagacaggtgttgcatggctgtcgtcagctcgtgtcgtgagatgttgggttaagtcccgcaacgagcgcaaccctcatccgatgttgccagcgtaaagtcgggaactcttcggaaactgcccgtgtaagcgggaggaaggtggggatgacgtcaagtcagcatggcccttacgcctggggctacacacatgctacaatgggcgctaacaaagggcagcaataccgcgaggtggagcgaatctcataaatgcgtcctcagttcggattgtagtctgcaactcgactacatgaagtcggaatcgctagtaaccgcaggtcagctaaactgcggtgaatacgttcccgggcct
>AF268999_S000340460	Root;Bacteria;TM7;TM7_genera_incertae_sedis
gatgaacgctggcggcgtgccttatacatgcaagttgagcggtagcagttcctcattttgtttttaagctaaagcttgaaagtgaaatgaggaagctgacgagcggcgaacgggtgagtaacacgtaggaactcgcctcaaagtgagggataacctatcgaaagataggctaataccgcatatggtctacggattaaagccttcgggcgctttgagagaggcctgcgcaagattagttagttggtgaggtaatggctcaccaagacgatgatctttagctggtttgagaggatgatcagccacactggaactgagatacggtccagactcctacgggaggcagcagtagggaatattccacaatgggcgaaagcctgatggagcaacgccgcgtgcaggatgaaggccttcgggtcgtaaactgcttttatatgtgaagaatatgacggtagcatatgaataagcctcggctaactccgtgccagcagccgcggtcatacggaggaggcgagcgttatccggatttactgggcgtaaagagttgcgtaggcggttttgtaagcgaatagtgaaatcatgtggctcaaccatactgactattattcgaactgcagaacttgagaacgagaggggtgattggaattcccggtgtaggagtgaaatccgtagatatcgggaggaacaccaatggcgtaggcagatcactggctcgtttctgacgctaaggcacgaaagcgtgggtagcaaacgggattagataccccggtagtccacgccgtaaacgatggatgctagctgtttggagtatcgaccctctgagtagcgaagctaacgcgttaagcatcccgcctggggagtacgatcgcaagattaaaactcaaaggaattgacggggacccgcacaagcggtggagcgtgttctttaattcgatgttaaacgaagaaccttacccagacttgacatccttggaaggtctgcgaaagcagactgtgcctttggaaccaagtgacaggtgttgcatggccgtcgtcagctcgtgtcgtgagatgtagggttaagtcccttaacgagcgcaacccttatgtttagttgaatttttctaaacagactgcctcggtaacggggaggaaggaggggatgaagtcaggtctgtattgcccttacgtctggggctagaaacgcgctacaatggctagtacaaagggcagccaacccgcaagggggagctaatcccgacaaagctagtctcagttcggattgcaggctgaaactcgcctgcatgaagctggaatcgctagtaaccgtaagtcagcaacttacggtgaatacgttcccgggtcttgtacacaccgcccgtcaagccacgaaagtcgccaacacccgaaatctgatttaattcggcctaaggtgggggagataattggggtt
>AF050559_S000336788	Root;Bacteria;"Verrucomicrobia";Subdivision5;Subdivision5_genera_incertae_sedis
aacgaacgctggcagcgtggatgaggcatgcaagtcgaacggtcttcggccgatagcaatattggccgatgacagtggcggaagggcgagtaatgcgagagcaagctgccccccggaccgggacaacgtctggaaacggacgctaataccggattcgaagcggaaccgaatggttccgtcttgaaaggcggggacccgcgagggcccgtcgccggaggaggcgctcccgtgccatcagctagttggtgaggtaacggctcaccaaggcctacggctaggtggactgagaggttggtcacccgcactgggactgagacactgcccagactcctacgggaggctgcagtcgaggatcattcgcaatgggggaaaccctgacgatgcgacgctgcgtggaggatgaaggccctcgggtcgtaaactcctgtcatgcggggcaagggcgcctgcgccaacagcgcatggcgcttgatggtaccgcaagaggaagccacggctaactctgtgccagcagccgcggtaatacagaggtggcgagcgttgttcggatttactgggcgtaaagcgtgcgtaggcggtcgcgtgtgtcggatgtgaaatcccggggctcacccccggaagtgcatccgaaactgcgcggctggaggccgggatgggtgactggaacacatggtgtagcggtgaaatgcgttgatatcatgtggaacaccggaggcgaaggcgagtcactggaacggatctgacgctgaggcacgaaagcgtggggagcaaacaggattagataccctggtagtccacgccgtaaacggtgcacatttgccgtggggggaattgaccccccccgtggcgcagcgaacgcgataaatgtgccgcctggggagtacggccgcaaggttaaaactcaaagaaattgacgggggcccgcacaagcggaggagcatgtggcttaattcgatgcaacgcgaagaaccttacctaggcttgacatgtgactgcacggccggtgaaagccggcctccttcgagggtgtcacacaggtgctgcatggccgtcgtcagttcgtgccgtgaggtgtttggttaagtccaccaacgaacgcaacccctgcgtccagttgccatcgggtcatgccgggaactctggacggaccgccccttcaaacgggaggaaggtggggatgacgtcaagtcagtatggcccttacgcctagggccgcacacgtgctacaatggccggtacagagggacgcgagaccgcgaggtggagcaaacccccaaaaccggccccagttcagattggagtctgcaacccgactccatgaagttggattcgctagtaacggcgcatcagcattcggcgccgtgaatacgttcccgggccttgtacacaccgcccgtcacatcatgaaagccgtctgcacccgaagccggtgcgccaactcgcaggagaggcagccgtctaaggtgtgggtggtgattgggatg
>AF523978_S000431342	Root;Bacteria;"Acidobacteria";Acidobacteria_Gp13;Gp13
gggggcaactccgtgagtaaagtggcgtacgggtgagtaacacgtagctaacctaccctcaagcgggggataacctggggaaacctgggctaataccgcataacatcccgaaaacattggttattgggagcaaaggtccgcaagggccactggaggagggggctgcggccgattagctagttggtgaggtaatggcccaccaaggcgatgatcggtagccggcctgagagggcgcacggccacactggcactgaaacacgggccagactcctacgggaggcagcagtggggaattttgcacaatgcccgaaagggtgatgcagcaacgccgcgtgagggatgaaggccttcgggtcgtaaacctctttcgaccgggaaaaatgggcgggtgaataacccgttctgatggtactggtggaagaagccccggctaactacgtgccagcagccgcggtaatacgtagggggcgagcgttgttcggaattactgggcgtaaagggcgtgtaggcggtgcggtaagttgggcgtgaaatccccgggcttaacccgggggggccgtccaggactgccgtgctagggggcgggagaggscagtggaattccccggtgtagcggtgaaatgcgtagatatcgggaggaacacctgcggcgaaagcggctgcctggaccgttaccgacgctgaggcgcgaaagctaggggagcaaacaggattagataccctggtagtcctagccctaaacgatgaacactgggtgtagcccctcacggggctgtgccgaagctaacgcattaagtgttccgcctggggagtacggtcgcaaggctgaaactcaaaggaattgacgggggcccgcacaagcggtggagcatgtggttcaattcgacgcaacgcgaagaaccttacctggactcgaaatgtagtcgacggcttcagagatgaggctttcccgcaagggacggctgcataggtgctgcatggctgtcgtcagctcgtgtcgtgagatgttgggttaagtcccgcaacgagcgcaaccctcacccttagttgctcgtccgcaaggaaagcaccctaagggaactgcctcggataacggggaggaaggtggggatgacgtcaagtcctcatggcctttatgcccagggctacacacgtgctacaatggtcggtacaaagggttgccaacccgcaagggggagccaatcccaaaaaaccgatctcagttcggattgcaggctgcaactcgcctgcatgaagctggaatcgctagta
>EF457341_S000834766	Root;Bacteria;"Acidobacteria";Acidobacteria_Gp13;Gp13
aacgctggcggcgtgcctaacacatgcaagtcgaacgagagagtgggactgtagcaatacagttgcaccagtaaagtggcgaacgggtgagtaacacgtagctaacctaccctcgagcggggaataacccggggaaacctgagctaataccgcataatattccggtggcctaagtcgccgggatcaaaggcccgcaagggtcacttgaggagggggctgcggccgattagctagttggtggggtaatggcctaccaaggcgatgatcggtagccggcctgagagggcgcacggccacactggcactgaaatacgggccagactcctacgggaggcagcagtggggaattttgcacaatgcccgaaagggtgatgcagcaacgccgcgtgagggatgaaggccctcgggtcgtaaacctctttcgatcgggaaaaacgggcgggtgaagagcccgctctgatggtaccggatgaagaagccccggccaactacgtgccagcagccgcggtaatacgtagggggcaagcgttgttcggaattactgggcgtaaagggcgtgtaggcggtgcggtaagttggacgtgaaatccccgggcttaactcggggcggtcgttcaaaactgctgtgctagagtgtgggagagggaagtggaattcccggtgtagcggtgaaatgcgtagatatcgggaagaacacctgtggcgaaggcggcttcctggcccacaactgacgctgaggcgcgaaagctaggggagcaaacag
>EF457480_S000834905	Root;Bacteria;"Acidobacteria";Acidobacteria_Gp16;Gp16
gatcctggctcagaatcaacgctggcggcgtgcctaatgcatgcaagtcgagcggggtgaccttcgggtcgcttacgcggcggacgggtgcggaacacgtgggcaacctgccctgaggtgggggatagccggtggaaacaccgggtaattccgcataaggtcactggccggagggctggtgaggaaagggtcttcggactcgccttaggaggggcctgcggccgattagctagacggtggggtaacggcctaccgtggcgatgatcggtagctggtctgagaggacggccagccacacggggactgagacacggccccgactcctacgggaggcagcagcaaggaatcttccgcaatgggcgaaagcctgacggagcaacgccgcgtgtgggatgacgcctttcggggtgtaaaccacttttctcagggaagaagcaatgacggtacctgaggaataaggaccggctaactacgtgccagcagccgcggtaatacgtagggtccgagcgttgtccggagttactgggcgtaaagcgcgcgcaggcggcggtataagcatggcgtgaaagccccaggctcaacctgggagggtcgtcgtggactgtaccgcttgagggcgataggggctggtggaatgcctggtgtagtggtgaaatgcgtagagatcaggcggaacacccgtggcgaaggcggccagctgggtcgtccctgacgctgaggcgcgaaggcgtggga
>AF013527_S000336276	Root;Bacteria;"Acidobacteria";Acidobacteria_Gp6;Gp6
agagtttgatcctggctcagaatcaacgctggcggcgtgcctaacacacgcaagtcgaacgcggttaccccgcaaggggtaactgagtggcgaacgggtgagtaacacgtgggtgacctgccttcgagtgggggataacatcccgaaaggggtgctaataccgcatgacatcctgcctttaaagaggtggagattaaagctggggatcgtaagacctggcgcttgaagaggggcccgcgtccgattagctagttggtggggtaacggcctaccaaggcgacgatcggtagccggcctgagagggcggacggccacactgggactgagacacggcccagactcctacgggaggcagcagtggggaattgttcgcaatgggcgaaagcctgacgacgcaacgccgcgtggaggacgaagattttcggatcgtaaactcctttcgatcgggacgaatgactggtggctgaatacgccatcagagtgacggtaccgagagaagaagccccggctaactccgtgccagcagccgcggtaatacggggggggcaagcgttgttcggaattactgggcgtaaagggcgcgtaggcggcctgttaagtcacacgtgaaatccctcggctcaaccggggaactgcgtgtgatactgacggacttgaattcgggagagggatgtggaattccaggtgtagcggtgaaatgcgtagatatctggaggaacaccagtggcgaaggcggcatcctggaccgagattgacgctgaggcgcgaaagctagggtagcaaacgggattagataccccggtagtcctagccctaaacgatgagtgcttggtgtggcgggtatcgatcccctgccgtgccgaagctaacgcattaagcactccgcctggggagtacggtcgcaaggctgaaactcaaaggaattgacgggggcccgcacaagcggtggagcatgtggttcaattcgacgcaacgcgaataaccttacccaggctcgaacggcaagtgacattcggtgaaagccggcttccgcaaggacacttgtcgaggtgctgcatggctgtcgtcagctcgtgtcgtgagatgttgggttaagtcccgcaacgagcgcaacccttgtcttctgttgccatcacgttatggtgggcactctcaacagactgccggtgacaaaccggaagaaggtgggggatgacctcaagtcagcatggcctttatgtctggggctacacacgtgtaacaatggcagaaacaaaccgtggcgatcccgcgaggggggagctaatcggataaaagtctgtctcagttcggattgcaggctgcaactcgcctgcatgaagttggaatcgctagtaatcgcggatcagcatgccgcggtgaatacgttcccgggcgttgtacacaccgcccgtcacatcacgaaagctggctgtactagaagtcgataagctaacccgcaagggaggcaggcgcctccaggtatggttagtgattggggtgaagtcgtaacaaggta
>AJ292577_S000018179	Root;Bacteria;"Acidobacteria";Acidobacteria_Gp1;Gp1
gagtttgatcatggctcagaatcaacgctggcggcgtgcctaacacatgcaagtcgaacgagaaaggggcttcggccctgagtaaagtggcgcacgggtgagtaacacgtgactaacctacccttgagtggggaataacctcgggaaaccggggctaataccgcataacacctacgggtcaaaggagcaattcgcttaaggagggggtcgcggcagattagttagttggcggggtaatggcccaccaagacggtgatctgtatccggcctgagagggcgcacggacacactggaactgaaacacggtccagactcctacgggaggcagcagtggggaattttgcgcaatgggggaaaccctgacgcagcaacgccgcgtggaggatgaagtcccttgggacgtaaactcctttcgatcgggacgattatgacggtaccggaagaagaagccccggctaacttcgtgccagcagccgcggtaatacgaggggggcgagcgttgttcggaattattgggcgtaaagggcgcgtaggcggtcgaataagtttcgtgtgaaatcttcgggctcaactcgaagtctgcacgaaaaactgtccggcttgagtgtgggagaggtgagtggaattcctggtgtagcggtgaaatgcgtagatatcaggaggaacacctgtggcgaaagcggctcactggaccacaactgacgctgaggcgcgaaagctaggggagcaaacaggattagataccctggtagtcctagccctaaacgatgatcgcttggtgtgacgggtacccaatcccgccgtgccgaagctaacgcgttaagcgatccgcctggggagtacggtcgcaaggctgaaactcaaaggaattgacgggggcccgcacaagcggtggagcatgtggtttaattcgacgcaacgcgaagaaccttacctgggctcgaaatggagtggaatccggtggaaacatcggcgtccagcaatggaccgctctataggtgctgcatggctgtcgtcagctcgtgtcgtgagatgttgggttaagtcccgcaacgagcgcaacccttgttaccagttgctaccatttagttgagcactctggtgagaccgcatcggataacggggaggaaggcggggatgacgtcaagtcctcatggcctttatgtccagggctacacacgtgctacaatggccggtacaaaccgtcgcaaacccgtgagggggggctaatcggaaaaagccggcctcagttcggattggagtctgcaactcgactccatgaagctggaatcgctagtaatcgcggatcagaatgccgcggtgaatacgttcccgggccttgtacacaccgcccgtcacatcacgaaagtgggttgcactagaagccggtgagctaaccgcaaggaagcagccgtccaaggtgtaattcatgattggggtgaagtcgtaacaaggtacccgta
>GQ487984_S001683783	Root;Bacteria;"Armatimonadetes";Chthonomonadetes;Chthonomonadales;Chthonomonadaceae;Chthonomonas/Armatimonadetes_gp3
agagtttgatcctggctcaggacgaacgcttgcggcgtgcctaagaaatgcaagtcgagcggggggtagcaatacccctagcggcgaacggtcgcgtaacacgtaagcaacctgccttcaagaccgggacaacatctcgaaaggggtgctaataccggatgtggttgttttctggcatcaggggacaacgaaagcggcttgactggcttggggaggggcttgcggcctatcagctagttggtggggtaacggcctaccaaggcgacgacgggtagctggtctgagaggacggccagccggactgggactgagatacggcccagactcctacggggggcagcaattaggaatcttgcgcaatgggcgaaagcctgacgcagcgacgccgcgtggaggaggaagtccctcgggatgtaaactccttttgtcagggacgaaggatgtgacggtacctggcgaataagccccggctaactacgtgccagcagccgcggtaatacgtagggggcgagcgttgtccgaagttactgggcgtaaagcgcgcgtaggcgggccattaagtgagaagtgaaaggctgcggctcaaccgcatgcagtgctactcatactggtggtcttgagggcggcagggagaagtggaatggctggtgtagcggtgaaatgcgtagatatcagtcggaacaccggtggcgaaggcggcttcttgggccgttcctgacgctgaggcgcgaaagccaggggagcgaacgggattagataccccggtagtcctggccgtaaacgatggatactaggtgtcgggggtatcgacccccccggtgccgcagctaacgcattaagtatcccgcctggggagtacggccgcaaggttgaaactcaaaggaattgacgggggcccgcacaagcggtggagcatgttgtttaatacgtcactaaccgtagaaccttaccagggcttgacatccgtcgaccgcctgtgaaagcaggttttccccgcaaggggacggcgagacaggtgttgcatggctgtcgtcagctcgtgtcgtgagatgttgggttaagtcccgcaacgagcgcaaccctcaccccatgttgccagcggatcaagccgggcactcttggggaactgcctgggtaaccaggaggaaggtgaggatgacgtcaagtcagcatggcccttacgtcctgggctacaaacatgctacaatggacggtagacagagggatccgaagccgcgaggtggaggcaatctcacaaatccgttctcagttcggatcgcaggctgcaactcgcctgcgtgaagtcggaatcgctagtaaccgcagatcagctaagctgcggtgaatacgtt
>AY326565_S000140951	Root;Bacteria;"Acidobacteria";Acidobacteria_Gp1;Gp1
aatcaacgcgtggcggcgtgcctaacacatgcaagtcgaacgagaaagtggagcaatccatgagtacagtggcgaacgggtgagtaacacgtgactaacctgccttcgagtgggggataacctcgggaaaccggggctaataccgcataacatcctcagggtgcaattcccaggggaccaaaggggtaagacgcttgaagagggggtcgcggctgattagctagttggtgaggtaatggctcaccaaggcgaagatcggtagccggcctgagagggcgcacggccacactggaactgaaacacggtccatactcctgcgggaggcagcagtgggnaattttgcgcaatgggggaaaccctgacgcaccaacgccgcgtggaggatgaagccccttggggcgtaaactcctttcgatcgggacgattatgacggtaccggatgaagaagcaccggctaactctgtgccagcagccgcggtaatacagagggtgcgagcgttgttcggaattattgggcgtaaagggcgcgtaggcggtgcggcaagtcacctgtgaaacctctgggcttaactcagagcctgcangcgaaactgccntgctggagtgtggganaggtgcgtgnaattcccggtgtagcggtgaaatgngtagatatcgggaggaacacctgtggngaaagcggcgcactggaccacaactgacgntgaggcgcgaaagctaggggagcaaacaggattagataccctggtagtcctagccctaaacgatgattgcttggtgtagccggtacccaatccggctgtgccgaagctaacgcgataagcaatccgcctggggagtacggtcgcaaggctgaaactcaaaggaattgacgggggcccgcacaagcggtggagcatgtggttcaattcgacgcaacgcgaagaaccttacctgggctcgaaatgcagtggaccggggtagaaatatccctttccgcaaggactgctgcataggtgctgcatggctgtcgtcagctcgtgtcgtgagatgttgggttaagtcccgcaacgagcgcaacccttatccctagttgccatcgggtcaagccgggcactctagtgaaaccgccccggataacggggaggaaggtggggatgacgtcaagtcctcatggcctttatgtccagggctacacacgtgctacaatggtcggtacaaaccgtcgcaaacccgtgagggggagctaatcggaaaaagccggcctcagttcggattggagtctgcaactcgactccatgaagctggaatcgctagtaatcgcagatcatcacgctgcggtgaatacgttcccgggccttgtacacaccgcccgtcacatcacgaaagtggactgtactagaagtcggtgcgctaacccgcaagggaggcagccgcccaaggtatagttcatgattggggtg
>EF457369_S000834794	Root;Bacteria;"Acidobacteria";Acidobacteria_Gp19;Gp19
gatcctggctcagaatcaacgctggcggcgtgcctaacacatgcaagtcgaacgcgaaagtcccggcaacgggatgagtagagtggcagacgggtgagtaacacgtgggtaacctaccctggagtgaggaataaccccgcgaaagcggggctaataccgcataacatcccgaaggctcaagcttttgggatcaaagctcgcaagggcgcttcaggaggggcccgcgcctgattagctagttggtaaggtaacggcttaccaaggctacgatcagtagccggcctgagagggtgaacggccacactggaactgagacacggtccagactcctacgggaggcagcagtggggaattttgcgcaatgggcgaaagcctgacgcagcaacgccgcgtgggtgatgaagtcccttgggacgtaaaaccctgtcggctgggacgaaacgacccgcaagggtaactgactgtaccagcagaggaagccccggctaactccgtgccagcagccgcggtaatacggggggggcaagcgttgttcggaattactgggcataaagggcgtgtaggcggcctagcaagtcagttgtgaaagccccaggctcaacttgggaattgcaactgaaactgccgggctagagttcaggagaggagggcggaactcccagtgtagcggtgaaatgcgtagatattgggaggaacaccggtggcgaaggcggctctctggactgaaactgacgctgaggcgcgaaagccaggggagcgaaacg
>EF457467_S000834892	Root;Bacteria;"Acidobacteria";Acidobacteria_Gp3;Gp3
gatcctggctcagaatcaacgctggcggcgcgcttaacacatgcaagtcgaacgagaaagcccgcaagggtgagtaaagtggcgtacgggtgagtaacacgtgggtaatctacctctgggtggggaataaccctgggaaaccggggctaataccgcataacactgcaaggtcaaaggcgcaagtcgcctggagaggagcccgcggctgattagctagttggtggggtaaaggctcaccaaggctatgatcggtagccggcctgagagggcacacggccacactggcactgaaacacgggccagactcctacgggaggcagcagtggggaatcttgcacaatgggggaaaccctgatgcagcgacgccgcgtgagcgatgaagcccttcggggtgtaaagctctttcggcagggacgataatgacggtacctgaagaagaagctgcggctaactacgtgccagcagccgcggtaatacgtaggcagcgagcgttgttcggagttactgggcgtaaagagtgcgtaggcggttttctaagtttggtgtgaaatctcccggcttaactgggagggtgcgccgaagactggaaggcttgagtatgggagaggtaagcggaattcctggtgtagcggtgaaatgcgtagatatcaggaggaacacctgcggtgtagacggcttactggaccataactgacgctgaggcacgaaagcgtgggtagcaaacag
>AY862081_S000488677	Root;Archaea;"Korarchaeota";"Candidatus Korarchaeum"
gcggcgcacggctcagtaatacgcggtcaacctaccctggggaccgggataacctcgggaaactgaggctaatcccggataggtgtggggtgctgaaatgccctcacgccaaaagtaggcgggaaatggaccgctgaggccccaggatgggaccgcggcctatcaggtagtaggtggggtaacggcccacctagcctacgacgggtacgggccctgagagggggagcccggagatgggcactgagacaagggtctaggccctaaggggtgcagcaggcgcgaagattccgcaatgcccgaaagggcgacggagtgaacccgagtgccacccgctgagggtggctgttcccctgtgtaaaaagcagggggtagaaaggggagggcaaggctggtggcagccgccgcggtaaaaccagctccccgaggggttcccacgcatactgggcctaaagcgtccgtagccggccctgcaagtctgcagttaaatccgcctgtagacaggcgggctgctgcagatactgcagggctagggagcgggaggagccgggggtattcccgggggagcggtaaaatgcgtagatcccgggaggaccaccagtggcgaaggcgcccggcttgaacgcgtccgacggtgagggacgaaagctgggggagcaaaccggattagatacccgggtagtcccagccgtaaacgatgccggctaggtgctggccaaggtttcggccttggccagtgtcgaagcgaaggcattaagccggccgcctgaggagtacggccgcaaggctgaaacttgaaggaattgacgggggggcaccacaaggggtgaatgcctgcggcttaattggactcaacgccgggaatcttaccgggggcgacagcaggatgaaggtcaggctgaagaccttaccagacgcgctgaggggtggtgcatggccgtcgccagctcgtgccgtgaggtgtcctgttaagtcaggcaacgggcgagacccccgcccctagttgccagcggcctccttcgggagggaccgggcaaactagggggaccgcctccgaagaggaggaggaaggtgggggctacggcaggtcagtatgcccctaatcccccgggccgcacgcgggctgcaatgggcgggacagcgggatgcgaccccgagagggggagctaatccctcaaacccgctcgtagttgggatcgagggct
>DQ422812_S001020357	Root;Bacteria;Cyanobacteria/Chloroplast;Chloroplast;Chloroplast;Streptophyta
tatcatggagagtttgatcctggctcaggatgaacgctggcggcatgcttaacacatgcaagtcgaacgcaaggcaaccttctggtcgccttgagtggcggacgggtgagtaacgcgtaagaacctacccttggaagggggataacaactggaaacggttgctaataccccatatgctgagaagtgaaaggcctttgggccgtccaaggaagggcttgcgtctgattagcttgttggtggggtaaaggcccaccaaggccacgatcagtagctggtctgagaggatgatcagccacactgggactgagacacggcccagactcctacgggaggcagcagtggggaattttccgcaatgggcgaaagcctgacggagcaatgccgcgtggtggattgaaggcccatgggtcgtaaacaccttttctcagagaagaagctctgacggtatctgaggaataagcatcggctaactccgtgccagcagccgcggtaatacggaggatgcaagcgttatccggaatcattgggcgtaaagcgtctgtaggtggcttcttaagtccgcttgtcaaagaccagggctcaaccctgggcaggcagtggaaactaagaagcttgagtgcggtaggggcagagggaattcccggtgtagcggtgaaatgcgtagatatcgggaagaacaccaacggcgaaggcactctgctgggccgacactgacactaagagacgaaagctagggtagcgaatgggattagataccccagtagtcctagccgtaaacgatggatactaagtgctgtgcgtatcgacccgtacagtactgtagctaacgcgttaagtatcccgcctggggagtacgctcgcaagagtgaaactcaaaggaattgacgggggcccgcacaagcggtggagcatgtggtttaattcgatgcaacgcgaagaaccttaccagggcttgacatgtccgcgaatcttcttgaaagagaagagtgcctttgtgagcgcggacacaggtggtgcatggctgtcgtcagctcgtgtcgtgagatgttgggttaagtcccgcaacgagcgcaaccctcgtttttagttgccagtatttggttgggcaccctaaagagactgccggtgataagccggaggaaggtgaggatgacgtcaagtcagcatgccccttacgccctgggcgacacacgtgctacaatggccgggacaaagagtcgcaaccccgcgagggcaagctaatctcaaaaacccggtctcagttcggattgcaggctgcaactcgcctgcatgaaggcggaatcgctagtaatcgccggtcagccatacggcggtgaatccgttcccgggccttgtacacaccgcccgtcacaccatgggagctggtcatgcccgaagtcgttaccctaacctgcaaaggagggggatgccgaaggcagggctagtgactggggtgaagtcgtaacaaggtagccgtactggaaggtgcggctggatcacctccttt
>AF186413_S000339218	Root;Bacteria;"Acidobacteria";Acidobacteria_Gp11;Gp11
gagtttgatcctggctcagaatcaacgctggcggcgtgcctaacacatgcaagtcgaacgagaaagtcccgcaaggggcaagtagagtggcgaacgggtgagtaacacgtggataacctgccgtcgagtggggaataaccttccgaaaggagggctaataccgcataacacccgaggacatatgtccccgggttgaaaggagtgattcgctcgatgaggggtccgcgcctgattagcttgttggtgaggtaatggctcaccaaggcgacaatcagtagccgtcctgagagggagcacggccacactggaactgagacacggtccagactcctacgggaggcagcagtgaggaatttttggcaatgggcgaaagcctgaccaagcaacgccgcgtgggtgatgaagtattttggtacgtaaaaccctttcggcagggacgaattcttgacggtacctgcggaagaagccccggctaactccgtgccagcagccgcggtaatacgggggggcaagcgttgttcggaattactgggcgtaaagggcgcgtaggcggttggataagtcagctgtgaaaacctcaggctcaacttgaggcctgcagttgaaactgtccggctagagtgtgggagaggagagtggaattcccggtgtagcggtgaaatgcgtagatatcgggaggaacaccagtggcgaaggcggctctctggaccacaactgacgctgaggcgcgaaagctaggggagcaaacaggattagataccctggtagtcctagctgtaaacgatggatacttgctgtagggggtattgaatcctcctgtggcgaagctaacgcattaagtatcccgcctggggagtacggtcgcaaggctgaaactcaaaggaattgacgggggcccgcacaagcggtggagcatgtggtttaattcgacgcaacgcgaagaaccttacctgggcttgaactggagtggaagtaggcagagatgtctatgtccctaacgggactgctccggaggtgctgcatggctgtcgtcagctcgtgtcgtgagatgttgggttaagtcccgcaacgagcgcaacccttgcccttagttgctaacgagtcatgtcgagaaccctaggggaactgtcggcgataagccggaggaaggtggggatgacgtcaagtcctcatggcctttatgtccagggctacacacgtgctacaatgggcggtacaaagggtcgcaaacccgcgagggggagccaatcccacaaaaccgttctcagttcggattgcagtctgcaactcgactgcatgaagctggaatcgctagtaatcgtggatcagcatgccacggtgaatacgttcccgggccttgtacacaccgcccgtcacatcatgaaagctggttgtactagaagtcgccgggctaaccgcaaggaggcaggcgcccaaggtatgactggtgattggggtgaagtcgtaacaaggtaacc
>EU189133_S001020381	Root;Bacteria;Cyanobacteria/Chloroplast;Chloroplast;Chloroplast;Streptophyta
tctcatggagagttcgatcctggctcaggatgaacgctggcggcatgcttaacacatgcaagtcgaacgggaagtggtgtttccagtggcggacgggtgagtagcgcgtaagaacctgccctcgggtggggaacaacagctggaaacggctgctaataccccgtaggctgaggagcaaaaggaggaatccgcccgaggtggggctcacgtctgattagctagttggtggggcaatagcttaccaaggcgatgatcagtagctggtccgagaggatgatcagccacactgggactgagacacggcccagactcctacgggaggcagcagtgaggaattttccgcaatgggcgaaagcctgacggagcaatgccgcgtggaggtagaaggcccacgggtcatgaacttcttttcccggagacgaagcaatgacggtatctggggaataagcatcggctaactctgtgccagcagccgcggtaatacagaggatgcaagcgttatccggaatgattgggcgtaaagcgtccgtaggtggctttttaagtccgccgtcaaatcccagggctcaaccctggacaggcggtggaaactaccaagctggagtacggtaggggcagagggaatttccggtggagcggtgaaattgcgtagagatcggaaggaacaccaacggcgaaagcactctgctgggccgacactgacactgagagacgaaagctaggggagcaaatgggattagataccctattagtcctagccgtaaacgatggatactaggcgctgtgcgtattgacccgtgcagtgctgtagctaacgcgttaagtatcccgcctggggagtacgttcgcacgaatgaaactcaaaggaattgacgggggcccgcacaagcggtggagcatgtggtttaattcgatgcaaagcgaagaaccttaccagggcttgacatgccgcgaatcctcttgaaagggaggggtgccttcgggaacgcggacacaggtggtgcatggctgtcgtcagctcgtgccgtaaggtgttgggttcagtcccgcaacgagcgcaaccctcgtgtttagttgccatcgtttcgtttggaaccctgaacagactgccggtgataagccggaggaaggtgaggatgacgtcaagtcatcatgccccttatgccctgggcgacacacgtgctacaatggccgggacaaagggtcgcgatcccgcgaggaggagctaaccccaaaaacccgtcctcagttcggattgcaggctgcaactcgcctgcatgaagccggaatcgctagtaatcgccggtcagccatacggcggtgaattcgttcccgggccttgtacacaccgcccgtcacactatgggagctggccatgcccgaagtcgttaccttaaccgcaaggagggggatgccgaaggcagggctagtgactggagtgaagtcgtaacaaggtagccgtactggaaggtgcggctggatcacctccttt
>EF457316_S000834741	Root;Bacteria;"Acidobacteria";Acidobacteria_Gp9;Gp9
aacgctggcggggtgcttaacacatgcaagtcgagcgcgaaaggggctttcggccctgagtagagcggcggacgggtgagtaacacgtgggtaccctgccttcgggtggggaataacccagggaaacttgggctaattccgcatgacatcccgagcccgcgagggttcgggatcaaagctggggacccttcggggcctggcgcctgaggaggggcccgcggccgattagctagttggtagggtaatggcctaccaaggcgacgatcggtagccggcctgagagggcggacggccacactgggactgagacacggcccagactcctacgggaggcagcagtggggaatctttggcaatgggggcaaccctgaccaagcaacgccgcgtggaggacgaagacccttgggtcgtaaactcctgtcggacgggacgaatgcggctggagcgaatagctccggtcgttgacggtaccgtacgaggaagccccggctaactccgtgccagcagccgcggtaatacggggggggcaagcgttgttcggaattactgggcgtaaagggcgcgtaggcggtccggtaagtccctcgtgaaatcccacggcttaaccgttgaatggcgggggaaactgccggacttcgagtccgggagaggggagtggaattcccagtgtagcggtgaaatgcgtagatattgggaggaacaccggtggcgaaggcggctccctggaccgcgactgacgctgaggcgcgaaagctaggggagcaaacg
>DQ645244_S000725421	Root;Bacteria;"Armatimonadetes";Armatimonadetes_gp7
agtttgatcatggctcagggcgaacgctggcggcgtgccttagacatgcaagtcgtgcgggggtgtctccttcgggagacaccttgagcggcggacggcggagtaacacgtgggtaacctgccccgaaggctgggataacccggggaaactcgggctaataccggatgtggatgtcttggcttcggctgaggcatctaaaggcgcaagccgcttcgggatgggcccgcggcctatcaggcagttggtgaggtaatggctcaccaagcctgcgacgggtagccggtctgagaggatggccggcccgaggggcactgagacacgggccccactcctacgggaggcagcagtcgggaatcttgggcaatgggcgcaagcctgacccagcgacgccgcgtggaggacgaagcccttcggggtgtaaactccttttggtgaggacgaacacagacggtactcaccgaataagccccggctaactacgtgccagcagccgcggtaatacgtagggggcgagcgttgcccggatttactgggcgtaaagcgcacgtaggcggcaccgtaagtctggtgtgaaatctcacggctcaaccgggaggctgcaccagatactacggcgctcgagggcaggagaggggattggaattcccggtgtagcggtgaaatgcattgatatcgggaggaacaccagtggcgaaggcggatccctggcctgctactgacgctgaggtgcgaaagctgggggagcgaaagggattagatacccctgtagtcccagccctaaacgatgggtgctaggtgttggggggatttacccctcagtgccgcagctaacgcattaagcaccccgcctggggagtacggccgcaaggctgaaactcaaaggaattgacgggggcccgcacaagcggtggagcatgtggattaattcgatactaaccgaagaaccttacctgggcttgacatgcacgggaaagcccctggaaacaggggccctccacggggaaactcgtggactcgtgcacaccggttgcatggctgtcgtcagctcgtgccgtgaggtgttgggttaagtcccgcaacgagcgcaacccctgtcccctgttgccagcgggtcatgccgggcactctggggagactgccgtggtcaacacggaggaaggtggggatgacgtcaagtcagcatggcggttacgcctagggcgtcacacatgctacaatgggcggcacaaagggcagcgaacgcgcgagcgggagctaatcccaaaaaaccgccctcagttgggatcgcagtctgcaactcgactgcgtgaacgcggaatcgctagtaacggcgggtcagccataccgccgtgaatacgttcccgggccttgtacacaccgcccgtcaagtcacccgagtcggctgcacccgaagtcggtcgcccaacccgcacgggagggagccgccgaaggtgtggctggtaagggggactaagtcgtaacaaggtagcc
>AY193189_S000401340	Root;Bacteria;OD1;OD1_genera_incertae_sedis
gatgaacgctggcgacgtggataaggcatgcaagtcaaacggtctactttagcaatattgtagatagtggcaaacgaggtagtaacacgtaggtacgtaccctaaagtttcgaataattcgccgaaaggcggactaatacgagatagtctccaaggagtaaagtcgtaagacgcttaaggaacggcctgcgggatatcagcttgttggtagtgtaaaagactaccaaggctatgacgtctaggggaggtgagagcctgacccccaccgatggaactgagatacggtccatacacctacgggtggccgcagtcgagaatcttccgcaatgggcgaaagcctgacggagcgacgtcgcgtggttgatgaagtctctagggatgtaaaaaccttttatgagggagaaagttattgatagtacctcatgaataaggggttgctaaactcgtgccagcagcagcggtaatacgagtgccccaagccgttattccggaattattgggcgtaaagggtgtgtaggtggttttgttagtctcttgttaaagctctcggcttaaccgggaacatgcagggaaccggcaaaactagaggatgcgagaggtgaatggaactcatggtgtaggggtgaaatccgttgatatcatggggaacaccaaaagcgaaggcaattcactggcgcactcctgacactgaaacacgaaagcgtgggtagcgaatgggattagataccccagtagtccacgccctaaacgatgttcattagctattcggagtatcgaccctctgagtggcgtagctaacgcgttaaatgaaccgcctgggtagtacggccgcaaggctaaaactcaaaggaatagacggggacttgcacaagcagtggattatgtggcttaattcgacgccaaacgaagaaccttaccagggtttgaaacctaactgaaagctccgggaaaccggagccctcgcaagactgttaggcaggtgatgcatggccgtcgtcagttcgtggtttgaattgttcccttaagtggggcaacg
>EF457488_S000834913	Root;Bacteria;"Acidobacteria";Acidobacteria_Gp17;Gp17
gatcctggctcagaatcaacgctggcggcgtgcctaacaccatgcaagtcgaacgagaaagctggtagcaatactggtgagtagagtggcgaccgggtgagtaacacgtggataacctacctccgagtggggaataaccccgggaaactggggctaataccgcatgacatccctgagtcacatcggggatccaaagccggggaccgcaaggcctggcgtttggagatgagcccgcgtccgattagctagttggcggggtaatggcccaccaaggcttcgatcggtagccggcctgagagggcggacggccacactgggactgagacacggcccagactcctacgggaggcagcagtggggaatttttcgcaatgggggaaaccctgacgaagcaacgccgcgtggaggatgaaggccttcgggtcgtaaactcctgtcgaccgggacgaaagtagtccgacccaacacgtcgggctatcgactgtaccggtggaggaagccacggctaactctgtgccagcagccgcggtaatacagaggtggcaagcgttgttcggaattactgggcgtaaagggcgcgtaggcggtcttgtaagtcccgtgtgaaagcccccggctcaactggggaatggcacgggaaactgcgaggcttgagttcgggagagggaagcggaattccgggtgtagcggtgaaatgcgtagatatccggaggaacaccggtggcgaaggcggcttcctggaccgacactgacgctgaggcgcgaaagctaggggagcaaacgg
>AF523897_S000431261	Root;Bacteria;"Acidobacteria";Acidobacteria_Gp1;Gp1
tggagcaatccatgagtaaagtggcgcacgggtgagtaacacgtgactaacctaccttttagtgggggataacctagggaaacctgggctaataccgcataacacttacgagtcaaagcagcaatgcgctgaaagagggggtcgcggccgattagctagttggcggggtaatggcccaccaaggcgatgatcggtatccggcctgagagggcgcacggacacactggaactgaaacacggtccagactcctacgggaggcagcagtggggaattttgcgcaatgggggaaaccctgacgcagcaacgccgcgtggaggatgaagtcccttgggacgtaaactcctttcgatcgggacgataatgacggtaccggaagaagaagccccggctaacttcgtgccagcagccgcggtaatacgaggggggcaagcgttgttcggaattattgggcgtaaagggtgcgtaggtggttcggcaagtcttgtgtgaaatcttcaggctcaacttgaagtctgcacaagaaactgccgggcttgagtatgggagaggtgagtggaatttccggtgtagcggtgaaatgcgtagatatcggaaggaacacctgtggcgaaagcggctcactggaccattactgacactgaggcacgaaagctaggggagcaaacaggattagataccctggtagtcctagccctaaacgatgatcgcttggtgtggcgggtatccaaccctgccgtgccgaagctaacgcgttaagcgatccgcctggggagtacggtcgcaaggctgaaactcaaaggaattgacgggggcccgcacaagcggtggagcatgtggtttaattcgacgcaacgcgaagaaccttacctgggctcgaaatgtagtggactggggtagaaatatcccttcctagcaataggtcgctatataggtgctgcatggctgtcgtcagctcgtgtcgtgagatgtcgggttaagtcccgcaacgagcgcaacccttatcttcagttgccatcattcagttgggcactctggcgaaaccgcc
>AY193140_S000401291	Root;Bacteria;OD1;OD1_genera_incertae_sedis
gtcgaacgccggcggcgtgtctaaggcatgcaagtcgaacgttcaaagttggtgcttgcaccgactacgaaagtggcaaacgggagagtaacgcattggtaactcaccttgaactcgtgaataacccatggaaacgtgggctaatacacgatgtggatggggggtcttatgacattcccattgaaagttccgacggttcaagagaggcctatgtcctattagcttgttggtgaggtaatagctcaccaaggcaatgacgggtaccgggcgtgagagcgtgacccggctcactgggactgagacactgcccagactcctacgggaggctgcagtcaagaatcttccgcaatgcacgaaagtgtgacggagcgacgccgcgtgccggatgaaggccttcgggttgtaaacggctgttctgagggacaaatttgtgatggtacctcagcagaaagtggttgctaactctgtgccagcagcagcggtaatacagagaccacgagcgttgaccggatttattgggcgtaaagcgtgcgtaggcggtttcgtaagtcattcgttaaatcttcaggctcaacctggaggcagcgggtgatactgcgaaactagaggacgggagaggaaggcggaatgcccggtgtaggggtaaaatccgttaagatcgggtagaacaccaaatgcgaaagcagccttctggracgtttctgacgctgttgcacgaaagcgtgggtagcgaatgggattagataccccagtagtccacgccgtaaacgatggatgctaggtattgagagtatcgaccctctcagtgccgttgaaccaagctaacgcgttaagcatcccgcctggggagtacggccgcaaggctaaaactcaaaggaatagacggggacccgcacaagcggtggatcatgtggtttaattcgatagcacgcgagaaacctcacctgggctcaactactagctgcaaaccttctgacaagaaggctccttcgagggtgctagataggtgctgcatggttgtcgtcagctcgtgtcgtgaggtgtacccttaaatggagcaacaaggg
>Z95727_S000017998	Root;Bacteria;"Acidobacteria";Acidobacteria_Gp6;Gp6
agagtttgatnntggctcagaatcaacgctggcggcgtgcctaacacatgcaagtcgaacgcgaaagtggagcaatccatgagtagagtggcgaacgggtgagtaacgcgtgggtaacctacctcagagtgggggataaccttccgaaaggagggctaataccgcatgacataccgtgtttggatacacggatatcaaagccggggatcgcaagacctggcgcttggagaggggcccgcgtccgattagctagttggtgaggtaacggctcaccaaggcttcgatcggtatccggcctgagagggcgaccggacacactggaactgagacacggtccagactcctacgggaggcagcagtggggaattgttcacaatgggcgcaagcctgatgacgcaacgccgcgtggaggatgaagactttcgggtcgtaaactcctttcgaccgagatgaattcccctcgacctaatacgtcgagggggtgacagtatcgagggaagaagccccggctaactccgtgccagcagccgcggtaatacggggggggcaagcgttgttcggaattactgggcgtaaagggttcgtaggtggcttgctaagtcagacgtgaaatccctcagcttaactggggaactgcgtctgagactggcgagcttgagtgcaggagaggaacgcggaattccaggtgtagcggtgaaatgcgtagatatctggaggaacaccggtggcgaaggcggcgttctggactgctactgacactgaggaacgaaagccaggggagcaaacgggattagataccccggtagtcctggccctaaacgatgaatgcttggtgtggcgggtatcgatccccgctgtgccgaagttaacgcgttaagcattccgcctggggagtacggtcgcaaggctgaaactcaaaggaattgacgggggcccgcacaagcggtggagcatgtggttcaattcgacgcaacgcgaagaaccttacctgggctcgaaatgcagatgaccatcggcgaaagtcgacttccgcaaggacgtctgtataggtgctgcatggctgtcgtcagctcgtgtcgtgagatgttgggttaagtcccgcaacgagcgcaacccttgttctctgttgccatcaggttaagctgggcactctgaggagactgctggtgacaaaccggaggaaggtggggatgacgtcaagtcagcatggcctttatgtccagggctacacacgtgctacaatggccggtacaaaccgttgcggatccgcgagggggagctaatcggagaaagccggtctcagttcggattgtaggctgcaactcgcctgcatgaagttggaatcgctagtaatcgcggatcagcatgccgcggtgaatacgttcccgggccttgtacacaccgcccgtcacatcacgaaagctggctgtactagaaatcgccccgctaacccgcaagggaggcaggcgcttaaggtatggtcagtgattggggtgaagtcgtaacaaggtagctgtaggagaacctgtggctggatcacctcctt
>EU135026_S000933620	Root;Bacteria;"Armatimonadetes";Chthonomonadetes;Chthonomonadales;Chthonomonadaceae;Chthonomonas/Armatimonadetes_gp3
gacgaacgcttgcggcgtgcctaagaaatgcaagtcgagcggttcttgcgctccaccgagcacatcgggggttccctattcccaaaaggcgtggggacttgttggtgtgttgggtggagtgtaagaatagcggcgaacggtcgcgtaacacgtaggcaacctgccccaaagaccgggataacagggggaaactcttgctaataccggatgtggcctcaccaagacatcttggcgagattaaagcgtcttaacggcgactttgggaggggcctgcggcctatcagctagatggtgaggtaacggctcaccatggcgacgacgggtagctggtctgagaggatggtcagccggactgggactgagacacggcccagactcctacggggggcagcaattaggaatcttgtgcaatgggcgaaagcctgacacagcgacgccgcgtggaggaggacggccttcgggttgtaaactccttttgagggggaagaaacaaatgacggtacccctcgaataagccccggctaactccgtgccagcagccgcggtaatacggagggggcgagcgttgtccgaagttactgggcgtaaagcgcgcgtaggcgggtcagcaagtccgctgtgaaagcccgaggctcaacctcggcgggtcggtggatactgttggtcttgaaggtgctagggggagatggaattaccggtgtagcggtgaaatgcgtagatatcggtaggaacaccagtggcgaaggcggtctcctggggcattcttgacgctgaggcgcgaaagctgggggagcgaacgggattagataccccggtagtcccagccctaaacgatggatactaggtgtcgggggtatcgacccccccggtgccgccgctaacgcagtaagtatcccgcctggggagtacggccgcaaggttgaaactcaaaggaattgacgggggcccgcacaagcggtggagcatgtggtttaatacgtcacaaaccgtagaaccttaccagggcttgacatgtggcgcaccggtatgaaagtaccgttcggagcaatccgacgccaacacaggtgttgcatggctgtcgtcagctcgtgtcgtgagatgttgggttaagtcccgcaacgagcgcaaccctcatcccatgttgccagcgggtaatgccgggaactcttgggaaactgccggggtaactcggaggaaggtgaggatgacgtcaagtcagcatggcccttacgccctgggctacacacatgctacaatggacggtacacagagggatccgagaccgcgaggtggagcaatcccagaaatccgttctcagttcggattgcagctgcaactcgcctgcatgagtcggatcgctataaccgcagatcagcgagctgcggtgtatacgttcccggcatgcacacaccg
>EF457452_S000834877	Root;Bacteria;"Acidobacteria";Acidobacteria_Gp19;Gp19
gatcctggctcagaatcaacgctggcggsgtccttaacmcatccaagtcgaccgcgaaagtgggggcaactcccatgagtagagtgccagacgggtgagtaacacgtgggtaccttcccctggagtgaggaataaccccgcgaaagcggggctaataccgcataacatccttgggacatacgttccggggatcaaagcccgcaagggcgcttcaagaggggcccgcgcctgattagctagttggtagggtaacggcctaccaaggcgacgatcagtagccggcctgagagggtgaacggccacactggaactgagacacggtccagactcctacgggaggcagcagtggggaattttgcgcaatgggcgaaagcctgacgcagcaacgccgcgtgggtgatgaagtcccttgggacgtaaaaccctgtcggctgggacgaaacgacccgcaagggtaattgactgtaccagcagaggaagccccggctaactccgtgccagcagccgcggtaatacggggggggcaagcgttattcggaattactgggcgtaaagggcgtgtaggcggcctagcaagtcagttgtgaaagccccaggctcaacttgggaattgcaactgaaactgccgggctagagttcaggagaggagggcggaactcccagtgtagcggtgaaatgcgtagatattgggaggaacaccggtggcgaaggcggctctctggactgaaactgacgctgaggcgcgaaagccaggggagcgaacg
>AY114332_S000435316	Root;Bacteria;WS3;WS3_genera_incertae_sedis
tggcgaactggtgagtagcgcttggggaacctgcccttgagtggggaacacgtccgaaagacgtaaattccgcatgacatctcctgctcgcatgtgcgggagatcaaaggtgccctctgattcaaggtaccgcttgaggatggccccgagtcctattagcttgttggtgaggtaacggctcaccaaggcgatgatgggtagctggcctgagagggtggccagccacactgggactgagatacggcccagactcctaagggaggcagcagtcgagaggcatccccaatggacgaaagtctgagggtgcgacgccgcgtggaccaccaaagccttcgggttgtaaagtcctgtcacaggggggagaaacgctcccagctcaataggctgggggtttgacgttgcccctgtagaaagagccggctaactccgtgccagcagccgcggtaatacgaagggctcaagcgtattcggattcactgggcgtaaagggcgcgtagcggggtcgtaggtcggtcgtgaaatccaccggctcaaccggtgaactgcggtcgaaactgcgactcttgaggtaggtagaggaaggcggaattcctggtgtagcggtggaatgcgtagatatcaggaagaacaccggtagcgaaggcggccttctgggcctcacctgacgctgaggcgcgaaagctgggggagcgaacaggattagataccctggtagtcccagccgtaaacgatgggtactaggtgtagggggtactgaccccttctgtgccgaagttaacgcattaagtaccccgcctggggagtacggtcgcaagactgaaactcaaaggaattgacggggccccgcacaagcggtggagcatgtggttcaattcgacgcaacgcgaagaaccttaccggggtttgacatggtcaggacaggcatggaaacatgccctcccttcggggcctgatcacaggtgctgcatggctgtcgtcagctcgtgtcgtgagatgttgggttaagtcccgcaacgagcgcaaccctcgtcgcctgttgccatcaggttatgctgggcactctggcgagactgccggcgatatgccggaggaaggcggggatgacgtcaagtcctcatggtccttacatcccgggctacacacgtgctacaatggccggtacaaagggttgcaatgccgcgaggtggagccaatcccaaaaagccggtctcagttcggattggagtctgcaactcgactccatgaagtcggaatcgctagtaatcgcggatcagcatgccgcggtgaatacgttcccggggcttgtacacaccgcccgtcaagccacgaaagctggtagtacccgaagtcgctgagccgacttttcgaagaggcaggcgccgaaggtaagaccagcgattggggct
>AY225640_S000403100	Root;Bacteria;"Acidobacteria";Acidobacteria_Gp17;Gp17
taacgctggcggcgtgcctaacacatgcaagtcgagcgcgaaagcggacttcggtccgcgagtagagcggcgaacgggtgagtaacgcgtgggtgatctgccttcgagtggggaataacaccgggaaactggtgctaataccgcatgacatcctcggttcgttccgaggatcaaagctggggaccgtaaggcctggcgcttgaagaggagcccgcgtccgattagcttgttggcggggtaatggcccaccaaggcttctatcggtagccggcctgagagggcggacggccacactgggactgagacacggcccagactcctacgggaggcagcagtggggaattttccgcaatgggggaaaccctgacggagcaacgccgcgtggaggatgaaggccctcgggtcgtaaactcctgtcgatcgggaagaatgcgtccgacccaatacgtcggcacgttgactgtaccggtggaggaagccacggctaactctgtgccagcagccgcggtaagacagaggtggcaagcgttgttcggaattactgggcgtaaagggcgcgcaggcggttcgccaagtcccgtgtgaaatcccccggctcaactggggaactgcgcgggaaactagtggacttgagttcgggagaggaaagcggaattccgggtgtagcggtgaaatgcgcagatatccggaggaacaccagtggcgaaggcggctttctggaccgacactgacgctgaggcgcgaaagctaggggagcgaacgggattagataccccggtagtcctagccctaaacgatgagcactgggtgtagggggtatgaaccccccctgtgccgaagctaacgcattaagtgctccgcctggggagtacggtcgcaaggctgaaactcaaaggaattgacgggggcccgcacaagcggtggagcatgtggtttaattcgacgcaacgcgaagaaccttaccggggtttaaaccgcacgggatcgcctcagagatgaggttttccttcgggacccgtgtagaggtgctgcatggctgtcgtcagctcgtgtcgtgagatgttgggttaagtcccgcaacgagcgcaacccttgcctcctgttgccatcaggtcaagctgggcactctggaggaactgccggcgataagccggaggaaggtggggatgacgtcaagtcctcatggcctttatgtcccgggctacacacgtgctacattggctggtacagagggtcgcaaggccgcgaggtggagctaatctcaaaaagccagtcccagttcggatcgcagtctgcaactcgactgcgtgaagctggaatcgctagtaatcgcggatcagcatgccgcggtgaatacgttcccgggccttgtacacaccgcccgtcacatcacgaaagctggctgtactagaagtcgctgagctgaccttcgggaggcaagcgcccacggtatggttggtgattgggg
>AY373411_S000572109	Root;Bacteria;"Acidobacteria";Acidobacteria_Gp21;Gp21
agtcgaacgagaaagggatccttcgggagcctgagtaaagtggcgaacgggtgagtaacacgtgggtgacctgccctctggagggggataacccgaggaaactcgggctaagaccgcataagccttcgaggtcaaactcaaagggaaaaggatttagctttcgagctagatcctaccggaggaggggcccgcgtcccatagcttgttggtggggtaaaagcctaccaaggctacgatgggtagccggtctgagaggacggacggccacactggaactaagacacggtccagactcctacgggaggcagcagtggggaattttgggcaatgggcgaaagcctgacccagcaacgccgcgtggaggatgaaggccctcgggtcgtaaactcctgtcctaggggaagaaaaaaatgacggtacccttggaggaagccccggctaactccgtgccagcagcgcggtaagacggggggggcgagcgttgttcggaattactgggcgtaaagggcgcgcaggcggcctgggaagtcttgggtgaaagcccccagctcaactggggaatggcctgagaaaccactaggctggagtgctggagagggaagcggaattcccggtggagcggtgaaatgcgtagatatcgggaggaacaccagaggcgaaggcggcttcctggacagacactgacgctgaggcgcgaaagctaggggagcaaacggattagataccccggtagtcctagctgtaaacgacgggtactagatgtgggaggtaatagaaagtccttccgtgtcggcgataactcaataagtaccccgcctggggagtacggccgcaaggctgaaactcaaaggaattgacgggggcccgcacaagcggtggagcatgtggtttaattcgacgcaacgcgcagaaccttaccagcccttgacatgggagtcgcggacgccagagatggcatccttcggttcggccgactccacacaggtgctgcatggctgtcgtcagctcgtgtcgtgagatgttgggttaagtcccgcaacgagcgcaaccctcatcctatgttgttttttcatgggagactgccgcctccaaggcggaggaaggtgaggacgacgtcagatctgcgtgtcccttatgcctggggcaacacccgtgctacaatggccggtacaaagggtagccaacccgcgagggggagccaatcccacaaaaccggtctcagttcggattaagtctgcaactcgacttcatgaagttggaatcgctagtaaccgtgaatcagctacgtcacggtgaatatgttcctgggtcttgtactcaccgcccgtcaagtcatgaaaggcaggggcacctgaagcaccgttacccttcgggggcggtaccacggtgaaactgctgattgggactaagtcgtaacaaggtaacc
>DQ787476_S000722177	Root;Archaea;"Euryarchaeota";"Methanomicrobia";Methanomicrobiales;Methanomicrobiaceae;Methanoculleus
gcgagtcgagagggttcggccctcggcgtactactcagtaacacgtggataacctaccctaaggaaggggataacctcgggaaactgaggataataccctataggttacagacgctggaatgccctgtaaccgaaagctccggcgccttaggatggatctgcggccgattaggttgttgttggggtaacggcccaacaagccgataatcggtacgggttgtgggagcaagagcccggagttggattctgagacatgaatccaggccctacggggcgcagcaggcgcgaaaactttacaatgcgggaaaccgtgataagggaaccccgagtgcctgtatatgcaggctgtccaggtgtctaaaaaacacctgaagaaagggccgggcaagaccggtgccagccgccgcggtaataccggcggctcgagtggtggccacttttattgggcttaaagcgttcgtagctgggttgttaagtctcttgggaaatctgacggctcaaccgtcaggcgtccaagggatactggcaatcttggaaccgggagaggtgaggggtacttcgggggtaggagtgaaatcctgtaatcctcgagggaccacctgtggcgaaggcgcctcaccagaacggcttcgacagtgagggacgaaagctgggggagcaaaccggattagatacccgggtagtcccagccgtaaacgatgcgcgttaggtgtatcggtgaccacgagtcaccgaggtgccgaagggaaaccgtgaaacgtgccgcctgggaagtacggtcgcaaggctgaaacttaaaggaattggcgggggagcaccacaacgggtggagcctgcggtttaattggactcaacgccgggaagctcaccggataagacagcggaatgattgccgggctgaagactctgcatgactagctgagaggaggtgcatggccgtcgtcagttcgtactgtgaagcatcctgttaagtcaggcaacgagcgagacccacgccaacagttgccagcatggtctccggactgatggggacactgttgggaccgcctctgctaaagaggaggaaggaatgggcaacggtaggtcagcatgccccgaattatccgggctacacgcgggctacaatgggcaggacaatgggtatcgacaccgagaggtgaaggcaatctcctaaacctgtccgtagttcggattgtgggctgcaactcgcccacatgaagctggaatccgtagtaatcgcgtttcaaaataacgcggtgaatgtgtccctgctccttgcacacaccgcccgtcaaaccacccgagtggggtttggatgaggctgcggtcgtgccgcggtc
>DQ860977_S001152428	Root;Archaea;"Euryarchaeota";Halobacteria;Halobacteriales;Halobacteriaceae;Haloferax
gctattggggtccgatttagccatgctagttgcacgagtttagactcgtggcgaaaagctcagtaacacgtggtcaaactaccctacgaagacccataacctcgggaaactgaggctaataggtcataggtgagttacgctggaatgccaactctcccaaacgctcaggcgtcgtaggatgtggctgcggccgattaggtagacggtggggtaacggcccaccgtgccgataatcggtacgggttgtgagagcaagagcccggagacggaatctgagacaagattccgggccctacggggcgcagcaggcgcgaaacctttacactgcacgcaagtgcgataaggggaccccaagtgcgagggcatatagtcctcgctttttccgaccgtaaggtggtcggcgaataagggctgggcaagaccggtgccagccgccgcggtaataccggcagcccaagtgatgaccgatattattgggcctaaagcgtccgtagccggccatgaaggttcatcgggaaatccgccagctcaactggcgggcgtccggtgaaaaccacatggcttgggaccggaaggctcgaggggtacgtccggggtaggagtgaaatcccgtaatcctggacggaccaccgatggcgaaagcacctcgagaagacggatccgacggtgagggacgaaagctagggtctcgaaccggattagatacccgggtagtcctagctgtaaacgatgctcgctaggtgtggcacaggctacgagcctgtgctgtgccgtagggaagccgagaagcgagccgcctgggaagtacgtccgcaaggatgaaacttaaaggaattggcgggggagcactacaaccggaggagcctgcggtttaattggactcaacgccggacatctcaccagctccgactatagtaatgacggtcaggttgatgaccttgccacgacgctatagagaggaggtgcatggccgccgtcagctcgtaccgtgaggcgtcctgttaagtcaggcaacgagcgagacccgcacttctaattgccagcaacagtttcgactggttgggtacattagaaggactgccgctgctaaagcggaggaaggaacgggcaacggtaggtcagtatgccccgaatgagctgggctacacgcgggctacaatggctgagacaatgggttgctatctcgaaagagaacgctaatctcctaaactcagtcgtagttcggattgagggctgaaacccgccctcatgaagctggattcggtagtaatcgcatttcagaagagtgcggtgaatacgtccctgctccttgcacacaccgcccgtcaaagcacccgagtgaggtccggatgaggccaccacacggtggtcgaatctgg
>DQ860980_S001152431	Root;Archaea;"Euryarchaeota";Halobacteria;Halobacteriales;Halobacteriaceae;Haloferax
cgatttagccatgctagttgcacgagcttacactcgtggcgaaaagctcagtaacacgtggtcaaactaccctacagagaacgataacctcgggaaactgaggctaatagttcatacgggagtcatgcttgaatgccgactccccgaaacgctccggcgctgtaggatgtgactgcggccgattaggtagacggtggggtaacggcccaccgtgccgataatcggtacgggttgtgagagcaagaacccggagacggaatctgagacaagattccgggccctacggggcgcagcaggcgcgaaacctttacactgcacgcaagtgcgataaggggaccccaagtgcgagggcatatagtcctcgcttttctcgactgtaaggcggtcgaggaataagagctgggcaagaccggtgccagccgccgcggtaataccggcagctcaagtgatgaccgatattattgggcctaaagcgtccgtagccggccatgaaggttcatcgggaaatccgccagctcaactggcgggcgtccggtgaaaaccacatggcttgggaccggaaggctcgaggggtacgtccggggtaggagtgaaatcccgtaatcctggacggaccaccgatggcgaaagcacctcgagaagacggatccgacggtgagggacgaaagctagggtctcgaaccggattagatacccgggtagtcctagctgtaaacgatgctcgctaggtgtggcacaggctacgagcctgtgctgtgccgtagggaagccgtgaagcgagccgcctgggaagtacgtccgcaaggatgaaacttaaaggaattggcgggggagcactacaaccggaggagcctgcggtttaattggactcaacgccggacatctcaccagctccgactatagtaatgacggtcaggttgatgaccttaccacgacgctatagagaggaggtgcatggccgccgtcagctcgtaccgtgaggcgtcctgttaagtcaggcaacgagcgagacccgcacttctaattgccagcagcagtttcgactggctgggtacattagaaggactgccgctgctaaagcggaggaaggaacgggcaacggtaggtcagtatgccccgaatgagctgggctacacgcgggctacaatggtcaagacaatgggttgctatctcgaaagagaacgctaatctcctaaacttgatcgtagttcggattgagggctgaaactcgccctcatgaagctggattcggtagtaatcgcatttcacaagagtgcggtgaatacgtccctgctccttgcacacaccgcccgtcaaagcacccgagtgaggtccggatgaggccaccacacggtggtcgaa
>DQ885259_S000728630	Root;Bacteria;"Proteobacteria";Gammaproteobacteria;"Enterobacteriales";Enterobacteriaceae;Cosenzaea
gaacgctggcggcaggcctaacacatgcaagtcgagcggtaacagagggaagcttgctttcctgctgacgagcggcggacgggtgagtaatgtatggggatctgcccgatagagggggataactactggaaacggtggctaataccgcatgacgtctacggaccaaagcaggggctcttcggaccttgcgctatcggatgaacccatatgggattagctagtaggtggggtaacggctcacctaggcgacgatctctagctggtctgagaggatgatcagccacactgggactgagacacggcccagactcctacgggaggcagcagtggggaatattgcacaatgggcgcaagcctgatgcagccatgccgcgtgtatgaagaaggccttcgggttgtaaagtactttcagcgaggaggaaggggataaagttaatacctttgtccattgacgttactcgcagaagaagcaccggctaactccgtgccagcagccgcggtaatacggagggtgcaagcgttaatcggaattactgggcgtaaagcgcacgcaggcggtcaattaagtcagatgtgaaagccccgagcttaacttgggaattgcatctgaaactggttggctagagtcttgtagaggggggtagaattccatgtgtagcggtgaaatgcgtagagatgtggaggaataccggtggcgaaggcggccccctggacaaagactgacgctcaggtgcgaaagcgtggggagcaaacaggattagataccctggtagtccacgctgtaaacgatgtcgatttggaggttgtgcccttgaggcgtggcttccggagctaacgcgttaaatcgaccgcctggggagtacggccgcaaggttaaaactcaaatgaattgacgggggcccgcacaagcggtggagcatgtggtttaattcgatgcaacgcgaagaaccttacctactcttgacatccagagaatcctttagagatagaggagtgccttcgggagctctgagacaggtgctgcatggctgtcgtcagctcgtgttgtgaaatgttgggttaagtcccgcaacgagcgcaacccttatcctttgttgccagcgcgtnatggcgggaactcaaaggagactgccggtgataaaccggaggaaggtggggatgacgtcaagtcatcatggcccttacgagtagggctacacacgtgctacaatggcagatacaaagagaagcgacctcgcgagagcaagcggaactcataaagtctgtcgtagtccggattggagtctgcaactcgactccatgaagtcggaatcgctagtaatcgtagatcagaatgctacggtgaatacgttcccgggccttgtacacaccgcccgtcacaccatgggagtgggttgcaaaagaagtaggtagcttaaccttcgggagggcgcttaccactttgtgattcatgactggggtgaagtcgtaacaagg
>EF016285_S000824488	Root;Archaea;"Euryarchaeota";Methanobacteria;Methanobacteriales;Methanobacteriaceae;Methanobacterium
tttggggttcgattaagccatgcaagtcgaacgaatcttcggattcgtggcgaacggctcagtaacacgtggataatctacccttaggactgggataaccctgggaaactggggataataccggatagttaggagttcctggaatggtcttctttttaaatgttcaggcgcctaaggatggatctgcggcagattaggtagttggtggggtaatggcccaccaagcctttgatctgtacgggttgtgagagcaagagcccggagatggaacctgagacaaggttccaggccctacggggcgcagcaggcgcgaaacctccgcaatgcacgaaagtgcgacggggggaccccaagtgccactcttaacggggtggctttttttgagtgtaaaaagctttgagaataagagctgggcaagaccggtgccagccgccgcggtaacaccggcagctcaagtggtggccatttttattgggcctaaagcgttcgtagccggcttgataagtctctggtgaaatcccatagcttaactgtgggaattgctggagatactattaggcttgaggccgggagaggttaggggtactcccagggtaggggtgaaatcctataatcctgggaggaccacctgtggcgaaggcgcctaactggaacggacctgacggtgagtaacgaaagccaggggcgcgaaccggattagatacccgggtagtcctggccgtaaacgatgcggacttggtgttggaatggcttcgagctgctccagtgccgaagggaagctgttaagtccgccgcctgggaagtacggtcgcaagactgaaacttaaaggaattggcgggggagcaccacaacgcgtggagcctgcggtttaattggattcaacgccggacatctcaccaggggcgacagcagaatgatggccaggttgacgaccttgcttgacaagctgagaggaggtgcatggccgccgtcagctcgtaccgtgaggcgtcctgttaagtcaggcaacgagcgagacccacgcccttagttaccagcggatcctccgggatgccgggcacactaaggggaccgccagtgataaactggaggaaggagtggacgacggtaggtccgtatgccccgaatccnntgggcaacacgcgggctacaatggctatgacaatgggttccgacactgaaaggtggaggtaatctcctaaacatagtcttagttcggatcgagggctgtaacccgccctcgtgaagctggaatgcgtagtaatcgcgtgtcataatcgcgcggtgaatacgtccctgctccttgcacacaccgcccgtcacgccacccaaaaagggtttggatg
>EF028067_S000842633	Root;Archaea;"Euryarchaeota";Halobacteria;Halobacteriales;Halobacteriaceae;Halorubrum
attccggttgatcctgccggaggccattgctattgggatccgatttagccatgctagtcgcacgagttcagactcgtggcgaatagctcagtaacacgtggccaaactacccttcggaacacaataccctcgggaaactgaggctaatagtgtataccacatcaccactggaatgagtgatgtgccaaacgctccggcgccgaaggatgtggctgcggccgattaggtagacggtggggtaacggcccaccgtgccaataatcggtatgggtcatgagagtgagaacccagagacggaatctgagacaagattccgggccctacggggcgcagcaggcgcgaaacctttacactgcacgacagtgcgatagggggatcccaagtgcacaggcatagcgcctgtgcttttcggtaccgtaaggtggtaccagaataagggctgggcaagaccggtgccagccgccgcggtaataccggcagcccaagtgatggccgatcttattgggcctaaagcgtccgtagctggccgcgcaagtccatcgggaaatccacctgctcaacaggtgggcgcccggtagaaactgcgtggcttgggaccggaaggcgcgacgggtacgtccggggtaggagtgaaatcccgtaatcctggacggaccgccgatggcgaaagcacgtcgcgaggacggatccgacagtgagggacgaaagccagggtctcgaaccggattagatacccgggtagtcctggccgtaaacaatgtctgctaggtgtggctcccactacgagtgggtgctgtgccgtagggaagccgctaagcagaccgcctgggaagtacgtccgcaaggatgaaacttaaaggaattggcgggggagcactacaaccggaggagcctgcggtttaattggactcaacgccggacatctcaccagcatcgactgtaataatgacgaccaggttgatgaccttgtccgagtttcagagaggaggtgcatggccgccgtcagctcgtaccgtgaggcgtcctgttaagtcaggcaacgagcgagacccgcacccttacttgccagcagcactgcgaagtggctggggacagtagggggaccgccgtggctaacacggaggaaggaacgggcaacggtaggtcagtatgccccgaatgtgctgggcaacacgcgggctacaatggtcgagacaaagggttccaactccgaaaggagacggtaatctcagaaactcgatcgtagttcggattgtgggctgcaactcgcccacatgaagctggattcggtagtaatcgcgtgtcacaagcgcgcggtgaatacgtccctgctccttgcacacaccgcccgtcaaagcacccgagtgaggtccggatgaggcgttccacgaacgtcgaatctgggcttcgcaagggggcttaagtcgtaacaaggtagccgtaggggaatctgcggctggatcacctcct
>EF055454_S000752001	Root;Archaea;"Euryarchaeota";Halobacteria;Halobacteriales;Halobacteriaceae;Halosarcina
ttccggttgatcctgccggaggccattgctatcggagtccgacttagccatgctagttgcgcgagttcagactcgcagcagatagctcagtaacacgtggccaagctaccctgcagacacggacaacctcgggaaactgaggctaatccgcgataccgatcccaggctggaacagccgggatcaccaaacgctccggcgctgcaggatgcggctgcggccgattaggtagacggtggggtaacggcccaccgtgccgataatcggtacgggttgtgagagcaagagcccggagacggaatctgagacaagattccgggccctacggggcgcagcaggcgcgaaacctttacactgcacgcaagtgcgataaggggactccgagtgcgagggcatatagtcctcgcttttgagaaccgtaaggcggttctcgaataagagctgggcaagaccggtgccagccgccgcggtaataccggcagctcaagtgatggccaatcttattgggcctaaagcgtccgtagctggccgtgaaagttcgtcgggaaatccatccgctcaacggatgggcgtccggcgaaaacttcacggcttgggaccggaaggctcgaggggtacgtctggggtaggagtgaaatcctgtaatcctggacggaccaccgatggcgaaagcacctcgagaagacggatccgacagtgagggacgaaagctagggtctcgaaccggattagatacccgggtagtcctagccgtaaacaatgttcactaggtgtggcacaggctacgagcctgtgctgtgccgtagggaagccgagaagtgaaccgcctgggaagtacgtccgcaaggatgaaacttaaaggaattggcgggggagcactacaaccggaggagcctgcggtttaattggactcaacgccggacatctcaccagctccgactacagtaatgacggtcaggttgatgacctcgccacgagctgtagagaggaggtgcatggccgccgtcagctcgtaccgtgaggcgtcctgttaagtcaggcaacgagcgagacccgcactcttaattgccagcagcagttccgactggctgggtacattaggaggactgccagtgccaaactggaggaaggaacgggcaacggtaggtcagtatgccccgaatgagctgggctacacgcgggctacaatggccagaacaatgggttgcaaccccgaaagggaacgctaatctccgaaatctggtcgtagttcggattgagggctgaaactcgccctcatgaagctggattcggtagtaatcgcatttcagaagaatgcggtgaatacgtccctgctccttgcactcaccgccc
>EF077631_S000769046	Root;Archaea;"Euryarchaeota";Halobacteria;Halobacteriales;Halobacteriaceae;Natronococcus
gctcagtaacacgtggccaaactaccctgtcgagcggaccaacctcgggaaactgaggctaatcccgcatacgactctcaggctggaattgcagagagttcgaaacgctccggcgcgacaggatgtggctgcggccgattaggtagacggtggggtaacggcccaccgtgccagtaatcggtacgggttgtgagagcaagagcccggagacggtatctgagacaagataccgggccctacggggcgcagcaggcgcgaaacctttacactgcacgccagtgcgataaggggactccaagtgcgagggcatagcgccctcgcttttctgcaccgtaaggtggtgcaggaacaagtgctgggcaagaccggtgccagccgccgcggtaataccggcagcacgagtgatggccgctgttattgggcctaaagcgtccgtagctggccaggcaagtctatcgggaaatctccccgcttaacggggaggcgtccggtggaaactgcctggcttgggaccggaagatccagagggtacgtccggggtaggagtgaaatcctgtaatcctggacggaccaccggtggcgaaagcgctctggaaagacggatccgacggtgagggacgaaagctcgggtcacgaaccggattagatacccgggtagtccgagctgtaaacgatgtctgctaggtgcgccacaggctacgagcctgtggtgtgccgtagggaagccgtgaagcagaccgcctgggaagtacgtccgcaaggatgaaacttaaaggaattggcgggggagcactacaaccggaggagcctgcggtttaattggactcaacgccggacatctcaccagcatcgacagtaggagtgacggtcagtgtgatgagcttaccagacctactgagaggaggtgcatggccgccgtcagctcgtaccgtgaggcgtcctgttaagtcaggcaacgagcgagacccgcactcctaattgccagcaacacccttgtggtggttgggtacattaggaggactgccagtgccaaactggaggaaggaacgggcaacggtaggtcagtatgccccgaatgtgctgggcaacacgcgggctacaatggtcgagacagtgggacgcaaccccgagagggggcgctaatctccgaaactcgatcgtagttcggattgcggactgaaactcgtccgcatgaagctggattcggtagtaatcgccgttcagaagacggcggtgaatacgtccctgctccttgcacacaccgcccgtcaaagcacccgagtgaggtccggatgaggcccccgcacgggggtcgaat
>EF077633_S000769048	Root;Archaea;"Euryarchaeota";Halobacteria;Halobacteriales;Halobacteriaceae;Haloterrigena
tgctagttgcacgagtttagactcgtagcagatagctcagtaacacgtggccaaactaccctatggatccgaataacctcgggaaactgaggctaattcggaatacgattcactgcctggagtggcatgaatccgaaacgctccggcgccataggatgtggctgcggccgattaggtagacggtggggtaacggcccaccgtgcccataatcggtacgggttgtgagagcaagagcccggagacggtatctgagacaagataccgggccctacggggcgcagcaggcgcgaaacctttacactgcacgaaagtgcgataaggggactccaagtgcgagggcatatagtcctcgctttttgcgaccgtaaggtggtcgcggaataagtgctgggcaagaccggtgccagccgccgcggtaataccggcagcgcgagtgatgaccgctattattgggcctaaagcgtccgtagctggccatgcaagtccatcgggaaatccgcgcgcttaacgcgcgggcgtccggtggaaactgcatggcttgggaccggaagaccagaggggtacgtccggggtaggagtgaaatcccgtaatcctggacggaccaccggtggcgaaagcgcctctggaagacggatccgacggtgagggacgaaagctcgggtcacgaaccggattagatacccgggtagtccgagctgtaaacgatgtctgctaggtgtggcacaggctacgagcctgtgctgtgccgcagggaagccgtgaagcagaccgcctgggaagtacgtccgcaaggatgaaacttaaaggaattggcgggggagcactacaaccggaggagcctgcggtttaattggactcaacgccggacatctcaccagcatcgacaatgtgcagtgaaagtcaggttgatgaccttactggagccattgagaggaggtgcatggccgccgtcagctcgtaccgtgaggcgtcctgttaagtcaggcaacgagcgagacccgcactcctaattgccagcaacacctagcggtggttgggtacattaggaggactgccagtgccaaactggaggaaggaacgggcaacggtaggtcagtatgccccgaatgtgctgggcgacacgcgggctacaatggccgagacagtgggatgcaaccccgaaagggggcgctaatctccgaaactcggtcgtagttcggattgagggctgaaactcgccctcatgaagctggattcggtagtaatcgcgcctcagaagggcgcggtgaatacgtccctgctccttgcacacaccgcccgtcaaagcacccgagtggggtccggatgaggccggcgcaacgcc
>EF077639_S000769054	Root;Archaea;"Euryarchaeota";Halobacteria;Halobacteriales;Halobacteriaceae;Halorubrum
tgctagttgcacgagttcagactcgtagcgaatagctcagtaacacgtggtcaaactacccttcggagcaccataccctcgggaaactgaggctaatagtgcataccacagttcacctggaatgagaactgtgtcaaacgctccggcgccgaaggatgtggctgcggccgattaggtagacggtggggtaacggcccaccgtgccaataatcggtacgggtggtgagagccagaacccggagacggaatctgagacaagattccgggccctacggggcgcagcaggcgcgaaacctttacactgcacgacagtgcgataaggggatcccaagtgcgtaggcatagagcctacgcttttgtccaccgtagggaggtggacgaataagggctgggcaagaccggtgccagccgccgcggtaataccggcagcccaagtgatggccgatcttattgggcctaaagcgtccgtagctggccacgcaagtccatcgggaaatccaccygcycaacgggtggacgtccggtggaaactgcgtggcttgggaccggaaggcgcgacgggtacgtccggggtaggagtgaaatcccgtaatcctggacggaccgccgatggcgaaagcacgtcgcgagaacggatccgacagtgagggacgaaagccagggtctcgaaccggattagatacccgggtagtcctggccgtaaacaatgcctgctaggtgtggctcccactacgagtgggtgctgtgccgtagggaagccgctaagcaggccgcctgggaagtacgtccgcaaggatgaaacttaaaggaattggcgggggagcactacaaccggaggagcctgcggtttaattggactcaacgccggacatctcaccagcatcgactgtggtaatgacggtcaggttgatgacctcgccacgagccacagagaggaggtgcatggccgccgtcagctcgtaccgtgaggcgtcctgttaagtcaggcaacgagcgagacccgcattcctacttgccagcaacgctgtgaagcggttggggacagtaggaagactgccgtggccaacacggaggaaggaacgggcaacggtaggtcagtatgccccgaatgtgctgggcaacacgcgggctacaatggtcgagacaaagggttccaactccgaaaggagacggtaatctcagaaactcgatcgtagttcggattgtgggctgaaactcgcccacatgaagctggattcggtagtaatcgcgtgtcacaagcgcgcggtgaatacgtccctgctccttgcacacaccgcccgtcaaagcacccgagtgaggtccggatgaggcacgttccacgtgtcgaat
>EF126149_S000765596	Root;Bacteria;Cyanobacteria/Chloroplast;Cyanobacteria;Family VII;GpVII
agtcgaacgaagtcttcggacttagtggcggacgggtgagtaacacgtgagaatctgccctctggagggggacaaccgttggaaacggcggctaataccccatatgccttcgggtgaaacgctccggcgccagaggaggagctcgcggccgattagctagttggtggggtaacggcctaccaaggcagcgatcggtagctggtctgagaggacgagcagccacactgggactgagacacggcccatactcctacgggaggcagcagtggggaattttccgcaatgggcgaaagcctgacggagccagaccgcgtgcgggaagaaggcctttgggttgtaaaccgcttttctcagggaagaagacagtgacggtacctgaggaatcagcctcggctaactccgtgccagcagccgcggtaatacggaggaggcaagcgttatccggaattattgggcgtaaagcgttcgcaggcggcctgacaagtctgctgtcaaagcccgcggcttaaccgcggagaggcagtggaaactgccaggctagagtgcggtagggtagggggaattcccagtgtagcggtgaaatgcgtagagattgggaagaacaccagtggcgaaagcgccctactggaccgcaactgacgctcagggacgaaagctagggtagcgaaagggattagatacccctgtagtcctagccgtaaacgatggagactaggtgtggctcgtatcgacccgagccgtgccgtagctaacgcgttaagtctcccgcctggggagtacgcgcgcaagcgtgaaactcaaaggaattgacgggggcccgcacaagcggtggaggatgtggtttaattcgatgcaacgcgaagaaccttaccagggcttgacatccggcgaacctttgggaaaccgaagggtgccttcgggagcgccgtgacaggtggtgcatggctgtcgtcagctcgtgtcgtgagatgttgggttaagtcccgcaacgagcgcaaccctcgtccttagttgccagcatttagttgggcactctaaggagactgctggtgacaaaccggaggaaggtggggacgacgtcaagtcagcatgccccttatgccctgggctacacacgtcctacaatggtcgggacaacgggcagcgaacccgcgagggcgagcgaatcccagcaaacccggtctcagttcagattgcaggctgcaactcgcctgcatgaaggaggaatcgctagtaatcgcaggtcagcatactgcggtgaattcgttcccgggccttgtacacaccgcccgtcacaccatggaagctggccacgcccgaagtcgttactctaacctacgggaggagggcgccgaaggc
>EF127229_S000965685	Root;Archaea;"Euryarchaeota";Halobacteria;Halobacteriales;Halobacteriaceae;Halorhabdus
tagccatgctagtcgcacgggttcagacccgtggcatatagctcagtaacacgtggccaaactaccctgtggacggagataacctcgggaaactgaggctaatatccgatacgactcgccagctggagtgcggcgagtcggaaacgttgcggcgccacaggatgtggctgcggccgattaggtagacggtggggtaacggcccaccgtgcccataatcggtacaggtcatgagagtgagagcctggagacggtatctgagacaagatgccgggccctacggggcgcagcaggcgcgaaacctttacactgcacgacagtgcgatagggggactccgagtgcgagggcatatagtcctcgcttttctgtaccgtaaggtggtacaggaataagggctgggcaagaccggtgccagccgccgcggtaataccggcagcccgagtgatggccgctattattgggcctaaagcgtccgtagccggccagacaagtccgttgggaaatccacgcgcttaacgcgtggacgtccggcggaaactgtctggcttggggccggaagatctgaggggtacgtccggggtaggagtgaaatcccgtaatcctggacggaccgccggtggcgaaagcgcctcagaaagacggacccgacggtgagggacgaaagctagggtctcgaaccggattagatacccgggtagtcctagctgtaaacgatgctcgctaggtgtgccgcaggctacgancctgcgctgtgccgtagggaagccgtgaagcgagccgcctgggaagtacgtctgcaaggatgaaacttaaaggaattggcgggggagcactacaaccggaggagcctgcggtttaattggactcaacgccggacatctcaccagcaccgacaatgtgcagtgaaagtcaggttgatgaccttactggagccattgagaggaggtgcatggccgccgtcagctcgtaccgtgaggcgtcctgttaagtcaggcaacgagcgagacccgcactcttagttgccagcagcatcttgcgatggctgggtacactaggaggactgccgctgccaaagcggaggaaggaacgggcaacggtaggtcagtatgccccgaatgtgctgggctacacgcgggctacaatggccgggacagtgggacgccagtccgagaggacgcgctaatccccgaaacccggtcgtagttcggattgagggctgaaacccgccctcatgaagctggattcggtagtaatgcgcgtgtcagaagcgcgcggtgaatccgtccctgctccttgcacacaccgcccgtcaaagcacccgagtggggtccggatgaggccgtcatgcgacggtcgaatctgt
>EF139654_S000769748	Root;Archaea;"Euryarchaeota";Halobacteria;Halobacteriales;Halobacteriaceae;Halorubrum
tttccccgttgatcctgccggaggccattgctattgggatccgatttagccatgctagttgtacgagttcagactcgtagcgaatagctcagtaacacgtggccaaactacccttcggaacacaataccctcgggaaactgaggccaatagtgtataccgtaccaccactggaatgagtggtacgccaaacgctccggcgccgaaggatgtggctgcggccgattaggtagacggtggggtaacggcccaccgtgccaataatcggtatgggtcatgagagtgagaacccagagacggaatctgagacaagattccgggccctacggggcgcagcaggcgcgaaacctttacactgcacgacagtgcgatagggggatcccaagtgcacaggcatagcgcctgtgcttttcggtaccctaaggcggtaccagaataagggctgggcaagaccggtgccagccgccgcggtaataccggcagcccaagtgatggccgatcttattgggcctaaagcgtccgtagctggccgcgcaagtccatcgggaaatccacctgctcaacaggtgggcgcccggtagaaactgcgtggcttgggaccggaaggcgcgacgggtacgtccggggtaggagtgaaatcccgtaatcctggacggaccgccgatggcgaaagcacgtcgcgagaacggatccgacagtgagggacgaaagccagggtctcgaaccggattagatacccgggtagtcctggccgtaaacaatgtctgctaggtgtggctcccactacgagtgggtgctgtgccgtagggaagccgctaagcagaccgcctgggaagtacgtccgcaaggatgaaacttaaaggaattggcgggggagcactacaaccggaggagcctgcggtttaattggactcaacgccggacatctcaccagcatcgactgtggtaatgacgatcaggttgatgaccttatccgagcctcagagaggaggtgcatggccgccgtcagctcgtaccgtgaggcgtcctgttaagtcaggcaacgagcgagacccgcacccttacttgccagcagtaccgcgaggtagctggggacagtagggggaccgccgtggctaacacggaggaaggaacgggcaacggtaggtcagtatgccccgaatgtgctgggcaacacgcgggctacaatggtcgagacaaagggttcctactccgaaaggagacggtaatctcagaaactcgatcgtagttcggattgtgggctgcaactcgcccacatgaagctggattcggtagtaatcgcgtgtcacaagcgcgcggtgaatacgtccctgctccttgcacacaccgcccgtcaaagcacccgagtgaggtccggatgaggcgtacctcgtacgtcgaatctgggcttcgcaagggggcttaagtcgtaacaagg
>EF197795_S000805416	Root;Bacteria;Firmicutes;Clostridia;Clostridiales;Clostridiaceae 1;Clostridium sensu stricto
ctggctcaggatgaacgctggcggcgtgcctaacacatgcaagtcgagcgatgaagctaccttcgggtagtggwatagcggcggacgggtgagtaacacgtgggtaacctgcctcaaagagggggatagccctccgaaaggaggagtaataccgcataacatatatttctcgcatgagagatatatcaaagatttatcgctttgagatggacccgcgtcgcattagctagttggtgaggtaaaggctcaccaaggcgacgatgcgtagccgacctgagagggtgatcggccacattgggactgagacacggtccagactcctacgggaggcagcagtggggaatattgcgcaatgggggaaaccctgacgcagcaacgccgcgtgggtgaagaaggttttcggattgtaaagccctgttctataggacgataatgacggtactataggagaaagccacggctaactacgtgccagcagccgcggtaatacgtaggtggcaagcgttgtccggaattactgggcgtaaagagtgcgtaggcggataattaagtgagatgtgaaatacccgagctcaacttgggtgtgcatttcaaactggtaatctagagtgcaggagaggaaagcggaattcctagtgtagcggtgaaatgcgttgagattaggaagaacaccagtggcgaaggcggctttctggactgtaactgacgctgaggcacgaaagcgtggggagcgaacaggattagataccctggtagtccacgccgtaaacgatgggtactaggtgttgggggtcgaacctcagtgccgcagtaaacacattaagtaccccgcctggggagtacggtcgcaagattaaaactcaaaggaattgacgggggcccgcacaagcagcggagcatgtggtttaattcgaagcaacgcgaagaaccttacctagacttgacatcctaagaatcccttggaaacagaggagtgccttcgggaacttaggagacaggtggtgcatggttgtcgtcagctcgtgtcgtgagatgttgggttaagtcccgcaacgagcgcaacccttattgttagttgctaccattaagttgagcactctagcgagactgcccgggataaccgggaggaaggtggggatgacgtcaaatcatcatgccccttatgtctagggctacacacgtgctacaatggtcggtacaaagagaagcgaaatcgcgaggtggagcaaaactcaaaaaccgatctcagttcggattgcaggctgcaactcgcctgcatgaagctggagttgctagtaatcgcaaatcagaatgttgcggtgaatgcgttcccgggccttgtacacaccgcccgtcacaccatgagagccggcaacacccgaagtccgtgaggtaaccgaaaggagccagcggccgaaggtggggttggtgactggggtgaagtcgtaacaaggtagccgtaac
>EF199998_S000805548	Root;Bacteria;Firmicutes;Clostridia;Clostridiales;Clostridiaceae 1;Clostridium sensu stricto
tgagtttgatcctggctcaggacgaacgctggcggcgtgcctaacacatgcaagtcgagcgatgaagcccttcggggtgaattagcggcggacgggtgagtaacacgtgggtaacctgccttatagagggggatagccttccgaaaggaagattaataccgcatgaaatgtttttatcgcatggtagaaacatcaaaggagtaatccgctataagatggacccgcggcgcattagctagttggtgaggtaacggcccaccaaggcgacgatgcgtagccgacctgagagggtgatcggccacattggaactgagacacggtccagactcctacgggaggcagcagtggggaatattgcgcaatgggggaaaccctgacgcagcaacgccgcgtgaatgaagaaggccttagggttgtaaagttctgttttctgggacgataatgacggtaccagaggaggaagccacggctaactacgtgccagcagccgcggtaatacgtaggtggcaagcgttgtccggatttactgggcgtaaaggatgcgtaggcggatgtttaagtgagatgtgaaatacccgagctcaacttgggtgctgcatttcaaactggatatctagagtgcaggagaggaaagcggaattcctagtgtagcggtgaaatgcgtagagattaggaagaacaccagtggcgaaggcggctttctggactgtaactgacgctgaggcatgaaagcgtggggagcaaacaggattagataccctggtagtccacgccgtaaacgatgaatactaggtgtaggaggtatcgactccttctgtgccgcagttaacacaataagtattccgcctggggagtacgatcgcaagattaaaactcaaaggaattgacgggggcccgcacaagcagcggagcatgtggtttaattcgaagcaacgcgaagaaccttacctagacttgacatctcctgaattacccttaaccggggaaagcttcggggcaggaagacaggtggtgcatggttgtcgtcagctcgtgtcgtgagatgttgggttaagtcccgcaacgagcgcaacccttatcattagttgctaccattaagttgagcactctagtgagactgccacggttaacgtggaggaaggtggggatgacgtcaaatcatcatgccccttatgtctagggctacacacgtgctacaatggtgaatacaaatagatgcaataccgcgaggtggagccaaactataaaattcatcccagttcggattgtagtctgaaactcgactacatgaagccggagttgctagtaatcgcgaatcagcatgtcgcggtgaatacgttcccgggccttgtacacaccgcccgtcacaccatgagagctggtaacacccgaagtccgtgaggtaaccgtaaggagccagcggccgaaggtgggattagtgattggggtgaagtcgtaacaaggtagccgtaggagaacctgcggctggatcacctcctttcta
>EF533994_S000859947	Root;Archaea;"Euryarchaeota";Halobacteria;Halobacteriales;Halobacteriaceae;Halomicrobium
gaattattccggttgatcctgccggaggccattgctatcggagtccgatttagccatgctagtcgcacgggcttagacccgtggcgtatagctcagtaacacgtggccaaactaccctatagaccatgataacctcgggaaactgaggctaatcgtggatatcgcattcacgcttgaactgccgaatgcgagaaacgttccggcgctataggatgtggctgcggccgattaggtagacggtggggtaacggcccaccgtgccagtaatcggtacgggtggtgacagccagagcccggagacggtatctgagacaagataccgggccctacggggcgcagcaggcgcgaaacctttacactgcacgacagtgcgatagggggactccgagtgcgagggcatatagccctcgcttttttcgaccctaaggtggtcgacgaataaggactgggcaagaccggtgccagccgccgcggtaataccggcagtccgagtgatggccgctgttattgggcctaaagcgtccgtagcttgccgtgaaagtctatcgggaaatcgacgcgctcaacgcgtcggcttccggtggaaactgcacggcttggggccggaagactcagcgggtacgtctggggtaggagtgaaatcctgtaatcctggacggaccaccaatggcgaaagcacgctgagaagccggacccgacagtgagggacgaaagccagggtctcgaaccggattagatacccgggtagtcctggccgtaaacgatgctcgttaggtctgccgtgcactacgagtgcacggtgagccgaagtgaagacgataaacgagccgcctgggaagtacgtccgcaaggatgaaacttaaaggaattggcgggggagcaccacaaccggaggagcctgcggtttaattggactcaacgccggacatctcaccggtcccgacagtaataacgacggtcagcttgacgagcttacccgagttactgagaggaggtgcatggccgccgtcagctcgtaccgtgaggcatcctgttaagtcaggtaacgagcgagacccgcatctgtagttgccagcgatacccttgtggtagtcgggtacactacagagaccgccgacgctaagtcggaggaaggaacgggcaacggtaggtcagtatgccccgaatggaccgggcaacacgcgggctacaatggtcgagacaatgggttgcgataccgagaggtagagctaatctcccaaactcggtcgtagttcggattgtgggctgaaactggccctcatgaagctggattcggtagtaatcgcgtgtcagaagcgcgcggtgaatacgtccctgctccttgcacacaccgcccgtcaaagcacccgagtgaggtccggatgaggccatcatgcgatggtcaaatctgctcgcatg
>EF552404_S000860299	Root;Archaea;"Crenarchaeota";Thermoprotei;Fervidicoccales;Fervidicoccaceae;Fervidicoccus
ccatgggagtcgcacatcccaccgctgtggggtgtggcgcacggctgagtaacacgtggctaacctaccctcgggatggggataactccgggaaactggagctaatacccaataagcggggaggcctggaacggttctccgcctaaatggatggaagggggttaacgccttctatccgcccgaggatggggctgcgtcccatcaggctgttggcggggtaatggcccgccaaacctataacgggtaggggccgtgagagcgggagcccccagatgggcactgagacaagggcccaggccctacggggcgcaccaggcgggaaacctccgcaatgcggtaacccgtgacggggtcaccccgagtgctctccttttggagagcttttccctgctgcagtaaggcaggggtaataagtggggggcaagtctggtgtcagccgccgcggtaataccagccccacgagtggtcgggacggttattgggcctaaagcgcccgtagccggcccagcaagttcctgcctaaatcatcgggctcaacccggtgattggtgggaatactactgggctaggaggcgggagaggccgggggtactgccggggtaggggcgaaatcctataatcccggcaggaccaccagtggcgaaggcgcccggctggaacgcgctcgacggtgaggggcgaaagctgggggagcaaaccggattagatacccgggtagtcccagctgtaaacgatgcggactaggtgttggacggacctagagtccgtccagtgccgcagggaagccgttaagtccgccgcctggggagtacggccgcaaggctgaaacttaaaggaattggcgggggagcaccacaaggggtggakyctgcggcttaattggagtcaacgccgggaactttaccgggggcgmcagcaggatgacggccaggctaatgaccttgcccgacgcgctgagaggaggtgcacggccgtcgccagctcgtgccgtgaggtgtctggttaagtccagcaacgagcgagacccctgcccctaattgcgactcactccttttggagtggggcacattagggggactgccggcgtctaagccggaggaaggtgggggccacggcaggtcagcatgccccgaaacccccgggctgcacgcgggctacaatgkctgggacagcgggaaccgwycccgaaaggggaaggcaatctcttaaacccagccgcagttgggatcgaggactgaaacccgtcctcgtgaacgaggaatccctagt
>EF564277_S001014726	Root;Bacteria;Firmicutes;Clostridia;Clostridiales;Lachnospiraceae;Clostridium XlVa
gatgaacgctggcggcgtgcctaacacatgcaagtcgaacgaagcattttraatgaagttttcggatggattytgagatgactgagtggcggacgggtgagtaacacgtggataacctgcctcacactgggggacaacagttagaaatgactgctaataccgcataagcgcacagtaccgcatggtacagtgtgaaaaactccggtggtgtgagatggatccgcgtctgattagccagttggcggggtaacggcccaccaaagcgacgatcagtagccgacctgagagggtgaccggccacattgggactgagacacggcccaaactcctacgggaggcagcagtggggaatattgcacaatgggcgaaagcctgatgcagcgacgccgcgtgagtgaagaagtatttcggtatgtaaagctctatcagcagggaagataatgacggtacctgactaagaagccccggctaactacgtgccagcagccgcggtaatacgtagggggcaagcgttatccggatttactgggtgtaaagggagcgtagacggcatggcaagtctgaagtgaaaacccagggctcaaccctgggactgctttggaaactgtcaagctagagtgcaggagaggtaagtggaattcctagtgtagcggtgaaatgcgtagatattaggaggaacaccagtggcgaaggcggcttactggactgtaactgacgttgaggctcgaaagcgtggggagcaaacaggattagataccctggtagtccacgccgtaaacgatgagtgctaggtgttggggggcaaagcccttcggtgccgtcgcaaacgcaataagcactccacctggggagtacgttcgcaagaatgaaactcaaaggaattgacggggacccgcacaagcggtggagcatgtggtttaattcgaagcaacgcgaagaaccttaccaagtcttgacatcctcttgaccggcgtgtaacggcgcctttccttcgggacaagrgagacaggtggtgcatggttgtcgtcagctcgtgtcgtgagatgttgggttaagtcccgcaacgagcgcaacccttatccttagtagccagcartragatgggcactctagggagactgccagggacaacctggaggaaggtggggatgacgtcaaatcatcatgccccttatgatttgggctacacacgtgctacaatggcgtaaacaaagggaagcgaccctgcgaaggtgagcaaatctcaaaaataacgtcccagttcggactgtagtctgcaacccgactacacgaagctggaatcgctagtaatcgcgaatcagaatgtcgcggtgaatacgttcccgggtcttgtacacaccgcccgtcacaccatgggagtcagcaacgcccgaagtcagtgacccaactcgcargagagggakctgccgaasgcggcgcakgtaactggggtg
>EF645681_S000893191	Root;Archaea;"Euryarchaeota";Halobacteria;Halobacteriales;Halobacteriaceae;Haloarcula
attccggttgatcctgccggaggccattgctatcggagtccgatttagccatgctagtcgcacgagttcagactcgtggcatatagctcagtaacacgtggccaaactaccctacagaccgcaataacctcgggaaactgaggccaatagcggatataactctcaggctggagtgccgagagttagaaacgttccggcgctgtaggatgtggctgcggccgattaggtagatggtggggtaacggcccaccatgccgataatcggtacaggttgtgagagcaagagcctggagacggtatctgagacaagataccgggccctacggggcgcagcaggcgcgaaacctttacactgcacgacagtgcgatagggggactccgagtgtgagggcatatagccctcgcttttctgtaccgtaaggtggtacaggaacaaggactgggcaagaccggtgccagccgccgcggtaataccggcagtccaagtgatggccgatattattgggcctaaagcgtccgtagcttgctgtgtaagtccattgggaaatcgaccagctcaactggtcggcgtccggtggaaactacacagcttggggccgagagactcaacgggtacgtccggggtaggagtgaaatcctgtaatcctggacggaccaccaatggggaaaccacgttgagaggccggacccgacagtgagggacgaaagccagggtctcgaaccggattagatacccgggtagtcctggctgtaaacaatgctcgctaggtatgtcacgcgccatgagcacgtgatgtgccgtagtgaagacgataagcgagccgcctgggaagtacgtccgcaaggatgaaacttaaaggaattggcgggggagcaccacaaccggaggagcctgcggtttaattggactcaacgccggacatctcaccggtcccgacagtagtaatgacagtcaggttgacgactttactcgacgctactgagaggaggtgcatggccgccgtcagctcgtaccgcgaggcgtcctgttaagtcaggcaacgagcgagacccacacttctagttgccagcaacacccctgcggtggttgggtacactaggaggactgccattgctaaaatggaggaaggaatgggcaacggtaggtcagtatgccccgaatggaccgggcaacacgcgggctacaatggctatgacagtgggacgcaacgccgagaggcgaagctaatctccaaacgtagtcgtagttcggattgcgggctgaaacccgcccgcatgaagctggattcggtagtaatcgcgtgtcagaagcgcgcggtgaatacgtccctgctccttgcacacaccgcccgtcaaagcacccgagtggggtccggatgaggccgtcatgcgacggtcgaatctgggctccgcaagggggcttaagtcgtaacaaggtagccgtagaggaatctgcggctggatcacctcct
>EF645685_S000893195	Root;Archaea;"Euryarchaeota";Halobacteria;Halobacteriales;Halobacteriaceae;Haloarcula
attccggttgatcctgccggaggccattgctatcggagtccgatttagccatgctagttgcacgagttcagactcgtagcatatagctcagtaacacgtggccaaactaccctacagaccgcgataacctcgggaaactgaggccaatagcggatataactctcagactggagtgtcgagagttagaaacgttccggcgctgtaggatgtggctgcggccgattaggtagatggtggggtaacggcccaccatgccgataatcggtacaggttgtgagagcaagagcctggagacggtatctgagacaagataccgggccctacggggcgcagcaggcgcgaaacctttacactgcacgacagtgcgatagggggactccgagtgtgagggcatatagccctcgcttttctgtaccgtaaggtggtacaggaacaaggactgggcaagaccggtgccagccgccgcggtaataccggcagtccaagtgatggccgatattattgggcctaaagcgtccgtagcttgctgtgtaagtccattgggaaatcgaccagctcaactggtcggcgtccggtggaaactacacagcttggggccgagagactcaacgggtacgtccggggtaggagtgaaatcctgtaatcctggacggaccaccaatggggaaaccacgttgagagaccggacccgacagtgagggacgaaagccagggtctcgaaccggattagatacccgggtagtcctggctgtaaacaatgctcgctaggtatgtcacgcgccatgagcacgtgatgtgccgtagtgaagacgataagcgagccgcctgggaagtacgtccgcaaggatgaaacttaaaggaattggcgggggagcaccacaaccggaggagcctgcggtttaattggactcaacgccggacatctcaccggtcccgacagtagtaatgacggtcaggttgacgactttacccgacgctactgagaggaggtgcatggccgccgtcagctcgtaccgtgaggcgtcctgttaagtcaggcaacgagcgagacccgcacttctagttgccagcaacacccctgcggtggttgggtacactaggaggactgccgctgctaaagcggaggaaggaacgggcaacggtaggtcagtatgccccgaatggaccgggcaacacgcgggctacaatggctatgacagtgggatgcaacgccgagaggcgacgctaatctccaaacgtagtcgtagttcggattgcgggctgaaacccgcccgcatgaagctggattcggtagtaatcgcgtgtcagaagcgcgcggtgaatacgtccctgctccttgcacacaccgcccgtcaaagcacccgagtggggtccggatgaggccgtcatgcgacggtcgaatctgggttccgcaagggggcttaagtcgtaacaaggtagccgtagaggaatctgcggctggatcacctcct
>EF645688_S000893198	Root;Archaea;"Euryarchaeota";Halobacteria;Halobacteriales;Halobacteriaceae;Haloarcula
attccggttgatcctgccggaggccattgctatcggagtccgatttagccatgctagttgcacgagttgagactcgtagcatatagctcagtaacacgtggccaaactaccctacagaccgcgataacctcgggaaactgaggccaatagcggatatcactctcaggctggagtgccgagagtgagaaacgttccggcgctgtaggatgtggctgcggccgattaggtagatggtggggtaacggcccaccatgccgataatcggtacaggttgtgagagcaagagcctggagacggtatctgagacaagataccgggccctacggggcgcagcaggcgcgagacctttacactgcacgacagtgcgatagggggactccgagtgcgagggcatatagccctcgcttttctgaaccgtaaggtggttcaggaacaaggactgggcaagaccggtgccagccgccgcggtaataccggcagtccgagtgatggccgatattattgggcctaaagcgtccgtagcttgctgtgtaagtccattgggaaatcgaccagctcaactggtcggcgtccggtggaaactacacagcttggggccgagagactcaacgggtacgtccggggtaggagtgaaatcctgtaatcctggacggaccaccaatggggaaaccacgttgagagaccggacccgacagtgagggacgaaagccagggtctcgaaccggattagatacccgggtagtcctggctgtaaacaatgctcgctaggtatgtcacgcgccatgagcacgtgatgtgccgtagtgaagacgataagcgagccgcctgggaagtacgtccgcaaggatgaaacttaaaggaattggcgggggagcaccacaaccggaggagcctgcggtttaattggactcaacgccggacatctcaccggtcccgacagtagtaatgacagtcaggttgacgactttactcgacgctactgagaggaggtgcatggccgccgtcagctcgtaccgtgaggcgtcctgttaagtcaggcaacgagcgagacccacacttctagttgccagcaacacccctgcggtggttgggtacactaggaggactgccattgctaaaatggaggaaggaatgggcaacggtaggtcagtatgccccgaatggaccgggcaacacgcgggctacaatggctctgacagtgggatgcaacgccgagaggcggagctaatctccaaacggagtcgtagttcggattgcgggctgaaacccgcccgcatgaagctggattcggtagtaatcgcgtgtcagaagcgcgcggtgaatacgtccctgctccttgcacacaccgcccgtcaaagcacccgagtggggtccggatgaggccgtcatgcgacggtcgaatctgggctccgcaagggggcttaagtcgtaacaaggtagccgtagaggaatctgcggctggatcacctcct
>EF645690_S000893200	Root;Archaea;"Euryarchaeota";Halobacteria;Halobacteriales;Halobacteriaceae;Halomicrobium
attccggttgatcctgccggaggccattgctatcggagtccgatttagccatgctagtcgcgcgggtttagacccgcggcagatagctcagtaacacgtggccaaactaccctatggacgggaataacctcgggaaactgaggctaatccccgatacagctctcagactggagtgtcgagagctggaaacgctccggcgccataggatgtggctgcggccgattaggtagacggtggggtaacggcccaccgtgcctataatcggtacgggttgtgagagcaagaacccggagacggtatctgagacaagataccgggccctacggggcgcagcaggcgcgaaacctttacactgcacgacagtgcgatagggggactccgagtgcgagggcatatagccctcgcttttctgtaccgtaaggtggtacaggaacaagtgctgggcaagaccggtgccagccgccgcggtaataccggcagcacgagtgatggccgctattattgggcctaaagcgttcgtagccggccggtcaagtctgttgggaaatcgacgcgctcaacgcgtcggcgtccagcggaaactgactggcttggggccggaagatctgaggggtacgtccggggtaggagtgaaatcccgtaatcctggacggaccaccggtagcgaaagcgcctcagaaagacggacccgacggtgaggaacgaaagctagggtctcgaaccggattagatacccgggtagtcctagctgtaaacgatgctcgctaggtgtgccgcaggctacgagcctgcgctgtgccgtagggaagccgagaagcgagccgcctgggaagtacgtctgcaaggatgaaacctaaaggaattggcgggggagcactacaaccggaggagcctgcggtttaattggactcaacgccggacatctcaccagtcccgacagcagtaatgacggtcaggttgacgactttacccgacgctgctgagaggaggtgcatggccgccgtcagctcgtaccgtgaggcgtcctgttaagtcaggcaacgagcgagacccgcactcctagttgccagcaatacccttgtggtagttgggtacactaggaggactgccaacgctaagttggaggaaggaacgggcaacggtaggtcagtatgccccgaatggactgggcaacacgcgggctacaatggtcgagacagtgggatgcggcaccgagaggtggagctaatcccctaaactcggtcgtagttcggattgtgggctgaaactcgcccacatgaagctggattcggtagtaatcgcgtgtcagaagcgcgcggtgaatacgtccctgctccttgcacacaccgcccgtcaaagcacccgagtgaggtccggatgaggccatcatgcgatggtcgaatctgggcttcgcaagggggcttaagtcgtaacaaggtagccgtaggggaatctgcggctggatcacctcct
>EF660747_S001292585	Root;Archaea;"Euryarchaeota";Halobacteria;Halobacteriales;Halobacteriaceae;Haladaptatus
gaggccattgctattggagttcgatttagccatgctagttgcacgaacttagattcgtagcggaaagctcagtaacacgtggccaaactaccctatagaccagcataacctcgggaaactgaggctaatactggataacgcccccacgtttgaacacagggggccggaaacgctccggcgctataggatgtggctgcggccgattaggtagacggtggggtaacggcccaccgtgccgataatcggtacgggttgtgagagcaagagcccggagatggattctgagacaagaatccaggccctacggggcgcagcaggcgcgaaaactttacactgcacgacagtgcgataagggaactccaagtgcgagggcatatagtcctcgcttttgtgtatcgtaaggtggtacacgaataagagctgggcaagaccggtgccagccgccgcggtaataccggcagctcgagtgatggccaattttattgggcctaaagcgtccgtagccggccgaacaggtccgtcgggaaatctgctcgctcaacgagcaggcgtccgacggaaaccagttggcttgggaccggaagacccgaggggtacgtctggggtaggagtgaaatcctgtaatcctagacggaccgccggtggcgaaagcgcctcgggaagacggatccgacggtgagggacgaaagctagggtcacgaaccggattagatacccgggtagtcctagctgtaaacgatgctcgctaggtgtggcacaggctacgagcctgtgctgtgccgtagggaagccgagaagcgagccgcctgggaagtacgtctgcaaggatgaaacttaaaggaattggcgggggagcactacaaccggaggagcctgcggtttaattggactcaacgccggacatctcaccagcaccgacaatagctgtgacggtcagtttgatgagcttactagagcttttgagaggaggtgcatggccgccgtcagctcgtaccgtgaggcatcctgttaagtcaggcaacgagcgagatccgcgtccgtaattgccagcagcacccttgtggtggctgggtacattacggagactgccgctgctaaagcggaggaaggaacgggcaacggtaggtcagcatgccccgaatgtgctgggctacacgcgggctacaatggccaagacaatgggttccaaccccgagaggggacggtaatctccgaaacttggtcgtagttcggattgagggctgaaactcgccctcatgaagctggattcggtagtaatcgcgcttcagcagagcgcggtgaatacgtccctgctccttgcacacaccgcccgtcaaagcacccgagtgaggtccggatgaggccatcaggcgatggtcgaatctgggcttcgcaagggggcttt
>EU037903_S000903067	Root;Bacteria;Firmicutes;Clostridia;Clostridiales;Clostridiaceae 1;Clostridium sensu stricto
agagtttgatcctggctcaggacgaacgctggcggcgtgcttaacacatgcaagtcgagcgagggagtttcttcggaaacaacctagcggcggacgggtgagtaacacgtgggcaacctgccttgaagtgggggatagccctccgaaaggaggattaataccgcataacatcagtacatcgcatgatgaattgattaaaggagtaatccgcttcaagatgggcccgcggcgcattagctagttggtgaggtaacggctcaccaaggcgacgatgcgtagccgacctgagagggtgatcggccacattgggactgagacacggcccagactcctacgggaggcagcagtggggaatattgcacaatgggggaaaccctgatgcagcaacgccgcgtgagtgatgaaggccttcgggttgtaaagctctgtcttcagggacgataatgacggtacctgaggaggaagccacggctaactacgtgccagcagccgcggtaatacgtaggtggcaagcgttgtccggatttactgggcgtaaagggagtgtaggcggatacttaagtcagatgtgaaatacccgggctcaacttgggtgctgcatttgaaactgggtatctagagtgcaggagaggaaagtggaattcctagtgtagcggtgaaatgcgtagagattaggaagaacaccagtggcgaaggcgactttctggactgtaactgacgctgaggctcgaaagcgtggggagcaaacaggattagataccctggtagtccacgccgtaaacgatgggtactaggtgtgggaggtatcgactccttccgtgccgccgttaacacaataagtaccccgcctggggagtacggtcgcaagattaaaactcaaaggaattgacgggggcccgcacaagcagcggagcatgtggtttaattcgaagcaacgcgaagaaccttacctagacttgacatctcctgaattacccttaatcggggaagcccttcggggcaggaagacaggtggtgcatggttgtcgtcagctcgtgtcgtgagatgttgggttaagtcccgcaacgagcgcaacccctattgttagttgctaccattaagttgagcactctagcgagactgcccgggtgaaccgggaggaaggtggggatgacgtcaaatcatcatgccccttatgtctagggctacacacgtgctacaatggcgagtacaacgagacgcaataccgcgaggtggagcaaaacttaaaaaactcgtcccagttcggattgtaggctgaaactcgcctacatgaagccggagttgctagtaatcgcgaatcagaatgtcgcggtgaatacgttcccgggccttgtacacaccgcccgtcacaccatgagagttggcaatacccgaagtccgtgaggtaaccgtaaggagccagcggccgaaggtagggtcagcgattggggtgaagtcgtaacaaggtagccgtaggagaacctgcggctggatcacctcctta
>EU156000_S000943039	Root;Archaea;"Euryarchaeota";"Methanomicrobia";Methanomicrobiales;Methanomicrobiaceae;Methanosphaerula
tctggttgatcctggcagaggccactgctatcggagttcgattaagccatgcgagtcgagaggtgcaagacctcggcatactgctcagtaacacgtggataacctaccctaaggtgggggataaccccgggaaactggggataataccccatagtctatggagactggaatgtcctatagataaaagattcatcgccttaggatgggtctgcggccgattaggtagttgttggggtaacggcccaacaagctattgatcggtacgggttgtgggagcaagagcccggagatggattctgagacacgaatccaggccctacggggcgcagcaggcgcgaaaactttacaatgcgggaaaccgtgataagggaactccgagtgcccgtaaacgcgggctgtccatctgcttaaaaaacaggtgaagaaagggccgggcaagaccggtgccagccgccgcggtaataccggcggctcgagtggtggccactattactgggcttaaagcgtccgtagcttggttgttaagtctcttgggaaatctgtcggcttaaccgacaggcgtttaagggatactggcaatctagggaccgggagaggtgagaggtactccaggggtaggagtgaaatcctgtaatccttgggggaccacctgtggcgtaggcgtctcaccagaacggctccgacagtgagggacgaaagctgggggagcaaaccggattagatacccgggtagtcccagccgtaaacgatgcgcgttaggtgtatcggtgaccacgagtcaccgaggtgccgaagggaaaccgtgaaacgtgccgcctgggaagtacggtcgcaaggctgaaacttaaaggaattggcgggggagcaccacaacaggtggagcctgcggtttaatcggactcaacgccggaaacctcaccggataagacagcgggatgatagccaggctgaagactttgcttgactagctgagaggaggtgcatggccgtcgtcagttcgtactgtgaagcatcctgttaagtcaggcaacgagcgagacccacgccaacagttgctagcatgtccttcgggatgatgaggacactgttgggaccgcctctgctaaagaggaggaaggaatgggcaacggtaggtcagcatgccccgaattatccgggctacacgcgggctacaatgggcaggacaatgggtatcgacaccgaaaggtgaaggcaatctcttaaacctgtccgtagttcggattgcgggttgcaactcgcccgcatgaagctggaatctgtagtaatcgcgtctcaaaatggcgcggtgaatatgtccctgctccttgcacacaccgcccgtcaaaccactcgagtggggtcttgatgaggctgcggttttcgccgtagtcgaatctaggttccgcaagaggggttaagtcgtaacaaggtagccgtaggggaatctgcggctggatcacctcct
>EU167539_S001044475	Root;Archaea;"Crenarchaeota";Thermoprotei;Desulfurococcales;Desulfurococcaceae;Desulfurococcus
actccggttgatcctgccggtcccgaccgctatcggggtggggctaagccatgggagtcgtacgccccgccgctgcggggcgtggcggacggctgagtaacacgtggctaacctaccctcgggagggggataacaccgggaaactggtgctaatcccccatagaggagggggcctggaagggtccctcctcgaaaaggtgtggcgggggttaacgctgccgcaccgcccgaggatggggctacggcccattaggtagttggcggggtaacggcccgccaagccgataatgggtaggggccgtgagagcgggagcccccagatgggcactgagacaagggcccaggccctacggggcgcaccaggcgcgaaacctccgcaatgcgggaaaccgtgacggggccaccccgagtgcccccttacgggggcttttccccgctgtaggaaggcgggggaataagcggggggcaagtctggtgtcagccgccgcggtaataccagccccgcgagtggtcgggacgattattgggcctaaagcgcccgtagccggctcgacaagtctcctcctaaatcctcgggctcaacccgaggattggaggagatactgtcgagctagggggtgggagaggccgagggtactcccggggtaggggcgaaatcctataatcccgggaggaccaccagtggcgaaggcgctcggctggaacacgcccgacggtgaggggcgaaagccgggggagcgaaccggattagatacccgggtagtcccggctgtaaacgatgcgggctaggtgttgggtgggcctagagcccacccagtgccgcagggaagccgttaagcccgccgcctggggagtacggccgcaaggctgaaactcaaaggaattggcgggggagcaccacaaggggtggagcctgcggttcaattggagtcaacgccgggaatctcaccgggggagacagcaggatgacggccaggttaaaggccttgcctgacgcgctgagaggaggtgcatggccgtcgccagctcgtgctgtgaagtgtccggttaagtccggaaacgagtgagacccccacccctagttgcgacccggggctacggctccggggcacactagggggactgccgccgtttaaggcggaggaaggagggggccacggcaggtcagcatgccccgaatcccccgggctacacgcgggctacaatggcggggacaatgggatccgaccccgaaagggggaggcaatccctcaaaccccgccgtagttgggatcgagggctgcaactcgccctcgtgaacgaggaatccctagtaaccgcgtgtcaacatcgcgcggtgaatacgtccctgctccttgcacacaccgcccgtcgctccacccgaggggagggggagtgaggcctggccctccgggtcgggtcgaactccccctccctgaggggggagaagtcgtaacaaggtagccgtaccggaaggtgcggctggatcacctcct
>EU560726_S001743518	Root;Bacteria;"Actinobacteria";Actinobacteria;Actinobacteridae;Actinomycetales;Micromonosporineae;Micromonosporaceae;Jishengella
agagtttgatcctggctcaggacgaacgctggcggcgtgcttaacacatgcaagtcgagcggaaaggcccttcggggtactcgagcggcgaacgggtgagtaacacgtgagcaacctgccctaggctttgggataaccctcggaaacgggggctaataccggatattactgttggacgcatgtttggtggtggaaagtttttcggcctgggatgggctcgcggcctatcagcttgttagtggggtgatggcctaccaaggcgacgacgggtagccggcctgagagggcgaccggccacactgggactgagacacggcccagactcctacgggaggcagcagtggggaatattgcacaatgggcggaagcctgatgcagcgacgccgcgtgagggatgacggccttcgggttgtaaacctctttcagcagggacgaagcgcaagtgacggtacctgcagaagaagcgccggccaactacgtgccagcagccgcggtaagacgtagggcgcgagcgttgtccggatttattgggcgtaaagagctcgtaggcggcttgtcgcgtcgactgtgaaaacccgtggctcaactgcgggcctgcagtcgatacgggcaggctagagttcggtaggggagactggaattcctggtgtagcggtgaaatgcgcagatatcaggaggaacaccggtggcgaaggcgggtctctgggccgatactgacgctgaggagcgaaagcgtggggagcgaacaggattagataccctggtagtccacgctgtaaacgttgggcgctaggtgtggggggcctctccggttctctgtgccgcagctaacgcattaagcgccccgcctggggagtacggccgcaaggctaaaactcaaaggaattgacgggggcccgcacaagcggcggagcatgcggattaattcgatgcaacgcgaagaaccttacctgggtttgacatcgccggaaatcctgcagagatgtggggtccttcggggccggtgacaggtggtgcatggctgtcgtcagctcgtgtcgtgagatgttgggttaagtcccgcaacgagcgcaacccttgttcgatgttgccagcgcgttatggcggggactcatcgaagattgccggggtcaactcggaggaaggtggggatgacgtcaagtcatcatgccccttatgtccagggcttcacgcatgctacaatggccggtacaatgggctgcgataccgtgaggtggagcgaatcccaaaaagccggtctcagttcggatcggggtctgcaactcgaccccgtgaagtcggagtcgctagtaatcgcagatcagcaacgctgcggtgaatacgttcccgggccttgtacacaccgcccgtcacgtcacgaaagtcggcaacacccgaagccggtggcccaacccttgtggagggagccgtggaaggtggggcaggcgattgggacgaagtcgtaacaaggtagccgtaccggaaggtgcggctggaccacctcctta
>EU711413_S001045438	Root;Archaea;"Euryarchaeota";"Methanomicrobia";Methanosarcinales;Methanosarcinaceae;Methanolobus
aattctggttgatcctgccagaggttactgctatcagtgttcgattaagccatgcgagtcaaatgttcttcgtgaacatggcgtactgctcagtaacacgtggataacctgccctaaggtccggcataaccccgggaaactggggataataccggataaaccatagatactggaatgttctgtggtaaaagttccggcgccttaggatggatctgcggcctatcaggtagtagtgggtgtaaagtacctactagccgacgacgggtacgggttgtgagagcaagagcccggagatggattctgagacatgaatccaggccctacggggcgcagcaggcgcgaaatctttacaatgcgggaaaccgcgataaggggacactgagtgccagcatattatgctggctgtccacctgtataaatcacaggtgttagcaagggccgggcaagaccggtgccagccgccgcggtaacaccggcggcccgagtggtagccactattattgggtctaaagggtccgtagccggtttgatcagtcttccgggaaatctgacagctcaactgttaggcttccgggggatactgtcaggcttgggaccgggagaggtaagaggtactacaggggtaggagtgaaatcttgtaatccctgtgggaccaccagtggcgaaggcgtcttaccagaacgggtccgacggtgagggacgaaagctgggggcacgaaccggattagatacccgggtagtcccagccgtaaacgatgctcgctaggtgtctgggatggtgcgaccgtttcaggtgccgcagggaagccgtgaagcgagccacctgggaagtacggccgcaaggctgaaacttaaaggaattggcgggggagcactacaacgggtggagcctgcggtttaattggactcaacgccggaaaactcacctggggcgacagcaatatgtaggtcaggctgaaggtcttacctgaatcgctgagaggaggtgcatggccgtcgtcagttcgtactgtgaagcatcctgttaagtcaggcaacgagcgagacccgtgcccactgttgccagcatatccttcgggatgatgggtactctgtggggaccgctggtgctaaaccagaggaaggtgcgggctacggtaggtcagtatgccccgaatctccagggctacacgcgggctacaatgaccgggacaatgggctcctaccccgaaaggggttggtaatctcataaacccggccgtagttcggatcgagggctgcaactcgccctcgtgaagctggaatccgtagtaatcgcgtttcatatagcgcggtgaatacgtccctgctccttgcacacaccgcccgtcaaaccacccgagtgaggtatgggtgagggcacgaactttgtgtcgtgttcgaacctaaatttcgcaaggggggttaagtcgtaacaaggtagccgtaggggaatctgcggctggatcacctcctaagcaa
>EU816420_S001153886	Root;Bacteria;Firmicutes;Clostridia;Clostridiales;Clostridiaceae 1;Clostridium sensu stricto
ttcgggtttctagcggcggacgggtgagtaacacgtgggtaacctacctcaaagaggggaatagcctcccgaaagggagattaataccgcataatatcatagcttcgcatgaagcaatgattaaaggagtaatccgctttgagatggacccgcggcgcattagctagttggagaggtaacggctcaccaaggcaacgatgcgtagccgacctgagagggtgatcggccacattggaactgagacacggtccagactcctacgggaggcagcagtggggaatattgcacaatgggcgaaagcctgatgcagcaacgccgcgtgagtgatgacggtcttcggattgtaaagctctgtcttttgggacgataatgacggtaccaaaggaggaagccacggctaactacgtgccagcagccgcggtaatacgtaggtggcaagcgttgtccggatttactgggcgtaaaggatgtgtaggcggacatttaagtgagatgtgaaagccccgagctcaacttggggactgcatttcaaactgggtgtctagagtgcaggagaggaaagcggaattcctagtgtagcggtgaaatgcgtagagattaggaagaacatcagtggcgaaggcggctttctggactgtaactgacgctgaggcatgaaagcgtggggagcaaacaggattagataccctggtagtccacgccgtaaacgatgagtactaggtgtaggaggtatcgactccttctgtgccgcagttaacacaataagtactccgcctgggaagtacggtcgcaagattaaaactcaaaggaattgacgggggcccgcacaagcagcggagcatgtggtttaattcgaagcaacgcgaagaaccttacctagacttgacatctcctgaatagcgtagagatacgtgaagcccttcggggcaggaagacaggtggtgcatggttgtcgtcagctcgtgtcgtgagatgttgggttaagtcccgcaacgagcgcaacccttatcattagttgctaccattaagttgagcactctagtgagactgcccgggttaaccgggaggaaggcggggatgacgtcaaatcatcatgccccttatgtctagggctacacacgtgctacaatggtgagaacaacgagatgcaataccgcgaggtggagccaaacttgaaaactcatcccagttcggattgtaggctgaaattcgcctacatgaagttggagttgctagtaatcgcgaatcagaatgtcgcggtgaatacgttcccgggccttgtacacaccgcccgtcacaccatgagagctggtaacacccgaagtccgtgaggtaacctttataggg
>EU833987_S001154118	Root;Bacteria;"Proteobacteria";Alphaproteobacteria;Rhodospirillales;Rhodospirillaceae;Desertibacter
tgcaagtcgaacgccccgcgaggggagtggcggacgggtgagtaacgcgtgggtacgtgccccgtggtgcgggacaacgtctggaaacggacgctaataccgcatgtcccccgagggggaaagattgatcgccatgggagcggcccgcgtcggattagctagttggtggggtgacggcccaccaaggcgtcgatccgtagctggtctgagaggatggccagccacactgggactgagacacggcccagactcctacgggaggcagcagtggggaatattggacaatgggcgcaagcctgatccagcaatgccgcgtgggtgacgaaggccttcgggttgtaaagccctttcgcacgcgacgatgatgacggtagcgtgagaagaagccccggctaacttcgtgccagcagccgcggtaatacgaagggggctagcgttgttcggaatcactgggcgtaaagggcgcgtaggcggcccttcaagtcaggcgtgaaagccccgggctcaacccgggaggtgcgcttgggactggggggctcgaggccgggagagggtggcggaattcccagtgtagaggtgaaattcgtagatattgggaagaacaccggtggcgaaggcggccacctggaccggatctgacgctgaggcgcgaaagcgtggggagcaaacaggattagataccctggtagtccacgccgtaaacgatgagtgctcgacgtcgggggcttgccttcgatgtcccagctaacgtgataagcactccgcctgggaagtacggccgcaaggctaaaactcaaaggaattgacgggggcccgcacaagcggtggagcatgtggtttaattcgaagcaacgcgcagaaccttaccagctcttgacatgcccgtcgcaccttggagagatccaagggtcggttcggccggacgggacacaggtgctgcatggctgtcgtcagctcgtgtcgtgagatgttgggttaagtcccgcaacgagcgcaaccctcgccgccagttgccagcatttagttgggcactctggcgggaccgccggtgacaagccggaggaaggcggggatgacgtcaagtcctcatggccctcatgagctgggccacacacgtgctacaatggcggtgacagcgggacgccaggccgcgaggccgagccgaccccgaaaagccgcctcagttcggatcgcaccctgcaactcgggtgcgtgaagctggaatcgctagtaatcgcggatcagcacgccgcggtgaatacgttcccgggccttgtacacaccgcccgtcacaccatgggagttggccttacccgaagccggtgcgccaacccgaaaggggagcagccgaccacggtcaggtcagcgactggggtgaagtcgtaacaa
>EU887283_S001793488	Root;Archaea;"Euryarchaeota";Halobacteria;Halobacteriales;Halobacteriaceae;Halogranum
attccggttgatcctgccggaggtcattgctattggggtccgatttagccatgctagttgcgcgacttagatcgcagcggaaagctcagtaacacgtggccaaactaccctgcagaggagcataatctcgggaaactgaggctaatactccataccgcactcacgttggaacgaccgagtgcaccaaacgctccggcgctgcaggatgtggctgcggccgattaggtagacggtggggtaacggcccaccgtgccgataatcggtgcgggttgtgagagcaagagcccggagacggaatctgagacaagattccgggccctacggggcgcagcaggcgcgaaacctttacactgcacgacagtgcgataaggggaccccaagtgcgagggcatacagtcctcgcttttgtgtaccgtaaggtggtacacgaataagagctgggcaagaccggtgccagccgccgcggtaataccggcagctcaagtgatgaccgattttattgggcctaaagcgtccgtagctggccgcgtaggctcgtcgggaaatccatccgctcaacggatgggcgtccggcgaaaaccacgtggcttgggaccggaaggctcgaggggtacgtccggggtaggagtgaaatcccgtaatcctggacggaccgccgatggcgaaagcacctcgagaagacggatccgacagtgagggacgaaagctggggtctcgaaccggattagatacccgggtagtcccagccgtaaacaatgtctgttaggtgtggcaccgactacgagtcggtgctgtgccgtagggaagccgataaacaggccgcctgggaagtacgtccgcaaggatgaaacttaaaggaattggcgggggagcactacaaccggaggagcctgcggtttaattggactcaacgccggacatctcaccagcatcgactgtagcaatgatcatcaggttgatgacctctatgttgagctacagagaggaggtgcatggccgccgtcagctcgtaccgtgaggcgtcctgttaagtcaggcaacgagcgagacccgcactcttaattgccagcatcgcgttcgcgcggatgggtacattaggaggactgccgctgctaaagcggaggaaggaacgggcaacggtaggtcagtatgccccgaatgtgctgggctacacgcgggctacaatggccgagacaatgggttcctacctcgaaagaggatggtaatctcagaaactcggtcgtagttcggattgagggttgaaactcaccctcatgaagctggattcggtagtaatcgcgtctcagaagggcgcggtgaatacgtccctgctccttgcacacaccgcccgtcaaagcacccgagtgaggtccggatgaggcattcgcaacgaatgtcgaatctgggcttcgcaagggggcttaagtcgtaacaaggtagccgtaggggaatctgcggctggatcacctcct
>EU887284_S001573772	Root;Archaea;"Euryarchaeota";Halobacteria;Halobacteriales;Halobacteriaceae;Halopelagius
attccggttgatcctgccggaggtcattgctatcggagtccgatttagccatgctagtcgtgcgagttcagactcgcggcatatagctcagtaacacgtggtcaagctaccctacagagaacgatatcctcgggaaactgaggccaatagttcataaggttcccaagctggagtgccgggaactggaaacgttccgacgctgtaggatgcggctgcggtcgattaggtagacggtggggtaacggcccaccgtgccgataatcggtacgggttgtgagagcaagagcccggagacggaatctgagacaagattccgggccctacggggcgcagcaggcgcgaaacctttacactgcacgcaagtgcgataaggggactccgaatgcgagggcatatagtcctcgcttttctgtaccgtaggaaggtacaggaataagagctgggcaagaccggtgccagccgccgcggtaataccggcagctcaagtgatgaccgattttattgggcctaaagcgtccgtagctggccaagcaagtctgtcgggaaatccatccgctcaacggatgggcgtccggcggaaactccttggcttgggaccggaaggctcgaggggtacgtctggggtaggagtgaaatcccgtaatcctggacggaccaccgatggcgaaagcacctcgagaagacggatccgacagtgagggacgaaagctagggtctcgaaccggattagatacccgggtagtcctagctgtaaacgatgttcgctaggtgtggcacaggctacgagcctgtgctgtgccgtagggaagccgagaagcgaaccgcctgggaagtacgtccgcaaggatgaaacttaaaggaattggcgggggagcactacaaccggaggagcctgcggtttaattggactcaacgccggacatctcaccagccccgactacagtaatgacggtcaggttgatgacctagccacgagctgtagagaggaggtgcatggccgccgtcagctcgtaccgtgaggcgtcctgttaagtcaggcaacgagcgagacccgcactcttaattgccagcaacagtctcgactggttgggtacattaagaggactgccgctgccaaagcggaggaaggaacgggcaacggtaggtcagtatgccccgaatgggctgggctacacgcgggctacaatggtcgagacaatgggttactacctcgaaagaggacgttaatctcctaaactcggtcgtagttcggattgagggctgaaactcgccctcatgaagctggattcggtagtaatcgcacttcacaagagtgcggtgaatacgtccctgctccttgcacacaccgcccgtcaaagcacccgagtgaggtccggatgaggccatcgcaagatggtcgaatctgggcttcgcaagggggcttaagtcgtaacaaggtagccgtaggggaatctgcggctggatcacctcct
>EU887285_S001328389	Root;Archaea;"Euryarchaeota";Halobacteria;Halobacteriales;Halobacteriaceae;Haladaptatus
attccggttgatcctgccggaggccattgctattggagttcgatttagccatgctagttgcacgagtttagactcgtagcggaaagctcagtaacacgtggtcaaactaccctatagaccagcataacctcgggaaactgaggctaatactggataacgccctcacgtttgaacacagagggccggaaacgctccggcgctataggatgtggctgcggccgattaggtagacggtggggtaacggcccaccgtgccgataatcggtacgggttgtgagagcaagagcccggagatggattctgagacaagaatccaggccctacggggcgcagcaggcgcgaaaactttacactgcacgacagtgcgataagggaactccaagtgcgagggcatatagtcctcgcttttgtgtatcgtaaggtggtacacgaataagagctgggcaagaccggtgccagccgccgcggtaataccggcagctcaagtgatggccaatattattgggcctaaagcgtccgtagccggccgaacaggtccgtcgggaaatctgctcgctcaacgagcaggcgtccgacggaaaccagttggcttggggccggaagacccaaggggtacgtctggggtaggagtgaaatcctgtaatcctagacggaccaccgatcgcgaaagcaccttgggaggacggacccgacggtgagggacgaaagctagggtcacgaaccggattagatacccgggtagtcctagctgtaaacgatgctcgctaggtgtggcacaggctacgagcctgtgctgtgccgtagggaagccgagaagcgagccgcctgggaagtacgtctgcaaggatgaaacttaaaggaattggcgggggagcactacaaccggaggagcctgcggtttaattggactcaacgccggacatctcaccagcaccgacaatagctgtgacggtcagtttgatgagcttactagagcttttgagaggaggtgcatggccgccgtcagctcgtaccgtgaggcatcctgttaagtcaggcaacgagcgagatccgcgtccgtaattgccagcagcacccttgtggtggctgggtacattacggagactgccgctgctaaagcggaggaaggaacgggcaacggtaggtcagcatgccccgaatgtgctgggctacacgcgggctacaatggccaagacaatgggttccaaccccgagaggggacggtaatctccgaaacttggtcgtagttcggattgagggctgaaactcgccctcatgaagctggattcggtagtaatcgcgcttcagcagagcgcggtgaatacgtccctgctccttgcacacaccgcccgtcaaagcacccgagtgaggtccggatgaggccatcaggcgatggtcgaatctgggcttcgcaagggggcttaagtcgtaacaaggtagccgtaggggaatctgcggctggatcacctcct
>EU887286_S001573773	Root;Archaea;"Euryarchaeota";Halobacteria;Halobacteriales;Halobacteriaceae;Halogeometricum
attccggttgatcctgccggaggccattgctatcggagtccgatttagccatgctagttgcgcgagttcagactcgcagcagatagctcagtaacacgtggtcaagctaccctgcagacacggacaacctcgggaaactgaggctaatccgcgataccgatcccacgctggaatgccgggatctacaaacgctccggcgctgcaggatgcggctgcggccgattaggtagacggtggggtaacggcccaccgtgccgataatcggtacgggttgtgagagcaagagcccggagacggaatctgagacaagattccgggccctacggggcgcagcaggcgcgaaacctttacactgcgcgcaagtgcgataaggggactccgagtgcgagggcatatagtcctcgcttttgagaaccgtaaggtggttctcgaataagagctgggcaagaccggtgccagccgccgcggtaataccggcagctcaagtgatggccaatcttattgggcctaaagcgtccgtagctggccgtgaaagttcgtcgggaaatccatccgctcaacggatgggcgtccggcgaaaacttcacggcttgggaccggaaggctcgaggggtacgtccggggtaggagtgaaatcctgtaatcctggacggaccgccgatggcgaaagcacctcgagaagacggatccgacagtgagggacgaaagctagggtctcgaaccggattagatacccgggtagtcctagccgtaaacgatgttcactaggtgtggcacaggctacgagcctgtgctgtgccgtagggaagccgagaagtgaaccgcctgggaagtacgtccgcaaggatgaaacttaaaggaattggcgggggagcactacaaccggaggagcctgcggtttaattggactcaacgccggacatctcaccagctccgactacagtaatgacggccaggttgatgaccttgccacgagctgtagagaggaggtgcatggccgccgtcagctcgtaccgtgaggcgtcctgttaagtcaggcaacgagcgagacccacgcacctaattgccagcagcagttccgactggctgggtacattaggtggactgccagtgccaaactggaggaaggaatgggcaacggtaggtcagtatgccccgaatgagctgggctacacgcgggctacaatggccgaaacaatgggttgctatctcgaaagagaacgctaatctccgaaattcggtcgtagttcggattgagggctgaaactcgccctcatgaagctggattcggtagtaatcgcatttcagaagagtgcggtgaatacgtccctgctccttgcacacaccgcccgtcaaagcacccgagtgaggtccggatgaggctatcgcaagatagtcgaatctgggcttcgcaagggggcttaagtcgtaacaaggtagccgtaggggaatctgcggctggatcacctcct
>EU925618_S001169386	Root;Bacteria;Firmicutes;Bacilli;Bacillales;Sporolactobacillaceae;Sporolactobacillaceae_incertae_sedis
ctaatacatgcaagtcgagcgcaggaaacaagttgatcccttcggggtgacgcttgtggaatgagcggcggacgggtgagtaacacgtgggcaacctgccttgtagactgggataactccgggaaaccggagctaataccggatgaccaacggaatcgcatgattctgttgtaaaagtggggatttatcctcacactacgagatgggcccgcggcgcattagctagttggtaaggtaatggcttaccaaggcaacgatgcgtagccgacctgagagggtgatcggccacactggaactgagacacggtccagactcctacgggaggcagcagtagggaatcatccgcaatgggcgaaagcctgacggtgcaacgccgcgtgaacgatgaaggttttcggatcgtaaagttctgttatgagggaagaacaagtgccgttcgaatagggcggcaccttgacggtacctcacgagaaagccccggctaactacgtgccagcagccgcggtaatacgtagggggcaagcgttgtccggaattattgggcgtaaagcgcgcgcaggcggtctcttaagtctgatgtgaaagcccacggctcaaccgtggagggtcattggaaactgggggacttgagtgtaggagaggaaagtggaattccacgtgtagcggtgaaatgcgtagatatgtggaggaacaccagtggcgaaggcgactttctggcctataactgacgctgaggtgcgaaagcgtggggagcaaacaggattagataccctggtagtccacgccgtaaacgatgagtgctaggtgttaggggtttcgatgcccttagtgccgaagttaacacattaagcactccgcctggggagtacgaccgcaaggttgaaactcaaaggaattgacgggggcccgcacaagcagtggagcatgtggtttaattcgaagcaacgcgaagaaccttaccaggtcttgacatcctctgaccacccaagagattgggatttccccttcgggggacagagtgacaggtggtgcatggttgtcgtcagctcgtgtcgtgagatgttgggttaagtcccgcaacgagcgcaacccttgatcttagttgccagcattcagttgggcactctaaggtgactgccggtgataaaccggaggaaggtggggatgacgtcaaatcatcatgccccttatgacctgggctacacacgtgctacaatggatggtacaaagggctgcaagaccgcgaggtcaagcgaatcccataaagccattctcagttcggattgcaggctgcaactcgcctgcatgaagccggaattgctagtaatcgcggatcagcatgccgcggtgaatacgttcccgggccttgtacacaccgcccgtcacaccacgagagtttgtaacacccgaagtcggtgaggtaacctttttggagccagccgccgaaggtgggacagatgattggggtgaagtcgtaa
>EU931577_S001609986	Root;Archaea;"Euryarchaeota";Halobacteria;Halobacteriales;Halobacteriaceae;Halosarcina
attccggttgatcctgccggaggccattgctatcggagtccgatttagccatgctagttgcgcgagttcacactcgcagcatatagctcagtaacacgtggtcaagctaccctgcagagacgaataacctcgggaaactgaggctaatacgtcatactggtcccacgctggaatgccgggacccacaaacgctccggcgctgcaggatgcggctgcggccgattaggtagacggtggggtaacggcccaccgtgccgataatcggtacgggttgtgagagcaagagcccggagacggaatctgagacaagattccgggccctacggggcgcagcaggcgcgaaacctttacactgcacgcaagtgcgataaggggactccgagtgcgagggcatatagtcctcgcttttgtgaatcgtaaggtgattcacgaataagagctgggcaagaccggtgccagccgccgcggtaataccggcagctcaagtgatggccaatcttattgggcctaaagcgtccgtagctggccgtgaaagttcgtcgggaaatccatccgctcaacggatgggcgtccggcgaaaacttcacggcttgggaccggaaggctcgaggggtacgtccgaggtaggagtgaaatcctgtaatcctggacggaccgccgatggcgaaagcacctcgagaagacggatccgacagtgagggacgaaagctagggtctcgaaccggattagatacccgggtagtcctagccgtaaacaatgttcactaggtgtggcacaggctacgagcctgtgctgtgccgtagggaagccgagaagtgaaccgcctgggaagtacgtccgcaaggatgaaacttaaaggaattggcgggggagcactacaaccggaggagcctgcggtttaattggactcaacgccggacatctcaccagctccgactacagtgatgacgatcaggttgatgaccttatcacgacgctgtagagaggaggtgcatggccgccgtcagctcgtaccgtgaggcgtcctgttaagtcaggcaacgagcgagacccgcactcttaattgccagcagcagtttcgactggctgggtacattaggaggactgccgctgccaaagcggaggaaggaacgggcaacggtaggtcagtatgccccgaatgagctgggctacacgcgggctacaatggccgaaacaatgggttgcaaccccgaaagggggcgctaatctccgaaattcggtcgtagttcggattgagggctgaaactcgccctcatgaagctggattcggtagtaatcgcatttcagaagagtgcggtgaatacgtccctgctccttgcacacaccgcccgtcaaagcacccgagtgaggtccggatgaggccatcgcaagatggtcgaatctgggcttcgcaagggggcttaagtcgtaacaaggtagccgtaggggaatctgcggctggatcacctcct
>EU931578_S001609987	Root;Archaea;"Euryarchaeota";Halobacteria;Halobacteriales;Halobacteriaceae;Haloplanus
attccggttgatcctgccggaggccattgctatcggggtccgatttagccatgctagttgtacgagttcacactcgtagcaaatagctccgtaacacgtggccaaactaccctacagagaacgataacctcgggaaactgaggctaatagttcatacccgtctcgcgctggaatagccgagacgtgcaaacgttccgacgctgtaggacgtggctgcggccgattaggtagacggtggggtaacggcccaccgtgccgataatcggtacgggttgtgagagcaagaacccggagacggaatctgagacaagattccgggccctacggggcgcagcaggcgcgaaacctttacactgcacgcaagtgcgataaggggaccccgagtgcgagggcatacagtcctcgcttttcactaccgtaaggtggtagtggaataagagctgggcaagaccggtgccagccgccgcggtaataccggcagctcgagtgatggccgattttattgggcctaaagcgttcgtagccggccacacaagtccatcgggaaatccgccagcctaactggcgggcgtccggtggaaactgtgtggcttgggaccggaagacccaacaggtacgtcttgggtaggagtgaaatcctgtaatcctggacggaccaccgatagcgaaagcatgttgggaagacggatccgacggtgaggaacgaaagccagggtctcgaaccggattagatacccgggtagtcctggccgtaaacgatgtctgctaggtgtggctcccactacgagtgggtgctgtgccgtagggaagccgctaagcagaccgcctgggaagtacgtccgcaaggatgaaacttaaaggaattggcgggggagcactacaaccggaggagcctgcggtttaattggactcaacgccggacatctcaccagcatcgacaacagtaatgacggtcaggttgatgaccttgccagagttgttgagaggaggtgcatggccgccgtcagctcgtaccgtgaggcgtcctgttaagtcaggcaacgagcgagacccgcattcctaattgccagcaccggcttcggccgggtgggtacattaggaagactgccgtggctaacacggaggaaggaacgggcaacggtaggtcagtatgccccgaatgtgctgggctacacgcgggctacaatggccaagacaatgggttccaacctcgagagaggacggtaatctcctaaacttggtcgtagttcggattgagggctgaaacccgccctcatgaagctggattcggtagtaatcgcgtgtcagcagcgcgcggtgaatacgtccctgctccttgcacacaccgcccgtcaaagcacccgagtggggtccggatgaggcacggttacccgtgtcgaatctgggctccgcaagggggcttaagtcgtaacaaggtagccgtaggggaatctgcggctggatcacctcct
>FJ216404_S001188969	Root;Archaea;"Euryarchaeota";Archaeoglobi;Archaeoglobales;Archaeoglobaceae;Geoglobus
atgcgagtcaaggggcttgtatcccttcggggatgcaggcaccggcggacggctcagtaacacgtggacaacctgccctcgggagggggataaccccgggaaactggggctaaacccccataggtgataggtgctggaatgccctatcaccgaaagtgccttcgggcagcccgaggatgggtctgcggcggattaggtagttggcggggtaacggcccgccaagccgaagatccgtacgggccatgagagtgggagcccggagatggaccctgagacacgggtccaggccctacggggcgcagcagtcgcgaaacctccgcaatgcgggaaaccgcgacggggttagccggagtgccgatgcctcgcatcggctgtcggggagcctaaaaagctccccacagcaagggccgggcaaggccggtggcagccgccgcggtaataccggcggcccgagtggcggccactattattgggcctaaagcgtccgtagccggactggtaagtcctccgggaaatctggcggcttaaccgtcagaatgccgggggatactgccagtctagggaccgggagaggccgggggtattcccggggtaggggtgaaatcctgtaatcccgggaggaccacctgtggcgaaggcgcccggctggaacggctccgacggtgagggacgaaggcctggggagcgaaccggattagatacccgggtagtccaggctgtaaacgatgcgggctaggtgtcgggtaagccacgagcttatccggtgccggagggaagccgttaagcccgccgcctgggaagtacggccgcaaggctgaaacttaaaggaattggcgggggagcactacaacgggtggagcctgcggtttaattggattcaacgccgggaagcttaccgggggagacagctggatgaaggtcgggctgaagaccctaccagactagctgagaggtggtgcatggccgccgtcagttcgtactgtgaagcatcctgttaagtcaggcaacgagcgagacccgcgccctcagttgccagcggatcccttcggggatgccgggcacactggggggactgccggcgctaagccggaggaaggtgcgggcaacggcaggtccgtatgccccgaatcccccgggctacacgcgggctacaatggccgggacaatgggtaccgaccccgaaaggggtaggtaatcccctaaacccggtctaacctgggatcgagggctgcaactcgccctcgtgaacctggaatccgtagtaatcgcgcctcaaaatggcgcggtgaatacgtccctgctccttgcacacaccgcccgtcaagccacccgagtgggtcaggggtgagggggtgctctttgggcactctcgaacccagggtccgcgaggggggctaagtcgtaacaaggtagccg
>FJ224366_S001189022	Root;Archaea;"Euryarchaeota";"Methanomicrobia";Methanosarcinales;Methanosarcinaceae;Methanosalsum
cggttgatcctgccagaggtcactgctatcggtgttcgactaagccatgcaagttatatgttcttcgtgaacatggcgaactgctcagtaacacgtggataacctgcccttgggaccggcataaccccgggaaactggggataattccggatatgccatgatagctggaatgcttcgtggttcaaaaggattcgtctgcccaaggatgggtctgcggcctatcaggtagtagcgggtgcaaggtacctgctagccgacgacgggtacgggttgtgagagcaagagcccggagatggattctgagacatgaatccaggccctacggggcgcagcaggcgcgaaaactttacaatgcgggaaaccgcgataaggggacaccgagtgccagcatacaatgctggctgtccgcatgtgtaaacggcatgcgttagcaagggccgggcaagaccggtgccagccgccgcggtaacaccggcggcccgagtggtgatcactattattgggtctaaagggtccgtagccggtttgatcagtcctctgggaaatctgacagctcaactgttaggcttccaggggatactgtcagacttgggaccgggagaggtaagaggtaccacaggggtaggagtgaaatcttgtaatccctgtgggaccaccagtggcgaaggcgtcttaccagaacgggtccgacggtgagggacgaaagctgggggcacgaaccggattagatacccgggtagtcccagccgtaaacgatgctcgctatgtgtcagggatggtgcgaccgttcctggtgccgtagggaagccgtgaagcgagccacctgggaagtacggccgcaaggctgaaacttaaaggaattggcgggggagcactacaacgggtggagcctgcggtttaattggactcaacgccggaaatctcaccgggggcgacagcaatatgtaggtcaggctgaagaccttacctgaatcgctgagaggaggtgcatggccgtcgtcagttcgtactgtgaagcatcctgttaagtcaggcaacgagcgagacccgtgcccactgttgccagcatgttcttcggaatgatgggtactctgtggggaccgccgctgctaaagcggaggaaggtgcgggctacggtaggtcagtatgccccgaatctcccgggctacacgcgggctacaatgattgggacaatgggctcctgccccgaaaggggatggtaatctcctaaacccaatcgtagttcagattgaggactgaaactcgtcctcatgaagctggaatccgtagtaatcgcgtttcaacatagcgcggtgaatacgtccctgctccttgcacacaccgcccgtcaaaccacccgagtgaggtatgggtgagggcacgaactaagtgtcgtgttcgaacctaaatttcgcaagggtggttaa
>FJ429313_S001241726	Root;Archaea;"Euryarchaeota";Halobacteria;Halobacteriales;Halobacteriaceae;Haloarcula
tagtcatatggatttccggttgatcctgccggaggccattgctatcggagtccgatttagccatgctagtcgcacgggcttagacccgtggcatatagctcagtaacacgtggccaaactaccctacagaccgcaataacctcgggaaactgaggccaatagcggatataactctcatgctggagtgccgagagttagaaacgttccggcgctgtaggatgtggctgcggccgattaggtagatggtggggtaacggccccaccatgccgataatcggtacgggttgtgagagcaagaacccggagacggtatctgagacaagataccgggccctacggggcgcagcaggcgcgaaacctttacactgcacgacagtgcgatagggggactccgagtgtgagggcatatagccctcgcttttctgtaccgtaaggtggtacaggaacaaggactgggcaagaccggtgccagccgccgcggtaataccggcagtccaagtgatggccgatattattgggcctaaagcgtccgtagccggccggacaagtccgttgggaaatcgacgcgctcaacgcgtcggcgtccagcggaaactgtccggcttggggccggaagacctgaggggtacgtccggggtaggagtgaaatcctgtaatcctggacggaccaccaatggggaaaccacctcaggaagacggacccgacggtgagggacgaaagccagggtctcgaaccggattagatacccgggtagtcctggctgtaaacaatgctcgctaggtatgtcacgcgccatgagcacgtgatgtgccgtagtgaagacgataagcgagccgcctgggaagtacgtccgcaaggatgaaacttaaaggaattggcgggggagcaccacaaccggaggagcctgcggtttaattggactcaacgccggacatctcaccggtcccgacagtagtaatgacagtcaggttgacgactttactcgacgctactgagaggaggtgcatggccgcccgtcagctcgtaccgtgaggcgtcctgttaagtcaggcaacgagcgagacccacacttctagttgccagcaatacccttgaggtagttgggtacactaggaggactgccgctgctaaagcggaggaaggaacgggcaacggtaggtcagtatgccccgaatggaccgggcaacacgcgggctacaatggctctgacagtgggatgcaacgccgagaggcggagctaatctccaaacggagtcgtagttcggattgcgggctgaaacccgcccgcatgaagctggattcggtagtaatcgcgtgtcagaagcgcgcggtgaatacgtccctgctccttgcacacaccgcccgtcaaagcacccgagtggggtccggatgaggccgtcatgcgacggtcgaatctgggctccgcaagggggcttaagtcgtaacaaggtagccgtagaggaatctgcggctggatcacctccttaa
>FJ429317_S001241730	Root;Archaea;"Euryarchaeota";Halobacteria;Halobacteriales;Halobacteriaceae;Haloarcula
gattccggttgatcctgccggaggccattgctatcggagtccgatttagccatgctagtcgcacgagttcatactcgtggcatatagctcagtaacacgtggccaaactaccctacagaccgcaataacctcgggaaactgaggccaatagcggatataactctcatgctggagtgccgagagttagaaacgttccggcgctgtaggatgtggctgcggccgattaggtagatggtggggtaacggcccaccatgccgataatcggtacgggttgtgagagcaagaacccggagacggtatctgagacaagataccgggccctacggggcgcagcaggcgcgaaacctttacactgcacgacagtgcgatagggggactccgagtgcgagggcatatagccctcgcttttctgtaccgtaaggtggtacaggaacaaggactgggcaagaccggtgccagccgccgcggtaataccggcagtccaagtgatggccgatattattgggcctaaagcgtccgtagcttgctgtgtaagtccattgggaaatcgaccagctcaactggtcggcgtccggtggaaactacacagcttggggccgagagactcaacgggtacgtccggggtaggagtgaaatcctgtaatcctggacggaccaccaatggggaaaccacgttgagagaccggacccgacagtgagggacgaaagccagggtctcgaaccggattagatacccgggtagtcctggctgtaaacaatgctcgctaggtatgtcacgcgccatgagcacgtgatgtgccgtagtgaagacgataagcgagccgcctgggaagtacgtccgcaaggatgaaacttaaaggaattggcgggggagcaccacaaccggaggagcctgcggtttaattggactcaacgccggacatctcaccggtcccgacagtagtaatgacagtcaggttgacgactttactcgacgctactgagaggaggtgcatggccgccgtcagctcgtaccgtgaggcgtcctgttaagtcaggcaacgagcgagacccgcacttctagttgccagcaatacccttgaggtagttgggtacactaggaggactgccgctgctaaagcggaggaaggaacgggcaacggtaggtcagtatgccccgaatggaccgggcaacacgcgggctacaatggctatgacagtgggatgcaacgccgagaggcgaagctaatctccaaacgtagtcgtagttcggattgcgggctgaaacccgcccgcatgaagctggattcggtagtaatcgcgtgtcagaagcgcgcggtgaatacgttccctgcttccttgcacacaccgcccgtcaaagcacccgagtggggtccggatgaggccgtcatgcgacggtcgaatctgggctccgcaagggggcttaagtcgtaacaaggtagccgtagaggaatctgtggctggatcacctccttaat
>FJ545273_S001264969	Root;Archaea;"Euryarchaeota";Halobacteria;Halobacteriales;Halobacteriaceae;Haloterrigena
attccggttgatcctgccggaggtcattgctattggagtccgatttagccatgctagttgcacgagttcagactcgtagcagatagctcagtaacacgtggccaaactaccctatggatccgaataacctcgggaaactgaggctaatgcggaataccgctcgctgcctggaagtggcgcgagcgcgaaacgttcaggcgccataggatgtggctgcggccgattaggtagacggtggggtaacggcccaccgtgccgataatcggtacgggttgtgagagcaagagcccggagacggtatctgagacaagataccgggccctacggggcgcagcaggcgcgaaacctttacactgcacgcgagtgcgataaggggactccgagtgcgagggcatatagtcctcgcttttcaccaccgtaaggtggtggtggaataagtgctgggcaagaccggtgccagccgccgcggtaataccggcagcacgagtgatgaccgctattattgggcctaaagcgtccgtagctggccgcacaagtctatcgggaaatctgcgtgcttaacgcgcaggcgtccggtgaaaactgtgtggcttgggaccggaagatccagagggtacgtctggggtaggagtgaaatcccgtaatcctggacggaccgccggtggcgaaagcgctctggaaggacggatccgacggtgagggacgaaagctcgggtcacgaaccggattagatacccggggtagtccgagctgtaaacgatgtctgctaggtgtgacactggctacgagccagtgttgtgccgtagggaagccgtgaagcagaccgcctgggaagtacgtccgcaaggatgaaacttaaaggaattggcgggggagcactacaaccggaggagcctgcggtttaattggactcaacgccggacatctcaccagcatcgacaacgtgccgtgaaggtcagtgtgatgagcttactggagccgttgagaggaggtgcatggccgccgtcagctcgtaccgtgaggcgtcctgttaagtcaggcaacgagcgagacccgcactcctaattgccagcaacacccttgtggtggttgggtacattaggaggactgccagtgccaaactggaggaaggaacgggcaacggtaggtcagtatgccccgaatgtgctgggcgacacgcgggctacaatggccacgacagtgggatgcaaccccgaaagggggcgctaatctccgaaacgtggtcgtagttcggattgagggctgaaactcgccctcatgaagctggattcggtagtaatcgcgcctcagaagggcgcggtgaatacgtccctgctccttgcacacaccgcccgtcaaagcacccgagtgaggtccggatgaggcccctgtacgggggtcgaatctgggcttcgcaagggggcttaagtcgtaacaaggtagccgtaggggaatctgcggctggatcacctcct
>FJ560749_S001328551	Root;Bacteria;"Proteobacteria";Alphaproteobacteria;Rhizobiales;Rhizobiales_incertae_sedis;Vasilyevaea
cctggctcagaacgaacgctggcggcaggcttaacacatgcaagtcgaacgccccgcaaggggagtggcagacgggtgagtaacgcgtgggaatctacctagttctacggaacaactgagggaaacttcagctaataccgtatacgccctacgggggaaagatttatcggaattagatgagcccgcgtaagattagctagttggtggggtaatggcctaccaaggcgacgatctttagctggtctgagaggatgatcagccacactgggactgagacacggcccagactcctacgggaggcagcagtggggaatattggacaatgggcgaaagcctgatccagccatgccgcgtgagtgatgaaggccttagggttgtaaagctctttcagtggggacgataatgacggtacccacagaagaagccccggctaacttcgtgccagcagccgcggtaatacgaagggggctagcgttgttcggatttactgggcgtaaagcgcacgtaggcggatcgttaagtcaggggtgaaatcctggagctcaactccagaactgcctttgatactggcgatctagagtccggaagaggtgagtggaactcctagtgtagaggtggaattcgtagatattaggaagaacaccagtggcgaaggcggctcactggtccggtactgacgctgaggtgcgaaagcgtggggagcaaacaggattagataccctggtagtccacgccgtaaactatggaagctagccgttggaaggtttacctttcagtggcgcagccaacgcattaagcttcccgcctggggagtacggtcgcaagattaaaactcaaaggaattgacgggggcccgcacaagcggtggagcatgtggtttaattcgaagcaacgcgaagaaccttaccagctcttgacatggcaggacggttcccggagacgggttccttcacttcggtgacctgcacacaggtgctgcatggctgtcgtcagctcgtgtcgtgagatgttgggttaagtcccgcaacgagcgcaaccctcgcccctagttgccatcatttagttgggcactctagggggactgccggtgataagccggaggaaggtggggatgacgtcaagtcatcatggcccttacgggctgggctacacacgtgctacaatggcggtgacagagggcagcgacacagcgatgtgatgctaatcccaaaaagccgtctcagttcggattgcactctgcaactcgagtgcatgaagttggaatcgctagtaatcgcagatcagcatgctgcggtgaatacgttcccgggccttgtacacaccgcccgtcacaccatgggagttggttctacccgaagccggtgcgctaaccgtaaggaggcagccgaccacggtagggtcagcgactggggtgaagtcgt
>FJ560750_S001328552	Root;Bacteria;"Proteobacteria";Alphaproteobacteria;Rhizobiales;Rhizobiales_incertae_sedis;Bauldia
cctggctcagaacgaacgctggcggcaggcttaacacatgcaagtcgaacgtgaagtcaccttcgggtgatggaaagtggcagacgggtgagtaacgcgtgggaacctacctaatggtacggaataactcagggaaacttgggctaataccgtatgtgcccgaaaggggaaagattcatcgccattagatgggcccgcgtcggattagctagttggtgaggtaacggctcaccaaggcgacgatccgtagctggtctgagaggatgatcagccacactgggactgagacacggcccagactcctacgggaggcagcagtggggaatattggacaatgggcgcaagcctgatccagccatgccgcgtgatgtgatgaaggccctagggttgtaaagctctttcggcggggacgataatgacggtacccgcagaagaagccccggctaacttcgtgccagcagccgcggtaatacgaagggggctagcgttgttcggaatcactgggcgtaaagcgcacgtaggcggattgttaagtcgggggtgaaatcccgaggctcaacctcggaactgccttcgatactggcaatcttagagtccgggagaggtgagtggaactccgagtgtagaggtgaaattcgtagatattcggaagaacaccagtggcgaaggcggctcactggcccggtactgacgctgaggtgcgaaagcgtggggagcaaacaggattagataccctggtagtccacgccgtaaacgatgaatgctagccgtcggtgagcatgctcttcggtggcgcagccaacgcaataagcattccgcctggggagtacgatcgcaagattaaaactcaaaggaattgacgggggcccgcacaagcggtggagcatgtggtttaattcgaagcaacgcgaagaaccttaccaggccttgacatcccggtcgcggcctcttgaaagagaggccttcagttcggctggaccggtgacaggtgctgcatggctgtcgtcagctcgtgtcgtgagatgttgggttaagtcccgcaacgagcgcaaccctcgcccttagttgccatcatttagttgggcactctaaggggactgccggtgataagccgcgaggaaggtggggatgacgtcaagtcctcatggcccttacggcctgggctacacacgtgctacaatggcggtgacagtgggcagcaatggcgcgagccggagctaatctctaaaaaccgtctcagttcggattgcactctgcaactcgggtgcatgaagttggaatcgctagtaatcgtggatcagcatgccacggtgaatacgttcccgggccttgtacacaccgcccgtcacaccatgggagttggctttacccgaaggtggtgcgctaacctggcaacaggaggcagccaaccacggtagggtcagcgactggggtgaagtcgt
>FJ715930_S001329583	Root;Bacteria;Firmicutes;Negativicutes;Selenomonadales;Veillonellaceae;Negativicoccus
acacatgcaagtcgaacggagagatacgagagcttgctcttgtaaatcttagtggcaaacgggtgagtaacgcgtaaacaacctgcccaacggatggggacaacagacggaaacgactgctaatacccaatagactccggtttcgcatgaaaccgacaggaaaggtggcctctcgaagaagctaccgccgcaggaggggtttgcgtttgattagttagttggtggggtaacggcctaccaagacgatgatcaatagccggtctgagaggatgaacggccacactggaactgagacacggtccagactcctacgggaggcagcagtggggaatcttccgcaatggacgaaagtctgacggagcaacgccgcgtgagtgaagaaggccttcgggttgtaaagctctgttattcgggaagaacgattcgtttgtgaataatgaacggaagtgacggtaccgaaagagaaagccacggctaactacgtgccagcagccgcggtaatacgtaggtggcaagcgttgtccggaattattgggcgtaaagagcgcgtaggcggtatgataagtctgtcttagaagtgcggggcttaaccccgtgaggggacagagactgtcatactagagtctcggagaggaaagcggaattcctagtgtagcggtgaaatgcgtagagattaggaagaacaccggtggcgaaggcggctttctggacgagcactgacgctgaggcgcgaaagcgtggggagcgaacaggattagataccctggtagtccacgccgtaaacgatgggtactaggtgtaggaggtatcgaccccttctgtgccggagttaacgcaataagtaccccgcctggggagtacggtcgcaagattaaaactcaaaggaattgacgggggcccgcacaagcggtggagtatgtggtttaattcgacgcaacgcgaagaaccttaccaggtcttgacattgatcgcaatccgcagagacgcggagttctccttcgggagacgagaaaacaggtggtgcacggctgtcgtcagctcgtgtcgtgagatgttgggttaagtcccgcaacgagcgcaacccctatcttcaattaccagcacgtcatggtggggactatggagagactgccgatgacaaatcggaggaaggcggggatgacgtcaagtcatcatgccccttatgacctgggctacacacgtactacaatggtcctgacagagagcagcgaagtggcgacaccaagcgaacctcagaaacaggatcccagttcggatcgcaggctgcaactcgcctgcgtgaagcaggaatcgctagtaatcgcgggtcagcataccgcggtgaatacgttcccgggccttgtacacaccgcccgtcacaccacgagagtggggaacacc
>FJ746578_S001329682	Root;Bacteria;Firmicutes;Bacilli;Bacillales;Bacillaceae 2;Streptohalobacillus
gctatacatgcagtcgagcgcaggaagctaaacggaccccttcggggtgaagcttagtggaatgagcggcggacgggtgagtaacacgtgggcaacctacctgtaagactgggataactcatggaaacgtgagctaataccggataagacatcgcttcacatgaagggatgatgaaagatggctccggctatcacttacagatgggcccgcggcgcattagctagttggtagggtaatggcctaccaaggcaacgatgcgtagccgacctgagagggtgatcggccacactgggactgagacacggcccagactcctacgggaggcagcagtagggaatcttccgcaatggacgaaagtctgacggagcaacgccgcgtgaacgatgaaggttttcggatcgtaaagttctgttgttagggaagaacacgtaccgttcgaatagggcggtatcttgacggtacctaacgagaaagccccggctaactacgtgccagcagccgcggtaatacgtagggggcaagcgttgtccggaattattgggcgtaaagcgcgcgcaggcggttctttaagtctgatgtgaaatcttgcggctcaaccgtaagcggtcattggaaactggagaacttgagtacagaagaggagagtggaatttccatgtgtagcggtgaaatgcgtagatatatggaggaacaccagtggcgaaggcgactctctggtctgtaactgacgctgaggcgcgaaagcgtggggagcaaacaggattagataccctggtagtccacgccgtaaacgatgagtgctaggtgttagggggtttccgccccttagtgctgcagttaacgcattaagcactccgcctggggagtacggccgcaaggctgaaactcaaaagaattgacggggacccgcacaagcggtggagcatgtggtttaattcgaagcaacgcgaagaaccttaccaggtcttgacatcctctgatacccctagagatagggcattcccttcggggacagagtgacaggtggtgcatggttgtcgtcagctcgtgtcgtgagatgttgggttaagtcccgcaacgagcgcaacccttgatcttagttgccagcattcagttgggcactctaaggtgactgccggtgacaaaccggaggaaggtggggatgacgtcaaatcatcatgccccttatgacctgggctacacacgtgctacaatggatggtacaaagggccgcgaaaccgcgaggtcaagcaaatcccataaaaccattctcagttcggattgtaggctgcaactcgcctacatgaagccggaatcgctagtaatcgtggatcagcatgccacggtgaatacgttcccgggtcttgtacacaccgcccgtcacaccacgagagtttgtaacacccgaagtcggtgaggtaaccttttaggagccagccgccgaaggtgggacgaatgattggggtgaagtcgtaacaag
>FJ810190_S001351485	Root;Archaea;"Euryarchaeota";Archaeoglobi;Archaeoglobales;Archaeoglobaceae;Archaeoglobus
aggccgctgctatctggctgggactaagccatgctagtcgaggggctaattctccctcgggagaattagcaccggcggacggctcagtaacacgtggacaacctaccctcgggtaggggataaccccgggaaactggggctaatcccctataggtcatggtgactggaatgtcccatgactgaaagctccggcgcccgaggatgggtctgcggcggattaggtagttggtggggtaacggcccaccaagcctaagatccgtacgggctgtgagagcaggagcccggagatggacactgagacaagggtccaggccctacggggcgcagcaggcgcgaaacctccgcaatgcgggaaaccgcgacggggctagccagagtgcccacgcatagcgtgggctgtccgggtgcctaaaaagcacccgatagcaagggatgggcaaggccggtggcagccgccgcggtaataccggcgtcccgagtggcggccactattattgggcctaaagcgtccgtagccgggttggtaagtcccccgggaaatctggtcgctcaacgatcagactgccgggggatactgccagcctagggaccgggagaggccgagggtattcccggggtaggggtgaaatcctgtaatcccgggaggaccacctgtggcgaaggcgctcggctggaacgggtccgacggtgagggacgaaggcctggggagcgaaccggattagatacccgggtagtccaggctgtaaacgatgcgggctaggtgtcactggagctacgagctctggtggtgccggagggaagccgttaagcccgccgcctgggaagtacggccgcaaggctgaaacttaaaggaattggcgggggagcactacaacgggtggagcctgcggtttaattggattcaacgccgggaagctcaccgggggagacagctggatgaaggtcgggctaaagaccttaccagactagctgagaggtggtgcatggccgccgtcagttcgtactgtgaagcatcctgttaagtcaggcaacgagcgagacccgcgccctcagttgccagcggatcccttcggggatgccgggcacactggggggactgccggcgctaagccggaggaaggtgcgggcaacggcaggtccgtatgccccgaatcccccgggctacacgcgggctacaatggccgggacaatgggtaccgactccgaaaggagtaggtaatctcctaaacccggtctaacctgggatcgagggctgcaactcgccctcgtgaacctggaatccgtagtaatcgcgtctcaaaatggcgcggtgaatacgtccctgctccttgcacacaccgcccgtcaagccacccgagtgggctatgggtgagggggtgttcatacgggcaccctcgaacccagggtccgtgaggggggctaagtcgtaacaaggtagccgtaggggaatc
>FJ825145_S001352202	Root;Bacteria;Firmicutes;Bacilli;Bacillales;Sporolactobacillaceae;Sporolactobacillaceae_incertae_sedis
agagtttgatcctggctcaggacgaacgctggcggcatgcctaatacatgcaagtcgagcgcaggaagctaacagaagccttcgggtggacgtcagtggaatgagcggcggacgggtgagtaacacgtgggcaacctgccctgcagaccgggacaacctcgtgaaacgaggctaataccggatgaccgtaagtatcgcatggtacctacgtaaaagaggggattcgtcctctcactgcaggatgggcccgcggcgcattagctggttggtgaggtaagggctcaccaaggcgacgatgctgtagccgacctgagagggtgatcggccacactgggactgagacacggcccagactcctacnggaggcagcagtagggattcatccgcaatgggcgaaagcctgacggtgcaatgccgcgtgaacgatgaaggttctcggatcgtaaaagttctgttatgaggaagaacaagtgccgttgaataaggcggcaccttgacggtacctcacgagaaagccccggctaactacgtgccagcagccgcggtaatacgtagggggcaagcgttgtccggaattattgggcgtaaagcgcgcgcaggcggtctcttaagtctgatgtgaaagcccacggctcaaccgtggagggtcattggaaactgggggacttgagtgtaagagaggaaagtggaattccacgtgtagcggtgaaatgcgtagatatgtggaggaacaccagtggcgaaggcgactttctggcttacaactgacgctgaggcgcgaaagcgtggggagcaaacaggattagataccctggtagtccacgccgtaaacgatgagtgctaggtgttaggggtttcgatacccttagtgccgaagttaacacattaagcactccgcctggggagtacggccgcaaggctgaaactcaaaggaattgacgggggcccgcacaagcagtggagcatgtggtttaattcgaagcaacgcgaagaaccttaccaggtcttgacatcctctgaacatccaggagactggggttttccccttcgggggacagagtgacaggtggtgcatggttgtcgtcagctcgtgtcgtgagatgttgggttaagtccccgcaacgagcgcaacccctgatcttagttgccagcattcagttgggcactttaaggtgactgccggtgataaaccggaggaaaggtggggatgacgtcaaatcatcatgcccnttatgacctgggctacacacgtgctacaatggatggtacaatgggtcgcgaagccgcgaggtggagccaatcccataaagccattctcagttcggattgcaggctgcaactcgcctgcatgaagccggaattgctagtaatcgcggatcagcatgccgcggtgaatacgttcccgggccttgtacacaccgcccgtcacaccacgagagtttgtaacacccgaagtcggtgaggtaaccttagggagccagccgccgaaggtgggacagatgattggggtgaagtcgtaaccaaggtaacc
>FJ977567_S001550016	Root;Archaea;"Euryarchaeota";"Methanomicrobia";Methanomicrobiales;Methanomicrobiaceae;Methanoculleus
ccggttgatcctgccagaggtcactgctatcggggttcgattaagccatgcgagtcgagagggttcggccctcggcgtactgctcagtaacacgtggataacctgccctaaggaaggggataccctcgggaaactgaggataataccctataggttaccgatgctggaatgctcggtaactcaaagttccggcgccttaggatggatctgcggccgattaggtagttgttggggtaacggcccaacaagcccgtaatcggtacgggttgtgggagcaagagcccggagttggattctgagacacgaatccaggccctacggggcgcagcaggcgcgaaaactttacaatgcgggcaaccgtgataagggaacctcgagtgcctgtacatgcaggctgtctgggtgtctaaaacacacccaaagaaagggccgggcaagaccggtgccagccgccgcggtaataccggcggctcgagtggtggccacttttattgggcttaaagcgttcgtagctgggttgttaagtctcttgggaaatccggcggcttaaccgttgggcgtctaagagatactggcaatcttggaaccgggagaggtgaggggtacttcgggggtaggagtgaaatcctgtaatcctcgagggaccacctgtggcgaaggcgcctcaccagaacggcttcgacagtgagggacgaaagctgggggagcaaaccggattagatacccgggtagtcccagccgtaaacgatgtgcgttaggtgtatcgacgaccacgagtcgtcgaggtgccgaagggaaaccgtgaaacgtaccgcctgggaagtacggtcgcaaggctgaaacttaaaggaattggcgggggagcaccacaacaggtggagcctgcggtttaattggactcaacgccgggaagctcaccggataggacagcggaatgattgccgggctgaagactctgcatgactagctgagaggaggtgcatggccgtcgtcagttcgtactgtgaagcatcctgttaagtcaggcaacgagcgagacccacgccaacagttgccagcacgatccccggatcggtggggacactgttgggaccgcctctgctaaagaggaggaaggaatgggcaacggtaggtcagcatgccccgaattatccgggctacacgcgggctacaatgggcaggacaatgggtatcgacaccgaaaggtgaaggcaatctcctaaacctgtccgtagttcggattgtgggctgtaactcgcccacatgaagctggaatctgtagtaatcgcgtttcaaaatagcgcggtgaatatgtccctgctccttgcacacaccgcccgtcaaaccacccgagtggggtttggatgagcctgcggtcgttgccgcagtcgaatctaggttccgcaaggggggttaagtcgtaacaaggtaacc
>FN376859_S001353227	Root;Archaea;"Euryarchaeota";Halobacteria;Halobacteriales;Halobacteriaceae;Natronorubrum
tcctgccggaggtcattgctattggagtccgatttagccatgctagttgcacgagtttagactcgtagcagatagctcagtaacacgtggccaaactaccctatggatccgaataacctcgggaaactgaggctaatgcggaataccgctcgctgcctggaagtggcgcgagcgcgaaacgttcaggcgccataggatgtggctgcggccgattaggtagacggtggggtaacggcccaccgtgccgataatcggtacgggttgtgagagcaagagcccggagacggtatctgagacaagataccgggccctacggggcgcagcaggcgcgaaacctttacactgcacgcgagtgcgataaggggactccgagtgcgagggcatatagtcctcgcttttcaccaccgtaaggtggtggtggaataagtgctgggcaagaccggtgccagccgccgcggtaataccggcagcacgagtgatgaccgctattattgggcctaaagcgtccgtagctggccgcacaagtctatcgggaaatctgcgtgcttaacgcgcaggcgtccggtggaaactgtgtggcttgggaccggaagatccagagggtacgtctggggtaggagtgaaatcccgtaatcctggacggaccgccggtggcgaaagcgctctggaaggacggatccgacggtgagggacgaaagctcgggtcacgaaccggattaaatacccgggtagtccgagctgtaaacgatgtctgctaggtgtgacactggctacgagccagtgttgtgccgtagggaagccgtgaagcagaccgcctgggaagtacgtccgcaaggatgaaacttaaaggaattggcgggggagcactacaaccggaggagcctgcggtttaattggactcaacgccggacatctcaccagcatcgacaacgtgccgtgaaggtcagtgtgatgagcttactggagccgttgagaggaggtgcatggccgccgtcagctcgtaccgtgaggcgtcctgttaagtcaggcaacgagcgagacccgcactcctaattgccagcaacacccttgtggtggttgggtacattaggaggactgccagtgccaaactggaggaaggaacgggcaacggtaggtcagtatgccccgaatgtgctgggcgacacgcgggctacaatggccacgacagtgggatgcaaccccgaaagggggcgctaatctccgaaacgtggtcgtagttcggattgagggctgaaactcgccctcatgaagctggattcggtagtaatcgcgcctcagaagggcgcggtgaatacgtccctgctccttgctcacaccgcccgtcaaagcacccgagtgaggtccggatga
>FN552748_S002032927	Root;Bacteria;"Actinobacteria";Actinobacteria;Actinobacteridae;Actinomycetales;Propionibacterineae;Propionibacteriaceae;Auraticoccus
tagagtttgatcatggctcaggacgaacgctggcggcgtgcttaacacatgcaagtcgaacggtaaggccccttcgggggtacacgagtggcgaacgggtgagtaacacgtgagcaacctgcctctgactttgggataacagtaggaaactgctgctaataccggatatcacctccttctgcatggtggggggttgaaagcttttgcggtcagggatgggctcgcggcctatcagcttgttggtgaggtaacggctcaccaaggcttcgacgggtagccggcctgagagggcgaccggccacactgggactgagatacggcccagactcctacgggaggcagcagtggggaatattgcacaatgggcggaagcctgatgcagcaacgccgcgtgcgggatgacggccttcgggttgtaaacccgctttcactcatgacgaagcgcaagtgacggtagtgagagaagaagcaccggccaactacgtgccagcagccgcggtgatacgtagggtgcgagcgttgtccggaattattgggcgtaaagagctcgtaggcggtctgtcacgtcggaagtgaaaactcagggcttaaccctgagcctgcttccgatacgggcagacttgaggaaggtaggggagaacggaattcctggtggagcggtggaatgctcagatatcaggaggaacaccggtggcgaaggcggttctctggacctttcctgacgctgaggagcgaaagcgtggggagcaaacaggcttagataccctggtagtccacgccgtaaacggtgggcactaggtgtgggggacattccacgttctccgtgccgtagctaacgcattaagtgccccgcctggggagtacggccgcaaggctaaaactcaaaggaattgacgggggcccgcacaagcggcggagcatgcggattaattcgatgcaacgcgaagaaccttacctgggtttgacatatgccggaaagctgcagagatgtagcccccgcaaggtcggtatatcaggtggtgcatggctgtcgtcagctcgtgtcgtgagatgttggttaagtcccgcaaacgagcgcaaccctcgtcctatgttgccagcacgtcatggtggggactcataggagactgccggggtcaactcggaggaaggtggggatgaggtcaagtcatcatgccccttaagtccagggcttcacgcatgctacaatggcaggtacaaacggctgcaaaaccgcaaggtcgagcgaatccgaaaaagcctgtctcagttcggattggggtctgcaactcgaccccatgaagtcggagtcgctagtaatcgcagatcagcaacgctgcggtgaatacgttcccgggccttgtacacaccgcccgtcaagtcatgaaagtcggtaacacccgaagccggtggcccaacctcttgaggggggagccgtcgaaggtggga
>GQ221761_S001575978	Root;Bacteria;"Proteobacteria";Alphaproteobacteria;Rhizobiales;Rhizobiales_incertae_sedis;Vasilyevaea
cctggctcagaacgaacgctggcggcaggcttaacacatgcaagtcgaacgccccgcaaggggagtggcagacgggtgagtaacgcgtgggaatctacccagttctacggaacaactgagggaaacttcagctaataccgtatacgccctaagggggaaagatttatcggaattggatgagcccgcgtaagattagctagttggtggggtaatggcctaccaaggcgacgatctttagctggtctgagaggatgatcagccacactgggactgagacacggcccagactcctacgggaggcagcagtggggaatattggacaatgggcgcaagcctgatccagccatgccgcgtgagtgatgaaggccttagggttgtaaagctctttcagtggggacgataatgacggtacccacagaagaagccccggctaacttcgtgccagcagccgcggtaatacgaagggggctagcgttgttcggatttactgggcgtaaagcgcacgtaggcgggtcgttaagtcaggggtgaaatcctggagctcaactccagaactgcctttgatactggcgacctagagtccggaagaggtgagtggaactcctagtgtagaggtggaattcgtagatattaggaagaacaccagtggcgaaggcggctcactggtccggtactgacgctgaggtgcgaaagcgtggggagcaaacaggattagataccctggtagtccacgccgtaaactatggaagctagccgttgggaggtttacctctcagtggcgcagctaacgcattaagcttcccgcctggggagtacggtcgcaagattaaaactcaaaggaattgacgggggcccgcacaagcggtggagcatgtggtttaattcgaagcaacgcgaagaaccttaccagctcttgacatggcaggacggttcccggagacgggttccttcacttcggtgacctgcacacaggtgctgcatggctgtcgtcagctcgtgtcgtgagatgttgggttaagtcccgcaacgagcgcaaccctcgcccttagttgccatcattcagttgggcactctagggggactgccggtgataagccggaggaaggtggggatgacgtcaagtcatcatggcccttacgggctgggctacacacgtgctacaatggcggtgacagagggcagctacatggcgacatgatgctaatcccaaaaagccgtctcagttcggattgcactctgcaactcgagtgcatgaagttggaatcgctagtaatcgcagatcagcatgctgcggtgaatacgttcccgggccttgtacacaccgcccgtcacaccatgggagttggttctacccgaagccggtgcgctaaccgcaaggaggcagccgaccacggtagggtcagcgactggggtgaagtcgtac
>GQ221764_S001575981	Root;Bacteria;"Proteobacteria";Alphaproteobacteria;Rhizobiales;Rhizobiales_incertae_sedis;Bauldia
cctggctcagaacgaacgctggcggcaggcttaacacatgcaagtcgaacgagaagccgaacttcggtttggtggaaagtggcagacgggtgagtaacgcgtgggaatctacctagtggtacggaataactcagggaaacttgggctaataccgtatgagcccgtaaggggaaagatttatcgccattagatgagcccgcgtctgattagctagttggtggggtaaaagcctaccaaggcgacgatcagtagctggtctgagaggatgatcagccacactgggactgagacacggcccagactcctacgggaggcagcagtggggaatattggacaatgggcgcaagcctgatccagccatgccgcgtgagtgatgaaggccctagggttgtaaagctctttcgcacgcgacgataatgacggtagcgtgagaagaagccccggctaacttcgtgccagcagccgcggtaatacgaagggggctagcgttgttcggaatcactgggcgtaaagcgcacgtaggcggattgttaagtcaggggtgaaatcccgaggctcaacctcggaactgcctctgatactggcaatcttggagtccgggagaggtgagtggaattccgagtgtagaggtgaaattcgtagatattcggaagaacaccagtggcgaaggcggctcactggcccggtactgacgctgaggtgcgaaagcgtggggagcaaacaggattagataccctggtagtccacgccgtaaacgatgaatgctagccgtcggtcagcatgctgttcggtggcgcagctaacgcaataagcattccgcctggggagtacgatcgcaagattaaaactcaaaggaattgacgggggcccgcacaagcggtggagcatgtggtttaattcgaagcaacgcgaagaaccttaccaggccttgacatcccggtcgcggtctcctgaaagggagactttcagttcggctggaccggtgacaggtgctgcatggctgtcgtcagctcgtgtcgtgagatgttgggttaagtcccgcaacgagcgcaaccctcgcccttagttgccatcatttagttgggcactctaaggggactgccggtgataagccgcgaggaaggtggggatgacgtcaagtcctcatggcccttacggcctgggctacacacgtgctacaatggcggtgacagtgggcagcgatggcgcgagccggagctaatctctaaaagccgtctcagttcggattgcactctgcaactcgggtgcatgaagttggaatcgctagtaatcgcggatcagcatgccgcggtgaatacgttcccgggccttgtacacaccgcccgtcacaccatgggagttggttttacccgaaggcgctgcgctaacccgcaagggaggcaggcgaccacggtagggtcagcgactggggtgaagtcgtac
>GQ282623_S001576884	Root;Archaea;"Euryarchaeota";Halobacteria;Halobacteriales;Halobacteriaceae;Halogranum
attccggttgatcctgccggaggtcattgctattggggtccgatttagccatgctagttgcgcgatttagatcgcagcggaaagctcagtaacacgtggccaaactaccctgcagaggagcataatctcgggaaactgaggctaatactccatacggctctctcgctggagtgcagagagcccgaaacgctcaggcgctgcaggatgtggctgcggccgattaggtagacggtggggtaacggcccaccgtgccgataatcggtacgggttgtgagagcaagagcccggagacggaatctgagacaagattccgggccctacggggcgcagcaggcgcgaaacctttacactgcacgacagtgcgataaggggaccccaagtgcgagggcatatagtcctcgcttttgtgtaccgtaaggtggtacacgaataagagctgggcaagaccggtgccagccgccgcggtaataccggcagctcgagtgatgaccgatattattgggcctaaagcgtccgtagctggccgcgtaggttcgtcgggaaatccatccgctcaacggatgggcgtccggcgaaaaccacgtggcttgggaccggaaggctcgaggggtacgtccggggtaggagtgaaatcccgtaatcctggacggaccgccgatggcgaaagcacctcgagaagacggatccgacagtgagggacgaaagctggggtctcgaaccggattagatacccgggtagtcccagccgtaaacaatgccgattaggtgtggcaccgactacgagtcggtgctgtgccgtagggaagccgataaattggccgcctgggaagtacgtccgcaaggatgaaacttaaaggaattggcgggggagcactacaaccggaggagcctgcggtttaattggactcaacgccggacatctcaccagcatcgactgtagcaatgaaagtcaggttgatgacctctacttagagctacagagaggaggtgcatggccgccgtcagctcgtaccgtgaggcgtcctgttaagtcaggcaacgagcgagacccgcactcctaattgccagcatcacgttcgcgtggatgggtacattaggaggactgccgctgctaaagcggaggaaggaacgggcaacggtaggtcagtatgccccgaatgtgctgggctacacgcgggctacaatggtcgggacaatgggttcctaccgcgaaagcggatggtaatctcagaaacccggtcgtagttcggattgagggttgaaactcaccctcatgaagctggattcggtagtaatcgcgtctcagaagggcgcggtgaatacgtccctgctccttgcacacaccgcccgtcaaagcacccgagtgaggtccggatgaggcgctcgcaacgagcgtcgaatctgggcttcgcaagggggcttaagtcgtaacaaggtggccgtaggggaatctgcggctggatcacctcct
>GQ282624_S001576885	Root;Archaea;"Euryarchaeota";Halobacteria;Halobacteriales;Halobacteriaceae;Halogranum
attccggttgatcctgccggaggtcattgctattggggtccgatttagccatgctagttgcgcgacttagatcgcagcggaaagctcagtaacacgtggccaaactaccctgtagacaggaatactctcgggaaactgaggctaatacctgatacggttctcatgctggagtgcagagaacctcaaacgctcaggcgctacaggatgtggctgcggccgattaggtagacggtggggtaacggcccaccgtgccgataatcggtacgggttgtgagagcaagagcccggagacggaatctgagacaagattccgggccctacggggcgcagcgggcgcgaaacctttacactgcacgccagtgcgataaggggaccccaagtgtgagggcatatagccctcacttttgtgtaccgtagggaggtacacgaataagagctgggcaagaccggtgccagccgccgcggtaataccggcagctcgagtgatgaccgattttattgggcctaaagcgtccgtagctggccgcgtaggttcgtcgggaaatccacctgctcaacaggtgggcgtccggcgaaaaccacgtggcttgggaccggaaggctcgaggggtacgtccggggtaggagtgaaatcccgtaatcctggacggaccgccgatggcgaaagcacctcgagaagacggatccgacagtgagggacgaaagctggggtctcgaaccggattagatacccgggtagtcccagccgtaaacaatgcctgttaggtgtggcaccgactacgagtcggtgctgtgccgtagggaagccgataaacaggccgcctgggaagtacgtccgcaaggatgaaacttaaaggaattggcgggggagcactacaaccggaggagcctgcggtttaattggactcaacgccggacatctcaccagcatcgactgtagcaatgatcatcaggttgatgacctctatgttgagctacagagaggaggtgcatggccgccgtcagctcgtaccgtgaggcgtcctgttaagtcaggcaacgagcgagacccgcactcctaattgccagcaacacgcttgtcgtggttgggtaccttaggaggactgccgctgctaaagcggaggaaggaacgggcaacggtaggtcagtatgccccgaatgtgctgggctacacgcgggctacaatggccgggacaatgggttcctacctcgaaagaggatggtaatctcagaaacccggtcgtagttcggattgagggctgaaactcgccctcatgaagctggattcggtagtaatcgcgtctcagaagggtgcggtgaatacgtccctgctccttgcacacaccgcccgtcaaagcacccgagtgaggtccggatgaggcgttcgcaacgaacgtcgaatctgggcttcgcaagggggcttaagtcgtaacaaggtagccgtaggggaatctgcggctggatcacctcct
>GQ282625_S001576886	Root;Archaea;"Euryarchaeota";Halobacteria;Halobacteriales;Halobacteriaceae;Haloplanus
attccggttgatcctgccggaggccattgctatcggggtccgatttagccatgctagttgtacgagtttacactcgtagcaaatagctccgtaacacgtggccaaactaccctacagagaacgataacctcgggaaactgaggctaatagttcatatccgtcccaagctggaatgctgggacgtgtaaacgctccggcgctgtaggacgtggctgcggccgattaggtagacggtggggtaacggcccaccgtgccgataatcggtacgggttgtgagagcaagaacccggagacggaatctgagacaagattccgggccctacggggcgcagcaggcgcgaaacctttacactgcacgcgagtgcgataaggggaccccgagtgcgagggcatacagtcctcgcttttcaccaccgtaaggtggtggtggaataagagctgggcaagaccggtgccagccgccgcggtaataccggcagctcgagtgatggccgattttattgggcctaaagcgtccgtagccggccacacaagtccatcgggaaatccgccagcctaactggcgggcgtccggtggaaactgtgtggcttgggaccggaagacccaacaggtacgtcttgggtaggagtgaaatcccgtaatcctggacggaccaccgatagcgaaagcatgttgggaagacggatccgacggtgagggacgaaagccagggtctcgaaccggattagatacccgggtagtcctggccgtaaacgatgtctgctaggtgtgactcccactacgagtgggtgttgtgccgtagggaagccgctaagcagaccgcctgggaagtacgtccgcaaggatgaaacttaaaggaattggcgggggagcactacaaccggaggagcctgcggtttaattggactcaacgccggacatctcaccagcatcgacaacagcaatgacgaccaggttgatgaccttgtcagagctgttgagaggaggtgcatggccgccgtcagctcgtaccgtgaggcgtcctgttaagtcaggcaacgagcgagacccgcactcctaattgccagcaccggcttcggccgggtgggtacattaggaggactgccgtggctaacacggaggaaggaacgggcaacggtaggtcagtatgccccgaatgtgctgggctacacgcgggctacaatggccaagacaatgggttcccacctcgagagagggcggtaatctcctaaacttggtcgtagttcggattgagggttgaaactcaccctcatgaagctggattcggtagtaatcgcgtgtcagcagcgcgcggtgaatacgtccctgctccttgcacacaccgcccgtcaaagcacccgagtggggtccggatgaggcttggtcacccaagtcgaatctgggctccgcaagggggcttaagtcgtaacaaggtagccgtaggggaatctgcggctggatcacctcct
>GU117702_S001745410	Root;Bacteria;"Bacteroidetes";"Bacteroidetes"_incertae_sedis;Ohtaekwangia
gatgaacgctagcggcaggcttaatacatgcaagtcgaacggtaagtgtagtagcaatactatacgagagtgacgtacgggtgcgtaacacgtatgcaacctaccttgtacaggaggatagctcggggaaactcgaattaaccctccataagatagtggtgaggcatctcacagctattaaaactcaggtggtacaagatgggcatgcgtctgattagctagttggcggtgtaacggaccaccaaggcgatgatcagtaggggaactgagaggttgatcccccacactggcactgagatacgggccagactcctacgggaggcagcagtagggaatattggtcaatggatgcaagtctgaaccagccatgccgcgtgcaggaagaaggccttctgggttgtaaactgcttttgccaggggataaaatgagcgtgcgcgcttaattgaaggtacctggtgaataagccacggctaactacgtgccagcagccgcggtaatacgtaggtggcaagcgttgtccggatttattgggtttaaagggtgcgtaggcggccctgtaagtcagtgctgaaatatcccggcttaaccgggagggtggcattgatactgcagggcttgagtgaagtcgaggtaggcggaattgacggtgtagcggtgaaatgcttagatatcgtcaagaacaccgatagtgaagacagcttactaggcttatactgacgctgaggcacgaaagtgtggggatcaaacaggattagataccctggtagtccacactgtaaacgttgattactcgctgttggcgatatacagccagcggccaagcgcaagcgataagtaatccacctggggagtacgccggcaacggtgaaactcaaaggaattgacgggggtccgcacaagcggtggagcatgtggtttaattcgatgatacgcgaggaaccttacctgggctagaatgcccttgattgcctcagagatgaggagttccgcaaggacaaggagcaaggtgctgcatggctgtcgtcagctcgtgccgtgaggtgttgggttaagtcccgcaacgagcgcaacccttatttttagttgccaacaggttaagctggggactctaaaaagactgcccgcgcaagcggagaggaaggaggggatgacgtcaagtcatcatggcccttacgcccagggctacacacgtgctacaatggcgtatacaaagtgttgcaagccagcgatggtgagccaatcacaaaaagtacgtctcagttcggattgcaggctgcaactcgcctgcatgaagttggaatcgctagtaatcgcgcatcagcaatggcgcggtgaatacgttcccggaccttgtacacaccgcccgtcaagcgatggaagttgggaggacctgaaggcagttgttgtaagacgctgtttagggttaaaccgataactggcgct
>GU269550_S001873790	Root;Bacteria;Firmicutes;Clostridia;Clostridiales;Lachnospiraceae;Lachnospiracea_incertae_sedis
gtttgaatcatggctcaggatgaacgctggcggcgtgcttaacacatgcaagtcgaacgaagcactttatttgaaccttcgggtagattattctgtgacttagtggcggacgggtgagtaacgcgtgggtaacctgcctcatacaccgggataacagttggaaacggctgctaataccggataagcatacagtaccgcatggtacagtgtgaaaaactcaggtggtatgagatggacccgcgtctgattagctagttggtaaggtaacggcttaccaaggcgacgatcagtagccgacttgagagagtgatcggccacattgggactgagacacggcccaaactcctacgggaggcagcagtggggaatattgcacaatggggggaaccctgatgcagcgacgccgcgtgaaggatgaagtatttcggtatgtaaacttctatcagcaaggaagaaaatgacggtacttgactaagaagccccggctaaatacgtgccagcagccgcggtaatacgtatggggcaagcgttatccggatttactgggtgtaaagggtgcgtaggtggcaaggcaagtcagaagtgaaagctcggggctcaacctcggaactgcttttgaaactgccaggctagagtgcaggagaggtaagtggaattcctagtgtagcggtgaaatgcgtagatattaggaggaacaccagcggcgaaggcggcttactggactgtaactgacactgaggcacgaaagcgtggggagcaaacaggattagataccctggtagtccacgccgtaaacgatgaatactaggtgttggggagcaaagctcttcggtgccgcagctaacgcattaagtattccacctggggagtacgttcgcaagaatgaaactcaaaggaattgacggggacccgcacaagcggtggagcatgtggtttaattcgaagcaacgcgaagaaccttacctgatcttgacatcccgatgcaagactttgtaatgaagtccctcttcggacatcggtgacaggtggtgcatggttgtcgtcagctcgtgtcgtgagatgttgggttaagtcccgcaacgagcgcaacccttatctttagtagccagcagttcggctgggcactctagagagactgccagggataacctggaggaaggtggggatgacgtcaaatcatcatgccccttatgaccagggctacacacgtgctacaatggcgtaaacaaagggaagccaacctgtgagggggagcaaatctcaaaaataacgtctcagttcggattgtagtctgcaactcgactacatgaagctggaatcgctagtaatcgcgaatcagaatgtcgcggtgaatacgttcccgggtcttgtacacaccgcccgtcacaccatgggagtcgataatgcccgaagtcagtgacccaaccttttggagggagctgccgaaggcaggattga
>GU269551_S001873791	Root;Bacteria;Firmicutes;Clostridia;Clostridiales;Peptostreptococcaceae;Peptostreptococcaceae_incertae_sedis
tttgatcatggctcaggatgaaacgctggcggcgtgcctaacacatgcaagtcgaacgaaggtatatatagaaagtcttcggatggaatatgtataacttagtggcggacgggtgagtaacgcgtaagtaatcaacctgtgacacacggataactgatagaaatgtcagctaatacgagatgaactgtttaaattgggaaatggaaacagcaaagcgaaagcggtcacagacgagcttgcgtctgattagctagttggtggggtaagagcctaccaaggcgacgatcagtagccggcctgagagggtgaacggccacattggaactgagacacggtccaaactcctacgggaggcagcagtgggggatattgcacaatggggggaaccctgatgcagcaacgccgcgtgagtgaagaaggccctagggtcgtaaagctctgtcgtatgggaagaagaaaatgactgtaccatacaagaaagccccggctaactacgtgccagcagccgcggtaatacgtagggggcaagcgttatccggaattactgggcgtaaagggtgcgtaggcggctagttaagtcgaggttaaaaggcagtagctcaactactgttgggccttgaaactaattagcttgagtataggagaggaaagtggaattcccggtgtagcggtgaaatgcgtagatatcgggaggaataccggtggcgaaggcgactttctggactataactgacgctgaggcacgaaagcgtgggtagcaaacaggattagataccctggtagtccacgccgtaaacgatgaacactaggtgtcgggaggaatttcggtgccggcgcaaacgcaataagtgttccgcctggggagtacgttcgcaagaataaaactcaaaggaattgacggggacccgcacaagtagcggagcatgtggtttaattcgaagcaacgcgaagaaccttacctaagcttgacatggggatgaaaagcaatgtaaagttgtaatgataccctcgggtatacatcccacacaggtggtgcatggttgtcgtcagctcgtgtcgtgagatgttgggttaagtcccgcaacgagcgcaacccctattgatagttgccagtacgttatggtaggcactctattaagacagttatggataacataaaggaaggtggggatgacgtcaaatcatcatgccccttatgcttagggctacacacgtgctacaatggctgtaacaaagagaagcaaggtcgtaaggcggagcaaacctgaaaaaagcagtccaagttcggattgtgggctgaaactcgcccacatgaagtcggagttactagtaatcgcgaatcagaatgtcgcggtgaatgcgttcccgggtcttgtacacaccgcccgtcacaccatgggagctgagggtacccaaagtcagtttgatctagctcaggaagacgctgccgtaa
>L00922_S000414244	Root;Archaea;"Euryarchaeota";Halobacteria;Halobacteriales;Halobacteriaceae;Halorubrum
attccggttgatcctgccggaggccattgctattgggatccgatttagccatgctagtcgcacgagttcagactcgtggcgaatagctcagtaacacgtggccaaactacccttcggaacacaataccctcgggaaactgaggctaataatgtataccataccaccactggaatgagtggtatgccaaacgctccggcgccgaaggatgtggctgcggccgattaggtagacggtggggtaacggcccaccgtgccaataatcggtatgggtcatgagagtgagaacccagagacggaatctgagacaagattccgggccctacggggcgcagcaggcgcgaaacctttacactgcacgacagtgcgatagggggatcccaagtgcacaggcatagcgcctgtgcttttcggtaccctaaggcggtaccagaataagggctgggcaagaccggtgccagccgccgcggtaataccggcagcccaagtgatggccgatcttattgggcctaaagcgtccgtagctggccgcgcaagtccatcgggaaatccacctgctcaacaggtgggcgcccggtagaaactgcgtggcttgggaccggaaggcgcgacgggtacgtccggggtaggagtgaaatcccgtaatcctggacggaccgccgatggcgaaagcacgtcgcgagaacggatccgacagtgagggacgaaagccagggtctcgaaccggattagatacccgggtagtcctggccgtaaacaatgtctgctaggtgtggcccccactacgagtgggtgctgtgccgtagggaagccgctaagcagaccgcctgggaagtacgtccgcaaggatgaaacttaaaggaattggcgggggagcactacaaccggaggagcctgcggtttaattggactcaacgccggacatctcaccagcatcgactgtaataatgacgaccaggttgatgaccttgtccgagtttcagagaggaggtgcatggccgccgtcagctcgtaccgtgaggcgtcctgttaagtcaggcaacgagcgagacccgcacccttacttgccagcagtaccgcgaggtagctggggacagtagggggaccgccgtggctaacacggaggaaggaacgggcaacggtaggtcagtatgccccgaatgtgctgggcaacacgcgggctacaatggtcgagacaaagggttcctactccgaaaggagacggtaatctcagaaactcgatcgtagttcggaggttgggctgcaactcgcccacatgaagctggattcggtagtaatcgcgtgtcacaagcgcgcggtgaatacgtccctgctccttgcacacaccgcccgtcaaagcacccgagtgaggtccggatgaggcgttccacgaacgtcgaatctggcttcgcaagggggcttaagtcgtaacaaggtagccgtaggggaatctgcggctggatcacctcct
>L04165_S000414260	Root;Bacteria;Firmicutes;Clostridia;Clostridiales;Lachnospiraceae;Clostridium XlVa
ttaacgagagagttcgatcctggctcaggatnaacgctggcggcgtgcctaacacatgcaagtcgaacggaaattacagaaggaagttttcggatggaattttgtaattttagtggcggacgggtgagtaacacgtgggtaacctgccctgtaccgggggataacagttggaaacggctgttaataccgcataagcgcacagctycgcatgragcagtgtgaaaaactccggtggtacaggatggacccgcgtctgattagctagttggcggggtaacggcccaccaaggcgacgatcagtagccggcctgagagggtgaacggccacattgggactgagacacggcccngactcctacgggaggcagcagtggggaatattgcacaatggaggaaactctgatgcagcgacgccgcgtgagcgatgaagtatttcggtatgtaaagctctatcagcagggaagataatgacggtacctgactaagaagccccggctaactacgtgccagcagccgcggtaatacgtagggggcnagcgttatccggatttactgggtgtaaagggggcgcagacggcgatgcaagtctnaagtgaaatcccacggctcaactgtggnattgctttggaaactgtattgcttgagtgctggagaggtaagcggaattcctggtgtagcggtgaaatgcgtagatatcaggaagaacatcagtggcgaaggcggcttactggacagcaactgacgttgaggcccgaaagcgtggggagcaaacaggattagataccctggtagtccacgccgtaaacgatgaatactaggtgttggggagcaaagctcytcggtgccggcgctaacgcattaagtattccacctggggagtacgttcgcaagaataaaactcaaaggaattgacggggacccgcacaagcggtggagcatgtggtttaattcgnagcaacgcgaagaaccttaccaggtcttgacatcgatctgaatgtgatgcaaaagtcgcagccttcggggcagagaagacaggtggtgcatggttgtcgtcagctcgtgtcgtgagatgttgggttaagtcccgcaacgagcgcaacccttgtcctaagtagccagcggttcggccgggcactcttgggagaccgccggggataacccggaggaaggtggggatgacgtcaaatcatcatgccccttatgatctgggctacacacgtgctacaatggcgtaaacanagggaggcgaaggagcgatccggagcaaatcccaaaaataacgtctcagttcggactgcaggctgcaactcgcctgcacgaagctggaatcgctagtaatcgcggatcagcatgccgcggtgaatacgttcccgggtcttgtacacaccgcccgtcacaccatgggagtcggtaatgcccgaagccagtggctcaaccttacggagggagctgtcgaaggcaggactgataactgggg
>L07510_S000414322	Root;Archaea;"Crenarchaeota";Thermoprotei;Thermoproteales;Thermoproteaceae;Pyrobaculum
nnnccggttgatcctgccggacccgaccgctatcggggtagggctaagccatgcgagtggtcgcgccggggggcccgggagcggcgcacggctcagtaacacgtgcctaacctaacctcgggagggggacacccccgggaaactggggtcaatcccccataggggaagggcgctggaaggccccttccccgaaagggatcggccgatccgccgccgtccgcccgagggtgggggcacggcccatcaggtagttggcgggttaaaggcccgccaagccgaagacgggtaggggcggtgagagccgcgagccccgagatcggcactgagacaagggccgaggccctacggggtgcagcaggcgcgaatactccgcaaatgggggaaggccggctcctcatgacggaggaatttaacctaaatgaagtcaaatattcgaaatttgacaagaaacgtaacatcagagtgccggacaagccaacagaacttctagcagaggagatagcaatacacttaggagacggctaccttttttacgacgaagaggataatagctatagatacggcgttgggcttaatccaaaaaccgaggttgaatacgcatacgccgtagcggagttaataggggaagtatatggttataaacctccggtaagaaaggcgcgtattgagataatgtccctagcgatagggacgtttaaacacaaagtgctcggttttcctataggcaccaggacgggaaacgagaagatgcctcggataggttggatattacaagatgagaaattcgccacggcgatcataagagggcttttagataccgaaggatcggtgaaaaagatatctaggactttggggattgttgtgaagcagagaaacaaggatatcgctatgttctacgcccagtgtatttctctattgggtttcactccacgaatataccaatggaacgaaaagaacaagcctatctacgccgtcgtggtactgggcaaggatgtggtagaagacttcctccggactataaaacccagaaatccctctaagaccccctctttttagtcttcctctcacgccggcctcctccagcggaatgcgggcaaccgcgacggggctaccccgannnnngggcgaagagccccggcttttncccggtctaaaacgccgggcgaataagcggggggcaagtctggtgtcagccgccgcggtaataccagctccgcgagtggtcggggtgtttactgggcttaaagcgcccgtagccggcccgnnaagtcgctcctgaaatccccgggctcaacccgggggcggggggcgatactgccgggctagggggcgggagaggccgccggtactccgggggtaggggcgaaatccgttaatccccggaggaccaccagtggcgaaagcgggcggccagaacgcgcccgacggtgaggggcgaaagccgggggagcaaaggggattagatacccctgtagtcccggccgtaaacgatgcgggctagctgtcggtcgggcttagggcccggccggtggcgaagggaaaccgttaagcccgccgcctggggagtacggccgcaaggctgaaacttaaaggaattggcgggggggcaccacaaggggtgaagcttgcggcttaattggagtcaacgccggaaacctcacccggggcgacagcaggatgaaggccaggctaacgaccttgccggacgagctgagaggaggtgcatggccgtcgtcagctcgtgccgtgaggtgtccggttaagtccggcaacgagcgagacccccgcccctagttgctaccccgtccttcgggacggggggcacactagggggactgccggcgtaagccggaggaaggagggggccacggcaggtcagtatgccccgaaaccccggggctgcacgcgagctgcaatggcggggacagcgggatccgaccccgaaagggggaggcaatcccgtaaaccccgccccagtagggatcgagggttgcaactcgccctcgtgaacgtggaatccctagtaaccgcgtgtcaccaacgcgcggtgaatacgtccctgccccttgcacacaccgcccgtcgcaccacccgagggagccctctgcgaggcccctcgccgaagaggtggggggacgagcagggggctcccaaggggggtgaagtcgtaacaaggtagccgtaggggaacctgcggctggatcacctnn
>L09177_S000414355	Root;Bacteria;Firmicutes;Clostridia;Clostridiales;Ruminococcaceae;Clostridium IV
tttgatcctggctcaggacgaacgctggcggcgtgcctaacacatgcaagtcgagcggagatagtacttcggttctatcttagcggcggacgggtgagtaacgcgtgagcaacctgccctgagcacggggatagcgtctggaaacggacggtaataccgcataatgtacgttggaggcatctccgatgtaccaaaggaggaatccactcaaggatgggctcgcgtccgattaggtagttggtgaggtaacggcccaccaagcctgcgatcggtagccggactgagaggttgtacggccacattgggactgagacacggcccagactcctacgggaggcagcagtggggaatattgcacaatggaggaaactctgatgcagcgacgccgcgtgagggaagaaggtcttcggattgtaaacctctgtctttcgggacgaaggaagtgacggtaccgaaagaggaagccacggctaactacgtgccagcagccgcggtaatacgtaggtggcgagcgttgtccggaattactgggtgtaaagggtgcgtaggcgggttgtcaagttggatgtgaaatctctgggcttaactcagaggttgcattcaaaactggcgatcttgagtgaggtagaggcaggcggaattcccggtgtagcggtgaaatgcgtagatatcgggaggaacaccagtggcgaaggcggcctgctgggccttaactgacgctgaggcgcgaaagcgtggggagcaaacaggattagataccctggtagtccatgctgtaaacgatgattgctaggtgtgggtggactgaccccatccgtgccggagttaacacaataagcatcccacctggggagtacggccgcaaggctgaaactcaaaggaattgacgggggcccgcacaagcagtggagtatgtggtttaattcgaagcaacgcgaagaaccttaccaggtcttgacatccaccgaatccggaagagattctggagtgcccttcggggagcggtgagacaggtggtgcatggttgtcgtcagctcgtgtcgtgagatgttgggttaagtcccgcaacgagcgcaacccttgttaatagttgctacgcaagagcactctattaagactgccgttgataaaacggaggaaggtggggatgacgtcaaatcatcatgccccttatgacctgggctacacacgtactacaatggccgccaacaaagggaagcaataccgcgaggtggagcgaatccccaaaagcggtcccagttcagattgcaggctgcaacccgcctgcatgaagacggaattgctagtaatcgcggatcagcatgccgcggtgaatacgttcccgggccttgtacacaccgcccgtcacaccatgagagnnggcaacacccgaagtcgtttgcgtaaccgaaaggagcgcggcgccgaaggtgggatcggtgattggggtgaagtcgtaacaaggtagccgtatcggaaggtgcggctggatcacctcct
>L34418_S000414597	Root;Bacteria;Firmicutes;Clostridia;Clostridiales;Lachnospiraceae;Clostridium XlVa
nnntttttgagagtttgatcctggctcaggatgaacgctggcggcgtgcttaacacatgcaagtcgaacgaagcacttgattctgattccttcgggatgaagaatcttgtgactgagtggcggacgggtgagtaacgcgtgggtaacctgcctcatacagggggataacagctggaaacggctgctaataccgcataacccgataggccgcatggcctggacggaaaagatttatcggtatgagatggayccgcgtctgattagctagttggaggggtaacggcccaccaaggcgacgatcagtagccgacttgagagagtgatcggccacattgggactgagacacggccnnaactcctacgggaggcagcagtggggaatattgcacaatgggggaaaccctgatgcagcgacgccgcgtgagtgaagaagtatttcggtatgtaaagctctatcagcagggaagataatgacggtacctgactaagaagccccggctaactacgtgccagcagccnnggtaatacgtaggggnnnagcgttatccggatttactgggtgtaaagggagcgtaggtggcgtggcaagtcagaagtgaaaggccggggctcaaccccgnnnctgcttttgaaactgtcatgctggagtgcaggagaggtaagtggaattcctagtgtagcggtgaaatgcgtagatattaggaggaacaccagtggcgaaggcggcytactggactgtaactgacactgaggctcgaaagcgtggggagcaaacaggattagataccctggtagtccacgccgtaaacgatgaatactaggtgtcggggcccacagggcttcggtgccgcagctaacgcaataagtattccacctggggagtacgttcgcaagaatgaaactcaaaggaattgacggggacccgcacaagcggtggagcatgtggtttaattcgaannaacgcgaagaaccttaccaagccttgacatcccgatgaccgtcccgtaatggggncntctcttcggagcatcggtgacaggtggtgcatggttgtcgtcagctcgtgtcgtgagatgttgggttaagtcccgcaacgagcgcaacccctatctttagtagccagcggttcggccgggcnctctggagagactgccagggataacctggaggaaggtggggatgacgtgnaatcatcatgccccttatggcttgggctacacacgtgctacaatgacagttacaaagtgaagctacctcgtgagagcaagcaaatcacaaaaaggctgtctcagttcggattgtagtctgcaactcgactacatgaagctggaatcgctagtaatcgcgaatcagaatgtcgcggtgaatacgttcccnngtcttgtacacaccgcccgtcacaccatgggagtcggaaatgcccgaagtcagtgacccaaccgcaaggagggagctgccgaaggtggagccggtaactgggg
>L34420_S000414599	Root;Bacteria;Firmicutes;Clostridia;Clostridiales;Lachnospiraceae;Lachnospiracea_incertae_sedis
ntttatgagagtttgatcctggctcaggatgaacgctggcggcgtgcttaacacatgcaagtcgaacgaagcatttacgaacagattayttcggtatgaagttcctttatgactgagtggcggacgggtgagtaacgcgtgggtaacctgccttgtactgggggatagcagctggaaacggctggtaataccgcataagcgcacaatgttgcatgacatggtgtgaaaaactccggtggtataagatggacccgcgtctgattagctagttggtgagataacagcccaccaaggcgacgatcagtagccgacctgagagggtgaccggccacattgggactgagacacggcccagactcctacgggaggcagcagtggggaatattgcacaatggaggaaactctgatgcagcgacgccgcgtgagtgaagaagtaattcgttatgtaaagctctatcagcagggaagatagtgacggtacctgactaagaagctccggctaaatacgtgccagcagccgcggtaatacgtatggagcnagcgttatccggatttactgggtgtaaagggagtgtaggtggccatgcaagtcagaagtgaaaatcnggggctyaaccccnnnactgcttttgaaactgtaaggctggagtgcaggaggggtgagtggaattcctagtgtagcggtgaaatgcgtagatattaggaggaacaccagtggcgaaggcggctcactggactgtaactgacactgaggctcgaaagcgtggggagcaaacaggattagataccctggtagtccacgccgtaaacgatgaatactaggtgtcggggcccataagggcttcggtgccgcagcaaacgcaataagtattccacctggggagtacgttcgcaagaatgaaactcaaaggaattgacggggaccngcacaagcggtggagcatgtggtttaattcgaannaacgcgaagaaccttaccaagtcttgacatcccactgaccggacagtaatgtgtcctttcttcgggacartrgagacaggtggtgcatggttgtcgtcagctcgtgtcgtgagatgttgggttaagtcccgcaacgagcgcaacccctatccttagtagccagcagtaagatgggcactctagggagactgccagggataacctggaggaaggtggggatgacgtcnaatcatcatgccccttatgacttgggctacacacgtgctacaatggcgtaaacaaagtgaagcgaagtcgtgaggccaagcaaatcacaaaaataacgtctcagttcggattgtagtctgcaactcgactacatgaagctggaatcgctagtaatcgcagatcagaatgctgcggtgaatacgttcccgggtcttgtacacaccgnccgtcacaccatgggagtcgaaaatgcccgaagtcggtgacctaacgtaagaaggagccgccgaaggcaggtttganaactgggg
>L34421_S000414600	Root;Bacteria;Firmicutes;Clostridia;Clostridiales;Lachnospiraceae;Lachnospiracea_incertae_sedis
nntttaacgagagtttgatcctggctcaggatgaacgctggcggcgtgcttaatacatgcaagtcgaacgaagcaccttggacagaatccttcgggaggaagaccattgtgactgagtggcggacgggtgagtaacgcgtgggtaacctgccttgtacagggggataacagttggaaacgactgctaataccgcataagcgcacagtaccgcatggtacggtgtgaaaaactccggtggtacaagatggacccgcgtctgattagctggttggtgaggtaacggcccaccaaggcgacgatcagtagccgacttgagagagtgatcggccacattgggactgagacacggccnnaactcctacgggaggcagcagtagggaatattgcacaatgggggaaaccctgatgcagcgacgccgcgtgaaggaagaagtatttcggtatgtaaacttctatcagcaaggaagaaaatgacggtacttgactaagaagccccggctaaatacgtgccagcagccgcggtaatacgtatgggnnnagcgttatccggatttactgggtgtaaagggagcgtaggcggcatggcaagtcagaagtgaaagcctgggnctcaaccccggaattgcttttgaaactgtcaggctagagtgtcggaggggtaagcggaattcctagtgtagcggtgaaatgcgtagatattaggaggaacaccggtggcgaaggcggcttactggacgattactgacgctgaggctcgaaagcgtggggagcaaacaggattagataccctggtagtccacgccgtaaacgatgaatactaggtgtcgggggacaatagttcctcggtgccgaagcaaacgcattaagtattccacctggggagtacgttcgcaagaatgaaactcaaaggaattgacgggnaccngcacaagcggtggagcatgtggtttaattcgaannaacgcgaagaaccttacctgctcttgacatcccactgacaggtcagtaatgtgaccctttcttcggaacagtggagacaggtggtgcatggttgtcgtcagctcgtgtcgtgagatgttgggttaagtcccgcaacgagcgcaacccttgtctttagtagccagcagtacggctggncactctagagagactgccagggataacctggaggaaggcggggatgacgtcaaatcatcatgccccttacgagcagggctacacacgtgctacaatggcgtaaacanagggaagcgaccccgtgagggtaagcaaatctcaaaaataacgtctcagttcggattgtagtctgcaactcgactacatgaagctggaatcgctagtaatcgcgaatcagaatgtcgcggtgaatacgttcccgggtcttgtacacaccgnccgtcacaccatgggagttggatatgcccgaagtcagtgacccaaccgtaaggagggagctgccgaaggtggagccgataactgggg
>L34617_S000414606	Root;Bacteria;Firmicutes;Erysipelotrichia;Erysipelotrichales;Erysipelotrichaceae;Erysipelotrichaceae_incertae_sedis
caaatggagagtttgatcctggctcaggatgaacgctggcggcatgcctaatacatgcaagtcgaacggaccgaagggaaagcttgctttccctgaagtcagtggcgaacgggtgagtaacacgtaggtaacctgcccatgtgcccggnncaacgcctggaaacgggtgctaaaaccggataggtagagagatcgcatgaactttctattaaaggggctacggccctgaacatggatggacctgcggtgcattagctagttggtgaggtaacggcccaccaaggcgacgatgcatagccgacctgagagggcgaacggccacattgggactgagacacggccnnaactcctacgggaggcagcagtagggaattttcgtcaatggggggaaccctgaacgagcaatgccgcgtgagtgaagacggtcttcggattgtaaagctctgttgcgagagaaaaacgacacggatagggaatgatccgtgggtgatggtatctcgccagaaagtcacggctaactacgtgccagcagccgcggtaatacgtaggtggcgagcgttatccggaatgattgggcgtaaagggtgcgtaggcggcccgttaagtctggagtcaaagccggcagctcaactgtcgtacgctttggaaactggcgggctggagtgcagaagagggcgatggaactccatgtgtagcggtaaaatgcgtagatatatggaagaacaccagtggcgaaggcggtcgcctggtctgcaactgacgctgaagcacnaaagcgtggggagcaaataggattagataccctagtagtccacgccgtaaacgatgagaactaagtgttgggggaataactcagtgctgcagttaacgcaataagttctccgcctggggagtatgcacgcaagtgtgaaactcaaaggaattgacgggngccngcacaagcggtggagtatgtggtttaattcgaagnaacgcgaagaaccttaccaggccttgacatcccggnnaagggcgtagagatacgcnggaggctatcccggtgacaggtggngcatggttgtcgtcagctcgtgtcgtgagatgttgggttaagtcccgcaacgagcgcaacccttgtgatatgttactaccagtaagatgaggactcatatcagactgccggtgacaaaccggaggaaggtggggatgacgtcaaatcatcatgccccttatggcctgggctacacacgtactacaatggcgcatacaaagagcagcgaacccgtgagggcaggcgaatctcgcaaagtgcgtctcagttcggattgaagtctgcaacccgacttcatgaagttggaatcgctagtaatcgcgaatcagcatgtcgcggtgaatacgttctcgggccttgtacacaccgcccgtcaaaccatgggagttggtaatacccgaagccggtggcataaccctttcagggagtgagccgtcgaaggtaggatcgatgactgggg
>L34621_S000414610	Root;Bacteria;Firmicutes;Clostridia;Clostridiales;Lachnospiraceae;Lachnospiracea_incertae_sedis
ntttatttgagagtttgatcctggctcaggatgaacgctggcggcgtgcctaacacatgcaagtcgaacgaagcaccttaccwgattcttcggatgaaagwytggtgactgagtggcggacgggtgagtaacgcgtgggtaacctgccctgtacagggggataacagctggaaacggctgctaataccgcataagcgcacgaggagacatctccttgtgtgaaaaactccggtggtacaggatgggcccgcgtctgattagctggttggcagggtaacggcctaccaaggcaacgatcagtagccggtctgagaggatgaacggccacattggaactgagacacggtccaaactcctacgggaggcagcagtggggaatattgcacaatgggggaaaccctgatgcagcaacgccgcgtgagtgaagaagtatttcggtatgtaaagctctatcagcagggaagataatgacggtacctgactaagaagctccggctaaatacgtgccagcagccgcggtaatacgtatggagcaagcgttatccggatttactgggtgtaaagggtgcgtaggtggcagtgcaagtcagatgtgaaaggccggggctcaaccccggngctgcatttgaaactgcwyrgctagagtacaggagaggcaggcggaattcctagtgtagcggtgaaatgcgtagatattaggaggaacaccagtggcgaaggcggcctgctggactgttactgacactgaggcacgaaagcgtggggagcaaacaggattagataccctggtagtccacgccgtaaacgatgaatactaggtgtcggggccgtataggctycggtgccgccgctaacgcagtaagtattccacctggggagtacgttcgcaagaatgaaactcaaaggaattgacggggacccgcacaagcggtggagcatgtggtttaattcgaagnaacgcgaagaaccttaccaggtcttgacatccttctgaccgcaccttaatcggtgctttccttcgggacagaagagacaggtggtgcatggttgtcgtcagctcgtgtcgtgagatgttgggttaagtcccncaacgagcgcnacccctatcttcagtagccagcaggtaaggctgggcactctggagagactgccagggataacctggaggaaggtggggacgacgtnnaatcatcatgccccttatgatctgggcgacacacgtgctacnatggcggtcacagagtgaggcgaaccygcganggggagcaanccacaaaaaggccgtcccagttcggactgtagtctgcaacccgactacacgaagctggaatcgctagtaatcgcgaatcagaatgtcgcggtgaatacgttcccnngtcttgtacacaccgnccgtcacaccatgggagtcggaaatgcccgaagccagtgacccaacctttatggagggagctgtcgaaggtggagccggtaactgggg
>L34625_S000414614	Root;Bacteria;Firmicutes;Clostridia;Clostridiales;Ruminococcaceae;Clostridium IV
nttaacaaagagtttgatcctggctcaggacgaacgctggcggcgcgcctaacacatgcaagtcgaacggtgaagaggagcttgctcctcggatcagtggcggacgggtgagtaacacgtgagcaacctggctctaagagggggacaacagttggaaacgactgctaataccgcatraygtatcgggatggcatcttcctgataccaaagattttatcgcttagagatgggctcgcgtctgattagatagttggcggggtaacggcccaccaagtcgacgatcagtagccggactgagaggttgaacggccacattgggactgagacacggcccagactcctacgggaggcagcagtgggggatattggacaatgggggcaaccctgatccagcgacgccgcgtgagggaagaaggttttcggattgtaaacctctgttgacggagaaaaaaatgatggtatccgtttagaaagccacggctaactacgtgccagcagccgcggtaatacgtaggtggcnagcgttgtccggaattactgggtgtaaagggagtgtaggcggnntatcaagtcagaagtgaaaattacgggctcaactcgtaacctgcttttgaaactgacattcttgagtgaagtagaggcaagcggaattcctagtgtagcggtgaaatgcgtagatattaggaggaacaccagtggcgaaggcggcttgctggncttttactgacgctgaggctcgaaagcgtggggagcaaacaggattagataccctggtagtccacgccgtaaacgatgattactaggtgtggggggattgaccccttcgtgccggagtaaacacaataagtaatccacctggggagtacgaccgcaaggttgaaactcaaaggaattgacgggggccngcacaagcagtggagtatgtggtttaattcnctnnaacgcgaagaaccttaccaggtcttgacatcgagtgaccgcctaagagattaggctttcccttcggggacacaaagacaggtggtgcatggttgtcgtcagctcgtgtcgtgagatgttgggttaagtcccgcaacgagcgcaacccttatcattagtygtacgcaagagcactctaatgagactgccgttgacaaaacggaggaaggtgnggatgacgtcaaatcatcatgccctttatgacctgggctacacacgtactacaatggcgtttaacaaagagaagcaaagccgcgaggcagagcaaatctccaaaaaacgtctcagttcggattgtaggctgcaactcgcctacatgaagtcggaattgctagtaatcgtaggtcagcatactacggtgaatacgttcccgggccttgtacacaccgcccgtcaaaccatgagagttggcaacacccgaagtcggtagtctaaccgcaaggaggacgccgccgaaggtggngttgatgattagg
>L34627_S000414616	Root;Bacteria;Firmicutes;Clostridia;Clostridiales;Lachnospiraceae;Lachnospiracea_incertae_sedis
ntttaacatgagagtttgatcctggctcaggatnaacgctggcggcgtgcttaacacatgcaagtcgaacgaagcactttatttgatttccttcgggactgattattttgtgactgagtggcggacgggtgagtaacgcgtgggtaacctgccttgtacagggggataacagttggaaacggctgctaataccgcataagcgcacrgcatcgcatgatgcagtgtgaaaaactccggtggtataagatggacccgcgttggantagctagttggtgaggtaacggccnacnnaggcgacgatccatagccgacctgagagggtgaccggccacattgggactgagacacggccnnaactcctacgggaggcagcagtggggaatattgcacaatgggcgaaagcctgatgcagcgacgccgcgtgagcgaagaagtatttcggtatgtaaagctctatcagcagggaagataatgacggtacctgactaagaagcaccggctaaatacgtgccagcagccncggtaatacgtatggtgcnagcgttatccggatttactgggtgtaaagggagcgcaggcggtgcggcaagtctgatgtgaaagcccggggctcaaccccnnnactgcattggaaactgtcgtactagagtgtcggaggggtaagcggaattcctagtgtagcggtgaaatgcgtagatattaggaggaacaccagtggcgaaggcggcttactggacgataactgacgctgaggctcgaaagcgtggggagcaaacaggattagataccctggtagtccacgccgtaaacgatgaatactaggtgttgggaagcattgcttctcggtgccgtcgcaaacgcagtaagtattccacctggggagtacgttcgcaagaatgaaactcaaaggaattgacggggaccngcacaagcggtggagcntgtggtttaattcgaannaacgcgaagaaccttaccaagtcttgacatccttctgaccggtacttaaccgtaccttctcttcggagcaggagtgacaggtggtgcatggttgtcgtcagctcgtgtcgtgagatgttgggttaagtcccgcaacgagcgcaacccttatctttagtagccagcggtccggccgnnnactctagagagactgccagggataacctggaggaaggcggggatgacgtcnaatcatcatgccccttatgacttgggctacacacgtgctacaatggcgtaaacaaagggaagcaaagctgtgaagccgagcaaatctcaaaaataacgtctcagttcggactgtagtctgcaacccgactacacgaagctggaatcgctagtaatcgcagatcagaatgctgcggtgaatacgttcccgngtcttgtacacaccgnccgtcacnccatgggagttgggaatgcccgaagccagtgacctaaccgaaaggaaggagctgtcgaaggcag
>L34628_S000414617	Root;Bacteria;Firmicutes;Clostridia;Clostridiales;Lachnospiraceae;Lachnospiracea_incertae_sedis
nnaatttgagagtttgatcctggctcaggatgaacgctggcggcgtgcttaacacatgcaagtcgaacgaagcatctctcccgaagattgaagtagcttgctacagattgattcatttgagatgacttagtggcggacgggtgagtaacgcgtgggtaacctgcctcatagagggggacaacagttggaaacgactgctaataccgcataacatgtgactgtcacatgacagacacatcaaagcttttgcgctatgagatggacccncgtctgattagctagttggtaaggtaacggcttaccaaggcgacgatcagtagccggcttgagagagtgaacggccacattgggactgagacacggccnagactcctacgggaggcagcagtggggaatattgcacaatgggggaaaccctgatgcagcgacgccgcgtgagtgaagaagtatttcggtatgtaaagctctatcagcagggaagataatgacggtacctgactaagaagccccggctaactacgtgccagcagccgcggtaatacgtagggggnnagcgttatccggatttactgggtgtaaagggagcgtaggtggcaaggcaagtcagatgtgaaatgncggggctcaaccccgnnactgcatttgaaactgtctagctagagtgcaggagaggtaagtggaattcctagtgtagcggtgaaatgcatagatattaggaggaacaccagtggcgaaggcggcttactggactgtaactgacactgaggctcgaaagcgtggggagcaaacaggattagataccctggtagtccacgccgtaaacgatgaatactaggtgtcggggcccacagggnttcggtgccgcagcaaacgcattaagtattccacctggggagtacgttcgcaagaatgaaactcaaaggaattgacggggacccgcacaagcggtggagcatgtggattaattcgaannaacgcgaagaaccttaccaagtcttgacatcctgctgaccgttccttagtcggaacttctcttcggagcagcagagacaggtggtgcatggttgtcgtcagctcgtgtcgtgagatgttgggttaagtcccgcaacgagcgcaacccttattcttagtagccagcattttggatgggcactctagggagactgccggagacaatccggaggaaggtggggatgacgtnnaatcatcatgccccttatgacttgggcttcacacgtgctacaatggtgactacaaagtgaagcgaccctgtgaaggtaagccaaccacaaaaaggtcatctcagttcggattgtagtctgcaactcgactacatgaagctggaatcgctagtaatcgcaaatcagcatgttgcggtgaatacgttcccnngtcttgtacacaccgcncgtcacaccatgggagttggatatgcccgaagccggtgncccaaccntaaggagggagccgtcgaaggtggagccaatgactggggt
>L34682_S000414619	Root;Bacteria;Firmicutes;Erysipelotrichia;Erysipelotrichales;Erysipelotrichaceae;Erysipelotrichaceae_incertae_sedis
ncaaatggagagtttgatcctggctcaggatgaacgctggcggcatgcctaatacatgcaagtcgaacgaagtttttaggaaagcttgctttccaaaaagacttagtggcgaacgggtgagtaacacgtagataacctgcccatgtgcccgggataactgctggaaacggtagctaaaaccgnataggtggcttcgaggcatctcggagacattaaaatggctaaggccatgaacatggatggatctgcggcgcattagctagttggtgaggtaacggcccaccaaggcgacgatgcgtagccgacctgagagggtgaacggccacattgggactgagacacggcccnaactcctacgggaggcagcagtagggaattttcgtcaatggggggaaccctgaacgagcaatgccgcgtgagtgaagaaggtcttcggatcgtaaagctctgttgtaagagaaaaacggatcatgtagggaatgacatgatagtgatggtatcttaccagaaagccacggctaactacgtgccagcagccgcggtaatacgtaggtggcaagcgttatccggaatgattgggcgtaaagggtgcgtaggtggtacattaagtctgaagtaaaaggcagcagctcaactgctgttcgctttggaaactggtgaactagagtgcaggagagggcgatggaattccatgtgtagcggtaaaatgcgtagatatatggaggaacaccagtggcgaaggcggtcgcctggcctgtaactgacactgaggcacgaaagcgtggggagcaaataggattagataccctagtagtccacgccgtaaacgatgagaactaagtgttggagagattcagtgctgcagttaacgcaataagttctccgcctggggagtatgcacgcaagtgtgaaactcaaaggaattgacgggngccngcacaagcggtggagtatgtggtttaattcgaagnaacgcgaagaaccttaccaggccttgacatggatataaatgttctagagatagaaagatagctatatatcacacaggtggngcatggttgtcgtcagctcgtgtcgtgagatgttgggttaagtcccgcaacgagcgcaacccttgtcgcatgttaccaatattaagttagggactcatgtgagactgccggtgacaaaccggaggaaggtggggatgacgtcaaatcatcatgccccttatggcctgggctacacacgtactacaatggcgtctacaaagaggagcgacatggtgacatgaagcaaatctcataaagggcgtctcagttcggattggagtctgcaactcgactccatgaagtcggaatcgctagtaatcgcagatcagcatgctgcggtgaatacgttctcgggcnttgtacacaccgcccgtcaaaccatgggagtcagtaatacccgaagccggtggcataacctaagggagtgagccgtcgaaggtaggaccgatgactggg
>L34683_S000414620	Root;Bacteria;Firmicutes;Erysipelotrichia;Erysipelotrichales;Erysipelotrichaceae;Erysipelotrichaceae_incertae_sedis
ncaaatggagagtttgatcctggctcaggatgaacgctggcggcatgcctaatacatgcaagtcgaacgaagtcaattgaaagcttgcttttaaaagacttagtggcgaacgggtgagtaacncgtaggtaacctacccatgtaactgggataactgctggaaacggtagctaaaaccggataggtaagattgaggcatcttaatcttatgaaaaaagctttcgggctttgaacatggatggacctgcggcgcattagctagttggtgaggtaacggctcaccaaggcgatgatgcgtagccgacctgagagggtgaacggccacattgggactgagacacggcccnaactcctacgggaggcagcagtagggaattttcgtcaatggggggaaccctgaacgagcaatgccgcgtgagtgaagaaggtcttcggatcgtaaagctctgttgtaagtgaagaaagatgtatataggaaatgatatacaagtgacggtagcttaccagaaagccacggctaactacgtgccagcagccgcggtaatacgtaggtggcaagcgttatccggaatcattgggcgtaaagggtgcgtaggtggtacattaagtctgaagtaaaaggcatcagctcaactgatgttagctttggaaactgatgaactagagtgcagaagagggcaatggaattccatgtgtagcggtaaaatgcgtagatatatggaggaacaccagtggcgaaggcggttgcctggtctgtaactgacactgatgcacgaaagcgtggggagcaaataggattagataccctagtagtccacgccgtaaacgatgagaactaagtgttggggaaactcagtgctgcagttaacgcaataagttctccgcctggggagtatgcacgcaagtgtgaaactcaaaggaattgacgggggcccgcacaagcggtggagtatgtggtttaattcgaagnaacgcgaagaaccttaccaggccttgacatggatgtaaaagccctagagatagggnaataggtatacatcacacaggtggngcatggttgtcgtcagctcgtgtcgtgagatgttgggttaagtcccgcaacgagcgcaacccttgtcacatgttaccaatattaagttagggactcatgtgagactgccggtgacaaaccggaggaaggtggggatgacgtcaaatcatcatgccccttatggcctgggctacacacgtactacaatggcgactacaaagagcagcgaacctgcgaaggcaagcgaatctcataaaggtcgtctcagttcggattgaagtctgcaactcgacttcatgaagtcggaatcgctagtaatcgcagatcagcatgctgcggtgaatacgttctcgggccttgtacacaccgcccgtcaaaccatgggagttggtaatacccgaagccggtggcataaccgcaaggagtgagccgtcgaaggtaggaccgatgactggg
>L37585_S000414699	Root;Bacteria;Firmicutes;Clostridia;Clostridiales;Clostridiaceae 1;Clostridium sensu stricto
tacctggctcaggacgaacgctggcggcgtgcttaacacatgcaagtcgagcgatgaagcttccttcggggagtggattagcggcggacgggtgagtaacacgtgggtaacctgcctcaaagtgggggatagccttccgaaaggaagattaataccgcataatataagagaatcgcatgattttcttatcaaagatttattgctttgagatggacccgcggcgcattagctagttggtaaggtaacggcttaccaaggcaacgatgcgtagccgacctgagagggtgatcggccacattggaactgagacacggtccagactcctacgggaggcagcagtggggaatattgcgcaatgggggaaaccctgacgcagcaacgccgcgtgggtgatgaaggtcttcggattgtaaagccctgttttctaggacgataatgacggtacyagaggaggaagccacggctaactacgtgccagcagccgcggtaatacgtaggtggcgagcgttgtccggatttactgggcgtaaagggtgcgtaggcggatgtttaagtgggatgtgaaatccccgggcttaacctgggggctgcattccaaactggatatctagagtgcaggagaggaaagcggaattcctagtgtagcggtgaaatgcgtagagattaggaagaacaccagtggcgaaggcggctttctggactgtaactgacgctgaggcacgaaagcgtgggtagcaaacaggattagataccctggtagtccacgccgtaaacgatggatactaggtgtagggggtatcaactccccctgtgccgcagttaacacaataagtatcccgcctggggagtacggtcgcaagattaaaactcaaaggaattgacgggggcccgcacaagcagcggagcatgtggtttaattcgaagcaacgcgaagaaccttacctggacttgacatcccttgcatagcctagagataggtgaagcccttcggggcaaggagacaggtggtgcatggttgtcgtcagctcgtgtcgtgagatgttaggttaagtcctgcaacgagcgcaacccttgttattagttgctaccattaagttgagcactctaatgagactgcctgggtaaccaggaggaaggtggggatgacgtcaaatcatcatgccccttatgtccagggctacacacgtgctacaatggtaggtacaataagacgcaagaccgtgaggtggagcaaaacttataaaacctatctcagttcggattgtaggctgcaactcgcctacatgaagctggagttgctagtaatcgcgaatcagaatgtcgcggtgaatacgttcccgggccttgtacacaccgcccgtcacaccatgagagctggtaacacccgaagtccgtgaggtaaccgtaaggagccagcggccgaaggtgggattagtgattggggtgaagtcgt
>L76604_S000436020	Root;Bacteria;Firmicutes;Clostridia;Clostridiales;Lachnospiraceae;Lachnospiracea_incertae_sedis
ctcaggatgaacgctggcggcgtgcctaacacatgcaagtcgagcgaagcactttgcttagattcttcggatgaagaggattgtgactgagcggcggacgggtgagtaacgcgtgggtaacctgcctcatacagggggataacagttagaaatgactgctaataccgcataagaccacagcaccgcatggtgcgggggtaaaaactccggtggtatgagatggacccgcgtctgattagctagttggtaaggtaacggcttaccaaggcgacgatcagtagccgacctgagagggtgaccggccacattgggactgagacacggcccaaactcctacgggaggcagcagtggggaatattgcacaatgggggaaaccctgatgcagcgacgccgcgtgagcgaagaagtatttcggtatgtaaagctctatcagcagggaagaaaatgacggtacctgactaagaagcaccggctaaatacgtgccagcagccgcggtaatacgtatggtgcaagcgttatccggatttactgggtgtaaagggagcgtagacggatgggcaagtctgatgtgaaaacccggggctcaaccccgggactgcattggaaactgttcatctagagtgctggagaggtaagtggaattcctagtgtagcggtgaaatgcgtagatattaggaggaacaccagtggcgaaggcggcttactggacagtaactgacgtngaggctcgaaagcgtggggagcacacaggattagataccctggtagnccacnccgtaaacgatgactactaggtgtcgggtgncaaagccattcggtgccgcagcaaacgcaataagtagtccacctggggagtacgttcgcaagaatgaaactcaaaggaattgacggggacccgcacaagcggtggagcatgtggtttaattcgaagcaacgcgaagaaccttacctgctcttgacatcccgctgaccggacggtaatgcgtccttcccttcggggcagcggagacaggtggtgcatggttgtcgtcagctcgtgtcgtgagatgttgggttaagtcccgcaacgagcgcaacccctatctttagtagccagcggccaggccgggcactctagagagactgccggggataacccggaggaaggtggggatgacgtcaaatcatcatgccccttatgagcagggctacacacgtgctacaatggcgtaaacaaagggaagcgagaccgcgaggtggagcaaatcccaaaaataacgtctcagttcggattgtagtctgcaactcgactacatgaagctggaatcgctagtaatcgcgaatcagaatgtcgcggtgaatacgttcccgggtcttgtacacaccgcccgtcacaccatgggagtcagtaacgcccgaagtcagtgacccaaccgt
>L77117_S000641398	Root;Archaea;"Euryarchaeota";Methanococci;Methanococcales;Methanocaldococcaceae;Methanocaldococcus
attccggttgatcctgccggaggccactgctatcggggtccgactaagccatgcgagtcaaggggctcccttcggggagcaccggcgcacggctcagtaacacgtggctaacctaccctcgggtgggggataacctcgggaaactgaggctaatcccccataggggaggaggtctggaatgatccctccccgaaaggcgtaagctgcccgaggatggggctgcggcggattaggtagttggtggggtaacggcccaccaagcctacgatccgtacgggccctgagagggggagcccggagatggacactgagacacgggtccaggcctacggggcgcagcaggcgcgaaacctccgcaatgcgcgaaagcgcgacggggggaccccgagtgcccacgccctgcgtgggcttttccggagtgtaaacagctccgggaataagggctgggcaagtccggtgccagcagccgcggtaataccggcggcccaagtggtggccactgttattgggcctaaagcgtccgtagccggcccggtaagtctctgcttaaatctgcggctcaaccgcagggctggcagagatactgccgggcttgggaccgggagaggccgggggtaccccaggggtagcggtgaaatgcgttgatccctgggggaccacctgtggcgaaggcgcccggctggaacgggtccgacggtgagggacgaaggccaggggagcaaaccggattagatacccgggtagtcctggctgtaaactctgcggactaggtgtcgcgtcggcttcgggccgacgcggtgccgaagggaagccgttaagtccgccgcctggggagtacggtcgcaagactgaaacttaaaggaattggcgggggagcactacaacgggtggagcctgcggtttaattggattcaacgccgggcatcttaccaggggcgacggcaggatgaaggccaggttgacgaccttgccagacgcgccgagaggtggtgcatggccgtcgtcagctcgtaccgtgaggcgtcctgttaagtcaggtaacgagcgagacccgtgccccatgttgctacctcctcctccgggaggagggcactcatgggggaccgccggcgctaagccggaggaaggtgcgggcaacgacaggtccgcatgccccgaatcccctgggctacacgcgggctacaatggccgggacaatgggacgcgaccccgaaagggggagcgaatcccctaaacccggtcgtagtccggatcgagggctgtaactcgccctcgtgaagccggaatccgtagtaatcgcgcctcaccatggcgcggtgaatgcgtccctgctccttgcacacaccgcccgtcacgccacccgagttgagcccaagtgaggccctgtccgcaagggcagggtcgaacttgggttcagcgaggggggcgaagtcgtaacaaggtagccgtaggggaactgcggctggatcacctcc
>L77117_S000641399	Root;Archaea;"Euryarchaeota";Methanococci;Methanococcales;Methanocaldococcaceae;Methanocaldococcus
attccggttgatcctgccggaggccactgctatcggggtccgactaagccatgcgagtcaaggggctcccttcggggagcaccggcgcacggctcagtaacacgtggctaacctaccctcgggtgggggataacctcgggaaactgaggctaatcccccataggggaggaggtctggaatgatccctccccgaaaggcgtaagccgcccgaggatggggctgcggcggattaggtagttggtggggtaacggcccaccaagcctacgatccgtacgggccctgagagggggagcccggagatggacactgagacacgggtccaggccctacggggcgcagcaggcgcgaaacctccgcaatgcgcgaaagcgcgacggggggaccccgagtgcccacgccctgcgtgggcttttccggagtgtaaacagctccgggaataagggctgggcaagtccggtgccagcagccgcggtaataccggcggcccaagtggtggccactgttattgggcctaaagcgtccgtagccggcccggtaagtctctgcttaaatcctgcggctcaaccgcagggctggcagagatactgccgggcttgggaccgggagaggccgggggtaccccaggggtagcggtgaaatgcgttgatccctgggggaccacctgtggcgaaggcgcccggctggaacgggtccgacggtgagggacgaaggccaggggagcaaaccggattagatacccgggtagtcctggctgtaaactctgcggactaggtgtcgcgtcggcttcgggccgacgcggtgccgaagggaagccgttaagtccgccgcctggggagtacggtcgcaagactgaaacttaaaggaattggcgggggagcactacaacgggtggagcctgcggtttaattggattcaacgccgggcatcttaccaggggcgacggcaggatgaaggccaggttgacgaccttgccagacgcgccgagaggtggtgcatggccgtcgtcagctcgtaccgtgaggcgtcctgttaagtcaggtaacgagcgagacccgtgccccatgttgctacctcctcctccgggaggagggcactcatgggggaccgccggcgctaagccggaggaaggtgcgggcaacgacaggtccgcatgccccgaatcccctgggctacacgcgggctacaatggccgggacaatgggacgcgaccccgaaagggggagcgaatcccctaaacccggtcgtagtccggatcgagggctgtaactcgccctcgtgaagccggaatccgtagtaatcgcgcctcaccatggcgcggtgaatgcgtccctgctccttgcacacaccgcccgtcacgccacccgagttgagcccaagtgaggccctgtccgcaagggcagggtcgaacttgggttcagcgaggggggcgaagtcgtaacaaggtagccgtaggggaacctgcggctggatcacctcc
>M23730_S000436094	Root;Bacteria;Firmicutes;Erysipelotrichia;Erysipelotrichales;Erysipelotrichaceae;Erysipelotrichaceae_incertae_sedis
nntgaacaagaacanacctgaaagaaaaaggaacgtcnaatttcggtnaaagagaaacgatgtcagaggacatctgaaagagctannntaaatggagagtttgatcctggctcaggatgaacgctggcggcatgcctaatacatgcaagtcgaacggacggaagagaaaagcttgctttttttggaagtcagtggcgaacgggtgagtaacangtaggtaacctgccyatgtgcccgggataatttctggaaacggaaactaaaaccggataggtaggnatctcgcatgaggaccttattaaagggnctacggccctgaacatggatggacctgcggtgcattagcttgttggtggggtaacggcctaccaaggcgacgatgcatagccgacctgagagggcgaacggccacattgggactgagacacggcccnaactcctacgggagncagcagtagggaattttcgtcaatggggggaaccctgaacgagcaatgccgcgtgagtgaagacggttttcggactgtaaagctctgttgtaagagaaaaacggccgacatagggaatgatgtcggagtgatggtatcttaccagaaagtcacggctaactacgtgccagcagccgcggtaatacgtaggtggcgagcgttatccggaatgattgggcgtaaagggtgcgtaggcggtacggtaagtctgtagtaaaaggcggcagctcaactgtcgtaggctatggaaactgtcgaactagagtgcagaagagggcgatggaactccatgtgtagcggtaaaatgcgtagatatatggaagaacaccagtggcgaaggcggtcgcctggtctgtaactgacgctgaagcacgaaagcgtggggagcaaataggattagataccctagtagtccacgccgtaaacgatgagaactaagtgttgggggaataactcagtgctgcagttaacgcaataagttctccgcctggggagtatgcacgcaagtgtgaaactcaaaggaattgacgggggccngcacnagcggtggagtatgtggtttaattcgaagcaacgcgaagaaccttaccaggncntgacatccccggcgaagacatggagacatgttggaggttatccgggngacaggtggtgcatggttgtcgtcagctcgtgtcgtgagatgttgggttaagtcccgcaacgagcgcaacccttgtgatatgttactaacagtaagatgaggactcatatcagactgccggtgacaaaccggaggaaggtggggatgacgtcaaatcatcatgccccttatggcctgggctacacacgtactacaatggcggctacaaagagcggcgaacccgcgagggggagcgaatctcataaaggtcgtctcagttcggattgaagtctgcaacccgacttcatgaagttggaatcgctagtaatcgcgaatcagcatgtcgcggtgaatacgttcccgggnnttg
>M38637_S000436282	Root;Archaea;"Euryarchaeota";Thermoplasmata;Thermoplasmatales;Thermoplasmataceae;Thermoplasma
actccggtcgatcctgccggcggtcactgctatcaggttccgactaagccatgcaagtcatggggccgtaaggcaccggcgaacagctcagtaacacgtggataatttaccctcaggcggggcataacctcgggaaactgaggctaattccccatagtcattacaaactggaatggttgtaatgatgaaagcttctgcacctgaggataagtctgcggcctatcaggtagtaggtggtgtaaaggaccacctagcctaagacgggtacgggccctgaaagggggagcccggagatggactctgagacaacagtccaggccctacggggcgcagcaggcgcgaaaactgtgcaatgcgcgaaagcgcgacacggggagcctgagtgccttgactttttgtcaaggcttttctgatgcctaaaaagcatcaggaataagggctgggcaagacgggtgccagccgccgcggtaacacccgcagctcgagtggtgatcacttttattgagtctaaagcgttcgtaaccggtcttataaatcttcagataaattcttccgcttaacggaagaacttctgaagagactgtaagacttgggaccgggtgaggttgaatgtactttcagggtaggggtaaaatcctgtaatcctgaaaggacgaccggtggcgaaagcgttcaactagaacggatccgacggtgagggacgaaggctaggggagcaaaccggattagatacccgggtagtcctagctgtaaacgctgcccacttggtgttgcttctccgttgagggggggcagtgccgtagcgaaggtgttaagtgggtcacttggggagtacggccgcaaggctgaaacttaaaggaattggcgggggagcaccgcaacgggaggagcgtgcggtttaattggattcaacgccggaaaactcaccgggagcgaccttcggatgagggtcaacctgacgaatttacccgatagaaggagaggtggtgcatggccgtcgtcagctcgtaccgtagggcgttcacttaagtgtgataacgagcaagacccccatctctaattgccagactgtctttgcgggcagaggcactttagagggaccgccagcgctaagctggaggaaggaggggtcgacggcaggtcagtacgccccgaatctcccgggctacacgcgcgctacaaaggacgggacaatgagttgcaacctcgaaaggggaagctaacctcgaaacccgttcgtagtcaggactgagggctgtaactcgccctcacgaatgtggattccgtagtaatcgtaggtcaacagcctacggtgaatatgcccctgctccttgcacacaccgcccgtcaaaccatccgagctggtgttggatgagggtccgtcctctggatggattcgaatctgatgtcagtgaggagggttaagtcgtaacaaggtatccgtaggggaacctgcggatggatcacctcc
>M59088_S000436453	Root;Bacteria;Firmicutes;Clostridia;Clostridiales;Clostridiaceae 1;Clostridium sensu stricto
nnntaaattgagagtttgatcctggctcaggacgaacgctggcggcgtgcttaacacatgcaagtcgagcgagagagttttcttcggaaaactatctagcggcggacgggtgagtaacacgtgggtaacctgcctcatagagggggatagcctcccgaaagggngattaataccgcataacatcattttagcgcatgctcaaatgatcaaaggagtaatccgctatgagatggacccncggcgcattagctagttggtgaggtaacggctcaccaaggccacgatgcgtagccgacctgagagggtgatcggccacattgggactgagacacggccnngactcctacgggaggcagcagtggggaatattgcacaatgggggaaaccctgatgcagcaacgccgcgtgagtgatgacggcnttcgggttgtaaagctctgtctttagggacgataatgacggtacctaaggaggaagccacggctaactacgtgccagcagccgcggtaatacgtaggtggcnagcgttgtccggatttactgggcgtaaagggagcgtaggtggattcttaagtgagatgtgaaatacccgggcttaacttgggtcctgcatttcaaactgggaatctagagtgcaggagaggaaagtggaattcctagtgtagcggtgaaatgcgtagagattaggaagaacaccagtggcgaaggcgactttctggactgtaactgacactgaggctcgaaagcgtggggagcaaacaggattagataccctggtagtccacgccgtaaacgatggatactaggtgtgggaggtatcaactccttccgtgccgccgttaacacattaagtatccngcctggggagtacggtcgcaagattaaaactcaaaggaattgacggggacccgcacaagcagcggagcatgtggttnaatnnnnnnnaacgcgaagaaccttacctagacttgacatctcctgaattactcttaatcgaggaagcccttcggggacaggaagacaggtggtgcatggttgtcgtcagctcgtgtcgtgagatgttgggttaagtcccgcaacgagcgcaacccttattgttagttgctaccatttagttgagcactctagcgagactgcccgggttaaccggnaggaaggtggggatgacgtnnaatcatcatgccccttatgtctagggctacacacgtgctacaatggctggtacaaagagaagcaagaccgtgaggtggagcaaaactcaaaaaccagtcccagttcggattgtaggctgaaactcgcctacatgaagccggagttgctagtaatcgcgaatcagcatgtcgcggtgaatacgttcccnggtcttgtacacaccgcccgtcacaccatgagagttggcaatacccgaagtctgtgagctaacctgtaaagggggcaacggccgaaggtagggtcagcgannggg
>M59089_S000436454	Root;Bacteria;Firmicutes;Clostridia;Clostridiales;Lachnospiraceae;Clostridium XlVa
nngaacatgagagtttgatcctggctcaggatcaacgctggcggcgtgcctaacacatgcaagtcgaacgaagcaattaagatgaagttttcggatggaatcttgattgactgagtggcggacgggtgagtaacgcgtggataacctgcctcacactgggggataacagttagaaatgactgctaataccgcataagcgcacagtgccgcatggcagtgtgtgaaaaactccggtagtgtgagatggatccgcgtctgattagccagttggcggggtaacggcccaccaaagcgacgatcagtagccgacctgagagggtgaccggccacattgggactgagacacggcccaaactcctacgggaggcagcagtggggaatattgcacaatgggcgaaagcctgatgcagcgacgccgcgtgagtgaagaagtatttcggtatgtaaagctctatcagcagggaagaaaatgacggtacctgactaagaagccccggctaactacgtgccagcagccgcggtaatacgtagggggcnagcgttatccggatttactgggtgtaaagggagcgtagacggcgaagcaagtctgaagtgaaaacccagggctcaaccctggcactgctttggaaactgttttgctagagtgtcggagaggtaagtggaattcctagtgtagcggtgaaatgcgtagatattaggaggaacaccagtggcgaaggcggcttactggacgataactgacgttgaggctcgaaagcgtggggagcaaacaggattagataccctggtagtccacgccgtaaacgatgaatgctaggtgttggggggcaaagccttcggtgccgccgcaaacgcagtaagcattccacctggggagtacgttcgcaagaatgaaactcaaaggaattgacgggganccgcacaagcggtggagcatgtggtttaattcgaagnaacgcgaagaaccttaccaagtcttgacatccccctgacggccggtaacgcggccnttcttcgggacaggggagacaggtggtgcatggttgtcgtcagctcgtgtcgtgagatgttgggttaagtcccgcaacgagcgcaacccttatccttagtagccagcaggtaaagctgggcactctagggagactgccagggataacctggaggaaggtggggatgacgtcaaatcatcatgccccttatgatttgggctacacacgtgctacaatggcgtaaacaaagggaagcgagacagtgatgtggagcaaatcccaaaaataacgtcccagttcggactgtagtctgcaacccgactacacgaagctggaatcgctagtaatcgcgaatcagaatgtcgcggtgaatacgttcccgggtcttgtacacaccgcccgtcacaccatgggagtcagcaacgcccgaagtcagtgacccaaccgaaaggagggagctgccnaaggcggggcaggtaacngggg
>M59091_S000436456	Root;Bacteria;Firmicutes;Clostridia;Clostridiales;Clostridiaceae 1;Clostridium sensu stricto
nnntaggtgagagtttgatcctggctcaggacgaacgctggcggcgtgcctaacacatgcaagtcgagcgaggggagtttcttcggaaaccnaacnnagcggcggacgggtgagtaacacgtgggcaacctgccttgtagaggggaatagccttccgaaaggaagattaataccgcataatattgcagcttcgcatgaagcagtaattaaaggagcaatccgctacaagatgggcccgcggcgcattagctagttggtgaggtaacggctcaccaaggcgacgatgcgtagccgacctgagagggtgatcggccacattgggactgagacacggcccagactcctacgggaggcagcagtggggaatattgcacaatgggggaaaccctgatgcagcaacgccgcgtgagtgatgaaggttttcggatcgtaaagctctgtcttcggggacgataatgacggtacccgaggaggaagccacggctaactacgtgccagcagccgcggtaatacgtaggtggcaagcgttgtccggatttactgggcgtaaagggagcgtaggcggacttttaagtgagatgtgaaatacccgggctcaacctgggnnctgcatttcaaactggaagtctagagtgcaggagaggagagtggaattcctagtgtagcggtgaaatgcgtagagattaggaagaacaccagtggcgaaggcgactctctggactgtaactgacgctgaggctcgaaagcgtggggagcaaacaggattagataccctggtagtccacgccgtaaacgatgaatactaggtgtaggggttgtcatgacctctgtgccgcngctaacgcattaagtattccgcctggggagtacggtcgcaagattaaaactcaaaggaattgacgggggcccgcacaagcagcggagcatgtnnnnnnnnnnnnnnnaacgcgaagaaccttacctagacttgacatctcctgcattactcttaatcgaggaagtcctttcggggacaggatgacaggtggtgcatggttgtcgtcagctcgtgtcgtgagatgttgggttaagtcccgcaacgagcgcaacccttattgttagttgctaccatttagttgagcactctagcgagactgcccgggttaaccgggaggaaggtggggatgacgtcnaatcatcatgccccttatgtctagggctacacacgtgctacaatggcaagtacaaagagatgcaataccgcgaggtggagctaaactataaaacttgtctcagttcggattgtaggctgaaactcgcctacatgaagctggagttgctagtaatcgcgaatcagcatgtcgcggtgaatacgttcccnggccttgtacacaccgcccgtcacaccatgagagttggcaatacccaaagttcgtgagctaaccgcaaggaggcagcgacctaaggtagggtcagcga
>M59093_S000436458	Root;Bacteria;Firmicutes;Clostridia;Clostridiales;Clostridiaceae 1;Clostridium sensu stricto
nnttaaattgagagtttgatcctggctcaggacgaacgctggcggcgtgcttaacacatgcaagtcgagcgatgaagcttccttcgggaagtggattagcggcggacgggtgagtaacacgtgggcaacctgcctcaaagaggggaatagccctccgaaaggaggattaataccgcataaagttagagtttcgcatgaaactttaaccaaaggagtaatctgctttgagatgggcccgcgtcccattagctagttggtaaggtaatggcttaccaaggcaacgatgggnagccgacctgagagggtgatcggccacattggaactgagacacggtccagactcctacgggaggcagcagtggggaatattgcgcaatgggggaaaccctgacgcagcaacgccgcgtgggtgatgaaggttttcggatcgtaaaaccctgttttctgggacgataatgacggtaccagatgaggaagccacggctaactacgtgccagcagccgcggtaatacgtaggtggcnagcgttgtccggatttactgggcgtaaagggtgcgtaggcggatgcttaagtgagatgtgaaatacctaggcttaacttaggggctgcatttcaaactgggcatctagagtacaggagagggaaacggaattcctagtgtagcggtgaaatgcgtagagattaggaagaacaccagtggcgaaggcggtttcctggactgtaactgacgctgaggcacgaaagcgtgggtagcaaacaggattagataccctggtagtccacgccgtaaacgatgaatactaggtgtaggagggtccaaccttctgtgccgcagttaacacattaagtattccgcctggggagtacggtcgcaagactaaaactcaaaggaattgacgggggcccgcacaagcagcggagcatgtgnnnnnnnnnnnnnnaacgcgaagaaccttacctggacntgacatcccctgaattactcgtaactgaggaaatctcttcggagacagggagacaggtggtgcatggttgtcgtcagctcgtgtcgtgagatgttgggttaagtcccgcaacgagcgcaacccttattattagttgctaccattaagttgagcactctaatgagactgnccgggtgaaccgggaggaaggtggggatgacgtcaaatcatcatgccccttatgtccagggctacacacgtgctacnatggtgggtacagagagaagcgataccgcgaggtggagcaaatctcaaaaacccatcccagttcggattgcaggctgaaactcgcctgcatgaagccggagttgctagtaatcgcaaatcagaatgttgcggtgaatacgttcccgggcnttgtacacaccgcccgtcanaccatgagagttggcaacacccgaagtccgtgaggtaaccgtaaggagccagcggccgaaggtggggttaatgantggg
>M59107_S000436472	Root;Bacteria;Firmicutes;Clostridia;Clostridiales;Peptostreptococcaceae;Clostridium XI
tttttatttgagagtttgatcctggctcaggatgaacgctggcggcgtgcctaacacatgcaagtcgagcgatcttcttcggaagagagcggcggacgggtgagtaacgcgtgggtaacctgccctgtacacacggataacataccgaaaggtatgctaatacgggataacatactttttatcgcatggtagaagatatcaaagctccggcggtacaggatggacccgcgtctgattagctagttggtaaggtaacggcttaccaaggcgacgatcagtagccgacctgagagggtgatcggccacattggaactgagacacggtccaaactcctacgggaggcagcagtggggaatattgcacaatgggcgaaagcctgatgcagcaacgccgcgtgagcgatgaaggccttcgggtcgtaaagctctgtcctcaaggaagataatgacggtacttgaggaggaagccccggctaactacgtgccagcagccgcggtaatacgtagggggcnngcgttatccggaattactgggcgtaaagggtgcgtaggtggtttcttaagtcagaagtgaaaggctacggctcaaccgtagtaagcttttgaaactaagagacttgagtgcaggagaggagagtagaattcctagtgtagcggtgaaatgcgtagatattaggaggaataccagttgcgaaagcggctctctggactgtaactgacactgaggcacgaaagcgtggggagcaaacaggattagataccctggtagtccacgccgtaaacgatgagtactagctgtcggnnngttacccccctcggtggcgcagctaacgcattaagtactccgcctgggaagtacgctcgcaagagtgaaactcaaaggaattgacggggacccgcacaagtagcggagcatgtggtttaattcgaagcaacgcgaagaaccttacctaagcttgacatccttttgacctctccctaatcggagatttcccttcggggacagaagtgacaggtggtgcatggttgtcgtcagctcgtgtcgtgagatgttgggttaagtcccgcaacgagcgcaacccttgcctttagttgccagcattaagttgggcactctagagggactgccagngataacctggaggaaggtggggatgacgtcaaatcatcatgccccttatgcttagggctacacacgtgctacaatgggtggtacagagggcagccaagtcgtgaggcggagctaatcccttaaagccattctcagttcggattgtaggctgaaactcgcctacatgaagctggagttactagtaatcgcagatcagaatgctgcggtgaatgcgttcccgggtcttgtacacaccgcccgtcacaccacgggagttggaggcgcccgaagccggatagctaaccttttggaagcgtccgtcgaaggtgaagccaataactggggnnnnnnngtaacaagnnnnnngtatcggaagnnnnnnnnngatcacctcctttcn
>M59112_S000436475	Root;Bacteria;Firmicutes;Clostridia;Clostridiales;Lachnospiraceae;Clostridium XlVa
naaacatgagagtttgatcctggctcaggatgaacgctggcggcgtgcctaacacatgcaagtcgaacgaagcgatttaacggaagttttcggatggaagttgaattgactgagtggcggacgggtgagtaacgcgtgggtaacctgccttgtactgggggacaacagttagaaatgactgctaataccgcataagcgcacagtattgcatgatacagtgtgaaaaactccggtggtacaagatggacccgcgtctgattagctagttggtaaggtaacggcttaccaaggcgacgatcagtagccgacctgagagggtgaccggccacattgggactgagacacggccnnaactcctacgggaggcagcagtggggaatattgcacaatgggcgaaagcctgatgcagcgacgccgcgtgagtgaagaagtatttcggtatgtaaagctctatcagcagggaagaaaatgacggtacctgactaagaagccccggctaactacgtgccagcagccgcggtaatacgtagggggnnagcgttatccggatttactgggtgtaaagggagcgtagacggtaaagcaagtctgaagtgaaagcccgcgnctcaactgcggnnctgctttggaaactgtttaactggagtgtcggagaggtaagtggaattcctagtgtagcggtgaaatgcgtagatattaggaggaacacnagtggcgaaggcgacttactggacgataactgacgttgaggctcgaaagcgtggggagcaaacaggattagataccctggtagtccacgccgtaaacgatgaatactaggtgttggggagcaaagctcttcggtgccgtcgcaaacgcagtaagtattccacctggggagtacgttcgcaagaatgaaactcaaaggaattgacggggaccngcacaagcggtggagcatgtggtttaattcgaannaacgcgaagaaccttaccaggtcttgacatcgactcgacgggggagtaacgtcccnntnccttcggggcggagaagacaggtggtgcatggttgtcgtcagctcgtgtcgtgagatgttgggttnagtcccgcaacgagcgcaacccttattctaagtagccagcggttcggccgggaactcttgggagactgccagggataacctggaggaaggtggggatgacgtcnaatcatcatgccccttatgatctgggctacacacgtgctacaatggcgtaaacanagagaagcaagaccgcgaggtggagcaaatctcaaaaataacgtctcagttcggactgcaggctgcaactcgcctgcacgaagctggaatcgctagtaatcgcgaatcagaatgtcgcggtgaatacgttcccgggtcttgtacacaccgnncgtcacaccatgggagtcagtaacgcccgaagtcagtgacccaaccgcaaggagggagctgccgaaggcgggaccganaacnnggg
>M59113_S000436476	Root;Bacteria;Firmicutes;Clostridia;Clostridiales;Clostridiaceae 1;Clostridium sensu stricto
ntttaaattgagagtttgatcctggctcaggacgaacgctggcggcgtgcctaacacatgcaagtcgagcgatgaaacccttcggggggggattagcggcggacgggtgagtaacacgtgggtaacctgcctcaaagtgggggatagccttccgaaaggaagattaataccgcataaagccaagtttcacatggaatttggatgaaaggagtaattcgctttgagatggacccgcggcgcattagttagttggtggggtaatggcctaccaagacagcgatgcgtagccgacctgagagggtgatcggccacattggaactgagatacggtccagactcctacgggaggcagcagtggggaatattgcacaatgggcgaaagcctgatgcagcaacgccgcgtgagtgatgaaggtcttcggattgtaaagctctgtcttttgggacgataatgacggtaccaaaggaggaagccacggctaactacgtgccagcagccgcggtaatacgtaggtggcnagcgttgtccggatttactgggcgtaaagggtgcgtaggcggatgtttaagtgagatgtgaaatacccgggcttaacttgggtgctgcatttcaaactggatatctagagtgcaggagaggagaatggaattcctagtgtagcggtgaaatgcgtagagattaggaagaacaccagtggcgaaggcgattctctggactgtaactgacgctgaggcacgaaagcgtgggtagcaaacaggattagataccctggtagtccacgccgtaaacgatgagtactaggtgtaggaggtatcgaccccttctgtgccgcagtaaacacattaagtactccgcctgggaagtacgatcgcaagattaaaactcaaaggaattgacgggggcccgcacaagcagcggagcatgtggtttaattcgaannaacgcgaagaaccttacctggacttgacatcccctgaataacctagagataggcgaacccttcggggcagggagacaggtggtgcatggttgtcgtcagctcgtgtcgtgagatgttaggttaagtcctgcaacgagcgcaacccttattgttagttgctaacattcagttgagcactctaacgagactgncgcggttaacgcggaggaaggtggggatgacgtcaaatcatcatgccccttatgtccagggcaacacacgtgctacaatgggcagaacaaagagaagcaataccgcgaggtggagccaaactcaaaaactgctctcagttcggattgcaggctgaaactcgcctgcatgaagctggagttgctagtaatcgcgaatcagcatgtcgcggtgaatacgttcccgggcnttgtacacaccgcccgtcacaccatgagagctggcaacacccgaagtccgtagtctaacgtaagaggacgcggccgaaggtggggttagtnatngggg
>M59128_S000436491	Root;Archaea;"Euryarchaeota";Methanococci;Methanococcales;Methanococcaceae;Methanothermococcus
attccggttgatcccgccggaggtcactgctattggggttcgactaagccatgcgagtctatggacttcggtccatggcggacggctcagtaacacgtggctaacctaccctcgggtgggggataacctcgggaaactgaggataataccccataggagaagaggtctggaatgatccttctctgaaaacatatgtgcccgagnatggggctgcgtctgattaggtagttggtggggtaacggcccaccaagcctacgatcagtacgggccttgagagaggcagcccggagatggggactgagacacggccccaggccctacggggcgcagcaggcgcgaaacctccgcaatgcacgaaagtgcgacggggggaccccaagtgcttacgcactgcgtaggcttttctaaagtgtaaaaagctttaggaataagggctgggcaagtccggtgccagcagccgcggtaacaccggcggcccgagtggtgaccacttttattgggcctaaagcgtccgtagccggtccagtaagtccctgtttaaatcctacggcttaaccgtaggnctggcagggatactgctngacttgggaccgggagagggcgagggtacttcaggggtagcggtgaaatgtgttgatccctggaggaccacctatggcgaaggcactcgcctggaacgggtccgacggtgagggacnaaagccaggggcgcgaaccggattagatacccgggtagtcctggcngtaaactctgcggactaggtgttaggtaggccccgtgcctatctagtgccgaagggaagccgttaagtccgccgcctggggagtacggtcgcaagactgaaacttaaaggaattggcgggggagcactacaacgggtggagcctgcggtttaattggattcaacgccgggcatctcaccaggggcgacagcatgatgacggccaggttgacgaccttgcctgaagcgctgagaggtggtgcatggccatcgtcagctcgtaccgcgaggcgtcctgttaagtcaggtaacgagcgagacccgtgccctatgttgccacttcttcctccgggaagaaagcactcatagggaancgctggcgctaagccagaggaaggagcgggcaacgataggtccgcatgccccgaatcccctgggctacacgcgggctacaatggttgggacaatgggatgcgaccccgaaaggggaagctaatctcctaaacccagccgtagttcggatcgtgggctgtaactcgcccacgtgaagctggaatccgtagtaatcgcagttcataatactgcggtgaatgtgtccctgctccttgcacacaccgcccgtcacaccacccgagttgggttgaggtgaggctttggcctttggctaaggtcgaacctgggctcagcgaggggggnnnnnnngtaacaagnnnnnnnnnnnngaacctg
>M59131_S000436494	Root;Archaea;"Euryarchaeota";"Methanomicrobia";Methanomicrobiales;Methanomicrobiaceae;Methanogenium
ttctggttgatcctgccagaggtcactgctatcggggttcgattaagccatgcgagttgagagggtttagaccctcagcggactgctcagtaacacgtggataacctgccctaaggtggagaataaccccgggaaactggggataatactccatagattagagatactggaatgttctctagtcgaaagctccggcgccttaggatggatctgcggtcgattaggttgttgttggggtaacggcccaacaagcctgtaatcgatacgggttgtgggagcaagagcccggagatggaatctgagacacgattccaggncctacggggcgcagcaggcgcgaaaactttacaatgcaggaaactgtgataagggaaccccgagtgcccgtatacgcgggctgtccaggtgtttaaaacgcatctgaagaaagggccgggcaagaccggtgccagccgccgcggtaataccggcgnctcgagtggtggccacttttattgggcttaaagcgtccgtagctggacccttaagtctcttgggaaatctgccggcttaaccggcnggcgtctaagagatactgggggtctagggaccgggagaggtgagaggtactcngggggtaggagtgaaatcctgtaatccccgggggaccacctatggcgaaggcatctcaccagaacggctccgacagtgagggacgaaagctgggggagcgaaccggattagatacccgggtagtcccagccgtaaactatgcgcgttaggtgtactggtgaccacgagtcactggggtgccgaagggaaaccgtgaaacgtgccgcctgggaagtacggtcgcaaggctgaaacttaaaggaattggcgggggagcaccacaacgggtggagcctgcnnnnnnnnnnnnnnnaacgccggaaatctcaccggataggacagacatatgatagccgggctgaagactctgcttgatgatctgagaggaggtgcatggccgtcgtcagttcgtactgtgaagcatcctgtttagtcaggcaacgagcgagacccacgccaacagttgctagcttgttctccggaacgatgaggacactgttgggaccgcctctgctaaagaggaggaaggaatgggcaacggtaggtcagcatgccccgaattatccgggctacacgcgggctacaatgggcaggacaatgggtatcgacaccgaaaggtgaaggcaatctcttaaacctgtcccaagttcggattgtgggctgtaactcgcccacatgaagctggaatccgtagtaatcgcgtttcaacatagcgcggtgaatgcgtccctgctccttgcacacaccgcccgtcaaaccatccgagtgaggtttggatgagcctgtggtttttgccgcagtcgaatctaggtttcgcaaggaggg
>M59133_S000436496	Root;Archaea;"Euryarchaeota";"Methanomicrobia";Methanosarcinales;Methanosarcinaceae;Methanohalophilus
ttctggttgatcctgccagaggttactgctatcggtgttcgactaagccatgctagttaaatgttcttcgtgaacatagcggactgctcagtaacacgtggacaatctgcccttgggttcagcataaccccgggaaactgggnataattctgaatagatcacayatgctggaatgctttgtgatttaaagatccgtcgcctaannatgggtctgcggcctatcaggttgtagtgggtctagagtacctactagccaacgacgggtacgggttgtgagagcaagagcccggagatggattctgagacattaatccaggccctacggggcgcagcaggcgcgaaacctttacactgcgggaaaccgcgataaggggacaccgagtgccagcatacaatgctggcngtccacatgtgtaaatagcatgtgatagcagggncgggcaagaccggtgccagccgccgcggtaacaccggcggcccgagtggtaatcactattattgggtctaaagggtccgtagccggtttaatcagtcttccgggaaatctgacagctcaactgttaggcttccgggggatactgttagacttgggaccgggagaggtaagaggtactacaggggtaggagtgaaatcttgtaatccctgtgggaccaccagtggcgaaggcgtcttaccagaacgggtccgacggtgagggacnaaagctgggggcacgaaccggattagatacccgggtagtcccagccgtaaacgatgctcgctaggtgtctggaatggtgcgaccgtttcaggtgccgcagggaagccgtgaagcgagccacctgggaagtacggccgcaaggctgaaacttaaaggaattggnnnngnagcactacaacgggtggagcctgcggtttaattgnnnnnaacgccggacaactcnccnggggcgacagcaatatgtaggtcaagctaaagactttacctgaatcgctgagaggaggtgcatggccgtcgtcagttcgtactgtgaagcatcctgttaagtcaggcaacgagcgagacccgtgcccactgttgccagcatatcttcgggatgatgggtactctgtggggaccgccgatgctaaatcggaggaaggtgcgggctacggtaggtcagtatgccccgaatctcccgggctacacgcgggctacaatggttgggacaatgggctcctacactgaaaagtgacggtaatctcataaacccagccgtagttcgaattgagggctgaaacccgccctcatgaagctggaatccgtagtaatcgcgtttcaatatagcgcggtgaatacgtccctgctccttgcacacaccgcccgtcaaaccacccgagtgaggtatgggtgagggcgcggacttagtgctgcgttcgaaccnnaattncgcnagggggg
>M59134_S000436497	Root;Archaea;"Euryarchaeota";"Methanomicrobia";Methanomicrobiales;Methanomicrobiaceae;Methanoculleus
attctggttgatcctgccagaggtcactgctatcggggttcgattaagccatgcgagtcgagagggttcgccctcggcgtactgctcagtaacacgtggataacctgccctaaggaaggggataaccccgggaaactgggaataataccctataggttacagatgctggaatgctctgtaactcaaagttcaggcgccttaggatggatctgcggccgattaggttgttgttggggtaacggcccaacaagccagtaatcggtacgggttgtgggagcaagagcccggagttggattctgagacacgaatccaggccctacgggncgcagcaggcgcgaaaactttacaatgcgggcaaccgtgataagggaacctcgagtgcctgtatatgnaggctgtccaggtgtctaaaacacacctgaagaaagggccgggcaagaccggtgccagccgccgcggtaataccggcnncncgagtggtggccacttttattgggcttaaagcgttcgtagctgggttgttaagtctcttgggaaatccggcggctcaaccgtcggncgtctaagagatactggcagtcttggaaccgggagaggtgaggggtacttcgggggtaggagtgaaatcctgtaatcctcgagggaccacctgtggcgaaggcgcctcaccagaacggcttcgacagtgagggacgnaagctgggggagcaaaccggattagatacccgggtagtcccagccgtaaacgatgtgcgttaggtgtatcgacgaccacgagtcgtcgaggtgccgaagggaaaccgtgaaacgtaccgcctgggaagtacggtcgcaaggctgaaacttaaaggaattggcgggggagcaccacaacaggtggagcctgcggtttaattggactcaacgccgggaatctcaccggataagacagcggaatgattgccgggctgaagactctgcatgactagctgagaggaggtgcatggccgtcgtcagttcgtactgtgaagcatcctgttaagtcaggcaacgagcgagacccacgccaacagttgccagcatgatctccggattgatggggacactgttgggaccgcctctgctaaagaggaggaaggaatgggcaacggtaggtcagcatgccccgaattatccgggctacacgcgggctacaatgggcaggacaatgggtatcgacaccgaaaggtggaggcaatctcctaaacctgtccgtagttcggattgtgggctgtaactcgcccacatgaagctggaatctgtagtaatcgcgtttcaaaataacgcggtgaatgtgtccctgctccttgcacacaccgcccgtcaaaccacccgagtggggtttggatgaggctgcggtcgttgccgcagtcgaatctaggttccgcaaggggggttaagnngtaacaagnnnnnnnnnnnngaatctgnnnnnngatcacctcct
>M59137_S000436500	Root;Archaea;"Euryarchaeota";"Methanomicrobia";Methanosarcinales;Methanosarcinaceae;Methanosarcina
ttctggttgatcctgccagaggttactgctatcggtgttcgcctaagccatgcgagtcatatgttctttgtgaacatggcgtactgctcagtaacacgtggataacctgcccttgggtccggcataaccccgggaaactggggataataccggataacgcacatatgctggaatgctttctgcgtaaaacggattcgtctgcccaaggatgggtctgcggcctatcaggtagtagtgggtgtaacgtacctactagccgacaacgggtacgggttgtgagagcaagagcccggagatggattctgagacatgaatccaggccctacgggncgcagcaggcgcgaaaactttacaatgcgggaaaccgtgataaggggacaccgagtgtcagcatcatatgctggctgtccggatgtgtaaaatacatctgttagcaagggccgggcaagaccggtgccagccgccgcggtaacaccggcggcccgagtggtgatcgtgattattgggtctaaagggtccgtagccggtttggtcagtcctccgggaaatctgacagctcaactgttaggctttcgggggatactgccagacttggaaccgggagaggtaagaggtactacaggggtaggagtgaaatcttgtaatccctgtgggaccacctgtggcgaaggcgtcttaccagaacgggttcgacggtgagggacgaaagctgggggcacgaaccggattagatacccgggtagtcccagccgtaaacgatgctcgctaggtgtcaggcatggcgcgaccgtgtctggtgccgcagggaagccgtgaagcgagccacctgggaagtacggccgcaaggctgaaacttaaaggaattggcgggggagcacaacaacgggtggagcctgcggtnnaannnnnnnnaacgccggacaactcaccggggacgacagcaatatgtaggccaggccgaagaccttgcctnaatcgctgagaggaggtgcatggccgtcgccagttcgtactgtgaagcatcctgttaagtcaggcaacgagcgagacccgtgccnactgttaccagcatgtcctccgggacgatgggtactctgtggggaccgccggtnttaaatcggaggaaggtgcgggccacggtaggtcagtatgccccgaatttcccgggctacacgcgggctacaatgaatgggacaatgggtccctcccctgaaaagggctggtaatctcacaaacccatccgtagttcggatcgagggctgtaactcgccctcttgaagctggaatccgtagtaatcgcgtttcaatatagcgcggtgaatacgtccctgctccttgcacacaccgcccgtcaaaccacccgagtgaggtatgggtgagggcacggacttcgtgccgtgttcgaacctnaattttgcaagggggg
>M59140_S000436503	Root;Archaea;"Euryarchaeota";"Methanomicrobia";Methanosarcinales;Methanosarcinaceae;Methanosarcina
ttctggttgatcctgccagaggttactgctatcggtgttcgcctaagccatgcgagtcatatgttcttcgtgaacatggcgtactgctcagtaacacgtggataacctgcccttgggtnngggataaccccgggaaactggggataataccggataacgcatatctgctggaatgctttatgcgtaaaatggatttgtctgcccaagnatgggtctgcggcctatcaggtagtagtgggtgtaatgtacctactagcctacgacgggtacgggttgtgagagcaagagcccggagatggattctgagacatgaatccaggccctacggggcgcagcaggcgcgaaaactttacaatgcgggaaaccgtgataaggggacaccgagtgccagcatcatatgttggctgtccagatgtgtaaaatacatctgttagcaagggccgggcaagaccagtgccagccgccgcggtaacaccggcggcccgagtggtgatcgtgattattgggtctaaagggtcngtagccggtttggtcagtcctccgggaaatctgacggctcaaccgttaggctttcggtggatactgccagacttggaaccgggagaggtaagaggtactacaggggtaggagtgaaatcttgtaatccctgtgagaccacctgtggcgaaggcgtcttaccagaacgggttcgacggtgagggacnaaagctgggggcacgaaccggattagatacccgggtagtcccagccgtaaacgatgctcgctaggtgtcaggcatggcgcgaccgtgtctngtgccgcagggaagccgtgaagcgagccacctgggaagtacggccgcaaggctgaaacttaaaggaattggcgggggagcacaacaacgggtggagcctgcggtttaattnnnnnnaacgccggacaactcaccggggacgacagcaatatgtaggccaggctaaagaccttgcctnaatcgctgagaggaggtgcatggccgtcgccagttcgtactgtgaagcatcctgttaagtcaggcaacgagcgagacccgtgcccactgttaccagcatgtcctccgggacgatgggtactctgtggggaccgccgatgttaaatcggaggaaggtgcgggctacggtaggtcagtatgccccgaatttcccgggctacacgcgggctacaatgaatgggacaatgggtccctcnccygarargggytggtaatctcccaaacccatccgtagttcggatcgagggctgtaactcgccctcgtgaagctggaatccgtagtaatcgcgtttcaatatagcgcggtgaatacgtccctgctccttgcacacaccgccngtcaaaccacccgagtgaggtatgggtgagggcacgaactyygtgtcgtgttcgaacctgtgctttgcaaggggggt
>M59142_S000436505	Root;Archaea;"Euryarchaeota";"Methanomicrobia";Methanomicrobiales;Methanomicrobiaceae;Methanomicrobium
attctggttgatcctgccagaggtcactgctatcggggttcgattaagccatgcgagtcgagagggttcagaccctcggcggactgctcagtaacacgtggataatctgccctatggtggaggataaccccgggaaactggggataatactccataagtcaggagtactggaatgtctcctaactgaaagttgcggcgccataggatgaatctgcggccgattaggtagttgttggggtaacggcccaacaagcccgtaatcggtacgggttgtgggagcaagagcccggagatggaatctgagacacgattccaggccctacggnnngcagcaggcgcgaaaactttacaatgcaggaaactgtgataagggaaccccgagtgcccgtacacgcgggctgtcccggtgtttaaaacacatcggaagaaagggccgggcaagaccggtgccagccgccgcggtaataccggcnnctcgagtggtgaccacttttattgggcttaaagcgttcgtagcttgatttttaagtctcttgggaaatctcacggcttaactgtgaggcgtctaagagatactgggaatctagggaccgggagaggtaagaggtacttcaggggtagaagtgaaattctgtaatccttgagggaccaccgatggcgaaggcatcttaccagaacggcttcgacagtgaggaacgaaagctgggggagcgaacgggattagataccccggtagtcccagccgtaaactatgcgcgttaggtgtgcctgtaactacgagttaccggggtgccgaagtgaaaacgtgaaacgtgccgcctgggaagtacggtcgcaaggctgaaacttaaaggaattggcgggggagcaccacaacgggtggagcctgcggtttaattggactcaacgccgggcagctcaccggataggacagcggaatgatagccgggctgaagaccttgcttgaccagctgagaggaggtgcatggccgtcgtcagttcgtactgtgaagcatcctgtttagtcaggcaacgagcgagacccacgccaacagttgctagcatgttctccggaatgatgaggacactgttgggaccgcctctgctaaagaggaggaaggaatgggcaacggtaggtcagcatgccccgaattatccgggctacacgcgggctacaatggtcaggacaatgggaaacggcactgaaaagtgtagtcaatctcctaaacctgtcccaagttcggattgtgggctgcaactcgcccacatgaagctggaatccgtagtaatcgcgtttcaaaatagcgcggtgaataagtccctgctccttgcacacaccgcccgtcaaaccatcttagtgaggtttggatgaggctgtggttaactgccacagtcgaatctaggtttcgcaaggagggttaagnngtaacaagnnnnnnnnnnnngaatctgnnnnnngatcacctcct
>M59143_S000436506	Root;Archaea;"Euryarchaeota";"Methanomicrobia";Methanomicrobiales;Methanomicrobiaceae;Methanoplanus
attctggttgatcctgccagaggtcactgctatcggggttcgattaagccatgcgagttgagagggttaagaccctcggcggactgctcagtaacacgtggataacctgccctaaggtggaggataaccccgggaaactggggataatactccataggttaaaggtactggaatgttctttaaccgaaagttccggcgccttaggatggatctgcggccgattaggttgttgttggggtagtggcccaacaagcctgtaatcggtacgggttgtgggagcnagagcccggagatggaatctgagacacgattccaggccctacggggcgcagcaggcgcgaaaactttacaatgcaggaaactgtgataagggaaccccgagtgcccgtatatgcgggctgtccggatgtttaaaacgcatccgaagaaagggccgggcaagaccggtgccagccgccgcggtaataccggcggctcgagtggtggccacttttattgggcttaaagcgttcgtagcttgaataataagtctcttgggaaatctgcaggcttaacctgcaggcgtttaagagaaactgttgttctaggaaccggaagaggtgagaggtactccgggggtaggagtgaaatcctgtaatccccgggggaccaccgatggcgaaggcatctcaccaggacggcttcgacagtgaggaacgaaagctgggggagcgaaccggattagatacccgggtagtcccagccgtaaacgatgtgcgttaggtgtgccggtgaccacgagtcactggngtgccgaagggaaaccgtgaaacgtaccgcctgggaagtacggtcgcaaggctgaaacttaaaggaattggcgggggagcaccacaacgggtggagcctgcggtttaattggactcaacgccggaaatctcaccggataagacagcggaatgataaccaggctgaagactttgtttgaccagctgagaggaggtgcatggccgtcgtcagttcgtactgtgaagcatcctgtttagtcaggcaacgagcgagacccacgccaacagttgccagcatgttctccggaatgatggggacactgttgggaccgcctctgctaaagaggaggaaggaatgggcaacggtaggtcagcatgccccgaattatccgggctacacgcgggctacaatggtcaggacaatgggtaacggcactgagaagtgtagtcaatcccctaaacctgtcccaagttcggattgtgggctgcaactcgcccacatgaagctggaatccgtagtaatcgcgtttcaacatagcgcggtgaatacgtccctgctccttgcacacaccgcccgtcaaaccacccgagtgaggtttggatgaggctgtggttaattgccgcagtcgaatctaggtttcgcaaggggggttaagnngtaacaagnnnnnnnnnnnngaatctgnnnnnnnatcacctcct
>M59147_S000436510	Root;Archaea;"Euryarchaeota";"Methanomicrobia";Methanomicrobiales;Methanocorpusculaceae;Methanocorpusculum
aaaagaaaatagtnnttctggttgatcctgccagaggccattgctatcagggtntgactaagccatgcgagtcgagaggtgtaagacctcggcatactgctcagtaacacgtggttaacctgccctaaggtggagaatactcccgggaaactggggctaatgctccatagtggatatgtcctggaatggtatatcctcgaaagatccgtcgccttaggatgggactgcgtccgattaggttgttggcggggtaacggcccaccaagccattgatcggtacgggttgtgggagcaagatcccggagatggattctgagacatgaatcnaggccctacggggcgcagcaggcgcgcaaactttacaatgcgagcaatcgtgataaggaaaccctgagtgcctgtcgatgcaggcngttcatatatctaaatcatatgtgaagaaagggcagggcaagaccngtgccagccgccgcggtaataccggctgctcgagtgatggcnactattactgggtttaaagcgtccgtagcttgactgttaggtctcttgggaaatcttcacgctcaacgtgaaggcgtctaagagataccggcagtcttggaactgggagaggtaaaccgtacttcgggggtaggagtgaaatcttgtaatcctcgagggacgacctatggcgaaggcagtttaccagaacagcttcgacagtgagggacgaaagctgggggagcaaacgggattagataccccggtagtcccagccgtaaacaatgtgcgttaggtgtgtcggtaaccacgtgttactgatgcgccgaagagaaatcgtgaaacgcaccacctgggaagtacggtcgcaaggctgaaacttaaaggaattggcgggggagcaccacaacaggtggagcctgcggnnnnnnnnnnnnnaacgccggacatctcaccggataagacagctgaatgattgtcaatctgaaggttttacatgactagctgagaggaggtgcatggccgtcgtcagttcgtactgtgaagcatcctgttaagtcaggcaacgagcgagacccacgccgacaattgccagcagcatctccggatggctggggacattgtcgggaccgcctctgctaaaggggaggaaggaatgggcaacggtaggtcagcatgccccgaattatccgggctacacgcgggctacaatggacgggacaatgggtaacaacaccgaaaggtgcagtcaatctccgaaccccgcccttagttaggattgcgggttgcaactcacccgcatgaatctggaatctgtagtaatcgcgtttcactatagcgcggtgaatacgtccctnctccttgcacacaccgcccgtcaaaccatcctagtggggtttggatgagtccctngtctttgccggggtcgaatctaggttccgtgaggaggg
>M59230_S000021505	Root;Bacteria;Firmicutes;Erysipelotrichia;Erysipelotrichales;Erysipelotrichaceae;Erysipelotrichaceae_incertae_sedis
ncaaatggagagtttgatcctggctcaggatnaacgctggcggcatgcctaatacatgcaagtcgaacgagaggaaggaaagcttgcttttctgaatctagtggcgaacgggtgagtaacncgtaggtaacctgcccatgtgcccgggataacttctggaaacggatgctaaaaccggataggtagcagacaagcatttgactgctattaaagtggctaaggccatgaacatggatggacctncggtgcattagctagttggtgaggtaacggcccaccaaggcgacgatgcatagccggcctgagagggcggacggccacattgggactgagacacggccnnaactcctacgggaggcagcagtagggaattttcgtcaatggggggaaccctgaacgagcaatgccgcgtgagtgaggaaggtcttcggatcgtaaagctctgttgtaagagaaaaacgacattcatagggaatgatgagtgagtgatggtatcttaccagaaagtcacggctaactacgtgccagcagccgcggtaatacgtaggtggcgagcgttatccggaatgattgggcgtanagggtgcgtaggtggcagaacaagtctggagtaaaaggtatgggctcaacccgtactggctctggaaactgttcagctagagaacagaagaggacggcggaactccatgtgtagcggtaaaatgcgtagatatatggaagaacaccggtggcgaaggcggccgtctggtctgttgctgacactgaagcacgaaagcgtggggagcaaataggattagataccctagtagtccacgccgtaaacgatgagaactaggtgttgggggaataactcagtgccgcagttaacgcaataagttctccgcctggggagtatgcacgcaagtgtgaaactcaaaggaattgacggnngccngcacaagcggtggagtatgtggtttaattcgaagnaacgcgaagaaccttaccaggccttgacatcccttgcagagrtatagagatatatccgaggttaacaaggagacaggtggtgcatggttgtcgtcagctcgtgtcgtgagatgttgggttaagtcccgcaacgagcgcaacccttgtgatatgttactaacattgagttgaggactcatatcagactgccggtgataaaccggaggaaggtggggatgacgtcaaatcatcatgccccttatggcctgggctacacacgtnctacaatggcgtctacaaagagcggcaagcctgtgaaggcaagcgaatctcataaaggacgtctcagttcggattgaagtctgcaacccgacttcatgaagctggaatcgctagtaatcgcgaatcagcatgtcgcggtgaatacgttctcgggcnttgtacacaccgcccgtcaaaccatgggagttggtaatgcccgaagccggtggcataacctttcgaggagtgagccgtcgaaggcaggaccgatgactgggg
>S46734_S000380961	Root;Bacteria;Firmicutes;Clostridia;Clostridiales;Clostridiaceae 1;Clostridium sensu stricto
gagtttgatcctggctcaggacgaacgctggcggcgtgcctaacacatgcaagtcgagcgatgcgatccttcggggtcaattagcggcggacgggtgagtaacacgtgggtaacctgcctcaaagaggggaatagcctcccgaaagggagattaataccgcataatatgttttgatcgcatgatcttaacatcaaaggaatttttcggaatttcactttgagatggacccgcggcgcattagctagttggtgaggtaaaaggcccaccaagncaacgatgcgtagccgacctgagagggtgatcggccacattggaactgagacacggtccagactcctacgggaggcagcagtggggaatattgcgcaatgggggaaaccctgacgcagcaacgccgcgtgaatgatgaaggccttcgggttgtaaagttctgtcttctgggacgataatgacggtaccagaggggaagccacggctaactacgtgccagcagccgcggtaatacgtaggtggcaagcgttgtccggatttactgggcgtaaaggatgcgtaggcggacatttaagtcagatgtgaaatacccgagcttaacttgggtgctgcatttgaaactgggtgtctagagtgcaggagaggtaagtggaattcctagtgtagcggtgaaatgcgtagagattaggaagaacaccagtggcgaaggcgacttactggactgtaactgacgctgaggcatgaaagcgtggggagcaaacaggattagataccctggtagtccacgccgtaaacgatgaatactaggtgtcgggggtcgaacctcggtnccgccgttaacacattaagtattccgcctggggagtacgatcgcaagattaaaactcaaaggaattgacgggggcccgcacaagcagcgganatgtggtttaattcgaagcaacgcgaagaaccttacctagacttgacatcccttgcataactcagagatgagtgaagtccttcggggacaaggtgacaggtggtgcatggttgtcgtcagctcgtgtcgtgagatgttgggttaagtcccgcaacgagcgcaacccttatcattagttgctaccattaagttgagcactctagtcagactgcccgggttaaccgggaggaaggtggggatgacgtcaaatcatcatgccccttatgtctagggctacacacgtgctacaatggtgagtacaaagagatgcaagaccgcaaggtggagccaaactcaaaaactcatcccagttcggattgtaggctgcaactcgcctacatgaagccggagttgctagtaatcgcgaatcagcatgtcgcggtgaatacgttcccgggccttgtacacaccgcccgtcacaccatgagagttggtaacacccgaagtccgtgaggtaaccgtaaggagccagcg
>U16122_S000437203	Root;Bacteria;Firmicutes;Clostridia;Clostridiales;Clostridiaceae 1;Clostridium sensu stricto
agttccttcgggaatggattagcggcggacgggtgagtaacacgtgggtaacctgcctcatagaggggaatagcctttcgaaaggaagattaataccgcataagattgtagtaccgcatggtgcagcaattaaaggagtaatccgctatgagatggacccgcgtcgcattagctagttggtgaggtaacggctcaccaaggcgacgatgcgtagccgacctgagagggtgatcggccacattgggactgagacacggcccagactcctacgggaggcagcagtggggaatattgcacaatgggggaaaccctgatgcagcaacgccgcgtgagtgatgacggtcttcggattgtaaagctctgtcttcagggacgataatgacggtacctgaggaggaagccacggctaactacgtgccagcagccgcggtaatacgtaggtggcaagcgttgtccggatttactgggcgtaaagggagcgtaggtggatatttaagtgggatgtgaaatactcgggcttaacctgggtgctgcattccaaactggatatctagagtgcaggagaggaaagtagaattcctagtgtagcggtgaaatgcgtagagattaggaagaataccagtggcgaaggcgactttctggactgtaactgacactgaggctcgaaagcgtggggagcaaacaggattagataccctggtagtccacgccgtaaacgatgaatactaggtgtgggggttgtcatgacctccgtgccgccgctaacgcattaagtattccgcctggggagtacggtcgcaagattaaaactcaaaggaattgacgggggcccgcacaagcagcggagcatgtggtttaattcgaagcaacgcgaagaaccttacctagacttgacatctcctgaattactctgtaatggaggaagcccttcggggcaggaagacaggtggtgcatggttgtcgtcagctcgtgtcgtgagatgttgggttaagtcccgcaacgagcgcaacccttattgttagttgctaccatttagttgagcactctagcgagactgcccgggttaaccgggaggaaggtggggatgacgtcaaatcatcatgccccttatgtctagggctacacacgtgctacaatggctggtacagagagatgctaaaccgcgaggtggagccaaactttaaaaccagtctcagttcggattgtaggctgaaactcgcctacatgaagctggagttgctagtaatcgcgaatcagaatgtcgcggtgaatacgttcccgggccttgtacacaccgcccgtcacaccatgagagttggcaatacccaaagttcgtgagctaacgcgtaagcgaggcagcgacctaaggtagggtcagc
>U16147_S000437206	Root;Bacteria;Firmicutes;Clostridia;Clostridiales;Clostridiaceae 1;Clostridium sensu stricto
agcttcttcggaagtggattagcggcggacgggtgagtaacacgtgggtaacctgcctcatagaggggaatagccttccgaaaggaagattaataccgcataagattgtaatatcgcatgatatagcaattaaaggagcaatccgctatgagatggacccgcgtcgcattagctagttggtgaggtaacggctcaccaaggcgacgatgcgtagccgacctgagagggtgatcggccacattgggactgagacacggcccagactcctacgggaggcagcagtggggaatattgcacaatgggggaaaccctgatgcagcaacgccgcgtgagtgatgacggtcttcggattgtaaagctctgtctttagggacgataatgacggtacctaaggaggaagccacggctaactacgtgccagcagccgcggtaatacgtaggtggcaagcgttgtccggatttactgggcgtaaagggagcgtaggtggatatttaagtgggatgtgaaatactcgggcttaacttgggtgctgcattccaaactggatatctagagtgcaggagaggaaagtagaattcctagtgtagcggtgaaatgcgtagagattaggaagaataccagtggcgaaggcgactttctggactgtaactgacactgaggctcgaaagcgtggggagcaaacaggattagataccctggtagtccacgccgtaaacgatgaatactaggtgtgggggttgtcatgacctccgtgccgccgctaacgcattaagtattccgcctggggagtacggtcgcaagattaaaactcaaaggaattgacgggggcccgcacaagcagcggagcatgtggtttaattcgaagcaacgcgaagaaccttacctagacttgacatctcctgaattactctgtaatagaggaagcccttcggggcaggaagacaggtggtgcatggttgtcgtcagctcgtgtcgtgagatgttgggttaagtcccgcaacgagcgcaacccttattgttagttgctaccattaagttgagcactctagcgagactgcccgggttaaccgggaggaaggtggggatgacgtcaaatcatcatgccccttatgtctagggctacacacgtgctacaatggctggtacagagagatgctaaaccgtgaggtggagccaaactttaaaaccagtctcagttcggattgtaggctgaaactcgcctacatgaagctggagttgctagtaatcgcgaatcagaatgtcgcggtgaatacgttcccgggccttgtacacaccgcccgtcacaccatgagagttggcaatacccaaagttcgtgagctaacgcgtaagcgaggcagcgacctaaggtagggtcagcg
>U17364_S000437232	Root;Archaea;"Euryarchaeota";Halobacteria;Halobacteriales;Halobacteriaceae;Halorubrum
attccggttgatcctgccggaggccattgctattgggattcgatttagccatgctagtcgcacgagttcagactcgtggcgaatagctcagtaacacgtggccaaactacccttcggagctccataccctcgggaaactgaggctaatagagcataccacaatccagctggaatgaggattgtgccaaacgctccggcgccgaaggatgtggctgcggccgattaggtagacggtggggtaacggcccaccgtgccaataatcggtacgggtcatgagagtgagaacccggagacggaatctgagacaagattccgggccctacggggcgcagcaggcgcgaaacctttacactgcacgacagtgcgataagggaatcccaagtgcgcaggcatagagcctgcgcttttgtacaccgtagggaggtgtacgaataagggctgggcaagaccggtgccagccgccgcggtaataccggcagcccgagtgatggccgatcttattgggcctaaagcgtccgtagctggccgcacaagtccatcggaaaatccacccgctcaacgggtgggcgtccggtggaaactgtgtggcttgggaccggaaggcgcgacgggtacgtccggggtaggagtgaaatcccgtaatcctggacggaccgccgatggcgaaagcacgtcgcgaggacggatccgacagtgagggacgaaagccagggtctcgaaccggattagatacccgggtagtcctggccgtaaacaatgtctgttaggtgtggctcccactacgagtgggtgctgtgccgtagggaagccgctaaacagaccgcctgggaagtacgtccgcaaggatgaaacttaaaggaattggcgggggagcactacaaccggaggagcctgcggtttaattggactcaacgccggacatctcaccagcatcgactgtagtaatgacgatcaggttgatgaccttatccgagcttcagagaggaggtgcatggccgccgtcagctcgtaccgtgaggcgtcctgttaagtcaggcaacgagcgagacccgcatccttacttgccagcagcactgcgaagtggctggggacagtagggagaccgccgtggccaacacggaggaaggaacgggcaacggtaggtcagtatgccccgaatgtgctgggcaacacgcgggctacaatggtcgagacaaagggttccaactccgaaaggagacggtaatctcagaaactcgatcgtagttcggattgtgggctgcaactcgcccacatgaagctggattcggtagtaatcgcgtgtcacaagcgcgcggtgaatacgtccctgctccttgcacacaccgcccgtcaaagcacccgagtgaggtccggatgaggcgcgttccacgcgtcgaatctggcttcgcaagggggcttaagtcgtaacaaggtagccgtaggggaatctgcggctggatcacctcct
>U17365_S000437233	Root;Archaea;"Euryarchaeota";Halobacteria;Halobacteriales;Halobacteriaceae;Halorubrum
attccggttgatcctgccggaggccattgctattgggattcgatttagccatgctagtcgcacgagttcagactcgtggcgaatagctcagtaacacgtggccaaactacccttcggagcacgataccctcgggaaactgaggttaatagtgcataccacaatccacctggaatgaggattgtgccaaatgctccggcgccgaaggatgtggctgcggccgattaggtagacggtggggtaacggcccaccgtgccaataatcggtacgggtcatgagagtgagaacctggagacggaatctgagacaagattccgggccctacggggcgcagcaggcgcgaaacctttacactgcacgccagtgcgataagggaatcccaagtgcgtaggcatagagcctacgcttttgtacaccgtagggaggtgtacgaataagggctgggcaagaccggtgccagccgccgcggtaataccggcagcccgagtgatggccgatcttattgggcctaaagcgtccgtagctggccgcgcaagtctatcggaaaatccacccgctcaacgggtgggcgtccggtagaaactgcgtggcttgggaccggaaggcgcgacgggtacgtccggggtaggagtgaaatcctgtaatcctggacggaccaccgatggcgaaagcacgttgcgaggacggatccgacagtgagggacgaaagccagggtctcgaaccggattagatacccgggtagtcctggccgtaaacaatgtctgttaggtgtggctcccactacgagtgggtgctgtgccgtagggaagccgctaaacagaccgcctgggaagtacgtccgcaaggatgaaacttaaaggaattggcgggggagcactacaaccggaggagcctgcggtttaattggactcaacgccggacatctcaccagcgtcgactgtaataatgacgatcaggttgatgaccttatccgagtttcagagaggaggtgcatggccgccgtcagctcgtaccgtgaggcgtcctgttaagtcaggcaacgagcgagacccgcatccttacttgccagcagcactgcgaagtggctggggacagtagggagaccgccgtggccaacacggaggaaggaacgggcaacggtaggtcagtatgccccgaatgcgctgggcaacacgcgggctacaatggtcgagacaaagggttccaactccgaaaggagacggtaatctcagaaactcgatcgtagttcggattgtgggctgcaactcgcccacatgaagctggattcggtagtaatcgcgtgtcataagcgcgcggtgaatacgtccctgctccttgcacacaccgcccgtcaaagcacccgagtgaggtccggatgaggctcgttacacgagtcgaatctggcttcgcaagggggcttaagtcgtaacaaggtagccgtaggggaatctgcggctggatcacctcct
>U20152_S000437252	Root;Archaea;"Euryarchaeota";"Methanomicrobia";Methanosarcinales;Methanosarcinaceae;Methanolobus
nttctggttgatcctgccagaggtcactgctatcagtgttcgactaagccatgcgagtcaaatgttcttcgtgaacatggcgtactgctcagtaacnngtggataatctgccctaaggtctggcataacrccgggaaactgatgataattccagatggaccatggatactggaatgttctgtggtcaaaagctccggcgccttaggatgaatctgcggcctatcaggttgtagtgggtgtaacgtacctactagccgacgacgggtacgggntgtgagagcaagagcccggagatggattctgagacatgaatccaggccctacggggcgcagcaggcgcgaaaactttacaatgcgggaaaccgcgataaggggacactgagtgccagcatcttatgttggctgtccacatgtataaatagcatgtgttagcaagggccgggcaagaccggtgccagccgccgcggtaacaccggcggcccgagtggtggccactattattgggtctaaagggtccgtagccggtttgatcagtcttccgggaaatctgacagctcaactgttaggcttccgggggatactgtcaggcttgggaccgggagaggtaagaggtactacaggggtaggagtgaaatcttgtaatccctgtgggaccaccagtggcgaaggcgtcttaccagaacgggtccgacggtgagggacgaaagctgggggcacgaaccggattagatacccgggtagtcccagccgtaaacgatgctcgctaggtgtctgggatggtgcgaccgtttcaggtgccgcagggaagccgtgaagcgagccacctgggaagtacggccgcaaggctgaaacttaaaggaattggcgggggagcactacaacgggtggagcctgcggtttaattggnnnnaacgccggaaaactcacctggggcgacagcaatatgtaggtcaggctgaaggtcttacctgaatcgctgagaggangtgcatggccgtcgtcagttcgtactgtgaagcatcctgttaagtcaggcaacgagcgagacccgtgcccactgttgccagcatatccttcgggatgatgggtactctgtgggnaccgccgctgctaaagcggaggaaggtgcgggctacggtaggtcagtatgccccgaatctccagggctacacgcgggctacaatggacgggacaatgggctcctaccccgaaaggggntggcaatctcacaaacccggccgtagttcggatcgagggctgtaactcgccctcgtgaagctggaatccgtagtaatcgcgtttcaatatagcgcggtgaatacgtccctgctccttgcacacaccgcccgncaaaccacccgagtgaggtatgggtgagggcacagacaaagtgctgtgttcgaacctaaatttcgcaaggg
>U20154_S000437254	Root;Archaea;"Euryarchaeota";"Methanomicrobia";Methanosarcinales;Methanosarcinaceae;Methanolobus
nttctggttgatcctgccagaggttactgctatcagtgttcgattaagccatgcgagtcaaatgttcttcgtgaacatggcgtactgctcagtaacacgtggataatctgccctaaggtcaggcataacaccgggaaactggtgataattcctgatataccatagatactggaatgttctgtggtcaaaagttccggcgccttaggatgaatctgcggcctatcaggttgtagtgggtgtagtgtacctactagccgacgacgggtacgggttgtgagagcaagagcccggagatggattctgagacatgaatccaggccctacggggcgcagcaggcgcgaaaactttacactgcgggaaaccgcgataaggggacactgagtgccagcatcttatgttggcngtccgcatgtataaatagcatgtgttagcaagggccgggcaagaccggtgccagccgccgcggtaacaccggcggcccgagtggtagccattattattgggtctaaagggtccgtagccggtttgatcagtcttccgggaaatctgacagctcaactgttaggcttccgggggatactgtcagacttgggaccgggagaggtaagaggtactacaggggtaggagtgaaatcttgtaatccttgtgggaccaccagtggcgaaggcgtcttaccagaacgggtccgacggtgagggacgaaagctgggggcacgaaccggattagatacccgggtagtcccagccgtaaacgatgctcgctaggtgtctgggatggtgcgaccgtttcaggtgccgcagggaagccgtgaagcgagccacctgggaagtacggccgcaaggctgaaacttaaaggaattggcgggggagcactacaacgggtggagcctgcggtttaattggncnnaacgccggaaaactcacctggggcgacagcaatatgtaggtcaggctgaaggtcttacccgaatcgctgagaggaggtgcatggccgtcgtcagttcgtactgtgaagcatcctgttaagtcaggcaacgagcgagacccgtgcccactgttgccagcatatccttagggatgatgggtactctgtgggnaccgccgctgctaaagcggaggaaggtgcgggctacggtaggtcagtatgccccgaatctccagggctacacgcgggctacaatggccgggacaatgggtccctaccccgaaaggggntggtaatctcataaacccggcngtagttcgaatcgagggctgtaactcgccctcgtgaagctggaatccgtagtaatcgcgtttcaatatagcgcggtgaatacgtccctgctccttgcacacaccgcccgncaaaccacccgagtgaggtatgggtgagggcacggaccaagtgccgtgctcgaacctaaatttcgcgggg
>U20155_S000622332	Root;Archaea;"Euryarchaeota";"Methanomicrobia";Methanosarcinales;Methanosarcinaceae;Methanolobus
ttctggttgatcctgccagaggtcactgctatcagtattcgattaagccatgcgagtcaaatgttcttcgtgaacatggcgtactgctcagtaacacgtggatnatctgccctaaggtcaggtataactccgggaaactggtgataatccctgataaatcatagatactggaatgttctgtgattcaaagctccggtgccttagnatgaatctgcggtctatcaggtagtagtgggtgtagtgtacctactagcctacgacggatacgggttgtgagagcaagagcccggagatggattctgagacatgaatccnggccctacgggnngcagcaggcgcgnaaactttacaatgcgggnaaccgcgataaggggatactgagtgccagcatattatgttggcngtccatatgtataaatagcatgtgttagcaagggccgggcaagaccggtgccagncgccgcggtaacaccggnggcccgagtggtggccactattattgggtctaaagggtccgtagccggtttgatcagtcttccgggaaatctgacagctcaactgttaggcttctgggggatactgtcagacttgggaccgggagaggtaagaggtactacaggggtaggagtgaaatcttgtaatccttgtgggaccaccagtggcgaaggcgtcttaccagaacgggtccgacggtgagggacgaaagctgggggcacgaaccggattagatacccgggtagtcccngccgtaaacgatgctcgctaggtgtctgggacggtgcgaccgtttcagntgccgcagggaagccgtgaagcgagccacctgggaagtacggccgcaaggctgaaacttaaaggaattggcgggggagcactacaacgggtggagcctgcggtttaattggnnnnaacgccggaaaactcacctggggcgacagcaatatgtaggtcaggctgaaggtcttacctnaatcgctgagaggaggtgcatggccgtcgtcagttcgtactgtgaagcatcctgttaagtcaggnaacgagcgagacccgtgcccactgttgccagcatatccttagggatgatgggtactctgtgggnaccgccggtgctaaaccggaggaaggtgcgggntacggtaggtcagtatgccccgaatctccagggctacacgcgggctacaatggtcgggacaatgggtccctaccccgaaaggggntggtaatctcataaacccgcccgtagttcgaattgagggctgtaactcgcccncatgaagctggaatccgtagtaatcgcgtttcaatatagcgcggtgaatacgtccctgctccttgcacacaccgccngtcaaaccacccgagtgaggtatgggtgagggcatggactagtgccgtgttcgaaccnnaatttcgcaaggg
>U37378_S000437528	Root;Bacteria;Firmicutes;Clostridia;Clostridiales;Lachnospiraceae;Clostridium XlVa
gagtttgatcctggctcaggatgaacgctggcggcgtgcctaacacatgcaagtcgaacggagatataacgctgcagagacttcggtcaaagcttgttgtatcttagtgggggacgggtgagtaacgcgtgggcaacctgcctcatactgggggataacagttggaaacggctgttaataccgcataagcgcacagagtcgcatgactcagtgtgaaaaactccggtggtatgagatgggcccgcgtcagattagccagttggcggggtaacggcccaccaaagcaacgatctgtagccggactgagaggtcggacggccacattgggactgagacgcggcccaaactcctacgggaggcagcagtgggggatattgcacaatggaggaaactctgatgcagcgacgccgcgtgagtgaagaagtatttcggtatgtaaagctctatcagcagggaagaaaggctcgcaagagagatgacggtacctgactaagaagccccggctaactacgtgccagcagccgcggtaatacgtagggggcaagcgttatccggatttactgggtgtaaagggagcgcagacggtcaagcaagtctgaagtgaaaccccacggctcaaccgtgggcttgctttggaaactgtttgactagagtactggagaggtaagcggaattcctagtgtagcggtgaaatgcgtagatattaggaggaacatcggtggggaaggcggcttantggacagcaactgacgttgaggctcgaaggcgtggggagcaaacaggattagataccctggtagtccacgcggtaaacgatgaatactaggtgttgggtgccataggcattcagtgccgtcgctaacgcagtaagtattccacctggggagtacgttcgcaagaatgaaactcaaaggaattgacggggacccgcacaagcggtggagcatgtggtttaattcgaagcaacgcgaagaaccttaccagatcttgagatccagatgaataagtggtaatgcatttagtccttcgggacatctgagacaggtggtgcatggttgtcgtcagctcgtgtcgtgagatgttggcttaagtcccccaacgagcgcaacccttgtccatagtagccagcagtaagatgggcactctatggagactgccagggataacctggaggaaggtggggatgacgtcaaatcatcatgccccttatgatctgggccacacacgtgctacaatgtcgtaacaaaggggagcgaaggagcgatccggagcaaatctcaaaaataacgacccagttcggactgtaggctgcaactcgcctgcacgaagctggaatcgctagtaatcgcagatcagcatgctgcggtgaatacgttcccgggtcttgtacacaccgcccgtcacaccatgggagtcggaaatgcccgaagccggtgacttaaccgtaaggagagagccgtcgaaggcaggtcggataactggggtgaagtcgtaacaaggtagccgtaggagaacctgc
>U41095_S000437582	Root;Archaea;"Euryarchaeota";Methanobacteria;Methanobacteriales;Methanobacteriaceae;Methanobrevibacter
aggctactgctattggggttcgaataagccatgcaagtcgaacgaatttatattcgtggcatacggctcagtaacacgtggataacctacccttaggactagaataaccctgggaaactggggctaatactggatagatgatttttcctgcaatggtatttcgtttaaatgttttttcgcctaaggatgggtctgcggccgaataggtagttggttaggtaatggcttaccaagccgcttatcggtacgggttgtgagagcaagagcccggagatggaacctgagacaaggttccaggccctacggggcgcagcaggcgcgaaacctccgcaatgtgagaaatcgcgacggggggaccccaagtgccattcttaacgggatggcatttgtgaggtgtaaaaagcttcaagaataagagctgggcaagaccnggtgccagccgccgcggtaacaccggcagctctagtggtagccatttttattgggcctaaagcgttcgtagccggtttaataagtctctggtgaaatcctgtagcttaactattggaattgctggagatactattagacttgaggtcgggagaggttagaggtactcccagggtaggggtgaaatcctgtaatcctgggaggaccacctgtggcgaaggcgtctaactggaacgaacctgacggtgagggacgaaagctaggggcgcgaaccgggttagatacccgggtagtcctagccgtaagcgatgcggacttggtgttggaatggctttgagccgctccagtgccgaagggaagctgttaagtccgccgcctgggaagtacggtcgcaagactgaaacttaaaggaattggcgggggagcactcaacgcgtggagcctgcggtttaattggattcaacgccggacatctcaccaggggcgacagcagtatgatggccaggttgatggccttgcttgacaagctgagaggangtgcatggccgccgtcagctcgtaccgtgaggcgtcctgttaagtcgggcaacgagcgagacccacgcccttagttaccagcggatccttttggatgccgggcacactaaggggaccgccagtgataaactggaggaaggagtggacgacggtaggtccgtatgccccgaatcccctgggcaacacgcgggctacaatggctaagacaatgggttccgacactggaaagtggaggtaatcctctaaacttagtcgtagttcggattgagggctgtaacccgcccccatgaagctggaatgcgtagtaatcgcgtgtcataatcgcgcggtgaatacgtccctgctcct
>U41563_S000437601	Root;Bacteria;"Acidobacteria";Holophagae;Holophagales;Holophagaceae;Geothrix
tgaacgctggcggcgtgcctaacacatgcaagtcggatgtgccgcaaggtgcatggcagacgggtgagtaacgcgtggggaatctacctctttgtggggaataacgctccgaaaggagtggtaataccgcatgagaccttcggctgggatgctggaggtgaaacctggggaccgcaaggcctggggcaaggagaggatcctgcgtctgattagctagttggcggggtaatggcccaccaaggcgacgatcagtagccggcctgagagggtgatcggccacactggaactgagacacggtccagactcctacgggaggcagcagtggggaattttgcgcaatggacgagagtctgacgcagcaacsccgcgtgggtgatgaaggtcttcggactgtaaaaccctgtcgtcagggacgaaggtggcacgactaataatcgtgttacttgacggtacctggagaggaagccccggctaactctgtgccagcagccgcggtaatacagagggggcaagcgttattcggaattattgggcgtaaagggcgcgtaggcggttttttaagtcagatgtgtaatccccgagctcaacttgggaactgcatctgagactggaaggctagagtactggagagggtggtggaattcctcgtgtagcggtgaaatgcgtagagatgaggaggaacaccagtggcgaaggcggccacctggacagtaactgacgctgaggcgcgaaagtgtgggtagcaaacaggattagataccctggtagtccacgctgtaaacgatgaacacttggtgtggagggagttgaccccttccgtgccggagctaacgcgttaagtgttccgcctggggagtacggtcgcaaggctgaaactcaaaggaattgacgggggcccgcacaagcggtggagcatgtggtttaattcgacgcaacgcgaagaaccttacctgggcttgaactgcagtggaccggtgcagagatgtgccttttcgcaagaactgctgcagaggtgctgcatggctgtcgtcagctcgtgtcgtgagatgttgggttaagtcccgcaacgagcgcaacccttacccgtagttgccagcgcgtcatggcgggaactctacggggactgcccgggttaaccgggaggaaggtggggatgatgtcaagtcctcatggcccttatgtccagggctacacacgtgctacaatgggcgatacaaaccgttgcaaagtcgcgagatggagctaatcggagaaagtcgtcctcagttcggattgtagtctgcaacccgactacatgaaggtggaatcgctagtaatcgtgtatcagaatgatacggtgaatacgttcccgggccttgtacacaccgcccgtcacatcacgaaagccgggagcacttgaagaggctgtggtaacccgcaagggggctaggtctcaatggtgaacttg
>U51843_S000437764	Root;Bacteria;Firmicutes;Clostridia;Clostridiales;Clostridiaceae 1;Clostridium sensu stricto
agagtttgatcatggctcaggacgaacgctggcggcgtgcctaacacatgcaagtcgagcgaggagagttccttcgggaacaaacctagcggcggacgggtgagtaacacgtgggcaacctgccttgtagaggggaatagccttccgaaaggaagattaataccgcataatattgcagcttcgcatggagcagtaattaaaggagcaatccgctacaagatgggcccgcggcgcattagctagttggtgaggtaacggctcaccaaggcgacgatgcgtagccgacctgagagggtgatcggccacattgggactgagacacggcccagactcctacgggaggcagcagtggggaatattgcacaatgggggaaaccctgatgcagcaacgccgcgtgagtgatgaaggttttcggatcgtaaagctctgtcttcagggacgataatgacggtacctgaggaggaagccacggctaactacgtgccagcagccgcggtaatacgtaggtggcgagcgttgtccggatttactgggcgtaaagggagcgtaggcggacttttaagtgagatgtgaaatacccgggctcaacttgggtgctgcatttcaaactggaagtctagagtgcaggagaggagagtggaattcctagtgtagcggtgaaatgcgtagagattaggaagaacaccagtggcgaaggcgactctctggactgtaactgacgctgaggctcgaaagcgtggggagcaaacaggattagataccctggtagtccacgccgtaaacgatggatactaggtgtgggaggtatcaactccttccgtgccgccgttaacacattaagtatcccgcctggggagtacggtcgcaagattaaaactcaaaggaattgacgggggcccgcacaagcagcggagcatgtggtttaattcgaagcaacgcgaagaaccttacctagacttgacatctcctgcattactcttaatcgaggaagtctcttcggagacaggatgacaggtggtgcatggttgtcgtcagctcgtgtcgtgagatgttgggttaagtcccgcaacgagcgcaacccttattgttagttgctaccatttagttgagcactctagcgagactgcccgggttaaccgggaggaaggtggggatgacgtcaaatcatcatgccccttatgtctagggctacacacgtgctacaatggcaagtacaacgagatgcaataccgcgaggtggagctaaactataaaacttgtctcagttcggattgtaggctgaaactcgcctacatgaagctggagttgctagtaatcgcgaatcagcatgtcgcggtgaatacgttcccgggccttgtacacaccgcccgtcacaccatgagagttggcaatacccaaagttcgtgagctaaccgcaaggaggcagcgacctaaggtagggtcagcgattggggtgaagtcgtaacaaggtagccgtaggagaacctgcggctggatcacctcctt
>U55233_S000437792	Root;Archaea;"Euryarchaeota";Methanobacteria;Methanobacteriales;Methanobacteriaceae;Methanobrevibacter
ctgctattgggattcgattaagccatgcaagtcgaacgagtttaggctcgtggcgtacggctcagtaacacgtggataacctacccttaggactgggataaccctgggaaactggggataatactggataggcaattattcctgtaatggttttttgtttaaatgttttttcgcctaaggatgggtctgcggccgattaggtagttggttaggtaatggcttaccaagcctttgatcggtacgggttgtgagagcaagagcccggagatggaacctgagacaaggttccaggccctacggggtgcagcaggcgcgaaacctccgcaatgtgagaaatcgcgacggggggatcccaagtgccattcttaacgggatggcttttcattagtgtaaagagcttttggaataagagctgggcaagaccggtgccagccgccgcggtaacaccggcagctctagtggtagcagtttttattgggcctaaagcgtccgtagccggtttaataagtctctggtgaaatcctgcagcttaactgtgggaattgctggagatactattagacttgagatcgggagaggttagaggtactcccagggtagaggtgaaattctgtaatcctgggaggaccgcctgttgcgaaggcgtctgactggaacgattctgacggtgagggacgaaagctaggggcgcgaaccggattagatacccgggtagtcctagctgtaaacgatgcggacttggtgttggggtggctttgagctgtcccagtgccgaagggaagctgttaagtccgccgcctgggaagtacggtcgcaagactgaaacttaaaggaattggcgggggagcaccacaacgcgtggagcctgcggtttaattggattcaacgccggacatctcaccagaggcgacagctgtatgatagccaggttgatgactttgcttgactagctgagaggaggtgcatggccgccgtcagctcgtaccgtgaggcgtcctgttaagtcaggcaacgagcgagacccacgctcttagttaccagcggatccttttttggatgccgggcacactaaggggaccgcctatgataaataggaggaaggagtggacgacggtaggtccgtatgccccgaatcctctgggcaacacgcgggctacaatggctgagacaatgggttccgacgccgaaaggcggaggtaatcctctaaacttagtcgtagttcggattgaggactgtaactcgttctcatgaagctggaatgcgtagtaatcgcgtgtcacaatcgcgcggtgaatacgtccctgctccttgcacacaccgcccgtcacgccacccaaaaagg
>U55236_S000437795	Root;Archaea;"Euryarchaeota";Methanobacteria;Methanobacteriales;Methanobacteriaceae;Methanobrevibacter
aagccnnncaagtcgaacgaatttagattcgtggcgtacggctcagtaacacgtggataacctacccttaggaccgggataaccttgggaaactgaggataatactggataggcaatttttcctgtaatggttttttgtttaaatgttttttcgcctaaggatgggtctgcggccgattaggtagttggttaggtaatggcttaccaagccgttgatcrgaacgggttgtgagagcaagagcccggagatggaacctgagacaaggttccaggccctacggggcgcagcaggcgcgaaacctccgcaatgtgagaaatcgcgacggggggatcccaagtgccattcttaacgggatggcttttcattagtgtaaagagcttttggaataagagctgggcaagaccggtgccagccgccgcggtaacaccggcagctctagtggtaacaatttttattgggcctaaagcgtccgtagccggtttaataagtctctggtgaaatcctgtagcttaactgtgggaattgctggagatactattagacttgagaccgggagaggttagaggtactcccagggtagaggtgaaattctgtaatcctgggagnacnncctgttgcgaaggcgtctaactggaacggttctgacggtgagggacgaaagttaggggcgcgaaccggattagatacccgggtagtcctaactgtaaacgatgcggacttggtgttggggtggctttgagctgctccagtgccgaagggaagctgttaagtccgccgcctgggaagtacggtcgcaagactgaaacttaaaggaattggcgggggagcaccacaacgcgtggagcctgcggtttaattggattcaangccggacatctcaccagaggcgacagctgtatgatagccaggytgatgactttgcttgactagctgagaggaggtgcatggccgccgtcagctcgtaccgtgaggcgtcccgttaagtcaggcaacgagcgagacccacgcccttagttaccagcttatcccctcggggatgatgggcacactaaggggaccgcctatgataaataggaggaaggagtggacgacggtaggtccgtatgccccgaatcctctgggnaacacgcgggctacaatggctgagacaatgggttccgacaccgaaaggtggaggtaatcctctaaacttagtcgtagttcggattgaggactgtaactcgttctcatgaagctggaatgcgtagtaatcgngtntcaccattgc
>U55237_S000437796	Root;Archaea;"Euryarchaeota";Methanobacteria;Methanobacteriales;Methanobacteriaceae;Methanobrevibacter
tgctactgctattgggattcgattaagccatncaagttgaacgaatttagattcgtggcgtacggctcagtaacacgtggataacctacccttaggactgggataactctgggaaactggggataataccggataggcaatttttcctgtaatggttttttgtttaaatgttttttttcgcctaaggatgggtctgcggcagattaggtagttggttaggtaatggcttaccaagccgttgatctgtacgggttgtgagagcaagagcccggagatggaacctgagacaaggttccaggccctacggggcgcagcaggcgcgaaacctccgcaatgtgagaaatcgcgacggggggatcccaagtgccattcttaacgggatggcttttcattagtgtaaagagcttttggaataagagctgggcaagaccgttgccaaccgccgcggtaacaccgtcagctctagtggtagcagtttttattgggcctaaagcgtccgtagccggtttattaagtctctggtgaaatcctgtagcttaactgtgggaattgctggagatactagtagacttgagatcgggagaggttagaggtactcccagggtagaggtgaaattctgtaatcctgggaggaccgcctgtggcgaaggcgtctagctggaacgattctgccggtgagggacgaaagctaggggcgcgaaccggattagatacccgggtagtcctagctgtaaacgatgcggacttggtgttgggatggctttgagctgctccagtgccgaagggaagctgttaagtccgccgcctgggaagtacggtcgcaagactgaaacttaaaggaattggcgggggagcaccacaacgcgtggagcctgcggtttaattggattcaacgccggacatctcaccagaggcgacagctgtatgatgaccagtttgatgagcttgtttgactagctgagaggaggtgcatggccgccgtcagctcgtaccgtgaggcgtcctgttaagtcaggcaacgagcgagacccacgcccttagttaccagcggattctagtgaatgccgggcacactagggggaccgcctgtgataaataggaggaaggagtggacgacggtaggtccgtatgccccgaatcctctgggcaacacgcgggctacaatggatgagacaatgggttccgacgccgaaaggtggaggtaatcctctaaacttattcgtagttcggattgaggactgtaactcgttctcatgaagctggaatgcgtagtaatcgcgtgtcataatcgcgcggtgaatacgtccctgctccttggacacaccgcccgtcacg
>U55238_S000437797	Root;Archaea;"Euryarchaeota";Methanobacteria;Methanobacteriales;Methanobacteriaceae;Methanobrevibacter
tgctactgctattgggattcgattaagccatgcaagtcgaacgagtttaggctcgtggcgtacggctcagtaacacgtggataacctacccttaggactgggataaccttgggaaactgaggataatactggataggcaatttttcctgtaatggttttttgtttaaatgttttttcgcctaaggatgggtctgcggccgattaggtagttggttaggtaatggcttaccaagcctttgatcggtacgggttgtgggagcaagagcccggagatggaacctgagacaaggttccaggccctacggggtgcagcaggcgcgaaacctccgcaatgtgagaaatcgcgacggggggatcccaagtgctattcttaacgggatagcttttctttagtgtaaagagcttttggaataagagctgggcaagaccggtgccagccgccgcggtaacaccggcagctctagtggtagcagtttttattgggcctaaagcgtccgtagccggtttaataagtctctggtgaaatcctgtagcttaactatgggaattgctggagatactattggacttgagaccgggagaggttagaggtactcccagggtagaggtgaaattctgtaatcctgggaggaccgcctgttgcgaaggcgtctgactggaacggttctgccggtgagggacgaaagttaggggcgcgaaccggattagatacccgggtagtcctaactgtaaacgatgcggacttggtgttggggtggctttgagctgcttcagtgccgaagggaagctgttaagtccgccgcctgggaagtacggtcgcgagactgatacttaraagaattggcgggggagcaccacaacacgtggagcctgcggtttaattggattcaacgccggacatctcaccagaggcgacagctgtatgatagccaggttgatgactttgcttgactagctgagaggaggtgcatggccgccgtcagctcgtaccgtgaggcgtcctgttaagtcaggcaacgagcgagacccacgcccttagttaccagcttgtcctttttttggatgatagggcacactaaggggaccgcctatgataaataggaggaaggagtggacgacggtaggtccgtatgccccgaatcctctgggcaacacgcgggctacaatggctgggacaatgggttccgacaccgaaaggtggaggtaatcctctaaacttagtcgtagttcggattgaggactgtaactcgttctcatgaagctggaatgcgtagtaatcgcgtatcactattgcgcggtgaatacgtcccttggtccttgcacacacc
>U55240_S000437799	Root;Archaea;"Euryarchaeota";Methanobacteria;Methanobacteriales;Methanobacteriaceae;Methanobrevibacter
agctactgctattgggattcgattaanccatacaagatgaacgaactttttggttcgtggcgtacggctcagtaacacgtggataacctacccttaggactgggataactccgggaaactggggataatactggataggcaatttttcctgtaatggttttttgtttaaatgttttttcgcctaaggatgggtctgcggcagattaggttgttggttgggtaatggcttaccaagcctataatctgtacgggttgtgagagcaagagcccggagatggaacctgagacaaggttccaggccctacggggcgcagcaggcgcgaaacctccgcaatgtgagaaatcgcgacggggggatcccaagtgctattcttaacggggtagcttttcttaagtgtaaagagcttttggaataagagctgggcaagaccggtgccagccgccgcggtaacaccggcagctctagtggtagctgtttttattgggcctgaagcgttcgtagccggtttgataagtctctggtgaaatcttgtagcttaactgtgggaattgctggagatactattaggcttgagatcgggagaggtcagaggtactcctggggtaggggtgaaatcctgtaatcctaggaggaccacctgtggcgaaggcgtctgactagaacgattctgacggtgaggaacgaaagctaggggcgcgaaccggattagatacccgggtagtcctagccgtaaactatgcggacttggtgtgagggtggctttgagccgtcctggtgccgaagggaagctgttaagtccgccgcctgggaagtacggtcgcaagactgaaacttaaaggaattgtcgggggagcaccacaacgcgtggagcctgcggtttaattggattcaacgccggagatctcaccagcggcgacagcagtatgattatcaggctgatgaccttatttgacaagctgagaggaggtgcatggccgccgtcatctcgtgccgtgaggcgtcctgttaagtcaggcaacgagcgagacccacgctcttagttaccagcatgttactttggtaatgatggggacactaaggggaccgccagtgataaattggaggaaggagtggacgacggtaggtccgtatgccccgaatccgctgggctacacgcgggctacaatggcagagacaatgggttccgacgctgaaaagcggtggtaatcttttaaactttgtcgtagttcggattgagggctgtaactcgtcctcatgaagctggaatgcgtagtaatcgcgtgtcataatcgcgcggtgaatacgtccctgctccttggacacaccgaccgtcacgccacccaaaaagggcttggttgaggcttt
>U59278_S000437948	Root;Bacteria;Firmicutes;Clostridia;Clostridiales;Clostridiaceae 1;Clostridium sensu stricto
agagtttgatcatggctcaggacgaacgctggcggcgtgcctaacacatgcaagtcgagcgaggggagtttcttcggaaacaaacctagcggcggacgggtgagtaacacgtgggcaacctgccttgtagaggggaatagcctcccgaaagggagattaataccgcataacattgcagcttcgcatggagcagcaattaaaggagtaatccgctacaagatgggcccgcggcgcattagctagttggtgaggtaacggctcaccaaggcgacgatgcgtagccgacctgagagggtgatcggccacattgggactgagacacggcccagactcctacgggaggcagcagtggggaatattgcacaatgggggaaaccctgatgcagcaacgccgcgtgagtgatgaaggttttcggatcgtaaagctctgtcttcagggacgataatgacggtacctgaggaggaagccacggctaactacgtgccagcagccgcggtaatacgtaggtggcgagcgttgtccggatttactgggcgtaaagggagcgtaggcggacttttaagtgagatgtgaaatacccgggctcaacctgggggctgcatttcaaactggaagtctagagtgcaggagaggagagtggaattcctagtgtagcggtgaaatgcgtagagattaggaagaacaccagtggcgaaggcgactctctggactgtaactgacgctgaggctcgaaagcgtggggagcaaacaggattagataccctggtagtccacgccgtaaacgatggatactaggtgtgggaggtatcaactccttccgtgccgccgttaacacattaagtatcccgcctggggagtacggtcgcaagattaaaactcaaaggaattgacgggggcccgcacaagcagcggagcatgtggtttaattcgaagcaacgcgaagaaccttacctagacttgacatctcctgcattactcttaatcgaggaagtcccttcggggacaggatgacaggtggtgcatggttgtcgtcagctcgtgtcgtgagatgttgggttaagtcccgcaacgagcgcaacccttattgttagttgctaccatttagttgagcactctagcgagactgcccgggttaaccgggaggaaggtggggatgacgtcaaatcatcatgccccttatgtctagggctacacacgtgctacaatggcaagtacaacgagatgcaataccgygaggtggagctaaactataaaacttgtctcagttcggattgtaggctgaaactcgcctacatgaagctggagttgctagtaatcgcgaatcagcatgtcgcggtgaatacgttcccgggccttgtacacaccgcccgtcacaccatgagagttggcaatacccaaagttcgtgagctaaccgcaaggaggcagcgacctaaggtagggtcagcgattggggtgaagtcgtaacaaggtagccgtaggagaacctgcggctggatcacctcctt
>U60012_S000437977	Root;Bacteria;"Verrucomicrobia";Verrucomicrobiae;Verrucomicrobiales;Verrucomicrobiaceae;Prosthecobacter
gaacgaacgctggcggcgtggataagacatgcaagtcgaacgggatattacgagtagcaatatgagtgatgttcagtggcgaacgggtgcgtaacacgtggatacattccgggaagcgggggatagcccagggaaacttggattaataccgcatgtggtcgaaagactaaagacggggaccgcaaggcctgtcacttcccgattggtccgcggcctatcagctagttggcggggtaaaagcccaccaaggctacgacgggtagctggtcttagaggacgaccagccacactggaactgagacacggtccagacacctacgggtggcagcagtcgagaatctttcacaatgggggcaaccctgatggagcgacgccgcgtggaggataaggtcttcggattgtaaactcctgtcatgcgcgaacaaggttgcatggktaataactgtgcaawttaatggtagcgcaagaggaagagacggctaactctgtgccagcagccgcggtaatacagaggtctcaagcgttgttcggaatcactgggcgtaaagggtgcgtaggtggcatggtaagtcagatgtgwaagcccagggctcaaccttggaattgcatccgatactgctgtgctagagtactggaggggtgactagaattctcggtgtagcagtgaaatgcgtagatatcgagaggaataccaaaggcgtaggcaggtcactggacagttactgacactgaggcacgaaggccaggggagcaaacgggattagataccccggtagtcctggcagtaaacggtgcatacttggtgtgggaagattcgacccttcctgtgccggagctaacgcgttaagtatgccgcctgggaagtacggtcgcaagattaaaactcaaagaaattgacggggacccgcacaagcggtggagtatgtggcttaattcgatgcaacgcgaagaaccttacctggtcttgacatgcactgtgtctccaatgaaagttggatagagtagcaatactcgctttgcacaggtgctgcatggctgtcgtcagctcgtgtcgtgagatgttgggttaagtcccgcaacgagcgcaaccctgtgatttgttgccacccggtttaccggagcactcgaatcagactgcctcgatcaacgaggaggaaggtggggatgacgtcaagtccgtatggcccttacgaccagggctgcacacgtactacaatgcccagcacaatgtgaaccgaaaccgcgaggtggaggaaatcagtaaaactgggctcagttcagattgtagtctgcaactcgactacatgaagttggaatcgctagtaatggtacatcagctacggtaccgtgaatacgttcccgggtcttgtacacaccgcccgtcacatcatggaagctggtttcgcccgaagtgcgtgagtcaaccgcaaggagacagcgccctaaggcaagactggtgactgggatg
>U60013_S000004778	Root;Bacteria;"Verrucomicrobia";Verrucomicrobiae;Verrucomicrobiales;Verrucomicrobiaceae;Prosthecobacter
gaacgaacgctggcggcgtggataagacatgcaagtcgaacgggatcattggagtagcaatacaacgatggtctagtggcgaacgggtgcgtaacacgtggatacattccgggaagcgggggatagcccagggaaacttggattaataccgcatgtgatcgagagatcaaagacggggaccgcaaggcctgtcacttcccgattggtccgcggcctatcagctagttggcggggtaaaggcccaccaaggctacgacgggtagctggtcttagaggacgaccasccacactggaactgagactcggtccagacacctacgggtggcagcagtcgagaatctttcacaatgggggcaaccctgatggagcgacgccgcgtggaggataaggtcttcggattgtaaactcctgtcatgtgtgaacaaggttgcagggataatacctttgcaaattgatggtaacacaagaggaagagacggctaactctgtgccagcagccgcggtaatacagaggtctcaagcgttgttcggaatcactgggcgtaaagggtgcgtaggtggcgtggtaagtcagatgtgaaagcccggggctcaacctcggaacagcatccgatactgccgtgctagagtactgaagaggtgactagaattctcggtgtagcagtgaaatgcgtagatatcgagaggaataccaaaggcgaaggcaggtcactgggcagttactgacactgaggcacgaaggccaggggagcammcgggattagataccccggtagtcctggcagtaaacggtgcacgtttggtgtgggtgcaatcgaccgcgtccgcgccggagctaacgcgttaaacgtgccgcctgggaagtacggtcgcaagattaaaactcaaagaaattgacggggacccgcacaagcggtggagtatgtggcttaattcgatgcaacgcgaagaaccttacctggtcttgacatacattgtgtctccggtgaaagccggatagggtagcaatacccgctttgcacaggtgctgcatggctgtcgtcagctcgtgtcgtgagatgttgggttaagtcccgcaacgagcgcaacccctgtgakntgttgccaccggcgtatgccgagcactcgaatcagactgcctcgatcaacgaggaggaaggtggggatgacgtcaagtccgtatggcccttacgaccagggctgcacacgtactacaatgcccagcacaatgtgaaccgataccgcgaggtggaggaaatcagcaaaactgggctcagttcagattggagtctgcaactcgactccatgaagttggaatcgctagtaatggtacatcagctacggtaccgtgaatacgtccccgggtcttgtacacaccgcccgtcacatcatgaaagctggtttcgcccgaagtgcgtgcgccaaccgcaaggaggcagcgccctaaggcaagactggtgactgggatg
>U60014_S000437978	Root;Bacteria;"Verrucomicrobia";Verrucomicrobiae;Verrucomicrobiales;Verrucomicrobiaceae;Prosthecobacter
gaacgaacgctggcggcgtggataagacatgcaagtcgaacgggacattatgagtagcaatacaagtgatgtttagtggcgaacgggtgcgtaacacgtggatacattccggaaagcgggggatagcccagggnaacttggattaataccgcatgtggtcgagagactaaagacggggatcgaaagacctgtcactttccgattggtccgcggcctatcagctagttggcggggtaatggcccaccaaggcgacgacgggtagctggtcttagaggacgaccacccacactggaactgagacncggtccagacacctacgggtggcagcagtcgagaatctttcacaatggggncaaccctgatggagcgacaccacgtggaggataaggtcttcggattgtaaactcctgtcatgcgtgaacaaggttgcttggataatacctgagcaaattgatggtagcgcaagaggaagagacggctaactctgtgccagcagccgcggtaatacagaggtctcaagcgttgttcggaatcactgggcgtaaagggtgcgtaggtggcgtggcaagtcagatgtgaaagcccggggctcaacctcggaactgcatccgatactgccatgctagagtactggaggggtgactagaattctcggtgtagcagtgaaatgcgtagatatcgagaggaataccaaaggcgtaggcaggtcactggacagttactgacactgaggcacgaaggccaggggagcgancgggattagataccccggtagtcctggcagtaaacggtgcatacttggtgtgggaagattcgacccttcctgtgccggagctaacgcgttaagtatgccgcctgggaagtacggtcgcaagattaaaactcaaagaaattgacggggacccgcacaagcggtggagtatgtggcttaattcgatgcaacgcgaagaaccttacctggtcttgaaatacactgtgtctccgatgaaagtcggatagagtaacaatactcgctttgcacaggtcctgcatgnctgtcgtcagctcgtntcgtgagatgttgggttaagtcccccaacgagcncaaccctgtgatntgttgncacccggtttaccggagcactcgaatcagactgcctcgatcaacgaggaggaaggtggggatgacgtcaagtccgtatggcccttacgaccagggctgcacacgtactacaatgcccagcacaatgtgaaccgaaaccgcgaggtggaggaaatcagtaaaactgggctcagttcagattgtagtctgcaactcgactacatgaagttggaatcgctagtaatggtacatcagctacggtaccgtgaatacgttcccgggtcttgtanacaccgcccgtcacatcatggaagctggtttcgcccgaagtgcgtgagtcaaccgcaaggggacagcgccctaaggcaagactggtgactgggatg
>U60015_S000437979	Root;Bacteria;"Verrucomicrobia";Verrucomicrobiae;Verrucomicrobiales;Verrucomicrobiaceae;Prosthecobacter
gaacgaacgctggcggcgtggataagacatgcaagtcgaacgggatatttctggtagtaatactaggaatgttcagtggcgaacgggtgcgtaacacgtggatacattccgggaagcgggggatagcccagggaaacttggattaataccgcatgtggtcgagagactaaagacggggaccgcaaggcctgtcacttcccgattggtccgcggcctatcagctagttggcggggtaaaggcccaccaaggctacgacgggtagctggtcttagaggacgaccasccacactggaactgagactcggtccagacacctacgggtggcagcagtcgagaatctttcacaatgggggcaaccctgatggagcgacnccgcgtggaggataaggtcttcggattgtaaactcctgtcatgcgtgaacaaggctgcgaggataatacctttgcagattgatggtagcgcaagaggaagagacggctaactctgtgccagcagccgcggtaatacagaggtctcaagcgttgttcggaatcactgggcgtaaagggtgcgtaggtggcgtggtaagtcagatgtgaaagcccagggctcaaccctggaattgcatccgatactgctgtgctagagtactggaggggtgactagaattctcggtgtagcagtgaaatgcgtagatatcgagaggaataccaaaggcgtaggcaggtcactggacagttactgacactgaggcacgaaggccaggggagcgmrcgggattagataccccggtagtcctggcagtaaacggtgcatacttggtgtgggaagattcgacccttcctgtgccggagctaacgcgttaagtatgccgcctgggaagtacggtcgcaagattaaaactcamagaaattgacggggacccgcacaagcggtggagtatgtggcttaattcgatgcaacgcgaagaaccttacctggtcttgacatgcactgtgtctccgatgaaagtcggatagagtagcaatactcgctttgcacaggtgctgcatggctgtcgtcagctcgtgtcgtgagatgttgggttaagtcccgcaacgagcgcaacccctgtgatttgttgccacccggtttaccggagcactcgaatcagactgcctcgatcaacgaggaggaaggtggggatgacgtcaagtccgtatggcccttacgaccagggctgcacacgtactacaatgcccagcacaatgtgaaccgaaaccgcgaggtggaggaaatcagtaaaactgggctcagttcagattgtagtctgcaactcgactacatgaagttggaatcgctagtaatggtacatcagctacggtaccgtgaatacgtccccgggtcttgtacacaccgcccgtcacatcatggaagctggtttcgcccgaagtgcgtgagtcaaccgcaaggggacagcgccctaaggcaagactggtgactgggatg
>U62533_S000438018	Root;Archaea;"Euryarchaeota";Methanobacteria;Methanobacteriales;Methanobacteriaceae;Methanobrevibacter
atttatttcgtggcgtacggctcagtaacacgtggataacctacccttaggactaggataaccctgggaaactggggctaatactggataggtgatttttcctgcaatggtatttcatttaaatgttcttatgttcgcctaaggatgggtctgcggccgattaggttgttggtggggtaatggcttaccaagccgattatcggtacgggttgtgagagcaagagcccggagatggaacctgagacaaggttccaggccctacggggcgcagcaggcgcgaaacctccgcaatgtgagcaatcgcgacggggggatcccaagtgccattcttaaaagggatggcttttcataagtgtaaaaagcttttggaataagagctggcaagaccggtgccagccgccgcggtaacaccggcagctctagtggtagccatttttattgggcctaaagcgttcgtagccggtttaataagtctttggtgaaagcctacagcttagctgtgggaattgctggagatactattagacttgaggtcgggagaggttagaggtactcccagggtaggggtgaaatcctgtaatcctgggaggaccacctgtggcgaaggcgtctaactggaacgaacctgacggtgagggacgagagctaggggcgcgagccggattagatacccgggcagtcctagccgtaaacgatgtggacttggtgttgggatggctttgagctgtttcagtgccgaagggaagctgttaagtccaccgcctgggaagtacggtcgcaagactgaaacttaaaggaattggcgggggagcaccacaacgcgtggagcctgcggtttaattggattctacgccggacatctcaccaggggcgacagcagtatgatggccaggttgatggtcttgcttgacaagctgagaggaggtgcatggccgccgtcagctcgtaccgtgaggcgtcctgttaagtcaggcaacgagcgagacccacgcccttagttaccagcggatccttcgggatgccgggcacactaaggggaccgccagtgataaactggaggaaggagtggacgacggtaggtccgtatgccccgaatcccctgggcaacacgcgggctacaatggctaagacaatgagttccgccactggaaagtgaaggtaatctcctaaacttagtcgtagtacggattgagggctgtaactcgccctcatgaagctggaatgcgtagtaatcgcgtgtcataatcgcgcggtgaatacgtccctgctccntgcacacaccgcccgtnacaccacccaaaaagggctgggatgaggctttgatcttaggttaaattcgaatctcggttttttgaggagggtga
>U76534_S000438438	Root;Archaea;"Euryarchaeota";Thermococci;Thermococcales;Thermococcaceae;Thermococcus
attccggttgatcctgccggaggccactgctatgggggtccgactaagccatgcgagtcatggggcgcctcgcgcgcaccggcggacggctcagtaacacgtcggtaacctaccctcgggagggggataaccccgggaaactggggctaatcccccataggtctgaggtactggaaggtcctcaggccgaaagggactctgtccgcccgaggatgggccggcggccgattaggtagttggtggggtaacggcccaccaagcctaagatcggtacgggccatgagagttggagcccggagatggacactgagacaagggtccaggccctacggggcgcagcaggcgcgaaacctccgcaatgcgggaaaccgcgacggggggacccccagtgccgtggcaatgccacggcttttccggagtgtaaggagctccgggaataagggctgggcaaggccggtggcagccgccgcggtaataccggcggcccgagtggtggccactattattgggcctaaagcgtccggagccgggcccgtaagtccctggcgaaatctcacggctcaaccgtggggctcgctggggatactgcgggccttgggaccgggagaggcggagggtacccctggggtaggggtgaaatcctataatcccagggggaccgccagtggcgaaggcgctccgctggaacgggtccgacggtgagggacgaaggccaggggagcaaaccggattagatacccgggtagtcctggctgtaaaggatgcgggctaggtgtcgggtgaggttcgggctcgcccggtgccggagggaagccgttaagcccgccgcctggggagtacggccgcaaggctgaaacttaaaggaattggcgggggagcaccacaaggggtggagcgtgcggtttaattggattcaacgccgggaacctcaccgggggcgacggcaggatgaaggccaggctgaaggtcttgccggacacgccgagaggaggtgcatggccgccgtcagctcggaccgtgaggcgtccacttaagtgtggtaacgagcgagacccgcgcccccagttgccagtcctccccgctggggaggaggcactctggggggaccgccggcgataagccggaggaaggagcgggcgacggtaggtcagtatgccccgaaacccccgggctacacgcgcgctacaatgggcgggacaatgggatccgaccccgaaaggggaagggaatcccctaaacccgcccccagttcggattgcgggctgcaactcgcccgcatgaagctggaatccctagtacccgcgtgtcatcatcgcgcggcgaatacgtccccgctccttgcagagaccgcccgtcaccccacccgagcggggtccgggtgaggcttggtctcccttcggggaggccgggtcgagcccgggctccgtgaggggggagaagtcgtaacaagg
>U82322_S000438508	Root;Archaea;"Euryarchaeota";Methanobacteria;Methanobacteriales;Methanobacteriaceae;Methanobrevibacter
aatttatattcgtggcgtacggctcagtaacacgtggataacctacccttaggaccaggataactctggaaactggagctaatactggataggcgatttttcctgcaattggtatttcgtttaaatgttttttcgcctgaggatgggtctgcgttcgattagattgttggtaaggtaatggcttaccaagtcgattatcggtacgggttgtgagagcaagagcctggagatggaacctgagacaaggttccaggccctacggggcgcagcaggcgcgaaacctccgcaatgtgagaaatcgcgacggggggaccccaagwgccattcttaacgggatggcttttcttaagtgtaaaaagcttttggaataagagctgggcaagaccgggccagccgccgcggtaacaccggcagctctagtggtagccatttttattgggcctaaagcgttcgtagctggtttaataagtctttggtgaaatcctatagcttaactgtgggaattgctggggatactattagacttgaggtcgggagaggttagcggtactctcagggtaggggtgaaatcctgtaatcctgagaggaccacctgtggcgaaggcggctaactggaacgaacctgacggtgagggacgaaagccaggggcgcgaaccggattagatacccgggtagtcctggccgtaaacgatgcggacttggtgttaggatggtcttgagccgttctagtgccgaagggaagctgttaagtccgccgcctgggaagtacggtcgcaagactgaaacttaaaggaattggcgggggagcaccacaacgcgtggagcctgcggtttaattggattcaacgccggacatctcaccaggggcgacagccgtatgatagccaggttgatgatcttgcttgacaagctgagaggaggtgcatggccgccgtcagctcgtaccgtgaggcgtcctgttaagtcaggcaacgagcgagacccacgcccttagttaccaacagatcctttattgnatgctgggcacactaaggggaccgccagtgataaactggaggaaggagtggacgacggtaggtccgtatgccccgaatcccctgggcaacacgcgggctacaatggctaagacaatgggttccgacattgaaaagtggaggtaatcccctaaacttggtcgtagttcggattgagggctgtaactcgccctcatgaagctggaatgcgtagtaatcgcgtgtcataatcgcgcggtgaatacgtccctgctccttgcgcacaccgcccgtcacaccacccaaaaagggcttggatgaggctttaatctttggttaaattcgaatctaggttttttgaggagggtga
>X14835_S000529303	Root;Archaea;"Crenarchaeota";Thermoprotei;Thermoproteales;Thermofilaceae;Thermofilum
gtgcggccagactccggttgatcctgccggacccgaccgctatcggggtggggctaacccatggaagtctaggagccggggctacggccggctccggcggacggctcagtagcacgtggctaacctaccctcgggagggggataaccccgggaaactggggataaacccccataggcgcggacacctggaatgggtccgcgctgaaagggccacggtaccatgcttaccgtggccgcccgaggatggggctgcgccctatcaggtagttggcggggtaacggcccgccaagccgataacgggtgggggccgtgagagcgggagccccgagatgggcactgagacaagggcccaggccctacggggtgcaccaggggcgaaacttccgcaatgcgggaaaccgtgacggagtcaccccgagtgccacccgaagagggtggcttttgcccggtctaaaaagccgggcgaataagcggggggcaagcttggtgtcagccgccgcggtaataccaaccccgcgagtggtcgggacgtttattgggcctaaagcgtccgtagccggcccggtaagtccctccttaaagcccacggctcaaccgtgggagcggagggatactgccgggctagggggcgggagaggccgggggtactcctggggtaggggcgaaatcctataatcccaggaggaccaccagtggcgaaggcgcccggctagcacgcgcccgacggtgagggacgaaagctgggggagcaaaggggattagatacccccgtagtcccagctgtaaacgatgcgggctaggtgttggacgggcttcgagcccgtccagtgccgtagggaagccgttaagcccgccgcctggggagtacggccgcaaggctgaaacttaaaggaattggcgggggagcaccacaaggggtgaagcttgcggtttaattggagtcaacgccggaaaccttaccgggggcgacagcaggatgaaggccaggctgacgaccttgccagacgagctgagaggaggtgcatggccgtcgccggctcgtgccgtgaggtgtcctgttaagtcagggaacgagcgagacccccgcccctagttgctacccagcccttcggggctggggcactctagggggactgccggcgataagccggaggaaggtgggggctacggcaggtcagtatgccccgaaacccccgggctacacgcgagctgcaatggcggggacagcgggttccgaccccgaaagggggaggtaatcccttaaaccccgcctcagtaggaatcgagggctgcaactcgccctcgtgaacgtggaatccctagtaaccgcgtgtcaccaacgcgcggtgaatacgtccctgctccttgcacacaccgcccgtcgctccacccgagggaggcctaggtgaggcctcctgccgacgaggtgggaggtcgaacctgggcctcccaaggggggagaagtcgtaacaaggtggccgtaggggaacctgcggccggatcacctc
>X15364_S000529307	Root;Archaea;"Euryarchaeota";Methanobacteria;Methanobacteriales;Methanobacteriaceae;Methanothermobacter
aagtccgtttgatcctggcggaggctactgctattggggttcgattaagccatgcaagtcgaacgaaccttgtgttcgtggcgaacggctcagtaacacgtggataacctgcccttgggactgggataaccccgggaaactggggataaacctggataggtgatgcggcctggaatggtgcttcaccgaaacaccttcggggtgcccaaggatgggtctgcggccgattaggtagttggtagggtaacggcctaccaagcccatcatcggtacgggttgtgagagcaagagcccggagatggaacctgagacaaggttccaggccctacggggcgcagcaggcgcgaaacctccgcaatgcacgcaagtgcgacgggggaaccccaagtgccactcttaacggggtggcttttcagaagtgtaaaaagcttctggaataagggctgggcaagaccggtgccagccgccgcggtaacaccggcagctcaagtggtagccgcttttattgggcctaaagcgtccgtagccggtctgataagtctctggtgaaatcccgcagcttaactgtgggaattgctggagatactatcatgactcgaggtcgggagaggctggaggtactcccagggtaggggtgaaatcctgtaatcctgggaggaccacctgtggcgaaggcgtccagctggaacgaacctgacggtgagggacgaaagctaggggcgcgaaccggattagatacccgggtagtcctggccgtaaacgatgtggacttggtgttgggatggcttcgagctgccccagtgccgaagggaagctgttaagtccaccgcctgggaagtacggccgcaaggctgaaacttaaaggaattggcgggggagcaccacaacgcgtggagcctgcggtttaattggattcaacgccggacatctcaccaggggcgacagcagtatgatggccaggttgatgaccttgcctgacgagctgagaggaggtgcatggccgccgtcagctcgtaccgtgaggcgtcctgttaagtcaggcaacgagcgagacccacgcccttagttaccagcgggaccctttggggttgccgggcacactaaggggaccgccagtgataaactggaggaaggagtggacgacggtaggtccgtatgccccgaatcccctgggcaacacgcgggctacaatggcctggacaatgggttccgacactgaaaggtggaggtaatcccctaaaccaggtcgtagttcggatcgagggctgtaactcgccctcgtgaagctggaatgcgtagtaatcgcgtgtcattatcgcgcggtgaatacgtccctgctccttgcacacaccgcccgtcacgccacccaaaaagggcttggatgaggccacagtattttgctgtggtcgaatctgggttctttgaggagggcgaagtcgtaacaaggtagccgtaggggaacctgcggctggatcacctcct
>X66002_S000127873	Root;Bacteria;Firmicutes;Clostridia;Clostridiales;Ruminococcaceae;Clostridium IV
nntgaacttagcttagtggcggacgggtgagtaacgcgtgagtawcctgcctttcrgagggggatamcgttcctgaaaacaacgctaataccgcataatatattggtgtcgcatggcaccggtatcaaaggagcaatccgctgcaagatggactcgcgtccgatyagccagtkgatkgggtaaaggcccaccaaagcgacgatcggtagccgggttgagagactgaacggccacattgggactgagacacggcccagactcctacgggaggcagcagtgggggatattgcacaatggaggaaactctgatgcagcaatgccgcgtgagggaagacggtcttcggattgtaaacctctgtccttggtgaagataatgacggtagccaaggaggaagctccggctaactacgtgccagcagccgcggtaatacgtagggagcaagcgttgtccggatttactgggtgtaaagggtgcgtaggcggctctttaagtcgggcgtgaaagctgtgggcttaacccacaaattgcgttcgaaactggagggcttgagtgaagtagaggtaggcggaattcccggtgtagcggtgaaatgcgtagagatcgggaggaacaccagtggcgaaggcggcctactgggctttaactgacgctgaggcacgaaagcatgggtagcaaacaggattagataccctggtagtccatgccgtaaacgatgattactaggtgtggggggtctgaccccttccgtgccggagttaacacaataagtaatccacctggggagtacggccgcaaggttgaaactcaaaggaattgacgggggcccgcacnagcngtggagtatgtggtttaattcgaagnaacgcgaagaaccttaccaggtgttgacatccaactaacgaggcagagatgcattaggtngctncggggaaagttgagacaggtggtccatggttgtcgtcagctcgtgtcgtgagatgttgggttaagtcccgcaacgagcgcaacccttgtgattagttstacgcaagagcactctaatcagactgccgttgacaaaacggaggaaggtggggacgacgtcaaatcatcatgccccttatgacctgggctacacacgtactacaatggtcgccaacngagggaagccaagccgcgaggtggagcnaacccccaaaagcgatctcagttcggattgtaggctgcaacccgcctacatgaagttggaattgctagtaatcgcggatcagcatgccgcggcgaatacgttnnngggncttgtacacaccgcncgtcacaccatgggagccggtaatacccgaagccaatagtctaaccgcaaggaggacgttgtcgaaggtaggattggcgacnggggnnaagtcgtaacaaggtaacc
>X68174_S000009597	Root;Bacteria;Firmicutes;Clostridia;Clostridiales;Clostridiaceae 1;Clostridium sensu stricto
nnnnnnngagagtttgatcctggctcaggacgaacgctggcggcgtgcctaacacatgcaagtcgagcgatgaagtttccttcgggaaacggattagcggcggacgggtgagtaacacgtgggtaacctgcctcatagaggggaatagcctcccgaaagggagattaataccgcataacattgcagtttcgcatgaaacagcaattaaaggagcaatccgctatgagatggacccgcggcgcattagctagttggtaaggtaatggcttaccaaggcgacgatgcgtagccgacctgagagggtgatcggccacattgggactgagacacggcccagactcctacgggaggcagcagtggggaatattgcacaatgggggaaaccctgatgcagcaacgccgcgtgagtgatgacggtcttcggattgtaaagctctgtctttggggacgataatgacggtacccaaggaggaagccacggctaactacgtgccagcagccgcggtaatacgtaggtggcgagcgttgtccggatttactgggcgtaaagggagcgtaggcggatttttaagtgggatgtgaaatacccgggctcaacctgggtgctgcattccaaactgggaatctagagtgcaggaggggagagtggaattcctagtgtagcggtgaaatgcgtagagattaggaagaacaccagtggcgaaggcgactctctggactgtaactgacgctgaggctcgaaagcgtggggagcgaacaggattagataccctggtagtccacgccgtaaacgatgaatactaggtgtaggggtttcaacacctctgtgccgccgctaacgcattaagtattccgcctggggagtacggtcgcaagattaaaactcaaaggaattgacgggggcccgcacaagtagcggagcatgtggtttaattcgaagcaacgcgaagaaccttacctagacttgacatcctctgcattacccttaatcggggaagttccttcgggaacagagtgacaggtggtgcatggttgtcgtcagctcgtgtcgtgagatgttgggttaagtcccgcaacgagcgcaacccctattgttagttgctaccattaagttgagcactctagcgagactgcctgggttaaccaggaggaaggtggggatgacgtcaaatcatcatgccccttatgtctagggctacacacgtgctacaatggcaagtacagagagatgctataccgcgaggtggagctaaacttcaaaacttgtctcagttcggattgtaggctgaaactcgcctacatgaagctggagttgctagtaatcgcgaatcagcatgtcgcggtgaatacgttcccgggccttgtacacaccgcccgtcacaccatgagagttggcaatacccaaagttcgtgagctaacgcgtaagcgaggcagcgacctaaggtagggtcagcgattggggtgaagtcgtaacaaggtagccgtaggagaacctgcggctggatcacctcctt
>X68179_S000014607	Root;Bacteria;Firmicutes;Clostridia;Clostridiales;Clostridiaceae 1;Clostridium sensu stricto
nnnnnnngagagtttgatcctggctcaggacgaacgctggcggcgtgcttaacacatgcaagtcgagcgatgaagctccttcgggagcggattagcggcggacgggtgagtaacacgtgggtaacctgcctcatagaggggaatagcctttcgaaaggaagattaataccgcataagattgtagtgccgcatggcatagcaattaaaggagtaatccgctatgagatggacccgcgtcgcattagctagttggtgaggtaacggctcaccaaggcgacgatgcgtagccgacctgagagggtgatcggccacattgggactgagacacggcccagactcctacgggaggcagcagtggggaatattgcacaatgggggaaaccctgatgcagcaacgccgcgtgagtgatgacggtcttcggattgtaaagctctgtcttcagggacgataatgacggtacctgaggaggaagccacggctaactacgtgccagcagccgcggtaatacgtaggtggcaagcgttgtccggatttactgggcgtaaagggagcgtaggtggatatttaagtgggatgtgaaatactcgggcttaacctgggtgctgcattccaaactggatatctagagtgcaggagaggaaagtagaattcctagtgtagcggtgaaatgcgtagagattaggaagaataccagtggcgaaggcgactttctggactgtaactgacactgaggctcgaaagcgtggggagcaaacaggattagataccctggtagtccacgccgtaaacgatgaatactaggtgtaggggttgtcatgacctctgtgccgccgctaacgcattaagtattccgcctggggagtacggtcgcaagattaaaactcaaaggaattgacgggggcccgcacaagcagcggagcatgtggtttaattcgaagcaacgcgaagaaccttacctagacttgacatctcctgaattacccttaatcggggaagcccttcggggcaggaagacaggtggtgcatggttgtcgtcagctcgtgtcgtgagatgttgggttaagtcccgcaacgagcgcaacccttattgttagttgctaccatttagttgagcactctagcgagactgcccgggttaaccgggaggaaggtggggatgacgtcaaatcatcatgccccttatgtctagggctacacacgtgctacaatggctggtacagagagatgctaaaccgcgaggtggagccaaactttaaaaccagtctcagttcggattgtaggctgaaactcgcctacatgaagctggagttgctagtaatcgcgaatcagaatgtcgcggtgaatacgttcccgggccttgtacacaccgcccgtcacaccatgagagttggcaatacccaaagttcgtgagctaacgcgtaagaggcagcgacctaaggtagggtcagcgattggggtgaagtcgtaacaaggtagccgtaggagaacctgcggctggatcacctcctt
>X68183_S000001564	Root;Bacteria;Firmicutes;Clostridia;Clostridiales;Clostridiaceae 1;Clostridium sensu stricto
nnnnnnngagagtttgatcctggctcaggacgaaccgctggcggcgtgcttaacacatgcaagtcgagcgatgaagctccttcgggagtggattagcggcggacgggtgagtaacacgtgggcaacctgccttatagagaggaatagccatccgaaaggatgattaatacctcataatattgtanttcgcatggagcaacaatcaaaggagcaatcactataagatgggcccgcggcgcattagctagttggtgaggtaacggctcancnaggcgacgatgcgtagccgacctgagagggtgatcggccacattgggactgagacacggcccagactcctacgggaggcagcagtggggaatattgcacaatgggggaaaccctgatgcagcaacgccgcgtgagtgatgacggccttcgggttgtaaagctctgtcttcagggacgataatgacggtacctgaggaggaagccacggctaactacgtgccagcagccgcggtaatacgtaggtggcaagcgttgtccggatttactgggcgtaaagggagcgtaggcgacttttaagtgggatgtgaaatacccgggcttaacctgggtgctgcattccaaactgggagtctagagtgcaggaggggaaagtggaattcctagtgtagcggtgaaatgcgtagagattaggaagaacaccagtggcgaaggcgactttctggactgtaactgacgctgaggctcgaaagcgtggggagcgaacaggattagataccctggtagtccacgccgtaaacgatgaatactaggtgtaggggttgtcatgacctctgtgccgccgctaacgcattaagtattccgcctggggagtacggtcgcaagattaaaactcaaaggaattgacgggggcccgcacaagcagcgganatgtggtttaattcgaagcaacgcgaagaaccttaccatgacttgacatctcctgaattacccttaatcggggaagtcccttcggggacaggaagacaggtggtgcatggttgtcgtcagctcgtgtcgtgagatgttgggttaagtcccgcaacgagcgcaacccttattgttagttgctaccattaagttgagcactctagcgagactgcccgggttaaccgggaggaaggtggggatgacgtcaaatcatcatgccccttatgtctagggctacacacgtgctacaatggccggtacaaagagatgctaaaccgtgaggtggagctaaactataaaaccggtctcagttcggattgtaggctgaaactcgcctacatgaagctggagttgctagtaatcgcgaatcagcatgtcgcggtgaatacgttcccgggccttgtacacaccgcccgtcncaccatgagagttggcaatacccaaagttggtgatctaacctcgcatgaggagg
>X68189_S000260539	Root;Bacteria;Firmicutes;Clostridia;Clostridiales;Clostridiaceae 1;Clostridium sensu stricto
nnnnnnngagagtttgatcctggctcaggacgaacgctggcggcgtgcttaacacatgcaagtcgagcgatgaagcttccttcgggaagtggattagcggcggacgggtgagtaacacgtgggtaacctgcctcaaagtgggggatagccttccgaaaggaagattaataccgcataacataagagaatcgcatgattttcttatcaaagatttattgctttgagatggacccgcggcgcattagctagttggtaaggtaacggcttaccaaggcaacgatgcgtagccgacctgagagggtgatcggccacattggaactgagacacggtccagactcctacgggaggcagcagtggggaatattgcgcaatgggggaaaccctgacgcagcaacgccgcgtgggtgatgaaggtcttcggattgtaaagccctgttttctgggacgataatgacggtaccagaggaggaagccacggctaactacgtgccagcagccgcggtaatacgtaggtggcgagcgttgtccggatttactgggcgtaaagggtgcgtaggcggatgtttaagtgggatgtgaaatccccgggcttaacctgggggctgcattccaaactggatatctagagtgcaggagaggaaagcggaattcctagtgtagcggtgaaatgcgtagagattaggaagaacaccagtggcgaaggcggctttctggactgtaactgacgctgaggcacgaaagcgtgggtagcaaacaggattagataccctggtagtccacgccgtaaacgatggatactaggtgtagggggtatcaactccccctgtgccgcagttaacacaataagtatcccgcctggggagtacggtcgcaagattaaaactcaaaggaattgacgggggcccgcacaagcagcggagcatgtggtttaattcgaagcaacgcgaagaaccttacctggacttgacatcccttgcatagcctagagataggtgaagcccttcggggcaaggagacaggtggtgcatggttgtcgtcagctcgtgtcgtgagatgttaggttaagtcctgcaacgagcgcaacccttgttattagttgctaccattaagttgagcactctaatgagactgcctgggtaaccaggaggaaggtggggatgacgtcaaatcatcatgccccttatgtccagggctacacacgtgctacaatggtaggtacaataagacgcaagaccgtgaggtggagcaaaacttataaaacctatctcagttcggattgtaggctgcaactcgcctacatgaagctggagttgctagtaatcgcgaatcagaatgtcgcggtgaatacgttcccgggccttgtacacaccgcccgtcacaccatgagagctggtaacacccgaagtccgtgaggtaaccgtaaggagccagcggccgaaggtgggattagtgattggggtgaagtcgtaacaaggtagccgtaggagaacctgcggctggatcacctcc
>X68316_S000260680	Root;Bacteria;Firmicutes;Clostridia;Clostridiales;Clostridiaceae 1;Clostridium sensu stricto
nnnnnnnagagtttgatcctggctcaggacgaacgctggcggcgtgcctaacacatgcaagtcgagcgatgaagcttccttcgggaagtggattagcggcggacgggtgagtaacacgtgggtaacctgcctctaagaggggaatagcctcccgaaagggagattaataccgcataaagtatgaaggtcgcatgacttttataccaaaggagtaatccgctatgagatggacccgcggcgcattagctagttggtgaggtaagggctcaccaaggcaacgatgcgtagccgacctgagagggtgatcggccacattggaactgagacacggtccagactcctacgggaggcagcagtggggaatattgcgcaatgggggaaaccctgacgcagcaacgccgcgtgaatgaagaaggccttagggttgtaaagttctgtcatatgggaagataatgacggtaccatatgaggaagccacggctaactacgtgccagcagccgcggtaatacgtaggtggcaagcgttgtccggatttactgggcgtaaaggatgcgtaggcggacatttaagtcagatgtgaaatacccgggctcaacttgggtgctgcatttgaaactgggtgtctagagtgcaggagaggaaagcggaattcctagtgtagcggtgaaatgcgtagagattaggaagaacaccagtggcgaaggcggctttctggactgtaactgacgctgaggcatgaaagcgtggggagcaaacaggattagataccctggtagtccacgccgtaaacgatgaatactaggtgtaggaggtatcgaccccttctgtgccgcagttaacacaataagtattccgcctggggagtacgatcgcaagattaaaactcaaaggaattgacgggggcccgcacaagcagcggagcatgtggtttaattcgaagcaacgcgaagaaccttacctagacttgacatcccctgaattacctgtaatgagggaagcccttcggggcagggagacaggtggtgcatggttgtcgtcagctcgtgtcgtgagatgttgggttaagtcccgcaacgagcgcaacccttatcattagttgctaccattaagttgagcactctagtgagactgcccgggttaaccgggaggaaggtggggatgacgtcaaatcatcatgccccttatgtctagggctacacacgtgctacaatggttggtacaacaagatgcaagaccgcgaggtggagctaaacttaaaaaaccaacccagttcggattgtaggctgaaactcgcctacatgaagccggagttgctagtaatcgcgaatcagcatgtcgcggtgaatacgttcccgggccttgtacacaccgcccgtcacaccatgagagctggtaacacccgaagtccgtgaggtaaccgtaaggagccagcgccgaaggtgggattagtgattggggtgaagtcgtaacaaggtagccgtaggagaacctgcggttggatcacctcctt
>X71846_S000014604	Root;Bacteria;Firmicutes;Clostridia;Clostridiales;Ruminococcaceae;Clostridium III
tgatcctggctcaggacgaacnctggcggcgtgcttaacacatgcaagtcgagcggaaatacattgaagattnatcggatatgtattttagcggcggacgggtgagtaacgcgtgggcaatctgcctcacacaggggaataacactgggaaactagtgctaataccgcatnatatagtgaagtggcatcactttactatcaaaggagcaatccggtgtgagatgagcccgcgtccgattagctagttggtggggtaacggcccaccaaggcgacgatcggtagccgaactgagaggttgatcggccacattgggactgagacacggcccagactcctacgggaggcagcagtggggaatattgcgcaatgggggaaaccctgacgcagcaacnccgcgtgaaggatgaaggttttcggattgtaaacttctttgattggggacgataatgacggtacccaaaaaacaagccacggctaactacgtgccagcagccgcggtaatacgtaggtggcaagcgttgtccggaattactgggtgtaaagggcgtgtaggcggggatgcaagtcagatgtgaaattccgaagctcaacttcggcgctgcatctgaaactgtatctcttgagtgctggagaggaaagcggaattcctagtgtagcggtgaaatgcgtagatattaggaggaacaccagtggcgaaggcggctttctggacagtaactgacgctgaggcgcgaaagcgtggggagcgaacaggattagataccctggtagtccacgccgtaaacgatggatactaggtgtaggaggtatcgaccccttctgtgccggagttaacacaataagtatcccacctggggagtacggccgcaaggttgaaactcaaaggaattgacgggggcccgcacaagcagtggagtatgtggtttaattcgaagcaacgcgaagaaccttaccagggcttgacataccantgacgtacttagagataggtattcccttcgggacaatggatacaggtggtgcatggttgtcgtcagctcgtgtcgtgagatgttgggttaagtcccgcaacgagcgcaacccctgttgttagttgccatcattaagttgggcactctagcgagactgccggtgacaaatcggaggaaggtggggacgacgtcaaatcatcatgccccttatgtcctgggctacacacgtactacaatggctattacagagggaagcgaagccgcgaggtggagcaaatctccaaaaatagtcccagttcagattgcaggctgaaactcgcctgcatgaagtcggaattgctagtaatggcaggtcagcatactgccgtgaatacgttcccgggccttgtacacaccgcccgtcacaccatgagagtctgcaacacccgaagtcagtagtctaactgtaaagaggacgctgccgaaggtggggccgatgattggggtgaagtcgtaacaaggtagccgtatcggaaggtgcggctggatcacctcct
>X71847_S000007743	Root;Bacteria;Firmicutes;Clostridia;Clostridiales;Ruminococcaceae;Clostridium III
tgatcctgngacaggncgagcgctgncggcgtgcctaacacatgcgagtcgagcggagttacctttagcnctgagtattcttgganatgatgctgncccgacagcgtcatccnnnaacaaccttaatgaaatatttagttggagttttgcatcacgcgttttatcaaagtgtcaacacataatagtagaagagaatgttcagtgctgaaggtaacttagcggcggacgggtgagtaacgcgtgggcaacctgcctgttacagggggataacacagggaaacttgtgctaataccgcataacacaacgaagaagcatttcnttgttgtcaaaggagcaatccggtgacagatgggcccgcgtccaattagctagttggtgatgtaacggatcaccaaggcgacgattggtagccgaactgagaggttgatcggccacattgggnctgagacacggcccagactcctacgggaggcagcagtggggaatattgcacaatgggggaaaccctgatgcagcaacgccgcgtgaaggatgaaggttttcggattgtaaacttctttagtcagggacgaagaaaatgacggtacctgaagaataagccacggctaactacgtgccagcagccgcggtaatacgtaggtggcaagcgttgtccggaattactgggtgtaaagggcgtgtaggcgggaatgtaagtcagatgtgaaatcccagggcttaaccctggagctgcatctgaaactatgtttcttgagtgccggagaggaaagcggaattcctagtgtagcggtgaaatgcgtagatattaggaggaacaccagtggcgaaggcggctttctggacggtaactgacgctgaggcgcgaaagcgtggggagcaaacaggattagataccctggtagtccacgctgtaaacgatggatactaggtgtaggaggtatcgaccccttctgtgccggagttaacacaataagtatcccacctggggagtacggccgcaaggttgaaactcaaaggaattgacgggggcccgcacaagcagtggagtatgtggtttaattcgaagcaacgcgaagaaccttaccaaggcttgacatatagcggaatncggcagagatgtcgtagtccttcgggactgctatacacaggtggtgcatggttgtcgtcagctcgtgtcgtgagatgttgggttaagtcccgcaacgagcgcaacccctgttgctagttgataacattaagatgatcactctagcgagactgccggtgacaaatcggaggaaggtggggacgacgtcaaatcatcatgccccttatgtcttgggctacacacgtactacaatggctataacagagggaagctaagctgcaaagtggagcaaatccccaaaaatagtcccagttcagatggtgggctgcaacccgcccacatgaagtcggaattgctagtaatggtaggtcagtatactgtcgtgaatacgttcccgggccttgtacacaccgcccgtcacaccatgagagtctgcaacacccgaagtcgatagtctaaccgcaaggaggacgtcgccgaaggtggggccgatgattggtgtgaagtcgtaacaaggtagccgtatcggaaggtgcggctggatcacctccttt
>X71848_S000007744	Root;Bacteria;Firmicutes;Clostridia;Clostridiales;Lachnospiraceae;Clostridium XlVa
agtttgatcctggctcaggatgaacnctggcggcgtgcttaacacatgcaagtcgagcgaagcgatttcanggaagttttcggacggaattgaaattgactgagcggcggacgggtgagtaacgcgtgggtaacctgcctcatacagggggataacagttggaaacgactgctaataccgcataagcacacagtgccgcatggtacggtgtgaaaaactccggtggtatgagatggacccgcgtctgattaggtagttggtgaggtaacggcccaccaagccgacgatcagtagccgacctgagagggtgaccggccacattgggactgagacacggcccaaactcctacgggaggcagcagtggggaatattggacaatgggggaaaccctgatccagcgacgccgcgtgagtgaagaagtatttcggtatgtaaagctctatcagcagggaagaaaatgacggtacctgactaagaagccccggctaactacgtgccagcagccgcggtaatacgtagggggcaagcgttatccggatttactgggtgtaaagggagcgtagacggcactgcaagtctggagtgaaagcccggggctcaaccccgggactgctttggaaactgtggtgctagagtgcaggagaggtaagtggaattcctagtgtagcggtgaaatgcgtagatattaggaggaacaccagtggcgaaggcggcttactggactgtaactgacgttgaggctcgaaagcgtggggagcaaacaggattagataccctggtagtccacgccgtaaacgatgaatactaggtgttggggagcaaagctcttcggtgccgccgctaacgcaataagtattccacctggggagtacgttcgcaagaatgaaactcaaaggaattgacggggacccgcacaagcggtggagcatgtggtttaattcgaagcaacgcgaagaaccttaccaagtcttgacatcggaatgaccgggatgtaacgatcccttcccttcggggcattccagacaggtggtgcatggttgtcgtcagctcgtgtcgtgagatgttgggttaagtcccgcaacgagcgcaacccttatccttagtagccagcaggtcaagctgggcactctggggagactnccagggataacctggaggaaggtggggatgacgtcaaatcatcatgccccttatgatttgggctacacacgtgctacaatggcgtaaacaaagggaggcaaaggagcgatctggagcaaaccccaaaaataacgtctcagttcggattgtagtctgcaactcgactacatgaagctggaatcgctagtaatcgcggatcagaatgccgcggtgaatacgttcccgggtcttgtacacaccgcccgtcacaccatgggagttggtaacgcccgaagtcagtgacccacccgtaaggagggagctgccgaaggcgggactgataactggggtgaagtcgtaacaaggtagccgtatcggaaggtgcggctggatcacctcctt
>X71849_S000005084	Root;Bacteria;Firmicutes;Clostridia;Clostridiales;Clostridiaceae 1;Clostridium sensu stricto
tttgatcctggctcaggacgaacgctggcggcgtgcttaacacatgcaagtcgagcgatgaagcccttcggggtggattagcggcggacgggtgagtaacacgtgggcaacctgccttatagagggggatagccttccgaaaggaagattaataccgcataagatgcaattctcgcatgagagatgtatcaaaggagcaatccgctataagatgggcccgcggcgcattagctagttggtgaggtaacggctcaccaaggcgacgatgcgtagccgacctgagagggtgatcggccacattggaactgagacacggtccagactcctacgggaggcagcagtggggaatattgcacaatgggggaaaccctgatgcagcaacgccgcgtgagtgatgaaggccttcgggttgtaaagctctttgattagggacgataatgacggtacctaaagaacaagccacggctaactacgtgccagcagccgcggtaatacgtaggtggcaagcgttgtccggatttactgggcgtaaaggatgtgtaggcggatttttaagtgagatgtgaaatacccgagctcaacttgggtgctgcatttcaaactggaagtctagagtgcaggagaggaaagtggaattcctagtgtagcggtgaaatgcgtagagattaggaagaacatcagtggcgaaggcgactttgtggactgtaactgacgctgaggcatgaaagcgtggggagcaaacaggattagataccctggtagtccacgccgtaaacgatgaatactaggtgtaggggttgtcatgacctctgtgccgccgctaacgcattaagtattccgcctggggagtacggtcgcaagattaaaactcaaaggaattgacgggggcccgcacaagcagcggagcatgtggtttaattcgaagcaacgcgaagaaccttacctagacttgacatctcctgaattacccgtaactggggaagttacctctttgaggtgacaggaagacaggtggtgcatggttgtcgtcagctcgtgtcgtgagatgttgggttaagtcccgcaacgagcgcaacccttattgttagttgctaccatttagttgagcactctagcaagactgcctgggttaaccaggaggaaggtggggatgacgtcaaatcatcatgccccttatgtctagggctacacacgtgctacaatggcgagtacaacgagacgcaagaccgtgaggtggagcaaatctataaaactcgtcccagttcggattgtaggctgaaactcgcctacatgaagttggagttgctagtaatcgcgaatcagcatgtcgcggtgaatacgttcccgggccttgtacacaccgcccgtcacaccatgagagtcggcaacacccgaagtccgtgaggtaaccgtaaggagccagcggccgaaggtggggtcgatgattggggtgaagtcgtaacaaggtagccgtaggagaacctgcggctggatcacctcctttct
>X71850_S000009214	Root;Bacteria;Firmicutes;Clostridia;Clostridiales;Clostridiaceae 1;Clostridium sensu stricto
agtttgatcctggctcaggncgaacgctggcggcgtgcttaacacatgcaagtcgagcgatgaagctccttcgggagtggattancggcggacgggtgagtaacacgtgggcaacctgccttgtagagagggatanccattcgaaaggatgattaatacctcataatattgtagtttcgcatgaaacaacaaccaaaggagcaatccactacaagatgggcccgcggcgcattagctagttggtgaggtaacggctcaccaaggcgacgatgcgtagccgacctgagagggtgatcggccacattgggactgagacacggcccagactcctacgggaggcagcagtggggaatattgcacaatgggggaaaccctgatgcagcaacgccgcgtgagtgatgacggtcttcggattgtaaagctctgtcttcagggacgataatgacggtacctgaggaggaagccacggctaactacgtgccagcagccgcggtaatacgtaggtggcaagcgttgtccggatttactgggcgtaaagggagcgtaggcggatttttaagtgggatgtgaaatacccgggcttaacctgggtgctgcattccaaactggaagtctagagtacaggaggggaaagcggaattcctagtgtagcggtgaaatgcgtagagattaggaagaacaccggtggcgaaggcggctttctggactgtaactgacgctgaggctcgaaagcgtggggagcgaacaggattagataccctggtagtccacgccgtaaacgatgaatactaggtgtaggggttgtcatgacctctgtgccgccgctaacgcattaagtattccgcctggggagtacggtcgcaagattaaaactcaaaggaattgacgggggcccgcacaagcagcggagcatgtggtttaattcgaagcaacgcgaagaaccttacctagacttgacatctcctgcattactcttaatcgaggaagtcccttcggggacaggaagacaggtggtgcatggttgtcgtcagctcgtgtcgtgagatgttgggttaagtcccgcaacgagcgcaacccttattgttagttgctaccatttagttgagcactctagcgagactgcccgggttaaccgggaggaaggtggggatgacgtcaaatcatcatgccccttatgtctagggctacacacgtgctacaatggcaggtacagagagatgctaaaccgcgaggtggagctaaacttcaaaaccagtctcagttcggattgtaggctgaaactcgcctacatgaagctggagttgctagtaatcgcgaatcagcatgtcgcggtgaatacgttcccgggccttgtacacaccgcccgtcacaccatgagagttggcaatacccaaagttggtgatctaacccgtaagggaggagccacctaaggtagggtcagcgattggggtgaagtcgtaacaaggtagccgtaggagaacctgcggctggatcacctcgtgaagtcgtaacaaggtagccgtaggagaacctgcggctggatcacctc
>X71851_S000015700	Root;Bacteria;Firmicutes;Clostridia;Clostridiales;Lachnospiraceae;Clostridium XlVb
tcctggctcaggatgaacgctggcggcgtgcttaacacatccaagtcgancgaactgagaggagcttnctccnngancttagtggcggacgggtgagtaacgcgtgggtaacctgccccatacagggggataacgtttggaaacgaacgctaataccgcataacctatcggtattcgcttgattatnatagtaaagatttatcgccataggatggacccgcgttggattagctagttggtgagataacagcccaccaaggcgacgatccatagccggcctgagagggtgaacggccacattgggactgagacacggcccaaactcctacgggaggcagcagtggggaatattgcacaatgggcgcaagcctgatgcagcgacgccgcgtgaaggaagaaggtcttcggattgtaaacttctatcagcagggaagaaaaaaatgacggtacctgactaagaagctccggctaactacgtgccagcagccgcggtaatacgtagggagcgagcgttatccggatttactgggtgtaaagggagcgtaggcggttagttaagtcagaagtgaaatttaggggctcaacctctaagctgcttctgaaactgatgaactagagtgtgggagaggaaagtggaattccgagtgtagcggtgaaatgcgtagagattcggaggaacaccagtagcgaaggcggctttctggaccataactgacgctgaggcacgaaagcgtggggagcaaacaggattagataccctggtagtccacgctgtaaacgatgaatgctaggtgtcggggcttacgggtctcggtgccgaagttaacacattaagcattccacctgggaagtacgatcgcaagattgaaactcaaaggaattgacggggacccgcacaagcggtggagcatgtggtttaattcgaagcaacgcgaagaaccttacctaaacttgacatcccgatgaccggnctgtaatcgctccttccctagcttgctaggacatnggtgacaggtggtgcatggttgtcgtcagctcgtgtcgtgagatgttgggttaagtcccgcaacgagcgcaacccctatgtttagtagccagcattaagttgggcactctagagagactgccagggataacttggaggaaggtggggatgacgtcaaatcatcatgccccttatgtttagggctacacacgtgctacaatggctgctacaaagggaagcgatctcgcgagagtcagcaaacctcaaaaaagcagtcccagttcggattgtagtctgcaactcgactacatgaagttggaatcgctagtaatcgcgaatcagaatgtcgcggtgaatacgttcccgggtcttgtacacaccgcccgtcacaccatgggagttgggnnngcccaacgccggtgacccaacccttcggggagggagccgtgtaaggcaaaaccaataactggggtgaagtcgtaacaaggtagccgtatcggaaggtgcggctggatcacctcct
>X71852_S000006587	Root;Bacteria;Firmicutes;Clostridia;Clostridiales;Ruminococcaceae;Clostridium III
tttgatcctggctcaggacgaacgctggcggcgtgcctaacacatgcaagncgagcggagtagagtgtnagctttcttgtgagtaacttagcggcggacgggtgagtaacgcgtgggcaacctgcctgttacagggggataacacagggaaacttgtgctaataccgcataacacnncgagaaagcagttttcttgttgtcaaaggagcaatccggtaanagatgggcccgcgtccaattagctagttggtgatgtaacggaccaccaaggcgacgattggtagccgaactgagaggttgatcggccacattgggactgagacacggcccagactcctacgggaggcagcagtggggaatattgcacaatgggggaaaccctgatgcagcaacgccgcgtgaaggatgaaggttttcggattgtaaacttctttagtcagggacgaataaatgacggtacctgaagaataagccacggctaactacgtgccagcagccgcggtaatacgtaggtggcaagcgttgtccggaattactgggtgtaaagggcgtgtaggcgggaatgtaagtcagatgtgaaatcccagagcttaactctggagctgcatctgaaactatgtttcttgagtgccggagaggaaagcggaattcctagtgtagcggtgaaatgcgtagatattaggaggaacaccagtggcgaaggcggctttctggacggtaactgacgctgaggcgcgaaagcgtggggagcaaacaggattagataccctggtagtccacgctgtaaacgatggatactaggtgtaggaggtatcgaccccttctgtgccggagttaacacaataagtatcccacctggggagtacggccgcaaggttgaaactcaaaggaattgacgggggcccgcacaagcagtggagtatgtggtttaattcgaagcaacgcgaagaaccttaccaaggcttgacataatagtgaatacggtagagatatcgtagtccttcgggacactattacaggtggtgcatggttgtcgtcagctcgtgtcgtgagatgttgggttaagtcccgcaacgagcgcaacccctgttgctagttgataacattaagatgatcactctagcgagactgccggtgataaatcggaggaaggtggggacgacgtgaaatcatcatgccccttatgtcttgggctacacacgtactacaatggctataacagagggaagctaagctgcaaagtggagcaaatccccaaaaatagtcccagttcagattgtgggctgcaacccgcccacatgaagtcggaattgctagtaatggcaggtcagcatactgccgtgaatacgttcccgggccttgtacacaccgcccgtcacaccatgagagtctgcaacacccgaagtcgatagtctaaccgcaaggaggacgtcgccgaaggtggggccgatgattggggtgaagtcgtaacaaggtagccgtatcggaaggtgcggctggatcacctcctttct
>X71853_S000015326	Root;Bacteria;Firmicutes;Clostridia;Clostridiales;Lachnospiraceae;Clostridium XlVa
cctggctcaggatgaacgctggcggcgtgcttaacacatgcaagtcgagcgaagcaccaaaagcggaagccttcgggtggaagcatttgtgactgagtggcggacgggtgagtaacgcgtgggtaacctgcctcatacagagggataacagctggaaacggctgctaatacctgataataatgtttttccgcatgggaggacattcaaagagttatcggtatgagatggacccgcgtctgattagctagttggtgaggtaacggctcaccaaggcgacgatcagtagccgacttgagagagtgatcggccacattgggactgagacacggcccaaactcctacgggaggcagcagtggggaatattgcacaatgggggaaaccctgatgcagcgacgccgcgtgagtgaagaagtatttcggtatgtaaagctctatcagcagggaagaaaatgacggtacctgactaagaagccccggctaactacgtgccagcagccgcggtaatacgtagggggcaagcgttatccggatttactgggtgtaaagggagcgtaggtggcgtggtaagtcagatgtgaaagcccggggctcaaccccgggactgcatttgaaactatcatgctagagtgcaggagaggtaagtggaattcctagtgtagcggtgaaatgcgtagatattaggaggaacaccagtggcgaaggcggcttactggactgtaactgacactgaggctcgaaagcgtggggagcaaacaggattagataccctggtagtccacgccgtaaacgatgaatactaggtgttggggtcaaaagaccttcggtgccgcagctaacgcaataagtattccacctggggagtacgttcgcaagaatgaaactcaaaggaattgacggggacccgcacaagcggtggagcatgtggtttaattcgaagcaacgcgaagaaccttaccaagtcttgacatccttctgaccgtcccgtaacggggacttctcttcggagcaggagagacaggtggtgcatggttgtcgtcagctcgtgtcgtgagatgttgggttaagtcccgcaacgagcgcaacccctatgtttagtagccagcatttcggatgggcactctagagagactgccagggataacctggaggaaggtggggatgacgtcaaatcatcatgccccttatgatttgggctacacacgtgctacaatggtgncnacaaagtgaagcagcctcgtgagagtgagcaaatcacaaaaaagcatctcagttcggattgtagtctgcaactcgactacatgaagctggaatcgctagtaatcgcgaatcagaatgtcgcggtgaatacgttcccgggtcttgtacacaccgcccgtcacaccatgggagttggaaatgcccgaagtcagtgacccacccgtaaggagggagntgccgaaggtggagccnatgactggggtgaagtcgtaacaaggtagccgtatcggaaggtgcggntggatcacctcct
>X71856_S000014948	Root;Bacteria;Firmicutes;Clostridia;Clostridiales;Ruminococcaceae;Clostridium III
tttgatcctggctcaggacgaacgctggcggcgtgcctaacacatgcaagtcgagcggagatgatctgaagtttactntgggtcgtcttagcggcggacgggtgagtaacgcgtgggcaacctgcctttcacagggggataacacagggaaacttgtgctaataccgcataacacagcgaggtagcattaccttgttgtcaaaggagcaatccggtgatagatgggcccgcgtccaattagctagttggtgatgtaacggaccaccaagtcgacgattggtagccgaactgagaggttgatcggccacattgggactgagacacggcccagactcctacgggaggcagcagtggggaatattgcacaatgggggaaaccctgatgcagcaacgccgcgtgaaggatgaaggttttcggattgtaaacttctttagtcagggacgaaacaaatgacggtacctgaagaataagccacggctaactacgtgccagcagccgcggtaatacgtaggtggcgagcgttgtccggaattactgggtgtaaagggcgtgtaggcgggaatgtaagtcagatgtgaaatccctgggctcaaccctggagctgcatctgaaactatgtttcttgagtgtcggagaggaaagcggaattcctagtgtagcggtgaaatgcgtagatattaggaggaacaccagtggcgaaggcggctttctggacgataactgacgctgaggcgcgaaagcgtggggagcaaacaggattagataccctggtagtccacgctgtaaacgatggatactaggtgtaggaggtatcgaccccttctgtgccggagttaacacaataagtatcccacctggggagtacggccgcaaggttgaaactcaaaggaattgacgggggcccgcacaagcagtggagtatgtggtttaattcgaagcaacgcgaagaaccttaccaaggcttgacatacagatgaatagtgcagagatgtgctagtccttcgggacatctgtacaggtggtgcatggttgtcgtcagctcgtgtcgtgagatgttgggttaagtcccgcaacgagcgcaacccctgttgttagttgataacatttagttgatcactctagcgagactgccggtgataaatcggaggaaggtggggacgacgtcaaatcatcatgccccttatgtcttgggctacacacgtactacaatggctattacagagggaggctaagccgcaaggtggagcaaatccccaaaaatagtcccagttcagattgtgggctgcaacccgcccacatgaagtcggaattgctagtaatggcaggtcagaatactgccgtgaatacgttcccgggccttgtacacaccgcccgtcacaccatgagagtctgcaacacccgaagtcgatagtctaaccgcaagggggacgtcgccgaaggtggcgccgatgattggggtgaagtcgcaacaaggtagccgtatcggaaggtgcggctggatcacctcct
>X71857_S000021696	Root;Bacteria;Firmicutes;Clostridia;Clostridiales;Clostridiaceae 1;Clostridium sensu stricto
tgatcctggctcaggacgaacgctggcggcgtgcttaacacatgcaagtcgagcgatgaagttccttcgggaatggattagcggcggacgggtgagtaacacgtgggtaacctgcctcatagaggggaatagcctttcgaaaggaagattaataccgcataagattgtagtttcgcatgaaacagcaattaaaggagtaatccgctatgagatggacccgcgtcgcattagctagttggtgaggtaacggctcaccaaggcgacgatgcgtagccgacctgagagggtgatcggccacattgggactgagacacggcccagactcctacgggaggcagcagtggggaatattgcacaatgggggaaaccctgatgcagcaacgccgcgtgagtgatgacggtcttcggattgtaaaactctgtcttcagggacgataatgacggtacctgaggaggaagccacggctaactacgtgccagcagccgcggtaatacgtaggtggcaagcgttgtccggatttactgggcgtaaagggagcgtaggtggatatttaagtgggatgtgaaatactcgggcttaacctgggtgctgcattccaaactggatatctagagtgcaggagaggaaagtagaattcctagtgtagcggtgaaatgcgtagagattaggaagaataccagtggcgaaggcgactttctggactgtaactgacactgaggctcgaaagcgtggggagcaaacaggattagataccctggtagtccacgccgtaaacgatgaatactaggtgtgggggttgtcatgacctccgtgccgccgctaacgcattaactattccgcctggggagtacggtcgcaagattaaaactcaaaggaattgacgggggcccgcacaagcagcggagcatgtggtttaattcgaagcaacgcgaagaaccttacctagacttgacatctcctgaattactctgtaatggaggaagcccctcggggcaggaagacaggtggtgcatggttgtcgtcagctcgtgtcgtgagatgttgggttaagtcccgcaacgagcgcaacccttattgttagttgctaccatttagttgagcactctagcgagactgcccgggttaaccgggaggaaggtggggatgacgtcaaatcatcatgccccttatgtctagggctacacacgtgctacaatggctggtacagagagatgcaataccgtgaggtggagccaaactttaaaaccagtctcagttcggattgtaggctgaaactcgcctacatgaagctggagttgctagtaatcgcgaatcagaatgtcgcggtgaatacgttcccgggccttgtacacaccgcccgtcacaccatgagagttggcaatacccaaagttcgtgagctaaccgcaaggaggcagcgacctaaggtagggtcagngattggggtgaagtcgnaacaaggtagccgnaggagaacctgcggctggatcac
>X71860_S000012715	Root;Bacteria;Firmicutes;Clostridia;Clostridiales;Lachnospiraceae;Lachnospiracea_incertae_sedis
tcctggctcaggatgaacgctggcggcgtgcttaacacatgcaagtcgagcgaagcactctggaagattccttcgggatgattcctctgtgacttagcggcggacgggtgagtaacgcgtgggcaacctgccttgtacagggggataacagttagaaatgactgctaataccgcataagcgcacagcatggcatgatgcagtgtgaaaaactccggtggtacaagatgggcccgcgttggattagcttgttggtggggtaacggcccaccaaggcgacgatccatagccggactgagaggtcgaacggccacattgggactgagacacggcccagactcctacgggaggcagcagtggggaatattgcacaatggaggaaactctgatgcagcgacgccgcgtgagtgatgttgtatttcggtatgtaaagctctatcagcagggaagaagacgacggtacctgactaagaagccccggctaactacgtgccagcagccgcggtaatacgtagggggcaagcgttatccggatttactgggtgtaaagggagcgtagacggcgatgcaagtctgaagtgaaaacctggggctcaaccccaggattgctttccaaactgtattgctagagtaccggaggggtaagcggaattcctagtgtagcggtgaaatgcgtagatattaggaggaacaccggtggcgaaggcggcttactggacggcaactgacgttgaggctcgaaagcgtggggagcaaacaggattagataccctggtagtccacgccgtaaacgatgaatactaggtgtcagcaggcaaagcctgttggtgccgccgctaacgcattaagtattccacctggggagtacgttcgcaagaatgaaactcaaaggaattgacggggacccgcacaagcggtggagcatgtggtttaattcgaagcaacgcgaagaaccttaccaaatcttgacatccctctgacagatccttaatcggatccttccttcgggacagaggagacaggtggtgcatggttgtcgtcagctcgtgtcgtgagatgttgggttaagtcccgcaacgagcgcaacccctatccttagtagccagcagtaagctgggcactctggggagactgccagggagaacctggaggaaggtggggatgacgtcaaatcatcatgccccttatgatttgggctacacacgtgctacaatggcgtgaacagagggaagcgaagccgcgaggcctggcaaatctcaaaaaacacgtcccagttcggactgtagtctgcaactcgactacacgaagctggaatcgctagtaatcgcagatcagaatgctgcggtgaatacgtccccgggtcttgtacacaccgcccgtcacaccatgggagttggtaatgcccgaagtctgtgacccaccgcaaggagggagcagccgaaggcagggccagtaactggggtgaagtcgtaacaaggtagccgtatcggaaggtgcggctggatcacctcctt
>X72495_S000414748	Root;Archaea;"Euryarchaeota";Halobacteria;Halobacteriales;Halobacteriaceae;Natrialba
attccggttgatcctgccggaggtcattgctattggagtccgatttagccatgctagttgtacgagtttagactcgtagcagatagctcagtaacacgtggccaaactaccctatggatccagacaacctcggaaactgaggctaatctggaatacgactctcatcctggagtggagagagtccgaaatgctccggcgccataggatgtggccggccgattaggtagacggtggggtaacggcccaccgtgccgataatcggtacgggttgtgagagcaagagcccggagacggtatctgagacaagataccgggccctacggggcgcagcaggcgcgaaacctttacactgcacgccagtgcgataaggggactccaagtgcgagggcatatagtcctcgctttttgcgaccgtaaggttggtcgcggaataagtgctgggcaagaccggtccagccgccgcggtaaaccggcagcacgagatgaccggtgttattgggcctaaagcgtccgtagctggccgcgcaagtctatcgggaaatctcttcgcttaacggagaggcgatccggtggaaaaatgtggcttgggaccggaagaccagaggggtacgtctggggtaggagtgaaatcccgtaatcctggacggaccaccggtggcgaaagcgcctctggaagacggatccgacggtgagggacgaaagctcgggtcacgaaccggattagatacccgggtagtccgagctgtaaacgatgtctgctaggtgtgacacaggctacgagcctgtgttgtgccgtagggaagccgtgaagcagaccgcctgggaagtacgtccgcaaggatgaaacttaaaggaattggcgggggagcactacaaccggaggagcctgcggtttaattggactcaacgccggacatctcaccagcaccgacaatagtaatgacggtcagtgtgatgagcttacctggaggctattgagaggaggtgcatggccgccgtcagctcgtaccgtgaggcgtcctgttaagtcaggcaacgagcgagacccgctctcctaattgccagcaacgacctttggtggttgggtacattaggaggactgccgctgccaaagcggaggaaggaacgggcaacggtaggtcagtatgccccgaatgtgctgggcaacacgcgggctacaatggccacgacagtgggatgcaacgccgaaaggcgacgctaatctcctaaacgtggtcgtacttcggattgagggctgaaactcgccctcatgaagctggattcggtagtaatcgcgcctcagaagggcgcggtgaatacgtccctgctccttgcacacaccgcccgtcaaagcacccgagtggggtccggatgaggcccggtttaccgggtcgaatctggctccgcaagggggcttaagtcgtaacaaggtagccgtaggggaatctgcggctggatcacctcca
>X72868_S000007751	Root;Bacteria;Firmicutes;Clostridia;Clostridiales;Clostridiaceae 1;Clostridium sensu stricto
tgatcctggctcaggacgaacgctggcggcgtgcctaacacatgcaagtcgagcgagaagagctccttcgggagtaattctagcggcggacgggtgagtaacacgtgggcaacctgccttagtgagggggatagcctcccgaaagggagattaataccgcataacattattctatcgcatgatagaataatcaaaggagcaatccgcactaagatgggcccgcggcgcattagctagttggtgaggtaacggctcaccaaggcgacgatgcgtagccgacctgagagggtgatcggccacattggaactgagacacggtccagactcctacgggaggcagcagtggggaatattgcgcaatgggggaaaccctgacgcagcaacgccgcgtgagtgatgaaggtcttcggattgtaaagctctgtctttagggacgataatgacggtacctaaggaggaagccacggctaactacgtgccagcagccgcggtaatacgtaggtggcaagcgttgtccggatttactgggtgtaaagagtatgtaggcggatatttaagtcagatgtgaaattcccgggcttaacctgggcgctgcatttgatactggatatctagagtgtgggagaggacagcggaattcctagtgtagcggtgaaatgcgtagagattaggaagaatatcagtggcgaaggcgcctttctggactgtaactgacactgaggcgcgaaagcgtggggagcaaacaggattagataccctggtagtccacgcngtaaacgatgaacactaggtgtcgggggttaccaccctcggtgccgcagcaaacgcaataagtattccgcctggggagtacggtcgcaagattaaaactcaaaggaattgacggggacccgcacaagcagcggagcatgtggtttaattcgaagcaacgcgaagaaccttacctagacttgacatctcctgaattactcgtaatggaggaaccttcggggcaggaaagacaggtggtgcatggttgtcgtcagctcgtgtcgtgagatgttgggttaagtcccgcaacgagcgcaacccttattgttagttgctaccattaagttgagcactctaacgagactgccgcggttaacgtggaggaaggtggggatgacgtcaaatcatcatgccccttatgtctagggctacacacgtgctacaatggccggtacaacgagatgcaaacccgtgagggggagccaaacttcaaagccggtcccagttcggattgtaggctgaaactcgcctacatgaagtcggagttgctagtaatcgcgaatcagcatgtcgcggtgaatacgttcccgggccttgtacacaccgcccgtcacaccatgagagccggtaacacccgaagtccgtgaggtaacctttatggaggcagcggccgaaggtgggattggtgattggggtgaagtcgtaacaaggtagccgtaggagaacctgcggctggatcacctcc
>X72869_S000008489	Root;Bacteria;Firmicutes;Clostridia;Clostridiales;Clostridiaceae 1;Clostridium sensu stricto
tttgatcctggctcaggacgaacgctggcggcgtgcctaacacatgcaagtcgagcgagaagagctccttcgggagtaattctagcggcggacgggtgagtaacacgtggccaacctaccttagtgagggggatagcctcccgaaagggagattaataccgcataacattattctatcgcatgatagaataatcaaaggagcaatccgcactaagatgggcccgcggcgcattagctagttggtgaggtaacggctcaccaaggcgacgatgcgtagccgacctgagagggtgatcggccacattggaactgagacacggtccagactcctacgggaggcagcagtggggaatattgcgcaatgggggaaaccctgacgcagcaacgccgcgtgagcgatgaaggtcttcggattgtaaagctctgtctntagggacgataatgacggtacctaaggaggaagccacggctaactacgtgccagcagccgcggtaatacgtaggtggcaagcgttgtccggatttactgggcgtaaagagtatgtaggcggatatttaagtcagatgtgaaattcccgggcttaacctgggcgctgcatttgatactggatatctagagtgtgggagaggaaagcggaattcctagtgtagcggtgaaatgcgtagagattaggaagaacaccagtggcgaaggcggctttctggaccataactgacgctgagatacgaaagcgtggggagcaaacaggattagataccctggtagtccacgccgtaaacgatgaatactaggtgtcgggggttaccaccctcggtgccgcagcaaacgcaataagtattccgcctggggagtacggtcgcaagattaaaactcaaaggaattgacggggacccgcacaagcagcggagcatgtggtttaattcgaagcaacgcgaagaaccttacctagacttgacatctcctgaattactcgtaatggaggaagcccttcggggcaggaagacaggtggtgcatggttgtcgtcagctcgtgtcgtgagatgttgggttaagtcccgcaacgagcgcaacccttatcgttagttgctaccattaagttgagcactctaacgagactgccgcggttaacgtggaggaaggtggggatgacgtcaaatcatcatgccccttatgtctagggctacacacgtgctacaatggccggtacaacgagatgcaaacccgtgagggggagccaaactccaaagccggtcccagttcggattgtaggctgaaactcgcctacatgaagtcggagttgctagtaatcgcgaatcagcatgtcgcggtgaatacgttcccgggtcttgtacacaccgcccgtgagaggatgagagccggtaacacccgaagtccgtgaggtaacctttatggagccagcggccgaaggtgggattggtgattggggtgaagtcgtaacaaggtagccgtaggagaacctgcggctggatcacctcctttct
>X72870_S000012708	Root;Bacteria;Firmicutes;Clostridia;Clostridiales;Ruminococcaceae;Clostridium III
tttgatcctggctcaggacgaacgctggcggcgtgcctaacacatgcaagtcgaacgggatccgtgttacggaggtctttggaccgaagtggcatggtgagagtggcggacgggcgagtaacgcgtgagcaacctgccctatgctgggggataacaccgggaaaccggtgctaataccgcataagaccacagtgacgcatntcacagtggtaaaagctgaggcggcataggatgggctcgcgtccgattagctagttggtagggtaacggcctaccaaggcgacgatcggtagccggactgagaggttggccggccgcattgggactgagacacggcccagactcctacgggaggcagcagtggggaatattgcgcaatgggggaaaccctgacgcagcgacgccgcgtggaggaagaaggcctttgggttgtaaactcctttgatcggggacgaagatgacggtacccgaacaagaagccacggctaagtagctgccagcagccgcggtaatacgtaggtggcgagcgttgtccggaattactgggtgtaaagggcgtgtaggcggggtgccaagtcaggtgtgaaataccggggcttaacctcgggggtgcatctgaaactggtgctcttgagtgccggagaggaaagcggaattcccagtgtagcggtgaaatgcgtagatattgggaggaacaccagtggcgaaggcggctttctggacggtaactgacgctgaggcgcgaaagcgtggggagcaaacaggattagataccctggtagtccacgctgtaaacgatggatactaggtgtaggaggtatcgaccccttctgtgccgtagttaacacaataagtatcccacctggggagtacggccgcaaggctgaaactcaaaggaattgacgggggcccgcacaagcagtggagcatgtggtttaattcgaagcaacgcgaagaaccttaccagggcttgacatccccctgacggatgtagagatacatcttctccgcaaggagcaggggagacaggtggtgcatggttgtcgtcagctcgtgtcgtgagatgttgggttaagtcccgcaacgagcgcaacccttgtcgttagttgccagcagtaagatgggcactctaacgagactgccggcgagaagtcggaggaaggtggggatgacgtcaaatcatcatgccccttatgtcctgggctacacacgtgctacaatggcgactacagagggaagcaaatccgcgaggaggagcaaatcccgaaaggtcgtccctgttcggattgcaggctgcaactcgcctgcatgaagccggaattgctagtaatggcaggtcagcatactgccgtgaatacgttcccgggccttgtacacaccgcccgtcacaccatgagagctggcaacacccgaagccggtagcctaaccgagaggggggcgccgccgaaggtggggtcagtgattggggtgaagtcgtaacaaggtagccgtatcggaaggtgcggctggatcacct
>X73436_S000260726	Root;Bacteria;Firmicutes;Clostridia;Clostridiales;Lachnospiraceae;Clostridium XlVa
ttaacacatgcaagtcaacggagttaatcaagcgcgaagtcttcggatggaagcttgttaacttagtggcggacgggtgagtaacgcgtgggtaacctgccttatacagggggataacagccggaaacggttgctaataccgcataagcatacagtgccgcatggtacagtgtgaaaaagattaagttcaacttcgttcaactctggtataagatggacccgcgtctgattagctagttggtgaggtaatggctcaccaatggcgacgatcagtagccggcttgagagagtgaccggccacattgggactgagacacggcccaaactcctacgggaggcagcagtggggaatattgcacaatgggggaaaccctgatgcagcgacgccgcgtgagtgaagaagtatttcggtatgtaaagctctatcagcagggacgataatgacggtacctgactaagaagccnnggctaactacgtgccagcagccgcggtaatacgtagggggcaagcgttatccggatttactgggtgtaaagggagcgtagacggtctggtaagtcaggtgtgaaanncccggggctcaaccccggattgcacttgaaactacccgactagagtgcaggagaggtaagtggaattcctagtgtagcggtgaaatgcgtagatattaggaggaacaccagtggcgaaggcggcttactggactgtaactgacgttgaggctcgaaagcgtggggagcgaaacaggattagataccctggtagtccacgcngtaaacgatgaatactaggtgttggggtccataaggacttcggtgccgtcgcaaacgcaataagtattccacctggggagtacgttcgcaagaatgaaactcaaaggaattgacggggacccgcacaagcgtgggagcatgtggtttaattcgaagcaacgcgaagaaccttaccaggtcttgacatccctctgaccggtccgtaatgggacctttccttcgggacagaggaacaggtggtgcatggttgtcgtcagctcgtgtcgtgagatgttgggttaagtcccgcaacgagcgcaacccctatctttagtagccagcagttcggctgggcactctagagagactgccagggataacctggaggaaggcggggatgacgtcaaatcatcatgccccttatgatctgggctacacacgtgctacaatggtgactacaaagagaagcaaagctgtgaagtggagccaatctcaaaaaggtcatctcagttcggattgtagtctgcaactcgactacatgaagctggaatcgctagtaatcgcagatcagaatgctgtggtgaatacgttcccgggtcttgtacacaccgcccgtcacaccatgggagttggatatgcccgaagtcagtgacccaaccgtaaggagggagctgccgaaggtggagccaatgactggggtg
>X73439_S000260454	Root;Bacteria;Firmicutes;Clostridia;Clostridiales;Clostridiaceae 1;Clostridium sensu stricto
nnnnnngagagtttgatcctggctcaggatgaacgctggcggcgtgcttaacacatgcaagtcgagcgatgaagttccttcgggaacggattagcggcggacgggtgagtaacacgtgggcaacctgcctgtaagtgggggatagccctccgaaaggaggagtaataccgcataagatattttgatcgcatggtcgaaatattaaaggagtaatccgcttacagatgggcccgcggcgcattagctagttggtgaggtaacggctcaccaaggcaacgatgcgtagccgacctgagagggtgatcggccacattgggactgagacacggcccagactcctacgggaggcagcagtggggaatattgcgcaatgggggaaaccctgacgcagcaacgccgcgtgagtgatgaaggtcttcggattgtaaagctctgtcttatgggaagataatgacggtaccataggaggaagccacggctaactacgtgccagcagccgcggtaatacgtaggtggcaagcgttgtccggatttactgggcgtaaagcatgcgtaggcggatgtttaagtgatgtgtgaaatacccgggctcaacttgggtgctgcatgtcaaactggacatctagagtgcaggagaggagagcggaattcctagtgtagcggtgaaatgcgtagagattaggaagaacaccagtggcgaaggcggctctctggactgtaactgacgctgaggcatgaaagcgtggggagcaaacaggattagataccctggtagtccacgccgtaaacgatgggtactaggtgtcggggtcgaacctcggtgccgcagttaacacattaagtattccgcctgggaagtacggtcgcaagattaaaactcaaaggaattgacggggacccgcacaagcagcgacgatgtggtttaattcgaagcaacgcgaagaaccttacctagacttgacatctcctgaattagtccgtaatggatgaagtccttcggggacaggatgacaggtggtgcatggttgtcgtcagctcgtgtcgtgagatgttgggttaagtcccgcaacgagcgcaacccttatcattagttgctaacatttagttgagcactctagtgagactgcccgggttaaccgggaggaaggtggggatgacgtcaaatcatcatgccccttatgtctagggctacacacgtgctacaatggtagggacaaaaagatgctataccgcaaggtggagctaaactcaaaaccctatcccagttcggattgtaggctgaaactcgcctacatgaagccggagttgctagtaatcgcgaatcagaatgtcgcggtgaatacgttcccgggtcttgtacacaccgcccgtcacaccatgagagtcggcaacacccgaagcccgtgaggtaaccttttggaaccagcggtcgaaggtggggttgatgattggggtgaagtcgtaacaaggtagccgtaggagaacctgcggntggatcacctcctt
>X73440_S000260570	Root;Bacteria;Firmicutes;Erysipelotrichia;Erysipelotrichales;Erysipelotrichaceae;Clostridium XVIII
nnnnnnngagagtttgatcctggctcaggatgaacgctggcggcgtgcctaatacatgcaagtcgaacgcgagcacttgtgctcgagtggcgaacgggtgagtaatacataagtaacctgccctagacagggggataactattggaaacggatagctaagaccgcataggtacggacactgcatggtgaccgtattaaaagtgcctcaaagcactggtagaggatggacttatggcgcattagctggttggcggggtaacggcccaccaaggcgacgatgcgtagccgacctgagagggtgaccggccacactgggactgagacacggcccagactcctacgggaggcagcagtagggaattttcggcaatgggggaaaccctgaccgagcaacgccgcgtgaaggaagaaggttttcggattgtaaacttctgttataaagaagaacggcggctacaggaaatggtagccgagtgacggtactttattttagaaagccacggctaactacgtgccagcagccgcggtaatacgtaggtggcaagcgttatccggaattattgggcgtaaagagggagcaggcggcagcaagggtctgtggtgaaagcctgaagcttaacttcagtaagccatagaaaccaggcagctagagtgcaggagaggatcgtggaattccatgtgtagcggtgaaatgcgtagatatatggaggaacaccagtggcgaaggcgacgatctggcctgcaactgacgctcagtcccgaaagcgtggggagcaaataggattagataccctagtagtccacgccgtaaacgatgagtactaagtgttggatgtcaaagttcagtgctgcagttaacgcaataagtactccgcctgagtagtacgttcgcaagaatgaaactcaaaggaattgacgggggccgcacaagcggtggagcatgtggtttaattcgaagcaacgcgaagaaccttaccaggtcttgacatactcataaaggctccagagatggagagatagctatatgagatacaggtggtgcatggttgtcgtcagctcgtgtcgtgagatgttgggttaagtcccgcaacgagcgcaacccttatcgttagttaccatcattaagttggggactctagcgagactgccagtgacaagctggaggaaggcggggatgacgtcaaatcatcatgccccttatgacctgggctacacacgtgctacaatggatggtgcagagggaagcgaaccgcgaggtgaagcaaaacccataaaaaccattctcagttcggattgtagtctgcaactcgactacatgaagttggaatcgctagtaatcgcgaatcagcatgtcgcggtgaatacgttctcgggccttgtacacaccgcccgtcacaccacgagagttgataacacccgaagccggtggcctaaccgcaaggaaggagctgtctaaggtgggattgatgattggggtgaagtcgtaacaaggtatccctacgggaacgtgcggctggatcacctcc
>X73443_S000260729	Root;Bacteria;Firmicutes;Clostridia;Clostridiales;Lachnospiraceae;Clostridium XlVa
nnnnnnngagatttgatcctggctcaggatgaacgctggccggccgtgcttacacatgcagtcgaacgaagcgcttaaactggatttcttcggattgaagtttttgctgactgagtggcggacgggtgagtaacgcgtgggtaacctgcctcatacagggggataacagttagaaatgactgctaataccnnataagcgcacagtgctgcatggcacagtgtaaaaactccggtggtatgagatggacccgcgtctgattagctagttggtggggtaacggcctaccaaggcgacgatcagtagccggcctgagagggtgaacggccacattgggactgagacacggnccaaactcctacgggaggcagcagtggggaatattgcacaatgggggaaaccctgatgcagcgacgccgcgtgagcgaagaagtatttnggtatgtaaagctctatcagcagggaagaaaatgacggtacctgactaagaagcaccggctaaatacgtgccagcagccgcggtaatacgtaggtgcaagcgttatccggatttactgggtgtaaagggagcgtagacggttgtgtaagtctgatgtgaaagcccggggctcaaccccggactgcattggaaactatgtaactagagtgtcggagaggtaagcggaattcctagtgtagcggtgaaatgcgtagatattaggaggaacaccagtggcgaaggcggcttactggacgatcactgacgttgaggctcgaaagcgtggggagcaaacaggattagataccctggtagtccacgccgtaaacgatgactactaggtgtcggggagcaaagctcttcggtgccgcagcaaacgcaataagtagtccacctggggagtacgttcgcaagaatgaaactcaaaggaattgacggggacccgcacaagcgtggagcatgtggtttaattcgagcaacgcgaagaccttacctggtcttgacatcccggtgaccggtccagtaatgggacctttccttcgggacacggtgacaggtggtgcatggttgtcgtcagctcgtgtcgtgagatgttgggttaagtcccgcaacgagcgcaacccctatcttcagtagccagcatttaaggtgggcactctggagagactgccagggataacctggaggaaggtggggatgacgtcaaatcatcatgccccttatgaccagggctacacacgtgctacaatggcgtaaacaaagggaagcgaacctgtgaggggaagcaaatctcaaaaataacgtctcagttcggattgtagtctgcaactcgactacatgaagctggaatcgctagtaatcgcgaatcagcatgtcgcggtgaatacgttcccgggtcttgtacacaccgcccgtcacaccatgggagtcagtaacgcccgaagtcagtgacccaaccgtaaggagggagctgccgaaggtgggaccgataactggggtgaagtcgtaacaaggtagccgtatcggaaggtgcggctggatcacctcc
>X73447_S000260202	Root;Bacteria;Firmicutes;Clostridia;Clostridiales;Peptostreptococcaceae;Clostridium XI
nnnnnngagagtttgatcctggctcaggatgaacgctggcggcgtgcctaacacatgcaagtcgagcgaacttcggggtgagcggcggacgggtgagtaacgcgtgggtaacctgcctcatacacatgggataacataccgaaaggtatgctaatacaggataacatagtttttatcgcatgataaaaatatcaaagctccggcggtatgagatggacccgcgtctgattagctagttggtaaggtaatggcttaccaaggcgacgatcagtagccgacctgagagggtgatcggccacattggaactgagacacggtccaaactcctacgggaggcagcagtggggaatattgcacaatgggcgaaagcctgatgcagcaacgccgcgtgagcgatgaaggccttcgggtcgtaaagctctgtcctcaaggaagataatgacggtacttgaggaggaagccccggctaactacgtgccagcagccgcggtaatacgtagggggctagcgttatccggatttactgggcgtaaagggtgcgtaggcggtctttcaagtcaggagtgaaaggctacggctcaaccgtagtaagctcttgaaactgggagacttgagtgcaggagaggagagtggaattcctagtgtagcggtgaaatgcgtagatattaggaggaacaccagtagcgaaggcgctctctggactgtaactgacgctgaggcacgaaagcgtggggagcgaacaggattagataccctggtagtccacgccgtaaacgatgagtactaggtgtcgggggttaccccctcggtgccgcagctaacgcattaagtactccgcctggggagtacgctcgcaagagtgaaactcaaaggaattgacggggacccgcacaagtagcggagcatgtggtttaattcgaagcaacgcgaagaaccttacctaagcttgacatccttctgactctccttaatcggagatttccttcggggacagaagtgacaggtggtgcatggttgtcgtcagctcgtgtcgtgagatgttgggttaagtcccgcaacgagcgcaacccttgcctttagttgccagcattaagttgggcactctagagggactgccagggtaacctggaggaaggtggggatgacgtcaaatcatcatgccccttatgcttagggctacacacgtgctacaatgggtggtacagagggcagccaagtcgtgaggcggagctaatcccttaaagccattctcagttcggattgtaggctgaaactcgcctacatgaagctggagttactagtaatcgcagatcagaatgctgcggtgaatgcgttcccgggtcttgtacacaccgcccgtcacaccacgggagttggagacgcccgaagcggactatctaaccttttggaagaagtcgtcgaaggtggaatcaataactggggtgaagtcgtaacaaggtagccgtaggagaacctgcggctggatcacctcctt
>X73448_S000260571	Root;Bacteria;Firmicutes;Clostridia;Clostridiales;Clostridiaceae 1;Clostridium sensu stricto
nnnnnngagagtttgatcctggctcaggacgaacgctggcggcgtgcttaacacatgcaagtcgagcgatgaaatccttcgggatggattagcggcggacgggtgagtaacacgtgggtaacctgcctcaaagtgggggatagccttccgaaaggaagattaataccgcataatatctaattgccgcatggcagatagattaaaggagcaattcgctttgagatggacccgcggcgcattagctagttggtgaggtaacggctcaccaaggcgacgatgcgtagccgacctgagagggtgatcggccacattgggactgagacacggcccagactcctacgggaggcagcagtggggaatattgcgcaatggaggaaactctgacgcagcaacgccgcgtgagtgatgaaggtcttcggattgtaaagctctgtcttcagggacgataatgacggtacctgaggaggaagccacggctaactacgtgccagcagccgcggtaatacgtaggtggcaagcgttgtccggatttattgggcgtaaagcatgcgtaggcggatacttaagtgggatgtgaaaacccggggctcaactccggacctgcattccaaactgggtgtctagagtacaggagaggaaaggggaattcctagtgtagcggtgaaatgcgtagagattaggaagaacaccagtggcgaaggcgcctttctggactgtaactgacgctgaggcatgaaagcgtgggtagcaaacaggattagataccctggtagtccacgccgtaaacgatgagtactaggtgtcggggtttcaatacttcggtgccgcagttaacacattaagtactccgcctgggaagtacgatcgcaagattaaaactcaaaggaattgacgggggcccgcacaagtagcggagcatgtggtttaattcgacgcaacgcgaagaaccttacctgggcttgacatcctaagaagtcggtggaaacactgatgtgccttcggggaacttagagacaggtggtgcatggttgtcgtcagctcgtgtcgtgagatgttgggttaagtcccgcaacgagcgcaacccttgttgttagttgctaccattaagttgagcactctagcaagactgcctgggtaaccaggaggaaggtggggatgacgtcaaatcatcatgccccttatgtccagggctacacacgtgctacaatggttggtacagagagacgcaagaccgtgaggtggagcaaatcccataaaaccaatctcagttcggattgtaggctgaaactcgcctacatgaagctggagttactagtaatcgcgaatcagaatgtcgcggtgaatgcgttcccgggccttgtacacaccgcccgtcacaccatgagagtcgataacacccgaagtccgtgaggtaaccgtaagggccagcgcgaaggtgggattgatgattggggtgaagtcgtaacaaggtagccgtaggagaacctgcggntggatcacctcctt
>X74770_S000260778	Root;Bacteria;Firmicutes;Clostridia;Clostridiales;Clostridiaceae 1;Clostridium sensu stricto
nnnnnnngagagtttgatcctggctcaggacgaacgctggcggcgtgcttaacacatgcaagtcgagcgatgaagcttccttcgggaagtggattagcggcggacgggtgagtaacacagtgggcaacctgcctcaaagaggggaatagccctccgaaaggaggattaataccgcataaagttaaggtttcgcatgaaactttaaccaaaggagtaatctgctttgagatgggcccgcgccccattagctatttggtaaggtaatggcttaccaaggcgacgtagggtagccgacctgagagggtgatcggccacattggaactgagacacggtccagactcctacgggaggcagcagtggggaatattgcgcaatgggggaaaccctgacgcagcaacgccgcgtgggtgatgaaggttttcggatcgtaaaaccctgttttctgggacgataatgacggtaccagaggaggaagccacggctaactacgtgccagcagccgcggtaatacgtaggtggcaagcgttgtccggatttactgggcgtaaagggtgcgtaggcggatgcttaagtgagatgtgaaatacctaagcttaacttaggggctgcatttcaaactgggcatctagagtacaggagagggaaacggaattcctagtgtagcggtgaaatgcgtagaggattaggaagaacaccagtggcgaaggcggtttcctggactgtaactgacgcagaggcacgaaagcgtgggtagcaaacaggattagataccctggtagtccacgccgtaaacgatgaatactaggtgtaggagggtccaaccttctgtgccgcagttaacacattaagtattccgcctggggagtacggtcgcaagactaaaactcaaaggaattgacgggggcccgcacaagcagcggagcatgtggtttaattcgaagcaacgcgaagaaccttacctagacttgaccatccttctgacctctcttaactgaggaagtcccttcggggacagggatacaggtggtgcatggttgtcgtcagctcgtgtcgtgagatgttgggttaagtcccgcaacgagcgcaacccttattattagttgctaccattaagttgagcactctaatgagactgcctgggtgaaccaggaggaaggtggggatgacgtcaaatcatcatgccccttatgctctagggctacacacgtgctacaatggtcggtacagagagacgcaagaccgcgaggtggagcaaatctcaaaaaccgatcccagttcggattgcaggctgaaactcgcctgcatgaagccggagttgctagtaatcgcaaatcagaatgttgcggtgaatacgttcccgggccttgtacacaccgcccgtcacaccatgagagttggcaacacccgaagtccgtgaggtaaccgtaaggagccagcggccgaaggtggggttaatgattggggtgaagtcgtaacaaggtagccgtaggagaacctgcggctggatcacctcc
>X75272_S000016392	Root;Bacteria;Firmicutes;Clostridia;Clostridiales;Clostridiaceae 1;Clostridium sensu stricto
ttgatcctggctcnggacgaacgctggcggcgtgcttaacacatgcaagtcgagcgntggagttccttcggggacggattagcggcagacgggtgagtaacacgtgggcaacctacctcggagtgggggataaccttccgaaagggagattaataccgcataacatatttttttacgcatgtgagaaatattaaagatttattgcttcgagatgggcccgcggcgcattagctagttggtgaggtaacggctcaccaaggcaacgatgcgtagccgacctgagagggtgatcggccacattggaactgagacacggtccagactcctacgggaggcagcagtggggaatattgcgcaatgggggaaaccctgacgcagcaacgccgcgtgagtgatgaaggttttcggattgtaaaactctgtctttggggacgataatgacggtacccaaggaggaagccacggctaactacgtgccagcagccgcggtaatacgtaggtggcaagcgttgtccggatttactgggcgtaaagagtatgtaggcggatgcttaagtcagatgtgaaatccccgggctcaacctgggggctgcatttgaaactgggcatctggagtgcaggagaggaaagtggaattcctagtgtagcggtgaaatgcgtagatattaggaagaacatcagtggcgaaggcgactttctggactgtaactgacgctgagatacgaaagcgtggggagcgaacaggattagataccctggtagtccacgccgtaaacgatgaatactaggtgtcggggggtaccaccctcggtgccgcagctaacgcaataagtattccgcctggggagtacggtcgcaagattaaaactcaaaggaattgacggggacccgcacaagcagcggagcatgtggtttaattcgaagcaacgcgaagaaccttacctagacttgacatcttctgcattactcttaatcgaggaaatcccttcggggacagaatgacaggtggtgcatggttgtcgtcagctcgtgtcgtgagatgttgggttaagtcccgcaacgagcgcaacccctattgttagttgctaccattaagttgagcactctagcgagactgcctgggttaaccaggaggaaggtggggacgacgtcaaatcatcatgccccttatgtctagggctacacacgtgctacaatggccggtacagagagttgcaataccgcgaggtggagctaatctttaaagccggtcccagttcggattgcaggctgaaactcgcctgcatgaagttggagttgctagtaatcgcgaatcagaatgtcgcggtgaatgcgttcccgggtcttgtacacaccgcccgtcacaccatgagagttggtaacacccgaagcctgtgaggtaaccgtaaggagccagcagtcgaaggtgggatcgatgattggggtgaagtcgtaacaaggtagccgtaggagaacctgcggctggatcacctc
>X75907_S000128907	Root;Bacteria;Firmicutes;Clostridia;Clostridiales;Clostridiaceae 1;Clostridium sensu stricto
gatcctggctcaggatgaacgctggcggcgtgcctaacacatgcaagtcgagcgatgaagttccttcgggaacggattagcggcggacgggtgagtaacacgtgggcaacctgccttatagaggggaatagccttccgaaaggaagattaataccgcataagattgtagcttcgcatgaagtagcaattaaaggagcaatccgctataagatgggcccgcggcgcattagctagttggtaaggtaacggctcaccaaggcgacgatgcgtagccgacctgagagggtgatcggccacattgggactgagacacggcccagactcctacgggaggcagcagtggggaatattgcacaatgggggaaaccctgatgcagcaacgccgcgtgagtgatgacggcttcgggttgtaaagctctgtctttggggacgataatgacggtacccaaggaggaagccacggctaactacgtgccagcagccgcggtaatacgtaggtggcaagcgttgtccggatttactgggcgtaaagggagcgtaggcggatttttaagtgggatgtgaaatacccgggctcaacctgggtgctgcattccaaactggaaatctagagtgcaggaggggaaagtggaattcctagtgtagcggtgaaatgcgtagagattaggaagaacaccagtggcgaaggcgactttctggactgtaactgacgctgaggctcgaaagcgtggggagcaaacaggattagataccctggtagtccacgccgtaaacgatgaatactaggtgtaggggttgtcatgacctctgtgccgccgctaacgcattaagtattccgcctggggagtacggtcgcaagattaaaactcaaaggaattgacgggggcccgcacaagtagcggagcatgtggtttaattcgaagcaacgcgaagaaccttacctagacttgacatctcctgaattaccatgtaatgtggaagnnccttcgggaacaggaagacaggtggtgcatggttgtcgtcagctcgtgtcgtgagatgttgggttaagtcccgcaacgagcgcaacccttattgttagttgctaccatttagttgagcactctagcgagactgccgggttaaccgggaggaaggtggggatgacgtcaaatcatcatgccccttatgtctagggctacacacgtgctacaatggccggtacaacgagatgcaataccgtgaggtggagcaaaactataaaaccggtctcagttcggattgtaggctgaaactcgcctacatgaagctggagttactagtaatcgcgaatcagaatgtcgcggtgaatacgttcccgggccttgtacacaccgcccgtcacaccatgagagttggcaatacccaaagttggtgatctaacccgtaagggaggaagccacctaaggtagggtcagcgattggggtgaagtcgtaacaaggtatccg
>X75908_S000130514	Root;Bacteria;Firmicutes;Erysipelotrichia;Erysipelotrichales;Erysipelotrichaceae;Clostridium XVIII
[truncated: 15,507,228 more chars]
