# Supplementary material for: IM-TORNADO: A Tool for Comparison of 16S Reads from Paired-End Libraries
Source: PLoS One. 2014 Dec 15;9(12):e114804. doi: 10.1371/journal.pone.0114804 (PMC4266640; doi:10.1371/journal.pone.0114804)
Supplement: S1 Code — Source code for the IM-TORNADO pipeline, version 2.0.0. This and subsequent versions of the pipeline are available in the SourceForge repository at http://sourceforge.net/projects/imtornado. (GZ) [file pone.0114804.s004.gz › IM-TORNADO-2.0.0/data/bacteria.cm]

INFERNAL1/a [1.1rc1 | June 2012]
NAME     RDP Bacteria model
STATES   4765
NODES    1222
CLEN     1537
W        1595
ALPH     RNA
RF       no
CONS     yes
MAP      yes
DATE     Fri Jul  6 14:12:27 2012
COM      [1] cmbuild -n RDP Bacteria model bacteria.cm bacteria16S_508_mod5.stk
PBEGIN   0.05
PEND     0.05
WBETA    1e-07
QDBBETA1 1e-07
QDBBETA2 1e-15
N2OMEGA  1.52588e-05
N3OMEGA  1.52588e-05
ELSELF   -0.08926734
NSEQ     508
EFFN     1.135590
CKSUM    4007275403
NULL     0.000  0.000  0.000  0.000 
EFP7GF   -63.0417 0.69564
CM
                                             [ ROOT    0 ]      -      - - - - -
     S     0    -1 0     1     4     0     1  1595  1692  -6.579  -6.786  -0.069  -5.200                 
    IL     1     1 2     1     4  1275  1370  1597  1694  -1.686  -2.369  -1.117  -4.855                  0.000  0.000  0.000  0.000 
    IR     2     2 3     2     3  1275  1369  1597  1693  -1.442  -0.798  -4.142                          0.000  0.000  0.000  0.000 
                                             [ MATL    1 ]     21      - u - - -
    ML     3     2 3     5     3  1273  1368  1595  1692  -7.626  -0.026  -6.280                          0.317 -0.484 -0.565  0.448 
     D     4     2 3     5     3  1270  1365  1593  1689  -6.174  -1.687  -0.566                         
    IL     5     5 3     5     3  1274  1369  1596  1692  -1.442  -0.798  -4.142                          0.000  0.000  0.000  0.000 
                                             [ MATL    2 ]     22      - a - - -
    ML     6     5 3     8     3  1273  1367  1594  1691  -7.626  -0.026  -6.280                          0.535 -0.451 -0.693  0.264 
     D     7     5 3     8     3  1269  1364  1592  1688  -6.174  -1.687  -0.566                         
    IL     8     8 3     8     3  1273  1368  1595  1691  -1.442  -0.798  -4.142                          0.000  0.000  0.000  0.000 
                                             [ MATL    3 ]     23      - a - - -
    ML     9     8 3    11     3  1272  1366  1593  1690  -7.626  -0.026  -6.280                          0.684 -0.621 -0.710  0.179 
     D    10     8 3    11     3  1268  1363  1591  1688  -6.174  -1.687  -0.566                         
    IL    11    11 3    11     3  1272  1367  1594  1690  -1.442  -0.798  -4.142                          0.000  0.000  0.000  0.000 
                                             [ MATL    4 ]     24      - a - - -
    ML    12    11 3    14     3  1271  1365  1592  1689  -7.626  -0.026  -6.280                          0.334 -0.175 -0.748  0.332 
     D    13    11 3    14     3  1267  1362  1590  1687  -6.174  -1.687  -0.566                         
    IL    14    14 3    14     3  1271  1366  1593  1690  -1.442  -0.798  -4.142                          0.000  0.000  0.000  0.000 
                                             [ MATL    5 ]     25      - u - - -
    ML    15    14 3    17     3  1270  1365  1591  1688  -7.626  -0.026  -6.280                         -0.216 -0.330 -1.039  0.893 
     D    16    14 3    17     3  1267  1362  1589  1686  -6.174  -1.687  -0.566                         
    IL    17    17 3    17     3  1270  1365  1592  1689  -1.442  -0.798  -4.142                          0.000  0.000  0.000  0.000 
                                             [ MATL    6 ]     26      - g - - -
    ML    18    17 3    20     3  1269  1364  1590  1687  -7.626  -0.026  -6.280                         -0.074 -0.832  0.523  0.072 
     D    19    17 3    20     3  1266  1361  1588  1685  -6.174  -1.687  -0.566                         
    IL    20    20 3    20     3  1269  1364  1591  1688  -1.442  -0.798  -4.142                          0.000  0.000  0.000  0.000 
                                             [ MATL    7 ]     27      - g - - -
    ML    21    20 3    23     3  1268  1363  1589  1686  -7.626  -0.026  -6.280                          0.405 -1.133  0.601 -0.509 
     D    22    20 3    23     3  1265  1360  1587  1684  -6.174  -1.687  -0.566                         
    IL    23    23 3    23     3  1268  1363  1590  1687  -1.442  -0.798  -4.142                          0.000  0.000  0.000  0.000 
                                             [ MATL    8 ]     28      - A - - -
    ML    24    23 3    26     3  1267  1362  1588  1685  -8.041  -0.023  -6.358                          1.389 -1.324 -1.207 -0.868 
     D    25    23 3    26     3  1264  1359  1587  1683  -5.620  -0.734  -1.403                         
    IL    26    26 3    26     3  1267  1362  1589  1685  -1.925  -0.554  -4.164                          0.000  0.000  0.000  0.000 
                                             [ MATR    9 ]      -   1910 - u - -
    MR    27    26 3    29     3  1266  1361  1587  1684  -8.041  -0.023  -6.358                          0.045 -0.667 -0.975  0.871 
     D    28    26 3    29     3  1263  1358  1585  1682  -6.390  -1.568  -0.620                         
    IR    29    29 3    29     3  1266  1361  1588  1684  -1.925  -0.554  -4.164                          0.000  0.000  0.000  0.000 
                                             [ MATR   10 ]      -   1909 - U - -
    MR    30    29 3    32     3  1265  1360  1586  1683  -8.041  -0.023  -6.358                         -0.451 -0.787 -1.251  1.182 
     D    31    29 3    32     3  1262  1357  1584  1681  -6.390  -1.568  -0.620                         
    IR    32    32 3    32     3  1265  1360  1587  1683  -1.925  -0.554  -4.164                          0.000  0.000  0.000  0.000 
                                             [ MATR   11 ]      -   1908 - U - -
    MR    33    32 3    35     3  1264  1359  1585  1682  -8.041  -0.023  -6.358                         -0.581 -0.840 -1.338  1.249 
     D    34    32 3    35     3  1261  1356  1583  1680  -6.390  -1.568  -0.620                         
    IR    35    35 3    35     3  1264  1359  1586  1682  -1.925  -0.554  -4.164                          0.000  0.000  0.000  0.000 
                                             [ MATR   12 ]      -   1907 - C - -
    MR    36    35 3    38     3  1263  1358  1584  1681  -8.041  -0.023  -6.358                         -0.864  1.240 -1.646 -0.379 
     D    37    35 3    38     3  1260  1355  1582  1679  -6.390  -1.568  -0.620                         
    IR    38    38 3    38     3  1263  1358  1585  1681  -1.925  -0.554  -4.164                          0.000  0.000  0.000  0.000 
                                             [ MATR   13 ]      -   1906 - C - -
    MR    39    38 3    41     3  1262  1357  1583  1680  -8.041  -0.023  -6.358                         -0.864  1.240 -1.646 -0.379 
     D    40    38 3    41     3  1259  1354  1581  1678  -6.390  -1.568  -0.620                         
    IR    41    41 3    41     3  1262  1357  1584  1680  -1.925  -0.554  -4.164                          0.000  0.000  0.000  0.000 
                                             [ MATR   14 ]      -   1905 - U - -
    MR    42    41 3    44     3  1261  1356  1582  1679  -8.041  -0.023  -6.358                         -0.891 -1.000 -1.585  1.394 
     D    43    41 3    44     3  1258  1353  1580  1677  -6.390  -1.568  -0.620                         
    IR    44    44 3    44     3  1261  1356  1583  1679  -1.925  -0.554  -4.164                          0.000  0.000  0.000  0.000 
                                             [ MATR   15 ]      -   1904 - C - -
    MR    45    44 3    47     3  1260  1355  1582  1678  -8.041  -0.023  -6.358                         -0.864  1.240 -1.646 -0.379 
     D    46    44 3    47     3  1257  1352  1579  1676  -6.390  -1.568  -0.620                         
    IR    47    47 3    47     3  1260  1355  1582  1678  -1.925  -0.554  -4.164                          0.000  0.000  0.000  0.000 
                                             [ MATR   16 ]      -   1903 - C - -
    MR    48    47 3    50     3  1259  1354  1581  1677  -8.041  -0.023  -6.358                         -0.864  1.240 -1.646 -0.379 
     D    49    47 3    50     3  1256  1351  1578  1675  -6.390  -1.568  -0.620                         
    IR    50    50 3    50     3  1259  1354  1581  1677  -1.925  -0.554  -4.164                          0.000  0.000  0.000  0.000 
                                             [ MATR   17 ]      -   1902 - A - -
    MR    51    50 3    53     3  1258  1353  1580  1676  -8.041  -0.023  -6.358                          1.525 -1.706 -1.404 -1.191 
     D    52    50 3    53     3  1256  1350  1577  1674  -6.390  -1.568  -0.620                         
    IR    53    53 3    53     3  1258  1353  1580  1676  -1.925  -0.554  -4.164                          0.000  0.000  0.000  0.000 
                                             [ MATR   18 ]      -   1901 - C - -
    MR    54    53 3    56     3  1257  1352  1579  1675  -8.041  -0.023  -6.358                         -0.559  1.051 -1.397 -0.201 
     D    55    53 3    56     3  1255  1350  1576  1673  -6.390  -1.568  -0.620                         
    IR    56    56 3    56     3  1257  1352  1579  1676  -1.925  -0.554  -4.164                          0.000  0.000  0.000  0.000 
                                             [ MATR   19 ]      -   1900 - U - -
    MR    57    56 3    59     3  1256  1351  1578  1674  -8.041  -0.023  -6.358                         -0.387 -0.766 -1.212  1.148 
     D    58    56 3    59     3  1254  1349  1576  1672  -6.390  -1.568  -0.620                         
    IR    59    59 3    59     3  1257  1351  1578  1675  -1.925  -0.554  -4.164                          0.000  0.000  0.000  0.000 
                                             [ MATR   20 ]      -   1899 - A - -
    MR    60    59 3    62     3  1255  1350  1577  1673  -8.041  -0.023  -6.358                          1.525 -1.706 -1.404 -1.191 
     D    61    59 3    62     3  1254  1348  1575  1672  -6.390  -1.568  -0.620                         
    IR    62    62 3    62     3  1256  1350  1577  1674  -1.925  -0.554  -4.164                          0.000  0.000  0.000  0.000 
                                             [ MATR   21 ]      -   1898 - G - -
    MR    63    62 3    65     2  1254  1349  1576  1672  -7.939  -0.006                                 -0.866 -1.957  1.485 -1.343 
     D    64    62 3    65     2  1253  1348  1575  1671  -4.432  -0.068                                 
    IR    65    65 3    65     2  1255  1349  1576  1673  -1.823  -0.479                                  0.000  0.000  0.000  0.000 
                                             [ BIF    22 ]      -      - - - - -
     B    66    65 3    67  2769  1253  1348  1575  1671                                                 
                                             [ BEGL   23 ]      -      - - - - -
     S    67    66 1    68     1   662   742   937  1033   0.000                                         
                                             [ BIF    24 ]      -      - - - - -
     B    68    67 1    69  1757   662   742   937  1033                                                 
                                             [ BEGL   25 ]      -      - - - - -
     S    69    68 1    70     1   369   437   613   710   0.000                                         
                                             [ BIF    26 ]      -      - - - - -
     B    70    69 1    71   124   369   437   613   710                                                 
                                             [ BEGL   27 ]      -      - - - - -
     S    71    70 1    72     4     0     0    31    50  -0.050  -6.659  -6.066  -6.706                 
                                             [ MATP   28 ]     29     45 G C - -
    MP    72    71 1    76     6     2     2    31    50  -8.978  -8.917  -0.023  -7.693  -7.973  -8.368 -3.998 -2.741 -4.056  0.683 -4.256 -4.388  0.225 -4.258 -3.819  3.395 -4.214 -0.392 -0.136 -3.958 -1.780 -2.949 
    ML    73    71 1    76     6     1     1    30    49  -6.250  -6.596  -1.310  -1.005  -6.446  -3.975  0.368 -0.385 -0.191  0.094 
    MR    74    71 1    76     6     1     1    30    49  -6.988  -5.717  -1.625  -5.695  -0.829  -3.908  0.368 -0.385 -0.191  0.094 
     D    75    71 1    76     6     0     0    27    46  -9.049  -7.747  -3.544  -4.226  -4.244  -0.319 
    IL    76    76 5    76     6     1     1    31    50  -2.579  -2.842  -0.760  -4.497  -5.274  -4.934  0.000  0.000  0.000  0.000 
    IR    77    77 6    77     5     1     1    31    50  -2.408  -0.496  -5.920  -4.087  -5.193          0.000  0.000  0.000  0.000 
                                             [ MATP   29 ]     30     44 a u - -
    MP    78    77 6    82     6     2     2    29    48  -8.978  -8.917  -0.023  -7.693  -7.973  -8.368 -3.217 -2.378 -3.289  2.812 -3.534 -4.456  0.727 -3.413 -3.208  1.735 -3.744  0.191  0.384 -3.662 -1.207 -2.164 
    ML    79    77 6    82     6     1     1    28    47  -6.250  -6.596  -1.310  -1.005  -6.446  -3.975  0.368 -0.385 -0.191  0.094 
    MR    80    77 6    82     6     1     1    28    47  -6.988  -5.717  -1.625  -5.695  -0.829  -3.908  0.368 -0.385 -0.191  0.094 
     D    81    77 6    82     6     0     0    25    44  -9.049  -7.747  -3.544  -4.226  -4.244  -0.319 
    IL    82    82 5    82     6     1     1    29    48  -2.579  -2.842  -0.760  -4.497  -5.274  -4.934  0.000  0.000  0.000  0.000 
    IR    83    83 6    83     5     1     1    29    48  -2.408  -0.496  -5.920  -4.087  -5.193          0.000  0.000  0.000  0.000 
                                             [ MATP   30 ]     31     43 G C - -
    MP    84    83 6    88     6     2     2    27    46  -8.978  -8.917  -0.023  -7.693  -7.973  -8.368 -3.955 -2.724 -4.007  0.767 -4.189 -4.371  0.303 -4.205 -3.791  3.367 -4.189 -0.407 -0.108 -3.927 -1.719 -2.902 
    ML    85    83 6    88     6     1     1    26    45  -6.250  -6.596  -1.310  -1.005  -6.446  -3.975  0.368 -0.385 -0.191  0.094 
    MR    86    83 6    88     6     1     1    26    45  -6.988  -5.717  -1.625  -5.695  -0.829  -3.908  0.368 -0.385 -0.191  0.094 
     D    87    83 6    88     6     0     0    24    43  -9.049  -7.747  -3.544  -4.226  -4.244  -0.319 
    IL    88    88 5    88     6     1     1    27    46  -2.579  -2.842  -0.760  -4.497  -5.274  -4.934  0.000  0.000  0.000  0.000 
    IR    89    89 6    89     5     1     1    27    46  -2.408  -0.496  -5.920  -4.087  -5.193          0.000  0.000  0.000  0.000 
                                             [ MATP   31 ]     32     42 u g - -
    MP    90    89 6    94     6     2     2    25    44  -8.978  -8.917  -0.023  -7.693  -7.973  -8.368 -3.457 -3.342 -3.299  0.257 -2.278 -3.833  1.987 -2.980 -3.335  0.573 -3.694 -1.361  1.241 -3.596  2.443 -2.240 
    ML    91    89 6    94     6     1     1    25    44  -6.250  -6.596  -1.310  -1.005  -6.446  -3.975  0.368 -0.385 -0.191  0.094 
    MR    92    89 6    94     6     1     1    24    43  -6.988  -5.717  -1.625  -5.695  -0.829  -3.908  0.368 -0.385 -0.191  0.094 
     D    93    89 6    94     6     0     0    23    42  -9.049  -7.747  -3.544  -4.226  -4.244  -0.319 
    IL    94    94 5    94     6     1     1    25    44  -2.579  -2.842  -0.760  -4.497  -5.274  -4.934  0.000  0.000  0.000  0.000 
    IR    95    95 6    95     5     1     1    25    44  -2.408  -0.496  -5.920  -4.087  -5.193          0.000  0.000  0.000  0.000 
                                             [ MATP   32 ]     33     41 u g - -
    MP    96    95 6   100     4     2     2    23    42  -6.579  -6.786  -0.070  -5.163                 -3.363 -3.270 -3.237  0.348 -2.265 -3.794  1.995 -2.955 -3.276  0.637 -3.652 -1.317  1.387 -3.509  2.311 -2.187 
    ML    97    95 6   100     4     1     1    24    43  -3.758  -3.940  -0.507  -2.670                  0.368 -0.385 -0.191  0.094 
    MR    98    95 6   100     4     1     1    23    42  -4.809  -3.838  -1.706  -0.766                  0.368 -0.385 -0.191  0.094 
     D    99    95 6   100     4     0     0    22    41  -4.568  -4.250  -2.265  -0.520                 
    IL   100   100 5   100     4     1     1    25    44  -1.686  -2.369  -1.117  -4.855                  0.000  0.000  0.000  0.000 
    IR   101   101 6   101     3     1     1    24    43  -1.442  -0.798  -4.142                          0.000  0.000  0.000  0.000 
                                             [ MATL   33 ]     34      - U - - -
    ML   102   101 6   104     3     1     1    20    39  -7.625  -0.026  -6.279                         -0.866 -0.961 -1.562  1.378 
     D   103   101 6   104     3     0     0    19    38  -6.181  -1.672  -0.573                         
    IL   104   104 3   104     3     1     1    23    42  -1.442  -0.798  -4.142                          0.000  0.000  0.000  0.000 
                                             [ MATL   34 ]     35      - G - - -
    ML   105   104 3   107     3     1     1    19    38  -7.626  -0.026  -6.280                         -0.866 -1.957  1.485 -1.343 
     D   106   104 3   107     3     0     0    18    37  -6.174  -1.687  -0.566                         
    IL   107   107 3   107     3     1     1    22    41  -1.442  -0.798  -4.142                          0.000  0.000  0.000  0.000 
                                             [ MATL   35 ]     36      - A - - -
    ML   108   107 3   110     3     1     1    18    36  -7.626  -0.026  -6.280                          1.525 -1.706 -1.404 -1.191 
     D   109   107 3   110     3     0     0    17    36  -6.174  -1.687  -0.566                         
    IL   110   110 3   110     3     1     1    21    40  -1.442  -0.798  -4.142                          0.000  0.000  0.000  0.000 
                                             [ MATL   36 ]     37      - U - - -
    ML   111   110 3   113     3     1     1    16    35  -7.626  -0.026  -6.280                         -0.718 -0.878 -1.370  1.299 
     D   112   110 3   113     3     0     0    16    34  -6.174  -1.687  -0.566                         
    IL   113   113 3   113     3     1     1    20    38  -1.442  -0.798  -4.142                          0.000  0.000  0.000  0.000 
                                             [ MATL   37 ]     38      - C - - -
    ML   114   113 3   116     3     1     1    15    34  -7.626  -0.026  -6.280                         -0.833  1.211 -1.614 -0.328 
     D   115   113 3   116     3     0     0    15    33  -6.174  -1.687  -0.566                         
    IL   116   116 3   116     3     1     1    19    37  -1.442  -0.798  -4.142                          0.000  0.000  0.000  0.000 
                                             [ MATL   38 ]     39      - c - - -
    ML   117   116 3   119     3     1     1    13    32  -7.626  -0.026  -6.280                         -0.034  0.667 -1.082 -0.054 
     D   118   116 3   119     3     0     0    13    32  -6.174  -1.687  -0.566                         
    IL   119   119 3   119     3     1     1    18    36  -1.442  -0.798  -4.142                          0.000  0.000  0.000  0.000 
                                             [ MATL   39 ]     40      - U - - -
    ML   120   119 3   122     2     1     1     1     1       *   0.000                                 -0.872 -0.970 -1.568  1.382 
     D   121   119 3   122     2     0     0     0     0       *   0.000                                 
    IL   122   122 3   122     2     1     1    13    28  -1.823  -0.479                                  0.000  0.000  0.000  0.000 
                                             [ END    40 ]      -      - - - - -
     E   123   122 3    -1     0     0     0     0     0                                                 
                                             [ BEGR   41 ]      -      - - - - -
     S   124    70 1   125     3   354   421   596   693  -7.626  -0.026  -6.280                         
    IL   125   125 2   125     3   354   422   598   694  -1.442  -0.798  -4.142                          0.000  0.000  0.000  0.000 
                                             [ MATL   42 ]     46      - A - - -
    ML   126   125 2   128     5   354   422   596   693  -6.802  -0.048  -6.618  -6.830  -7.722          1.525 -1.706 -1.404 -1.191 
     D   127   125 2   128     5   348   416   594   691  -4.959  -0.803  -4.221  -2.596  -2.508         
    IL   128   128 3   128     5   352   420   596   693  -2.408  -0.496  -4.087  -5.920  -5.193          0.000  0.000  0.000  0.000 
                                             [ MATP   43 ]     47    796 G C - -
    MP   129   128 3   133     6   353   421   595   692  -8.978  -8.917  -0.023  -7.693  -7.973  -8.368 -3.945 -2.744 -3.984  0.666 -4.128 -4.274  0.332 -4.225 -3.814  3.375 -4.190 -0.477 -0.053 -3.562 -1.666 -2.916 
    ML   130   128 3   133     6   349   417   593   690  -6.250  -6.596  -1.310  -1.005  -6.446  -3.975  0.368 -0.385 -0.191  0.094 
    MR   131   128 3   133     6   348   416   593   689  -6.988  -5.717  -1.625  -5.695  -0.829  -3.908  0.368 -0.385 -0.191  0.094 
     D   132   128 3   133     6   343   411   589   686  -9.049  -7.747  -3.544  -4.226  -4.244  -0.319 
    IL   133   133 5   133     6   351   419   594   691  -2.579  -2.842  -0.760  -4.497  -5.274  -4.934  0.000  0.000  0.000  0.000 
    IR   134   134 6   134     5   351   419   594   691  -2.408  -0.496  -5.920  -4.087  -5.193          0.000  0.000  0.000  0.000 
                                             [ MATP   44 ]     48    795 g c - -
    MP   135   134 6   139     6   352   419   593   690  -8.978  -8.917  -0.023  -7.693  -7.973  -8.368 -3.181 -2.220 -3.235  1.878 -3.439 -4.071  0.903 -3.470 -3.239  2.666 -3.711 -0.018  0.553 -3.362 -1.071 -2.166 
    ML   136   134 6   139     6   348   416   591   688  -6.250  -6.596  -1.310  -1.005  -6.446  -3.975  0.368 -0.385 -0.191  0.094 
    MR   137   134 6   139     6   346   414   591   688  -6.988  -5.717  -1.625  -5.695  -0.829  -3.908  0.368 -0.385 -0.191  0.094 
     D   138   134 6   139     6   342   410   588   684  -9.049  -7.747  -3.544  -4.226  -4.244  -0.319 
    IL   139   139 5   139     6   349   417   592   689  -2.579  -2.842  -0.760  -4.497  -5.274  -4.934  0.000  0.000  0.000  0.000 
    IR   140   140 6   140     5   349   417   592   689  -2.408  -0.496  -5.920  -4.087  -5.193          0.000  0.000  0.000  0.000 
                                             [ MATP   45 ]     49    794 g c - -
    MP   141   140 6   145     6   350   417   591   688  -8.978  -8.917  -0.023  -7.693  -7.973  -8.368 -2.852 -2.395 -2.921  1.827 -2.723 -3.767  1.513 -3.043 -2.960  1.888 -3.456 -0.208  1.524 -3.070 -0.443 -1.873 
    ML   142   140 6   145     6   347   414   590   686  -6.250  -6.596  -1.310  -1.005  -6.446  -3.975  0.368 -0.385 -0.191  0.094 
    MR   143   140 6   145     6   345   413   589   686  -6.988  -5.717  -1.625  -5.695  -0.829  -3.908  0.368 -0.385 -0.191  0.094 
     D   144   140 6   145     6   342   410   587   683  -9.049  -7.747  -3.544  -4.226  -4.244  -0.319 
    IL   145   145 5   145     6   348   416   591   687  -2.579  -2.842  -0.760  -4.497  -5.274  -4.934  0.000  0.000  0.000  0.000 
    IR   146   146 6   146     5   348   415   590   687  -2.408  -0.496  -5.920  -4.087  -5.193          0.000  0.000  0.000  0.000 
                                             [ MATP   46 ]     50    793 c g - -
    MP   147   146 6   151     4   348   415   589   686  -6.579  -6.786  -0.069  -5.200                 -3.320 -3.207 -3.233  0.456 -2.298 -3.834  2.450 -2.970 -3.260  0.811 -3.663 -1.205  2.239 -3.467  0.056 -2.150 
    ML   148   146 6   151     4   345   413   588   685  -3.758  -3.940  -0.507  -2.670                  0.368 -0.385 -0.191  0.094 
    MR   149   146 6   151     4   343   411   587   684  -4.809  -3.838  -1.706  -0.766                  0.368 -0.385 -0.191  0.094 
     D   150   146 6   151     4   341   409   586   683  -4.568  -4.250  -2.265  -0.520                 
    IL   151   151 5   151     4   347   414   589   686  -1.686  -2.369  -1.117  -4.855                  0.000  0.000  0.000  0.000 
    IR   152   152 6   152     3   347   414   589   685  -1.442  -0.798  -4.142                          0.000  0.000  0.000  0.000 
                                             [ MATL   47 ]     51      - G - - -
    ML   153   152 6   155     5   346   413   587   684  -6.802  -0.048  -6.618  -6.830  -7.722         -0.460 -1.431  1.204 -0.742 
     D   154   152 6   155     5   340   408   585   682  -4.959  -0.803  -4.221  -2.596  -2.508         
    IL   155   155 3   155     5   345   412   587   684  -2.408  -0.496  -4.087  -5.920  -5.193          0.000  0.000  0.000  0.000 
                                             [ MATP   48 ]     52    792 a u - -
    MP   156   155 3   160     6   346   413   586   683  -8.978  -8.917  -0.023  -7.693  -7.973  -8.368 -3.272 -2.443 -3.326  2.855 -3.471 -4.468  0.800 -3.413 -3.248  1.649 -3.775  0.017  0.415 -3.713 -1.143 -2.200 
    ML   157   155 3   160     6   341   409   584   681  -6.250  -6.596  -1.310  -1.005  -6.446  -3.975  0.368 -0.385 -0.191  0.094 
    MR   158   155 3   160     6   341   408   584   680  -6.988  -5.717  -1.625  -5.695  -0.829  -3.908  0.368 -0.385 -0.191  0.094 
     D   159   155 3   160     6   336   403   579   676  -9.049  -7.747  -3.544  -4.226  -4.244  -0.319 
    IL   160   160 5   160     6   343   411   585   682  -2.579  -2.842  -0.760  -4.497  -5.274  -4.934  0.000  0.000  0.000  0.000 
    IR   161   161 6   161     5   343   411   585   682  -2.408  -0.496  -5.920  -4.087  -5.193          0.000  0.000  0.000  0.000 
                                             [ MATP   49 ]     53    791 a u - -
    MP   162   161 6   166     6   344   411   584   681  -8.978  -8.917  -0.023  -7.693  -7.973  -8.368 -3.307 -2.474 -3.352  2.877 -3.451 -4.486  0.823 -3.417 -3.271  1.614 -3.793 -0.042  0.399 -3.752 -1.123 -2.221 
    ML   163   161 6   166     6   340   407   582   679  -6.250  -6.596  -1.310  -1.005  -6.446  -3.975  0.368 -0.385 -0.191  0.094 
    MR   164   161 6   166     6   340   407   582   679  -6.988  -5.717  -1.625  -5.695  -0.829  -3.908  0.368 -0.385 -0.191  0.094 
     D   165   161 6   166     6   335   402   578   674  -9.049  -7.747  -3.544  -4.226  -4.244  -0.319 
    IL   166   166 5   166     6   342   409   583   680  -2.579  -2.842  -0.760  -4.497  -5.274  -4.934  0.000  0.000  0.000  0.000 
    IR   167   167 6   167     5   342   409   583   680  -2.408  -0.496  -5.920  -4.087  -5.193          0.000  0.000  0.000  0.000 
                                             [ MATP   50 ]     54    790 C G - -
    MP   168   167 6   172     6   342   409   582   679  -8.978  -8.917  -0.023  -7.693  -7.973  -8.368 -3.765 -3.603 -3.636  0.060 -2.646 -4.196  3.259 -3.278 -3.669  0.416 -3.633 -1.564  0.986 -3.906 -0.356 -2.553 
    ML   169   167 6   172     6   339   406   580   677  -6.250  -6.596  -1.310  -1.005  -6.446  -3.975  0.368 -0.385 -0.191  0.094 
    MR   170   167 6   172     6   339   406   580   677  -6.988  -5.717  -1.625  -5.695  -0.829  -3.908  0.368 -0.385 -0.191  0.094 
     D   171   167 6   172     6   335   402   576   673  -9.049  -7.747  -3.544  -4.226  -4.244  -0.319 
    IL   172   172 5   172     6   340   407   582   678  -2.579  -2.842  -0.760  -4.497  -5.274  -4.934  0.000  0.000  0.000  0.000 
    IR   173   173 6   173     5   340   407   581   678  -2.408  -0.496  -5.920  -4.087  -5.193          0.000  0.000  0.000  0.000 
                                             [ MATP   51 ]     55    789 G C - -
    MP   174   173 6   178     6   340   407   580   677  -8.978  -8.917  -0.023  -7.693  -7.973  -8.368 -4.090 -2.789 -4.151  0.615 -4.315 -4.420  0.168 -4.330 -3.869  3.431 -4.258 -0.474 -0.240 -4.032 -1.839 -3.038 
    ML   175   173 6   178     6   338   405   579   675  -6.250  -6.596  -1.310  -1.005  -6.446  -3.975  0.368 -0.385 -0.191  0.094 
    MR   176   173 6   178     6   337   404   578   675  -6.988  -5.717  -1.625  -5.695  -0.829  -3.908  0.368 -0.385 -0.191  0.094 
     D   177   173 6   178     6   334   401   575   672  -9.049  -7.747  -3.544  -4.226  -4.244  -0.319 
    IL   178   178 5   178     6   339   406   580   676  -2.579  -2.842  -0.760  -4.497  -5.274  -4.934  0.000  0.000  0.000  0.000 
    IR   179   179 6   179     5   339   406   579   676  -2.408  -0.496  -5.920  -4.087  -5.193          0.000  0.000  0.000  0.000 
                                             [ MATP   52 ]     56    788 C G - -
    MP   180   179 6   184     6   338   405   578   675  -8.978  -8.917  -0.023  -7.693  -7.973  -8.368 -3.876 -3.718 -3.671 -0.021 -2.554 -4.166  3.265 -3.294 -3.707  0.340 -4.032 -1.664  1.041 -3.982 -0.251 -2.571 
    ML   181   179 6   184     6   336   403   577   674  -6.250  -6.596  -1.310  -1.005  -6.446  -3.975  0.368 -0.385 -0.191  0.094 
    MR   182   179 6   184     6   336   403   576   673  -6.988  -5.717  -1.625  -5.695  -0.829  -3.908  0.368 -0.385 -0.191  0.094 
     D   183   179 6   184     6   334   400   574   671  -9.049  -7.747  -3.544  -4.226  -4.244  -0.319 
    IL   184   184 5   184     6   337   404   578   674  -2.579  -2.842  -0.760  -4.497  -5.274  -4.934  0.000  0.000  0.000  0.000 
    IR   185   185 6   185     5   337   404   578   674  -2.408  -0.496  -5.920  -4.087  -5.193          0.000  0.000  0.000  0.000 
                                             [ MATP   53 ]     57    787 u a - -
    MP   186   185 6   190     4   336   403   576   673  -6.579  -6.786  -0.069  -5.200                 -3.142 -3.215 -3.353  0.402 -2.528 -4.034  1.703 -3.189 -3.374  0.775 -3.817 -1.190  2.875 -3.564 -0.292 -2.267 
    ML   187   185 6   190     4   335   402   576   672  -3.758  -3.940  -0.507  -2.670                  0.368 -0.385 -0.191  0.094 
    MR   188   185 6   190     4   334   401   575   672  -4.809  -3.838  -1.706  -0.766                  0.368 -0.385 -0.191  0.094 
     D   189   185 6   190     4   333   400   574   670  -4.568  -4.250  -2.265  -0.520                 
    IL   190   190 5   190     4   336   403   576   673  -1.686  -2.369  -1.117  -4.855                  0.000  0.000  0.000  0.000 
    IR   191   191 6   191     3   336   402   576   673  -1.442  -0.798  -4.142                          0.000  0.000  0.000  0.000 
                                             [ MATL   54 ]     58      - G - - -
    ML   192   191 6   194     3   334   401   574   671  -8.041  -0.023  -6.358                         -0.424 -1.648  1.291 -1.036 
     D   193   191 6   194     3   333   400   573   670  -5.620  -0.734  -1.403                         
    IL   194   194 3   194     3   334   401   575   671  -1.925  -0.554  -4.164                          0.000  0.000  0.000  0.000 
                                             [ MATR   55 ]      -    786 - a - -
    MR   195   194 3   197     2   333   400   573   670  -7.939  -0.006                                  0.584 -0.839 -0.021 -0.064 
     D   196   194 3   197     2   332   399   572   669  -4.432  -0.068                                 
    IR   197   197 3   197     2   334   400   574   671  -1.823  -0.479                                  0.000  0.000  0.000  0.000 
                                             [ BIF    56 ]      -      - - - - -
     B   198   197 3   199  1336   332   399   572   669                                                 
                                             [ BEGL   57 ]      -      - - - - -
     S   199   198 1   200     4   216   276   438   534  -0.052  -6.659  -5.957  -6.706                 
                                             [ MATP   58 ]     59    614 G C - -
    MP   200   199 1   204     6   217   277   438   534  -8.976  -8.916  -0.023  -7.692  -7.972  -8.367 -3.889 -2.676 -3.947  0.819 -4.203 -4.358  0.272 -4.174 -3.751  3.345 -4.158 -0.288 -0.062 -3.879 -1.727 -2.844 
    ML   201   199 1   204     6   212   272   435   532  -6.250  -6.596  -1.310  -1.005  -6.446  -3.975  0.368 -0.385 -0.191  0.094 
    MR   202   199 1   204     6   211   272   435   532  -7.001  -5.730  -1.638  -5.708  -0.819  -3.921  0.347 -0.319 -0.237  0.108 
     D   203   199 1   204     6   206   266   431   527  -9.049  -7.747  -3.544  -4.226  -4.244  -0.319 
    IL   204   204 5   204     6   214   274   437   533  -2.579  -2.842  -0.760  -4.497  -5.274  -4.934  0.000  0.000  0.000  0.000 
    IR   205   205 6   205     5   214   275   437   533  -2.408  -0.496  -5.920  -4.087  -5.193          0.000  0.000  0.000  0.000 
                                             [ MATP   59 ]     60    613 C G - -
    MP   206   205 6   210     6   215   275   436   532  -8.976  -8.916  -0.023  -7.692  -7.972  -8.367 -3.764 -3.625 -3.575  0.069 -2.475 -4.080  3.181 -3.209 -3.611  0.426 -3.947 -1.592  1.217 -3.869 -0.153 -2.476 
    ML   207   205 6   210     6   211   271   433   530  -6.250  -6.596  -1.310  -1.005  -6.446  -3.975  0.368 -0.385 -0.191  0.094 
    MR   208   205 6   210     6   210   271   433   530  -7.001  -5.730  -1.638  -5.708  -0.819  -3.921  0.398 -0.452 -0.075  0.004 
     D   209   205 6   210     6   205   266   429   526  -9.049  -7.747  -3.544  -4.226  -4.244  -0.319 
    IL   210   210 5   210     6   213   273   435   531  -2.579  -2.842  -0.760  -4.497  -5.274  -4.934  0.000  0.000  0.000  0.000 
    IR   211   211 6   211     5   213   273   435   531  -2.408  -0.496  -5.920  -4.087  -5.193          0.000  0.000  0.000  0.000 
                                             [ MATP   60 ]     61    612 G C - -
    MP   212   211 6   216     6   213   273   434   530  -8.976  -8.916  -0.023  -7.692  -7.972  -8.367 -3.687 -2.610 -3.715  0.966 -3.848 -4.239  0.594 -3.924 -3.625  3.204 -4.036 -0.301  0.312 -3.701 -1.401 -2.627 
    ML   213   211 6   216     6   210   270   432   528  -6.250  -6.596  -1.310  -1.005  -6.446  -3.975  0.368 -0.385 -0.191  0.094 
    MR   214   211 6   216     6   209   270   431   528  -7.001  -5.730  -1.598  -5.708  -0.842  -3.921  0.347 -0.319 -0.237  0.108 
     D   215   211 6   216     6   205   265   427   524  -9.049  -7.747  -3.544  -4.226  -4.244  -0.319 
    IL   216   216 5   216     6   211   271   433   529  -2.579  -2.842  -0.760  -4.497  -5.274  -4.934  0.000  0.000  0.000  0.000 
    IR   217   217 6   217     5   211   272   433   529  -2.408  -0.496  -5.920  -4.087  -5.193          0.000  0.000  0.000  0.000 
                                             [ MATP   61 ]     62    611 G C - -
    MP   218   217 6   222     6   211   271   432   528  -8.978  -8.917  -0.023  -7.693  -7.973  -8.368 -4.013 -2.746 -4.073  0.728 -4.274 -4.402  0.206 -4.268 -3.824  3.398 -4.220 -0.425 -0.185 -3.979 -1.798 -2.962 
    ML   219   217 6   222     6   208   268   430   526  -6.250  -6.596  -1.310  -1.005  -6.446  -3.975  0.368 -0.385 -0.191  0.094 
    MR   220   217 6   222     6   208   268   430   526  -6.988  -5.717  -1.625  -5.695  -0.829  -3.908  0.368 -0.385 -0.191  0.094 
     D   221   217 6   222     6   204   264   426   523  -9.049  -7.747  -3.544  -4.226  -4.244  -0.319 
    IL   222   222 5   222     6   210   270   431   528  -2.579  -2.842  -0.760  -4.497  -5.274  -4.934  0.000  0.000  0.000  0.000 
    IR   223   223 6   223     5   210   270   431   527  -2.408  -0.496  -5.920  -4.087  -5.193          0.000  0.000  0.000  0.000 
                                             [ MATP   62 ]     63    610 c g - -
    MP   224   223 6   228     6   209   269   430   526  -8.978  -8.917  -0.023  -7.693  -7.973  -8.368 -3.457 -3.306 -3.374  0.369 -2.457 -3.976  3.000 -3.125 -3.401  0.749 -3.441 -1.285  1.370 -3.607 -0.132 -2.292 
    ML   225   223 6   228     6   207   267   428   525  -6.250  -6.596  -1.310  -1.005  -6.446  -3.975  0.368 -0.385 -0.191  0.094 
    MR   226   223 6   228     6   207   267   428   525  -6.988  -5.717  -1.625  -5.695  -0.829  -3.908  0.368 -0.385 -0.191  0.094 
     D   227   223 6   228     6   204   264   425   522  -9.049  -7.747  -3.544  -4.226  -4.244  -0.319 
    IL   228   228 5   228     6   208   268   429   526  -2.579  -2.842  -0.760  -4.497  -5.274  -4.934  0.000  0.000  0.000  0.000 
    IR   229   229 6   229     5   208   268   429   525  -2.408  -0.496  -5.920  -4.087  -5.193          0.000  0.000  0.000  0.000 
                                             [ MATP   63 ]     64    609 g c - -
    MP   230   229 6   234     4   207   267   428   524  -6.530  -7.775  -0.103  -4.228                 -2.485 -2.255 -3.019  1.800 -3.174 -3.856  1.071 -3.284 -3.090  2.544 -3.561 -0.009  0.748 -3.127 -0.855 -1.995 
    ML   231   229 6   234     4   205   265   426   523  -2.408  -4.532  -1.293  -1.473                  0.368 -0.385 -0.191  0.094 
    MR   232   229 6   234     4   206   266   427   523  -4.102 -12.528  -0.390  -2.485                  0.368 -0.385 -0.191  0.094 
     D   233   229 6   234     4   203   263   424   521 -12.737 -14.007  -2.036  -0.404                 
    IL   234   234 5   234     4   206   266   427   523  -2.817  -4.319  -0.613  -2.698                  0.000  0.000  0.000  0.000 
    IR   235   235 6   235     3   207   267   427   524  -1.925  -0.554  -4.164                          0.000  0.000  0.000  0.000 
                                             [ MATR   64 ]      -    608 - A - -
    MR   236   235 6   238     5   206   265   426   522  -6.802  -0.048  -6.618  -6.830  -7.722          1.525 -1.706 -1.404 -1.191 
     D   237   235 6   238     5   203   263   424   521  -5.352  -0.707  -2.978  -4.409  -2.404         
    IR   238   238 3   238     5   205   265   426   522  -2.408  -0.496  -5.920  -4.087  -5.193          0.000  0.000  0.000  0.000 
                                             [ MATP   65 ]     65    607 g c - -
    MP   239   238 3   243     6   205   265   425   521  -8.978  -8.917  -0.023  -7.693  -7.973  -8.368 -2.396 -2.317 -2.582  1.163 -2.321 -3.387  1.757 -2.738 -2.638  1.771 -3.157 -0.415  1.705 -2.360  0.220 -1.640 
    ML   240   238 3   243     6   203   263   423   520  -6.250  -6.596  -1.310  -1.005  -6.446  -3.975  0.368 -0.385 -0.191  0.094 
    MR   241   238 3   243     6   203   263   423   520  -6.988  -5.717  -1.625  -5.695  -0.829  -3.908  0.368 -0.385 -0.191  0.094 
     D   242   238 3   243     6   200   260   421   517  -9.049  -7.747  -3.544  -4.226  -4.244  -0.319 
    IL   243   243 5   243     6   204   264   424   521  -2.579  -2.842  -0.760  -4.497  -5.274  -4.934  0.000  0.000  0.000  0.000 
    IR   244   244 6   244     5   204   264   424   521  -2.408  -0.496  -5.920  -4.087  -5.193          0.000  0.000  0.000  0.000 
                                             [ MATP   66 ]     66    606 G C - -
    MP   245   244 6   249     4   203   263   423   519  -6.530  -7.775  -0.103  -4.228                 -4.077 -2.778 -4.142  0.628 -4.334 -4.420  0.151 -4.332 -3.863  3.430 -4.254 -0.446 -0.244 -4.023 -1.856 -3.030 
    ML   246   244 6   249     4   202   261   422   518  -2.408  -4.532  -1.293  -1.473                  0.368 -0.385 -0.191  0.094 
    MR   247   244 6   249     4   202   261   422   518  -4.102 -12.528  -0.390  -2.485                  0.368 -0.385 -0.191  0.094 
     D   248   244 6   249     4   200   260   420   517 -12.737 -14.007  -2.036  -0.404                 
    IL   249   249 5   249     4   202   262   422   519  -2.817  -4.319  -0.613  -2.698                  0.000  0.000  0.000  0.000 
    IR   250   250 6   250     3   202   262   422   519  -1.925  -0.554  -4.164                          0.000  0.000  0.000  0.000 
                                             [ MATR   67 ]      -    605 - G - -
    MR   251   250 6   253     2   201   261   421   517  -7.939  -0.006                                 -0.866 -1.957  1.485 -1.343 
     D   252   250 6   253     2   200   260   420   517  -4.432  -0.068                                 
    IR   253   253 3   253     2   201   261   421   518  -1.823  -0.479                                  0.000  0.000  0.000  0.000 
                                             [ BIF    68 ]      -      - - - - -
     B   254   253 3   354   255   200   260   420   516                                                 
                                             [ BEGR  326 ]      -      - - - - -
     S   255   254 1   256     3     0     0    48    67  -7.626  -0.026  -6.280                         
    IL   256   256 2   256     3     1     1    51    71  -1.442  -0.798  -4.142                          0.000  0.000  0.000  0.000 
                                             [ MATL  327 ]    571      - G - - -
    ML   257   256 2   259     3     1     1    48    67  -7.626  -0.026  -6.280                         -0.866 -1.957  1.485 -1.343 
     D   258   256 2   259     3     0     0    46    66  -6.174  -1.687  -0.566                         
    IL   259   259 3   259     3     1     1    50    70  -1.442  -0.798  -4.142                          0.000  0.000  0.000  0.000 
                                             [ MATL  328 ]    572      - A - - -
    ML   260   259 3   262     3     1     1    47    66  -7.626  -0.026  -6.280                          1.483 -1.626 -1.261 -1.111 
     D   261   259 3   262     3     0     0    45    65  -6.174  -1.687  -0.566                         
    IL   262   262 3   262     3     1     1    49    68  -1.442  -0.798  -4.142                          0.000  0.000  0.000  0.000 
                                             [ MATL  329 ]    573      - A - - -
    ML   263   262 3   265     3     1     1    46    65  -7.626  -0.026  -6.280                          1.525 -1.706 -1.404 -1.191 
     D   264   262 3   265     3     0     0    44    64  -6.174  -1.687  -0.566                         
    IL   265   265 3   265     3     1     1    48    67  -1.442  -0.798  -4.142                          0.000  0.000  0.000  0.000 
                                             [ MATL  330 ]    574      - U - - -
    ML   266   265 3   268     3     1     1    44    64  -7.626  -0.026  -6.280                         -0.891 -1.000 -1.585  1.394 
     D   267   265 3   268     3     0     0    43    63  -6.174  -1.687  -0.566                         
    IL   268   268 3   268     3     1     1    47    66  -1.442  -0.798  -4.142                          0.000  0.000  0.000  0.000 
                                             [ MATL  331 ]    575      - a - - -
    ML   269   268 3   271     5     1     1    43    63  -6.802  -0.048  -6.618  -6.830  -7.722          0.530 -0.157 -0.843  0.140 
     D   270   268 3   271     5     0     0    42    62  -4.959  -0.803  -4.221  -2.596  -2.508         
    IL   271   271 3   271     5     1     1    44    63  -2.408  -0.496  -4.087  -5.920  -5.193          0.000  0.000  0.000  0.000 
                                             [ MATP  332 ]    576    604 u a - -
    MP   272   271 3   276     4     2     2    42    62  -6.579  -6.786  -0.069  -5.200                 -3.482 -3.254 -3.408  0.407 -2.553 -4.054  1.758 -3.176 -3.419  0.826 -3.835 -1.159  2.839 -3.662 -0.245 -2.304 
    ML   273   271 3   276     4     1     1    43    62  -3.758  -3.940  -0.507  -2.670                  0.368 -0.385 -0.191  0.094 
    MR   274   271 3   276     4     1     1    42    62  -4.809  -3.838  -1.706  -0.766                  0.368 -0.385 -0.191  0.094 
     D   275   271 3   276     4     0     0    41    61  -4.568  -4.250  -2.265  -0.520                 
    IL   276   276 5   276     4     1     1    44    64  -1.686  -2.369  -1.117  -4.855                  0.000  0.000  0.000  0.000 
    IR   277   277 6   277     3     1     1    43    63  -1.442  -0.798  -4.142                          0.000  0.000  0.000  0.000 
                                             [ MATL  333 ]    577      - U - - -
    ML   278   277 6   280     5     1     1    40    59  -6.802  -0.048  -6.618  -6.830  -7.722         -0.891 -1.000 -1.585  1.394 
     D   279   277 6   280     5     0     0    39    58  -4.959  -0.803  -4.221  -2.596  -2.508         
    IL   280   280 3   280     5     1     1    40    59  -2.408  -0.496  -4.087  -5.920  -5.193          0.000  0.000  0.000  0.000 
                                             [ MATP  334 ]    578    603 g c - -
    MP   281   280 3   285     6     2     2    39    58  -8.978  -8.917  -0.023  -7.693  -7.973  -8.368 -3.137 -2.561 -3.133  1.041 -2.823 -3.831  1.799 -3.222 -3.223  2.460 -3.654 -0.385  1.131 -3.213 -0.398 -2.083 
    ML   282   280 3   285     6     1     1    38    57  -6.250  -6.596  -1.310  -1.005  -6.446  -3.975  0.368 -0.385 -0.191  0.094 
    MR   283   280 3   285     6     1     1    37    57  -6.988  -5.717  -1.625  -5.695  -0.829  -3.908  0.368 -0.385 -0.191  0.094 
     D   284   280 3   285     6     0     0    35    55  -9.049  -7.747  -3.544  -4.226  -4.244  -0.319 
    IL   285   285 5   285     6     1     1    39    58  -2.579  -2.842  -0.760  -4.497  -5.274  -4.934  0.000  0.000  0.000  0.000 
    IR   286   286 6   286     5     1     1    38    57  -2.408  -0.496  -5.920  -4.087  -5.193          0.000  0.000  0.000  0.000 
                                             [ MATP  335 ]    579    602 c g - -
    MP   287   286 6   291     6     2     2    37    56  -8.978  -8.917  -0.023  -7.693  -7.973  -8.368 -3.190 -2.752 -3.185  0.861 -2.635 -3.884  2.300 -3.130 -3.214  2.090 -3.656 -0.598  1.201 -3.332 -0.299 -2.106 
    ML   288   286 6   291     6     1     1    36    55  -6.250  -6.596  -1.310  -1.005  -6.446  -3.975  0.368 -0.385 -0.191  0.094 
    MR   289   286 6   291     6     1     1    36    55  -6.988  -5.717  -1.625  -5.695  -0.829  -3.908  0.368 -0.385 -0.191  0.094 
     D   290   286 6   291     6     0     0    34    53  -9.049  -7.747  -3.544  -4.226  -4.244  -0.319 
    IL   291   291 5   291     6     1     1    37    56  -2.579  -2.842  -0.760  -4.497  -5.274  -4.934  0.000  0.000  0.000  0.000 
    IR   292   292 6   292     5     1     1    36    55  -2.408  -0.496  -5.920  -4.087  -5.193          0.000  0.000  0.000  0.000 
                                             [ MATP  336 ]    580    601 g c - -
    MP   293   292 6   297     4     2     2    35    54  -6.579  -6.580  -0.071  -5.200                 -3.082 -2.346 -3.130  1.929 -3.191 -3.977  1.115 -3.328 -3.161  2.446 -3.636 -0.063  0.868 -3.268 -0.846 -2.071 
    ML   294   292 6   297     4     1     1    35    55  -3.758  -3.940  -0.507  -2.670                  0.368 -0.385 -0.191  0.094 
    MR   295   292 6   297     4     1     1    35    54  -4.809  -3.838  -1.706  -0.766                  0.368 -0.385 -0.191  0.094 
     D   296   292 6   297     4     0     0    34    53  -4.568  -4.250  -2.265  -0.520                 
    IL   297   297 5   297     4     1     1    37    56  -1.686  -2.369  -1.117  -4.855                  0.000  0.000  0.000  0.000 
    IR   298   298 6   298     3     1     1    36    55  -1.445  -0.795  -4.145                          0.000  0.000  0.000  0.000 
                                             [ MATL  337 ]    581      - C - - -
    ML   299   298 6   301     3     1     1    32    51  -7.626  -0.026  -6.280                         -0.966  1.324 -1.749 -0.542 
     D   300   298 6   301     3     0     0    31    50  -6.174  -1.687  -0.566                         
    IL   301   301 3   301     3     1     1    35    54  -1.442  -0.798  -4.142                          0.000  0.000  0.000  0.000 
                                             [ MATL  338 ]    582      - A - - -
    ML   302   301 3   304     5     1     1    31    50  -6.802  -0.048  -6.618  -6.830  -7.722          1.525 -1.706 -1.404 -1.191 
     D   303   301 3   304     5     0     0    30    48  -4.959  -0.803  -4.221  -2.596  -2.508         
    IL   304   304 3   304     5     1     1    31    50  -2.408  -0.496  -4.087  -5.920  -5.193          0.000  0.000  0.000  0.000 
                                             [ MATP  339 ]    583    599 a a - -
    MP   305   304 3   309     6     2     2    30    49  -8.978  -8.917  -0.023  -7.693  -7.973  -8.368  1.918 -2.276 -2.722  1.091 -2.531 -3.606  1.380 -2.829 -2.700  1.338 -3.211 -0.189  0.928 -2.982 -0.428 -1.759 
    ML   306   304 3   309     6     1     1    29    47  -6.250  -6.596  -1.310  -1.005  -6.446  -3.975  0.368 -0.385 -0.191  0.094 
    MR   307   304 3   309     6     1     1    28    47  -6.988  -5.717  -1.625  -5.695  -0.829  -3.908  0.368 -0.385 -0.191  0.094 
     D   308   304 3   309     6     0     0    26    45  -9.049  -7.747  -3.544  -4.226  -4.244  -0.319 
    IL   309   309 5   309     6     1     1    30    49  -2.579  -2.842  -0.760  -4.497  -5.274  -4.934  0.000  0.000  0.000  0.000 
    IR   310   310 6   310     5     1     1    29    48  -2.408  -0.496  -5.920  -4.087  -5.193          0.000  0.000  0.000  0.000 
                                             [ MATP  340 ]    584    598 u g - -
    MP   311   310 6   315     6     2     2    28    47  -8.978  -8.917  -0.023  -7.693  -7.973  -8.368 -3.380 -3.267 -3.250  0.323 -2.277 -3.810  1.982 -2.962 -3.285  0.613 -3.659 -1.289  1.260 -3.533  2.392 -2.070 
    ML   312   310 6   315     6     1     1    27    45  -6.250  -6.596  -1.310  -1.005  -6.446  -3.975  0.368 -0.385 -0.191  0.094 
    MR   313   310 6   315     6     1     1    26    45  -6.988  -5.717  -1.625  -5.695  -0.829  -3.908  0.368 -0.385 -0.191  0.094 
     D   314   310 6   315     6     0     0    24    43  -9.049  -7.747  -3.544  -4.226  -4.244  -0.319 
    IL   315   315 5   315     6     1     1    28    47  -2.579  -2.842  -0.760  -4.497  -5.274  -4.934  0.000  0.000  0.000  0.000 
    IR   316   316 6   316     5     1     1    27    46  -2.408  -0.496  -5.920  -4.087  -5.193          0.000  0.000  0.000  0.000 
                                             [ MATP  341 ]    585    597 g u - -
    MP   317   316 6   321     6     2     2    26    45  -8.978  -8.917  -0.023  -7.693  -7.973  -8.368 -3.200 -2.162 -3.330  1.404 -3.742 -4.482  0.563 -3.428 -3.124  1.892 -3.631  2.452  0.218 -3.739 -1.370 -2.134 
    ML   318   316 6   321     6     1     1    25    43  -6.250  -6.596  -1.310  -1.005  -6.446  -3.975  0.368 -0.385 -0.191  0.094 
    MR   319   316 6   321     6     1     1    24    43  -6.988  -5.717  -1.625  -5.695  -0.829  -3.908  0.368 -0.385 -0.191  0.094 
     D   320   316 6   321     6     0     0    22    41  -9.049  -7.747  -3.544  -4.226  -4.244  -0.319 
    IL   321   321 5   321     6     1     1    26    45  -2.579  -2.842  -0.760  -4.497  -5.274  -4.934  0.000  0.000  0.000  0.000 
    IR   322   322 6   322     5     1     1    25    44  -2.408  -0.496  -5.920  -4.087  -5.193          0.000  0.000  0.000  0.000 
                                             [ MATP  342 ]    586    596 G C - -
    MP   323   322 6   327     6     2     2    24    43  -8.978  -8.917  -0.023  -7.693  -7.973  -8.368 -3.886 -2.685 -3.938  0.875 -4.148 -4.355  0.334 -4.147 -3.747  3.331 -4.152 -0.362 -0.059 -3.880 -1.680 -2.834 
    ML   324   322 6   327     6     1     1    23    42  -6.250  -6.596  -1.310  -1.005  -6.446  -3.975  0.368 -0.385 -0.191  0.094 
    MR   325   322 6   327     6     1     1    23    41  -6.988  -5.717  -1.625  -5.695  -0.829  -3.908  0.368 -0.385 -0.191  0.094 
     D   326   322 6   327     6     0     0    21    39  -9.049  -7.747  -3.544  -4.226  -4.244  -0.319 
    IL   327   327 5   327     6     1     1    24    43  -2.579  -2.842  -0.760  -4.497  -5.274  -4.934  0.000  0.000  0.000  0.000 
    IR   328   328 6   328     5     1     1    23    42  -2.408  -0.496  -5.920  -4.087  -5.193          0.000  0.000  0.000  0.000 
                                             [ MATP  343 ]    587    595 G C - -
    MP   329   328 6   333     6     2     2    22    41  -8.978  -8.917  -0.023  -7.693  -7.973  -8.368 -3.608 -2.544 -3.650  1.252 -3.876 -4.253  0.577 -3.879 -3.563  3.142 -3.992 -0.216  0.198 -3.672 -1.432 -2.557 
    ML   330   328 6   333     6     1     1    21    40  -6.250  -6.596  -1.310  -1.005  -6.446  -3.975  0.368 -0.385 -0.191  0.094 
    MR   331   328 6   333     6     1     1    21    40  -6.988  -5.717  -1.625  -5.695  -0.829  -3.908  0.368 -0.385 -0.191  0.094 
     D   332   328 6   333     6     0     0    20    38  -9.049  -7.747  -3.544  -4.226  -4.244  -0.319 
    IL   333   333 5   333     6     1     1    22    41  -2.579  -2.842  -0.760  -4.497  -5.274  -4.934  0.000  0.000  0.000  0.000 
    IR   334   334 6   334     5     1     1    21    40  -2.408  -0.496  -5.920  -4.087  -5.193          0.000  0.000  0.000  0.000 
                                             [ MATP  344 ]    588    594 c g - -
    MP   335   334 6   339     4     2     2    20    39  -6.345  -6.786  -0.072  -5.200                 -3.178 -2.825 -3.175  0.801 -2.547 -3.879  2.495 -3.078 -3.111  1.802 -3.640 -0.698  1.270 -3.343 -0.221 -2.091 
    ML   336   334 6   339     4     1     1    21    39  -3.758  -3.940  -0.507  -2.670                  0.368 -0.385 -0.191  0.094 
    MR   337   334 6   339     4     1     1    20    39  -4.809  -3.838  -1.706  -0.766                  0.368 -0.385 -0.191  0.094 
     D   338   334 6   339     4     0     0    19    38  -4.568  -4.250  -2.265  -0.520                 
    IL   339   339 5   339     4     1     1    22    41  -1.695  -2.378  -1.107  -4.863                  0.000  0.000  0.000  0.000 
    IR   340   340 6   340     3     1     1    21    40  -1.442  -0.798  -4.142                          0.000  0.000  0.000  0.000 
                                             [ MATL  345 ]    590      - G - - -
    ML   341   340 6   343     3     1     1    16    35  -7.626  -0.026  -6.280                         -0.826 -1.895  1.460 -1.264 
     D   342   340 6   343     3     0     0    16    34  -6.174  -1.687  -0.566                         
    IL   343   343 3   343     3     1     1    20    38  -1.442  -0.798  -4.142                          0.000  0.000  0.000  0.000 
                                             [ MATL  346 ]    591      - a - - -
    ML   344   343 3   346     3     1     1    15    34  -7.626  -0.026  -6.280                          0.696 -0.233 -0.641 -0.173 
     D   345   343 3   346     3     0     0    15    33  -6.174  -1.687  -0.566                         
    IL   346   346 3   346     3     1     1    19    37  -1.442  -0.798  -4.142                          0.000  0.000  0.000  0.000 
                                             [ MATL  347 ]    592      - A - - -
    ML   347   346 3   349     3     1     1    13    32  -7.626  -0.026  -6.280                          1.432 -1.526 -1.142 -0.995 
     D   348   346 3   349     3     0     0    13    32  -6.174  -1.687  -0.566                         
    IL   349   349 3   349     3     1     1    18    36  -1.442  -0.798  -4.142                          0.000  0.000  0.000  0.000 
                                             [ MATL  348 ]    593      - A - - -
    ML   350   349 3   352     2     1     1     1     1       *   0.000                                  1.507 -1.647 -1.373 -1.144 
     D   351   349 3   352     2     0     0     0     0       *   0.000                                 
    IL   352   352 3   352     2     1     1    13    28  -1.823  -0.479                                  0.000  0.000  0.000  0.000 
                                             [ END   349 ]      -      - - - - -
     E   353   352 3    -1     0     0     0     0     0                                                 
                                             [ BEGL   69 ]      -      - - - - -
     S   354   254 1   355     4   173   231   388   485  -0.050  -6.659  -6.066  -6.706                 
                                             [ MATP   70 ]     67    570 c g - -
    MP   355   354 1   359     4   173   231   388   485  -6.579  -6.786  -0.069  -5.200                 -3.305 -3.155 -3.280  0.438 -2.491 -3.937  2.997 -3.112 -2.390  0.806 -3.728 -1.159  1.239 -3.493 -0.214 -2.225 
    ML   356   354 1   359     4   171   229   387   484  -3.758  -3.940  -0.507  -2.670                  0.368 -0.385 -0.191  0.094 
    MR   357   354 1   359     4   169   227   386   483  -4.809  -3.838  -1.706  -0.766                  0.368 -0.385 -0.191  0.094 
     D   358   354 1   359     4   168   226   385   482  -4.568  -4.250  -2.265  -0.520                 
    IL   359   359 5   359     4   172   230   388   485  -1.686  -2.369  -1.117  -4.855                  0.000  0.000  0.000  0.000 
    IR   360   360 6   360     3   172   230   388   484  -1.442  -0.798  -4.142                          0.000  0.000  0.000  0.000 
                                             [ MATL   71 ]     68      - u - - -
    ML   361   360 6   363     3   171   229   386   483  -7.626  -0.026  -6.280                         -0.295  0.402 -1.098  0.482 
     D   362   360 6   363     3   167   225   384   481  -6.174  -1.687  -0.566                         
    IL   363   363 3   363     3   171   229   387   483  -1.442  -0.798  -4.142                          0.000  0.000  0.000  0.000 
                                             [ MATL   72 ]     69      - U - - -
    ML   364   363 3   366     3   170   228   385   482  -7.626  -0.026  -6.280                         -0.718 -0.878 -1.370  1.299 
     D   365   363 3   366     3   166   224   383   480  -6.174  -1.687  -0.566                         
    IL   366   366 3   366     3   170   228   386   482  -1.442  -0.798  -4.142                          0.000  0.000  0.000  0.000 
                                             [ MATL   73 ]     70      - A - - -
    ML   367   366 3   369     3   169   227   384   481  -7.626  -0.026  -6.280                          1.125 -1.031 -0.882 -0.345 
     D   368   366 3   369     3   166   224   382   479  -6.174  -1.687  -0.566                         
    IL   369   369 3   369     3   169   227   385   482  -1.442  -0.798  -4.142                          0.000  0.000  0.000  0.000 
                                             [ MATL   74 ]     71      - A - - -
    ML   370   369 3   372     3   168   226   383   480  -8.041  -0.023  -6.358                          1.525 -1.706 -1.404 -1.191 
     D   371   369 3   372     3   165   223   382   478  -5.620  -0.734  -1.403                         
    IL   372   372 3   372     3   168   226   384   480  -1.925  -0.554  -4.164                          0.000  0.000  0.000  0.000 
                                             [ MATR   75 ]      -    569 - G - -
    MR   373   372 3   375     5   168   225   382   479  -6.802  -0.051  -6.618  -6.528  -7.722         -0.134 -1.456  1.116 -0.846 
     D   374   372 3   375     5   163   221   380   477  -5.352  -0.707  -2.978  -4.409  -2.404         
    IR   375   375 3   375     5   166   224   382   479  -2.408  -0.496  -5.920  -4.087  -5.193          0.000  0.000  0.000  0.000 
                                             [ MATP   76 ]     72    568 c g - -
    MP   376   375 3   380     6   167   224   381   478  -8.976  -8.916  -0.023  -7.692  -7.972  -8.367 -3.127 -2.922 -3.128  0.781 -2.398 -3.832  2.561 -2.981 -3.141  1.227 -3.596 -0.778  1.687 -3.310 -0.080 -2.042 
    ML   377   375 3   380     6   164   221   379   476  -6.250  -6.596  -1.310  -1.005  -6.446  -3.975  0.368 -0.385 -0.191  0.094 
    MR   378   375 3   380     6   163   220   379   476  -7.001  -5.730  -1.598  -5.708  -0.842  -3.921  0.398 -0.452 -0.075  0.004 
     D   379   375 3   380     6   159   217   376   472  -9.049  -7.747  -3.544  -4.226  -4.244  -0.319 
    IL   380   380 5   380     6   165   223   381   477  -2.579  -2.842  -0.760  -4.497  -5.274  -4.934  0.000  0.000  0.000  0.000 
    IR   381   381 6   381     5   165   223   380   477  -2.408  -0.496  -5.920  -4.087  -5.193          0.000  0.000  0.000  0.000 
                                             [ MATP   77 ]     73    567 a u - -
    MP   382   381 6   386     6   165   222   379   476  -8.978  -8.917  -0.023  -7.693  -7.973  -8.368 -3.181 -2.347 -3.258  2.732 -3.512 -4.400  0.750 -3.397 -3.183  1.848 -3.716  0.216  0.419 -3.605 -1.183 -2.138 
    ML   383   381 6   386     6   163   220   378   474  -6.250  -6.596  -1.310  -1.005  -6.446  -3.975  0.368 -0.385 -0.191  0.094 
    MR   384   381 6   386     6   161   219   377   474  -6.988  -5.717  -1.625  -5.695  -0.829  -3.908  0.368 -0.385 -0.191  0.094 
     D   385   381 6   386     6   158   216   375   472  -9.049  -7.747  -3.544  -4.226  -4.244  -0.319 
    IL   386   386 5   386     6   164   221   379   475  -2.579  -2.842  -0.760  -4.497  -5.274  -4.934  0.000  0.000  0.000  0.000 
    IR   387   387 6   387     5   163   221   378   475  -2.408  -0.496  -5.920  -4.087  -5.193          0.000  0.000  0.000  0.000 
                                             [ MATP   78 ]     74    566 C G - -
    MP   388   387 6   392     4   163   220   377   474  -6.579  -6.786  -0.069  -5.200                 -3.905 -3.739 -3.696 -0.043 -2.576 -4.189  3.285 -3.317 -3.731  0.321 -4.053 -1.680  0.993 -4.011 -0.274 -2.596 
    ML   389   387 6   392     4   161   219   376   473  -3.758  -3.940  -0.507  -2.670                  0.368 -0.385 -0.191  0.094 
    MR   390   387 6   392     4   159   217   376   472  -4.809  -3.838  -1.706  -0.766                  0.368 -0.385 -0.191  0.094 
     D   391   387 6   392     4   158   216   374   471  -4.568  -4.250  -2.265  -0.520                 
    IL   392   392 5   392     4   163   220   377   474  -1.686  -2.369  -1.117  -4.855                  0.000  0.000  0.000  0.000 
    IR   393   393 6   393     3   162   220   377   474  -1.442  -0.798  -4.142                          0.000  0.000  0.000  0.000 
                                             [ MATL   79 ]     75      - A - - -
    ML   394   393 6   396     5   161   219   375   472  -6.802  -0.048  -6.618  -6.830  -7.722          1.504 -1.654 -1.372 -1.122 
     D   395   393 6   396     5   157   215   373   470  -4.959  -0.803  -4.221  -2.596  -2.508         
    IL   396   396 3   396     5   161   218   375   472  -2.408  -0.496  -4.087  -5.920  -5.193          0.000  0.000  0.000  0.000 
                                             [ MATP   80 ]     76    565 u a - -
    MP   397   396 3   401     6   161   218   374   471  -8.978  -8.917  -0.023  -7.693  -7.973  -8.368 -3.450 -3.247 -3.405  0.381 -2.605 -4.075  1.691 -3.211 -3.153  0.767 -3.850 -1.179  2.893 -3.641 -0.305 -2.308 
    ML   398   396 3   401     6   158   215   373   469  -6.250  -6.596  -1.310  -1.005  -6.446  -3.975  0.368 -0.385 -0.191  0.094 
    MR   399   396 3   401     6   157   215   372   469  -6.988  -5.717  -1.625  -5.695  -0.829  -3.908  0.368 -0.385 -0.191  0.094 
     D   400   396 3   401     6   154   211   369   466  -9.049  -7.747  -3.544  -4.226  -4.244  -0.319 
    IL   401   401 5   401     6   159   216   374   470  -2.579  -2.842  -0.760  -4.497  -5.274  -4.934  0.000  0.000  0.000  0.000 
    IR   402   402 6   402     5   159   216   373   470  -2.408  -0.496  -5.920  -4.087  -5.193          0.000  0.000  0.000  0.000 
                                             [ MATP   81 ]     77    564 G C - -
    MP   403   402 6   407     6   159   216   372   469  -8.978  -8.917  -0.023  -7.693  -7.973  -8.368 -4.090 -2.789 -4.151  0.615 -4.315 -4.420  0.168 -4.330 -3.869  3.431 -4.258 -0.474 -0.240 -4.032 -1.839 -3.038 
    ML   404   402 6   407     6   157   214   371   468  -6.250  -6.596  -1.310  -1.005  -6.446  -3.975  0.368 -0.385 -0.191  0.094 
    MR   405   402 6   407     6   156   213   370   467  -6.988  -5.717  -1.625  -5.695  -0.829  -3.908  0.368 -0.385 -0.191  0.094 
     D   406   402 6   407     6   153   211   368   465  -9.049  -7.747  -3.544  -4.226  -4.244  -0.319 
    IL   407   407 5   407     6   158   215   372   468  -2.579  -2.842  -0.760  -4.497  -5.274  -4.934  0.000  0.000  0.000  0.000 
    IR   408   408 6   408     5   157   215   372   468  -2.408  -0.496  -5.920  -4.087  -5.193          0.000  0.000  0.000  0.000 
                                             [ MATP   82 ]     78    563 C G - -
    MP   409   408 6   413     4   157   214   370   467  -6.579  -6.786  -0.069  -5.200                 -3.905 -3.739 -3.696 -0.043 -2.576 -4.189  3.285 -3.317 -3.731  0.321 -4.053 -1.680  0.993 -4.011 -0.274 -2.596 
    ML   410   408 6   413     4   155   213   370   466  -3.758  -3.940  -0.507  -2.670                  0.368 -0.385 -0.191  0.094 
    MR   411   408 6   413     4   154   211   369   465  -4.809  -3.838  -1.706  -0.766                  0.368 -0.385 -0.191  0.094 
     D   412   408 6   413     4   153   210   367   464  -4.568  -4.250  -2.265  -0.520                 
    IL   413   413 5   413     4   156   213   370   467  -1.686  -2.369  -1.117  -4.855                  0.000  0.000  0.000  0.000 
    IR   414   414 6   414     3   156   213   370   467  -1.442  -0.798  -4.142                          0.000  0.000  0.000  0.000 
                                             [ MATL   83 ]     79      - A - - -
    ML   415   414 6   417     3   155   212   368   465  -7.626  -0.026  -6.280                          1.497 -1.617 -1.357 -1.120 
     D   416   414 6   417     3   152   210   366   463  -6.174  -1.687  -0.566                         
    IL   417   417 3   417     3   155   212   369   466  -1.442  -0.798  -4.142                          0.000  0.000  0.000  0.000 
                                             [ MATL   84 ]     80      - A - - -
    ML   418   417 3   420     3   154   211   367   464  -8.041  -0.023  -6.358                          1.457 -1.545 -1.305 -0.979 
     D   419   417 3   420     3   152   209   366   463  -5.620  -0.734  -1.403                         
    IL   420   420 3   420     3   154   211   368   464  -1.925  -0.554  -4.164                          0.000  0.000  0.000  0.000 
                                             [ MATR   85 ]      -    562 - A - -
    MR   421   420 3   423     3   153   210   366   463  -8.041  -0.023  -6.358                          1.414 -1.456 -1.250 -0.860 
     D   422   420 3   423     3   151   208   365   461  -6.390  -1.568  -0.620                         
    IR   423   423 3   423     3   153   210   367   463  -1.925  -0.554  -4.164                          0.000  0.000  0.000  0.000 
                                             [ MATR   86 ]      -    561 - C - -
    MR   424   423 3   426     3   152   209   366   462  -8.041  -0.023  -6.358                         -0.966  1.324 -1.749 -0.542 
     D   425   423 3   426     3   150   207   364   461  -6.390  -1.568  -0.620                         
    IR   426   426 3   426     3   152   209   366   463  -1.925  -0.554  -4.164                          0.000  0.000  0.000  0.000 
                                             [ MATR   87 ]      -    560 - G - -
    MR   427   426 3   429     2   151   208   365   461  -7.939  -0.006                                 -0.866 -1.957  1.485 -1.343 
     D   428   426 3   429     2   150   207   364   460  -4.432  -0.068                                 
    IR   429   429 3   429     2   151   208   365   462  -1.823  -0.479                                  0.000  0.000  0.000  0.000 
                                             [ BIF    88 ]      -      - - - - -
     B   430   429 3   431   553   150   207   364   460                                                 
                                             [ BEGL   89 ]      -      - - - - -
     S   431   430 1   432     4     0     2   116   212  -0.050  -6.659  -6.066  -6.706                 
                                             [ MATP   90 ]     81    248 G C - -
    MP   432   431 1   436     6     2     5   116   212  -8.978  -8.917  -0.023  -7.693  -7.973  -8.368 -4.052 -2.761 -4.118  0.661 -4.335 -4.415  0.152 -4.317 -3.849  3.421 -4.243 -0.416 -0.233 -4.005 -1.854 -3.007 
    ML   433   431 1   436     6     1     1   114   211  -6.250  -6.596  -1.310  -1.005  -6.446  -3.975  0.368 -0.385 -0.191  0.094 
    MR   434   431 1   436     6     1     1   114   210  -6.988  -5.717  -1.625  -5.695  -0.829  -3.908  0.368 -0.385 -0.191  0.094 
     D   435   431 1   436     6     0     0   110   207  -9.049  -7.747  -3.544  -4.226  -4.244  -0.319 
    IL   436   436 5   436     6     1     2   115   212  -2.579  -2.842  -0.760  -4.497  -5.274  -4.934  0.000  0.000  0.000  0.000 
    IR   437   437 6   437     5     1     2   115   212  -2.408  -0.496  -5.920  -4.087  -5.193          0.000  0.000  0.000  0.000 
                                             [ MATP   91 ]     82    247 u g - -
    MP   438   437 6   442     6     2     4   114   211  -8.978  -8.917  -0.023  -7.693  -7.973  -8.368 -3.457 -3.342 -3.299  0.257 -2.278 -3.833  1.987 -2.980 -3.335  0.573 -3.694 -1.361  1.241 -3.596  2.443 -2.240 
    ML   439   437 6   442     6     1     1   112   209  -6.250  -6.596  -1.310  -1.005  -6.446  -3.975  0.368 -0.385 -0.191  0.094 
    MR   440   437 6   442     6     1     1   112   208  -6.988  -5.717  -1.625  -5.695  -0.829  -3.908  0.368 -0.385 -0.191  0.094 
     D   441   437 6   442     6     0     0   109   206  -9.049  -7.747  -3.544  -4.226  -4.244  -0.319 
    IL   442   442 5   442     6     1     1   113   210  -2.579  -2.842  -0.760  -4.497  -5.274  -4.934  0.000  0.000  0.000  0.000 
    IR   443   443 6   443     5     1     2   113   210  -2.408  -0.496  -5.920  -4.087  -5.193          0.000  0.000  0.000  0.000 
                                             [ MATP   92 ]     83    246 c g - -
    MP   444   443 6   448     4     2     2   112   209  -6.579  -6.786  -0.069  -5.200                 -3.435 -3.265 -3.093  0.499 -2.470 -3.980  2.988 -3.124 -3.386  0.781 -3.790 -1.223  1.309 -3.590 -0.151 -2.275 
    ML   445   443 6   448     4     1     1   111   208  -3.758  -3.940  -0.507  -2.670                  0.368 -0.385 -0.191  0.094 
    MR   446   443 6   448     4     1     1   110   207  -4.809  -3.838  -1.706  -0.766                  0.368 -0.385 -0.191  0.094 
     D   447   443 6   448     4     0     0   109   205  -4.568  -4.250  -2.265  -0.520                 
    IL   448   448 5   448     4     1     1   112   208  -1.686  -2.369  -1.117  -4.855                  0.000  0.000  0.000  0.000 
    IR   449   449 6   449     3     1     1   111   208  -1.442  -0.798  -4.142                          0.000  0.000  0.000  0.000 
                                             [ MATL   93 ]     84      - G - - -
    ML   450   449 6   452     3     1     2   110   207  -7.626  -0.026  -6.280                         -0.646 -1.782  1.391 -1.159 
     D   451   449 6   452     3     0     0   108   204  -6.174  -1.687  -0.566                         
    IL   452   452 3   452     3     1     1   110   207  -1.442  -0.798  -4.142                          0.000  0.000  0.000  0.000 
                                             [ MATL   94 ]     85      - A - - -
    ML   453   452 3   455     5     1     1   109   206  -6.802  -0.048  -6.618  -6.830  -7.722          1.142 -0.995 -0.867 -0.429 
     D   454   452 3   455     5     0     0   107   203  -4.959  -0.803  -4.221  -2.596  -2.508         
    IL   455   455 3   455     5     1     1   109   206  -2.408  -0.496  -4.087  -5.920  -5.193          0.000  0.000  0.000  0.000 
                                             [ MATP   95 ]     86    245 g c - -
    MP   456   455 3   460     6     2     2   108   205  -8.978  -8.917  -0.023  -7.693  -7.973  -8.368 -3.036 -2.289 -3.085  2.022 -3.204 -3.991  1.087 -3.134 -3.121  2.397 -3.604  0.015  0.772 -3.251 -0.860 -2.021 
    ML   457   455 3   460     6     1     1   106   203  -6.250  -6.596  -1.310  -1.005  -6.446  -3.975  0.368 -0.385 -0.191  0.094 
    MR   458   455 3   460     6     1     1   106   202  -6.988  -5.717  -1.625  -5.695  -0.829  -3.908  0.368 -0.385 -0.191  0.094 
     D   459   455 3   460     6     0     0   102   199  -9.049  -7.747  -3.544  -4.226  -4.244  -0.319 
    IL   460   460 5   460     6     1     1   107   204  -2.579  -2.842  -0.760  -4.497  -5.274  -4.934  0.000  0.000  0.000  0.000 
    IR   461   461 6   461     5     1     1   107   204  -2.408  -0.496  -5.920  -4.087  -5.193          0.000  0.000  0.000  0.000 
                                             [ MATP   96 ]     87    244 C G - -
    MP   462   461 6   466     6     2     2   106   203  -8.978  -8.917  -0.023  -7.693  -7.973  -8.368 -3.566 -3.335 -3.483  0.340 -2.588 -4.103  3.079 -3.238 -3.500  0.843 -3.896 -1.133  1.119 -3.726 -0.253 -2.384 
    ML   463   461 6   466     6     1     1   104   201  -6.250  -6.596  -1.310  -1.005  -6.446  -3.975  0.368 -0.385 -0.191  0.094 
    MR   464   461 6   466     6     1     1   104   200  -6.988  -5.717  -1.625  -5.695  -0.829  -3.908  0.368 -0.385 -0.191  0.094 
     D   465   461 6   466     6     0     0   101   198  -9.049  -7.747  -3.544  -4.226  -4.244  -0.319 
    IL   466   466 5   466     6     1     1   105   202  -2.579  -2.842  -0.760  -4.497  -5.274  -4.934  0.000  0.000  0.000  0.000 
    IR   467   467 6   467     5     1     1   105   202  -2.408  -0.496  -5.920  -4.087  -5.193          0.000  0.000  0.000  0.000 
                                             [ MATP   97 ]     88    243 g a - -
    MP   468   467 6   472     4     2     2   104   201  -6.579  -6.786  -0.179  -3.361                 -2.651 -2.351 -2.749  0.966 -2.447 -3.539  1.514 -2.823  1.771  1.415 -3.217 -0.348  1.046 -2.878 -0.297 -1.792 
    ML   469   467 6   472     4     1     1   103   200  -3.758  -3.940  -0.507  -2.670                  0.368 -0.385 -0.191  0.094 
    MR   470   467 6   472     4     1     1   102   198  -4.809  -3.838  -1.706  -0.766                  0.368 -0.385 -0.191  0.094 
     D   471   467 6   472     4     0     0   100   197  -4.568  -4.250  -2.265  -0.520                 
    IL   472   472 5   472     4     1     1   104   201  -1.686  -2.369  -1.117  -4.855                  0.000  0.000  0.000  0.000 
    IR   473   473 6   473     3     1     1   104   200  -1.442  -0.798  -4.142                          0.000  0.000  0.000  0.000 
                                             [ MATL   98 ]     89      - g - - -
    ML   474   473 6   476     3     1     1   102   199  -7.530  -0.028  -6.184                          0.208 -0.753  0.504 -0.264 
     D   475   473 6   476     3     0     0    99   196  -6.726  -2.239  -0.361                         
    IL   476   476 3   476     3     1     1   103   199  -1.442  -0.798  -4.142                          0.000  0.000  0.000  0.000 
                                             [ MATL   99 ]     90      - u - - -
    ML   477   476 3   479     3     1     1   101   198  -7.530  -0.199  -3.021                          0.295 -0.302 -0.495  0.324 
     D   478   476 3   479     3     0     0    98   195  -6.726  -2.239  -0.361                         
    IL   479   479 3   479     3     1     1   102   199  -1.442  -0.798  -4.142                          0.000  0.000  0.000  0.000 
                                             [ MATL  100 ]     91      - a - - -
    ML   480   479 3   482     3     1     1   100   197  -7.363  -0.058  -4.907                          0.556 -0.466 -0.373  0.047 
     D   481   479 3   482     3     0     0    97   194  -7.322  -2.835  -0.228                         
    IL   482   482 3   482     3     1     1   101   198  -1.442  -0.798  -4.142                          0.000  0.000  0.000  0.000 
                                             [ MATL  101 ]     92      - a - - -
    ML   483   482 3   485     3     1     1   100   196  -2.238  -0.373  -5.991                          0.395 -0.573 -0.107  0.116 
     D   484   482 3   485     3     0     0    97   193  -7.391  -0.908  -1.117                         
    IL   485   485 3   485     3     1     1   101   197  -0.767  -1.368  -5.333                          0.000  0.000  0.000  0.000 
                                             [ MATL  102 ]    115      - a - - -
    ML   486   485 3   488     3     1     1    98   195  -7.545  -0.028  -6.199                          0.402 -0.356 -0.283  0.105 
     D   487   485 3   488     3     0     0    95   192  -6.656  -1.895  -0.471                         
    IL   488   488 3   488     3     1     1    98   195  -1.442  -0.798  -4.142                          0.000  0.000  0.000  0.000 
                                             [ MATL  103 ]    116      - a - - -
    ML   489   488 3   491     3     1     1    97   194  -7.559  -0.027  -6.213                          0.381 -0.484 -0.263  0.201 
     D   490   488 3   491     3     0     0    94   191  -6.587  -1.965  -0.447                         
    IL   491   491 3   491     3     1     1    97   194  -1.442  -0.798  -4.142                          0.000  0.000  0.000  0.000 
                                             [ MATL  104 ]    117      - a - - -
    ML   492   491 3   494     3     1     1    96   193  -7.565  -0.027  -6.219                          0.255 -0.537  0.058  0.106 
     D   493   491 3   494     3     0     0    93   190  -6.554  -1.914  -0.466                         
    IL   494   494 3   494     3     1     1    96   193  -1.442  -0.798  -4.142                          0.000  0.000  0.000  0.000 
                                             [ MATL  105 ]    118      - a - - -
    ML   495   494 3   497     3     1     1    95   192  -7.572  -0.027  -6.226                          0.215 -0.643  0.135  0.138 
     D   496   494 3   497     3     0     0    92   189  -6.515  -1.530  -0.637                         
    IL   497   497 3   497     3     1     1    95   192  -1.442  -0.798  -4.142                          0.000  0.000  0.000  0.000 
                                             [ MATL  106 ]    119      - a - - -
    ML   498   497 3   500     3     1     1    94   191  -7.598  -0.027  -6.252                          0.381 -0.403 -0.431  0.263 
     D   499   497 3   500     3     0     0    91   188  -6.361  -1.874  -0.484                         
    IL   500   500 3   500     3     1     1    94   191  -1.442  -0.798  -4.142                          0.000  0.000  0.000  0.000 
                                             [ MATL  107 ]    120      - g - - -
    ML   501   500 3   503     3     1     1    93   190  -7.598  -0.027  -6.252                          0.066 -0.383  0.290 -0.053 
     D   502   500 3   503     3     0     0    91   187  -6.361  -1.418  -0.705                         
    IL   503   503 3   503     3     1     1    93   190  -1.442  -0.798  -4.142                          0.000  0.000  0.000  0.000 
                                             [ MATL  108 ]    121      - u - - -
    ML   504   503 3   506     3     1     1    92   189  -7.621  -0.026  -6.275                         -0.057  0.180 -0.735  0.384 
     D   505   503 3   506     3     0     0    89   186  -6.207  -1.640  -0.587                         
    IL   506   506 3   506     3     1     1    92   189  -1.442  -0.798  -4.142                          0.000  0.000  0.000  0.000 
                                             [ MATL  109 ]    122      - u - - -
    ML   507   506 3   509     3     1     1    91   188  -7.625  -0.026  -6.279                         -0.133 -0.389 -0.919  0.845 
     D   508   506 3   509     3     0     0    88   185  -6.182  -1.695  -0.562                         
    IL   509   509 3   509     3     1     1    91   188  -1.442  -0.798  -4.142                          0.000  0.000  0.000  0.000 
                                             [ MATL  110 ]    123      - u - - -
    ML   510   509 3   512     3     1     1    90   187  -7.625  -0.026  -6.279                         -0.062 -0.164 -0.854  0.675 
     D   511   509 3   512     3     0     0    87   184  -6.182  -1.695  -0.562                         
    IL   512   512 3   512     3     1     1    91   187  -1.442  -0.798  -4.142                          0.000  0.000  0.000  0.000 
                                             [ MATL  111 ]    124      - g - - -
    ML   513   512 3   515     3     1     1    89   186  -7.625  -0.026  -6.279                          0.084 -0.559  0.306  0.035 
     D   514   512 3   515     3     0     0    86   183  -6.182  -1.695  -0.562                         
    IL   515   515 3   515     3     1     1    90   186  -1.442  -0.798  -4.142                          0.000  0.000  0.000  0.000 
                                             [ MATL  112 ]    125      - u - - -
    ML   516   515 3   518     3     1     1    88   185  -7.625  -0.026  -6.279                          0.021  0.113 -0.435  0.220 
     D   517   515 3   518     3     0     0    85   182  -6.182  -1.695  -0.562                         
    IL   518   518 3   518     3     1     1    89   185  -1.442  -0.798  -4.142                          0.000  0.000  0.000  0.000 
                                             [ MATL  113 ]    126      - u - - -
    ML   519   518 3   521     3     1     1    87   184  -7.625  -0.026  -6.279                          0.160 -0.343 -0.538  0.491 
     D   520   518 3   521     3     0     0    84   181  -6.182  -1.695  -0.562                         
    IL   521   521 3   521     3     1     1    88   184  -1.442  -0.798  -4.142                          0.000  0.000  0.000  0.000 
                                             [ MATL  114 ]    127      - a - - -
    ML   522   521 3   524     3     1     1    86   183  -7.625  -0.026  -6.279                          0.250 -0.168 -0.439  0.242 
     D   523   521 3   524     3     0     0    83   180  -6.182  -1.695  -0.562                         
    IL   524   524 3   524     3     1     1    87   183  -1.442  -0.798  -4.142                          0.000  0.000  0.000  0.000 
                                             [ MATL  115 ]    128      - u - - -
    ML   525   524 3   527     3     1     1    85   182  -7.625  -0.037  -5.628                          0.034 -0.141 -0.323  0.344 
     D   526   524 3   527     3     0     0    82   179  -6.182  -1.671  -0.573                         
    IL   527   527 3   527     3     1     1    86   182  -1.442  -0.798  -4.142                          0.000  0.000  0.000  0.000 
                                             [ MATL  116 ]    129      - u - - -
    ML   528   527 3   530     3     1     1    84   181  -7.615  -0.040  -5.479                          0.095 -0.329 -0.374  0.449 
     D   529   527 3   530     3     0     0    81   177  -6.249  -1.762  -0.531                         
    IL   530   530 3   530     3     1     1    85   181  -1.442  -0.798  -4.142                          0.000  0.000  0.000  0.000 
                                             [ MATL  117 ]    130      - u - - -
    ML   531   530 3   533     3     1     1    83   180  -7.601  -0.163  -3.294                          0.129 -0.364 -0.121  0.275 
     D   532   530 3   533     3     0     0    79   176  -6.340  -1.853  -0.492                         
    IL   533   533 3   533     3     1     1    84   181  -1.442  -0.798  -4.142                          0.000  0.000  0.000  0.000 
                                             [ MATL  118 ]    131      - u - - -
    ML   534   533 3   536     3     1     1    83   179  -7.467  -0.034  -5.801                          0.151 -0.429 -0.228  0.371 
     D   535   533 3   536     3     0     0    77   174  -6.990  -2.503  -0.294                         
    IL   536   536 3   536     3     1     1    83   180  -1.442  -0.798  -4.142                          0.000  0.000  0.000  0.000 
                                             [ MATL  119 ]    132      - u - - -
    ML   537   536 3   539     3     1     1    82   178  -7.462  -0.079  -4.390                          0.172 -0.550  0.021  0.233 
     D   538   536 3   539     3     0     0    75   171  -7.009  -2.522  -0.289                         
    IL   539   539 3   539     3     1     1    82   179  -1.442  -0.798  -4.142                          0.000  0.000  0.000  0.000 
                                             [ MATL  120 ]    133      - u - - -
    ML   540   539 3   542     3     1     1    81   177  -7.413  -0.082  -4.334                          0.111 -0.314 -0.134  0.268 
     D   541   539 3   542     3     0     0    71   168  -7.175  -2.688  -0.255                         
    IL   542   542 3   542     3     1     1    81   178  -1.442  -0.798  -4.142                          0.000  0.000  0.000  0.000 
                                             [ MATL  121 ]    134      - u - - -
    ML   543   542 3   545     3     1     1    80   177  -2.178  -0.389  -6.016                          0.152 -0.370 -0.133  0.267 
     D   544   542 3   545     3     0     0    60   157  -7.325  -0.764  -1.304                         
    IL   545   545 3   545     3     1     1    87   184  -0.275  -2.614  -6.611                          0.000  0.000  0.000  0.000 
                                             [ MATL  122 ]    241      - u - - -
    ML   546   545 3   548     3     1     1    13    32  -7.581  -0.027  -6.235                         -0.029  0.043 -0.798  0.501 
     D   547   545 3   548     3     0     0    13    32  -6.465  -1.978  -0.444                         
    IL   548   548 3   548     3     1     1    18    36  -1.442  -0.798  -4.142                          0.000  0.000  0.000  0.000 
                                             [ MATL  123 ]    242      - u - - -
    ML   549   548 3   551     2     1     1     1     1       *   0.000                                 -0.023 -0.552  0.112  0.325 
     D   550   548 3   551     2     0     0     0     0       *   0.000                                 
    IL   551   551 3   551     2     1     1    13    28  -1.823  -0.479                                  0.000  0.000  0.000  0.000 
                                             [ END   124 ]      -      - - - - -
     E   552   551 3    -1     0     0     0     0     0                                                 
                                             [ BEGR  125 ]      -      - - - - -
     S   553   430 1   554     3   117   172   291   345  -7.626  -0.026  -6.280                         
    IL   554   554 2   554     3   118   173   293   347  -1.442  -0.798  -4.142                          0.000  0.000  0.000  0.000 
                                             [ MATL  126 ]    249      - G - - -
    ML   555   554 2   557     3   117   172   291   345  -7.626  -0.026  -6.280                         -0.231 -1.518  1.180 -0.907 
     D   556   554 2   557     3   114   169   289   343  -6.174  -1.687  -0.566                         
    IL   557   557 3   557     3   117   172   292   346  -1.442  -0.798  -4.142                          0.000  0.000  0.000  0.000 
                                             [ MATL  127 ]    250      - a - - -
    ML   558   557 3   560     3   116   171   290   344  -7.626  -0.026  -6.280                          0.417 -0.644  0.236 -0.239 
     D   559   557 3   560     3   113   168   288   342  -6.174  -1.687  -0.566                         
    IL   560   560 3   560     3   116   171   291   345  -1.442  -0.798  -4.142                          0.000  0.000  0.000  0.000 
                                             [ MATL  128 ]    251      - A - - -
    ML   561   560 3   563     3   115   170   289   343  -7.626  -0.026  -6.280                          1.525 -1.706 -1.404 -1.191 
     D   562   560 3   563     3   113   167   287   341  -6.174  -1.687  -0.566                         
    IL   563   563 3   563     3   116   170   290   344  -1.442  -0.798  -4.142                          0.000  0.000  0.000  0.000 
                                             [ MATL  129 ]    252      - C - - -
    ML   564   563 3   566     3   114   169   288   342  -7.626  -0.026  -6.280                         -0.513  1.043 -1.377 -0.228 
     D   565   563 3   566     3   112   167   286   340  -6.174  -1.687  -0.566                         
    IL   566   566 3   566     3   115   169   289   343  -1.442  -0.798  -4.142                          0.000  0.000  0.000  0.000 
                                             [ MATL  130 ]    253      - G - - -
    ML   567   566 3   569     3   113   168   287   341  -7.626  -0.026  -6.280                         -0.795 -1.848  1.439 -1.203 
     D   568   566 3   569     3   112   166   286   340  -6.174  -1.687  -0.566                         
    IL   569   569 3   569     3   114   168   288   342  -1.442  -0.798  -4.142                          0.000  0.000  0.000  0.000 
                                             [ MATL  131 ]    254      - G - - -
    ML   570   569 3   572     2   112   167   286   340  -7.939  -0.006                                 -0.866 -1.957  1.485 -1.343 
     D   571   569 3   572     2   111   166   285   339  -8.445  -0.004                                 
    IL   572   572 3   572     2   113   167   287   341  -1.823  -0.479                                  0.000  0.000  0.000  0.000 
                                             [ BIF   132 ]      -      - - - - -
     B   573   572 3   690   574   111   166   285   339                                                 
                                             [ BEGR  294 ]      -      - - - - -
     S   574   573 1   575     3     0     3    52    71  -7.626  -0.026  -6.280                         
    IL   575   575 2   575     3     1     4    55    74  -1.442  -0.798  -4.142                          0.000  0.000  0.000  0.000 
                                             [ MATL  295 ]    524      - A - - -
    ML   576   575 2   578     2     1     3    52    71  -7.939  -0.006                                  1.525 -1.706 -1.404 -1.191 
     D   577   575 2   578     2     0     2    50    70  -8.445  -0.004                                 
    IL   578   578 3   578     2     1     3    52    72  -1.823  -0.479                                  0.000  0.000  0.000  0.000 
                                             [ BIF   296 ]      -      - - - - -
     B   579   578 3   580   648     0     2    50    70                                                 
                                             [ BEGL  297 ]      -      - - - - -
     S   580   579 1   581     4     0     0    37    56  -0.050  -6.659  -6.066  -6.706                 
                                             [ MATP  298 ]    525    546 c g - -
    MP   581   580 1   585     6     2     2    37    56  -8.978  -8.917  -0.023  -7.693  -7.973  -8.368 -3.145 -2.987 -3.131  0.771 -2.352 -3.808  2.624 -2.901 -3.150  1.119 -3.594 -0.968  1.594 -3.320  0.182 -2.054 
    ML   582   580 1   585     6     1     1    35    54  -6.250  -6.596  -1.310  -1.005  -6.446  -3.975  0.368 -0.385 -0.191  0.094 
    MR   583   580 1   585     6     1     1    35    54  -6.988  -5.717  -1.625  -5.695  -0.829  -3.908  0.368 -0.385 -0.191  0.094 
     D   584   580 1   585     6     0     0    33    52  -9.049  -7.747  -3.544  -4.226  -4.244  -0.319 
    IL   585   585 5   585     6     1     1    36    55  -2.579  -2.842  -0.760  -4.497  -5.274  -4.934  0.000  0.000  0.000  0.000 
    IR   586   586 6   586     5     1     1    36    55  -2.408  -0.496  -5.920  -4.087  -5.193          0.000  0.000  0.000  0.000 
                                             [ MATP  299 ]    526    545 u a - -
    MP   587   586 6   591     6     2     2    35    54  -8.978  -8.917  -0.023  -7.693  -7.973  -8.368 -3.318 -3.092 -3.282  0.548 -2.507 -3.965  1.832 -3.101 -3.295  1.035 -3.732 -0.968  2.675 -3.506 -0.200 -2.191 
    ML   588   586 6   591     6     1     1    33    52  -6.250  -6.596  -1.310  -1.005  -6.446  -3.975  0.368 -0.385 -0.191  0.094 
    MR   589   586 6   591     6     1     1    33    52  -6.988  -5.717  -1.625  -5.695  -0.829  -3.908  0.368 -0.385 -0.191  0.094 
     D   590   586 6   591     6     0     0    31    50  -9.049  -7.747  -3.544  -4.226  -4.244  -0.319 
    IL   591   591 5   591     6     1     1    34    53  -2.579  -2.842  -0.760  -4.497  -5.274  -4.934  0.000  0.000  0.000  0.000 
    IR   592   592 6   592     5     1     1    34    53  -2.408  -0.496  -5.920  -4.087  -5.193          0.000  0.000  0.000  0.000 
                                             [ MATP  300 ]    527    544 G C - -
    MP   593   592 6   597     6     2     2    33    52  -8.978  -8.917  -0.023  -7.693  -7.973  -8.368 -4.090 -2.789 -4.151  0.615 -4.315 -4.420  0.168 -4.330 -3.869  3.431 -4.258 -0.474 -0.240 -4.032 -1.839 -3.038 
    ML   594   592 6   597     6     1     1    31    50  -6.250  -6.596  -1.310  -1.005  -6.446  -3.975  0.368 -0.385 -0.191  0.094 
    MR   595   592 6   597     6     1     1    31    50  -6.988  -5.717  -1.625  -5.695  -0.829  -3.908  0.368 -0.385 -0.191  0.094 
     D   596   592 6   597     6     0     0    29    48  -9.049  -7.747  -3.544  -4.226  -4.244  -0.319 
    IL   597   597 5   597     6     1     1    32    51  -2.579  -2.842  -0.760  -4.497  -5.274  -4.934  0.000  0.000  0.000  0.000 
    IR   598   598 6   598     5     1     1    32    51  -2.408  -0.496  -5.920  -4.087  -5.193          0.000  0.000  0.000  0.000 
                                             [ MATP  301 ]    528    543 G C - -
    MP   599   598 6   603     6     2     2    31    50  -8.978  -8.917  -0.023  -7.693  -7.973  -8.368 -4.075 -2.776 -4.140  0.630 -4.337 -4.420  0.149 -4.332 -3.862  3.429 -4.253 -0.441 -0.245 -4.021 -1.858 -3.028 
    ML   600   598 6   603     6     1     1    29    49  -6.250  -6.596  -1.310  -1.005  -6.446  -3.975  0.368 -0.385 -0.191  0.094 
    MR   601   598 6   603     6     1     1    29    48  -6.988  -5.717  -1.625  -5.695  -0.829  -3.908  0.368 -0.385 -0.191  0.094 
     D   602   598 6   603     6     0     0    27    46  -9.049  -7.747  -3.544  -4.226  -4.244  -0.319 
    IL   603   603 5   603     6     1     1    30    49  -2.579  -2.842  -0.760  -4.497  -5.274  -4.934  0.000  0.000  0.000  0.000 
    IR   604   604 6   604     5     1     1    30    49  -2.408  -0.496  -5.920  -4.087  -5.193          0.000  0.000  0.000  0.000 
                                             [ MATP  302 ]    529    542 g c - -
    MP   605   604 6   609     6     2     2    29    48  -8.978  -8.917  -0.023  -7.693  -7.973  -8.368 -3.135 -2.374 -3.209  1.569 -3.310 -3.975  1.098 -3.444 -3.268  2.720 -3.716 -0.098  0.736 -3.286 -0.924 -2.155 
    ML   606   604 6   609     6     1     1    28    47  -6.250  -6.596  -1.310  -1.005  -6.446  -3.975  0.368 -0.385 -0.191  0.094 
    MR   607   604 6   609     6     1     1    28    47  -6.988  -5.717  -1.625  -5.695  -0.829  -3.908  0.368 -0.385 -0.191  0.094 
     D   608   604 6   609     6     0     0    26    45  -9.049  -7.747  -3.544  -4.226  -4.244  -0.319 
    IL   609   609 5   609     6     1     1    28    48  -2.579  -2.842  -0.760  -4.497  -5.274  -4.934  0.000  0.000  0.000  0.000 
    IR   610   610 6   610     5     1     1    28    47  -2.408  -0.496  -5.920  -4.087  -5.193          0.000  0.000  0.000  0.000 
                                             [ MATP  303 ]    530    541 a g - -
    MP   611   610 6   615     4     2     2    27    46  -6.579  -6.786  -0.070  -5.153                 -2.803 -2.487  2.016  0.958 -2.494 -3.686  1.520 -2.885 -2.856  1.203 -3.344 -0.387  0.966 -3.125 -0.341 -1.873 
    ML   612   610 6   615     4     1     1    27    46  -3.758  -3.940  -0.507  -2.670                  0.368 -0.385 -0.191  0.094 
    MR   613   610 6   615     4     1     1    27    46  -4.809  -3.838  -1.706  -0.766                  0.368 -0.385 -0.191  0.094 
     D   614   610 6   615     4     0     0    26    45  -4.568  -4.250  -2.265  -0.520                 
    IL   615   615 5   615     4     1     1    28    48  -1.686  -2.369  -1.117  -4.855                  0.000  0.000  0.000  0.000 
    IR   616   616 6   616     3     1     1    27    47  -1.442  -0.798  -4.142                          0.000  0.000  0.000  0.000 
                                             [ MATL  304 ]    531      - C - - -
    ML   617   616 6   619     3     1     1    24    43  -7.624  -0.026  -6.278                         -0.928  1.295 -1.711 -0.484 
     D   618   616 6   619     3     0     0    23    42  -6.183  -1.668  -0.575                         
    IL   619   619 3   619     3     1     1    26    45  -1.442  -0.798  -4.142                          0.000  0.000  0.000  0.000 
                                             [ MATL  305 ]    532      - U - - -
    ML   620   619 3   622     3     1     1    23    41  -7.626  -0.026  -6.280                         -0.891 -1.000 -1.585  1.394 
     D   621   619 3   622     3     0     0    22    41  -6.174  -1.687  -0.566                         
    IL   622   622 3   622     3     1     1    25    44  -1.442  -0.798  -4.142                          0.000  0.000  0.000  0.000 
                                             [ MATL  306 ]    533      - G - - -
    ML   623   622 3   625     3     1     1    21    40  -7.626  -0.026  -6.280                         -0.866 -1.957  1.485 -1.343 
     D   624   622 3   625     3     0     0    20    39  -6.174  -1.687  -0.566                         
    IL   625   625 3   625     3     1     1    24    43  -1.442  -0.798  -4.142                          0.000  0.000  0.000  0.000 
                                             [ MATL  307 ]    534      - A - - -
    ML   626   625 3   628     3     1     1    20    39  -7.626  -0.026  -6.280                          1.486 -1.631 -1.269 -1.116 
     D   627   625 3   628     3     0     0    19    38  -6.174  -1.687  -0.566                         
    IL   628   628 3   628     3     1     1    23    42  -1.442  -0.798  -4.142                          0.000  0.000  0.000  0.000 
                                             [ MATL  308 ]    535      - G - - -
    ML   629   628 3   631     3     1     1    19    38  -7.626  -0.026  -6.280                         -0.548 -1.734  1.354 -1.122 
     D   630   628 3   631     3     0     0    18    37  -6.174  -1.687  -0.566                         
    IL   631   631 3   631     3     1     1    22    41  -1.442  -0.798  -4.142                          0.000  0.000  0.000  0.000 
                                             [ MATL  309 ]    536      - A - - -
    ML   632   631 3   634     3     1     1    18    36  -7.626  -0.028  -6.129                          1.525 -1.706 -1.404 -1.191 
     D   633   631 3   634     3     0     0    17    36  -6.174  -1.687  -0.566                         
    IL   634   634 3   634     3     1     1    21    40  -1.442  -0.798  -4.142                          0.000  0.000  0.000  0.000 
                                             [ MATL  310 ]    537      - C - - -
    ML   635   634 3   637     3     1     1    16    35  -7.623  -0.026  -6.278                         -0.689  1.051 -1.465 -0.080 
     D   636   634 3   637     3     0     0    16    34  -6.189  -1.655  -0.581                         
    IL   637   637 3   637     3     1     1    20    38  -1.442  -0.798  -4.142                          0.000  0.000  0.000  0.000 
                                             [ MATL  311 ]    538      - A - - -
    ML   638   637 3   640     3     1     1    15    34  -7.626  -0.026  -6.280                          1.525 -1.706 -1.404 -1.191 
     D   639   637 3   640     3     0     0    15    33  -6.174  -1.687  -0.566                         
    IL   640   640 3   640     3     1     1    19    37  -1.442  -0.798  -4.142                          0.000  0.000  0.000  0.000 
                                             [ MATL  312 ]    539      - C - - -
    ML   641   640 3   643     3     1     1    13    32  -7.626  -0.026  -6.280                         -0.966  1.324 -1.749 -0.542 
     D   642   640 3   643     3     0     0    13    32  -6.174  -1.687  -0.566                         
    IL   643   643 3   643     3     1     1    18    36  -1.442  -0.798  -4.142                          0.000  0.000  0.000  0.000 
                                             [ MATL  313 ]    540      - G - - -
    ML   644   643 3   646     2     1     1     1     1       *   0.000                                 -0.696 -1.691  1.364 -1.003 
     D   645   643 3   646     2     0     0     0     0       *   0.000                                 
    IL   646   646 3   646     2     1     1    13    28  -1.823  -0.479                                  0.000  0.000  0.000  0.000 
                                             [ END   314 ]      -      - - - - -
     E   647   646 3    -1     0     0     0     0     0                                                 
                                             [ BEGR  315 ]      -      - - - - -
     S   648   579 1   649     3     0     0    27    46  -7.626  -0.026  -6.280                         
    IL   649   649 2   649     3     1     1    31    50  -1.442  -0.798  -4.142                          0.000  0.000  0.000  0.000 
                                             [ MATL  316 ]    547      - A - - -
    ML   650   649 2   652     5     1     1    27    46  -6.802  -0.048  -6.618  -6.830  -7.722          1.525 -1.706 -1.404 -1.191 
     D   651   649 2   652     5     0     0    26    44  -4.959  -0.803  -4.221  -2.596  -2.508         
    IL   652   652 3   652     5     1     1    27    46  -2.408  -0.496  -4.087  -5.920  -5.193          0.000  0.000  0.000  0.000 
                                             [ MATP  317 ]    548    559 C G - -
    MP   653   652 3   657     6     2     2    26    45  -8.978  -8.917  -0.023  -7.693  -7.973  -8.368 -3.905 -3.739 -3.696 -0.043 -2.576 -4.189  3.285 -3.317 -3.731  0.321 -4.053 -1.680  0.993 -4.011 -0.274 -2.596 
    ML   654   652 3   657     6     1     1    24    43  -6.250  -6.596  -1.310  -1.005  -6.446  -3.975  0.368 -0.385 -0.191  0.094 
    MR   655   652 3   657     6     1     1    24    43  -6.988  -5.717  -1.625  -5.695  -0.829  -3.908  0.368 -0.385 -0.191  0.094 
     D   656   652 3   657     6     0     0    22    41  -9.049  -7.747  -3.544  -4.226  -4.244  -0.319 
    IL   657   657 5   657     6     1     1    26    44  -2.579  -2.842  -0.760  -4.497  -5.274  -4.934  0.000  0.000  0.000  0.000 
    IR   658   658 6   658     5     1     1    25    44  -2.408  -0.496  -5.920  -4.087  -5.193          0.000  0.000  0.000  0.000 
                                             [ MATP  318 ]    549    558 u a - -
    MP   659   658 6   663     6     2     2    24    43  -8.978  -8.917  -0.023  -7.693  -7.973  -8.368 -3.492 -3.301 -3.404  0.374 -2.507 -4.024  1.820 -3.152 -3.422  0.730 -3.828 -1.236  2.834 -3.657 -0.186 -2.304 
    ML   660   658 6   663     6     1     1    23    41  -6.250  -6.596  -1.310  -1.005  -6.446  -3.975  0.368 -0.385 -0.191  0.094 
    MR   661   658 6   663     6     1     1    23    41  -6.988  -5.717  -1.625  -5.695  -0.829  -3.908  0.368 -0.385 -0.191  0.094 
     D   662   658 6   663     6     0     0    20    39  -9.049  -7.747  -3.544  -4.226  -4.244  -0.319 
    IL   663   663 5   663     6     1     1    24    42  -2.579  -2.842  -0.760  -4.497  -5.274  -4.934  0.000  0.000  0.000  0.000 
    IR   664   664 6   664     5     1     1    23    42  -2.408  -0.496  -5.920  -4.087  -5.193          0.000  0.000  0.000  0.000 
                                             [ MATP  319 ]    550    557 C G - -
    MP   665   664 6   669     6     2     2    22    41  -8.978  -8.917  -0.023  -7.693  -7.973  -8.368 -3.784 -3.645 -3.592  0.050 -2.487 -4.094  3.197 -3.223 -3.628  0.405 -3.962 -1.612  1.188 -3.888 -0.161 -2.493 
    ML   666   664 6   669     6     1     1    21    40  -6.250  -6.596  -1.310  -1.005  -6.446  -3.975  0.368 -0.385 -0.191  0.094 
    MR   667   664 6   669     6     1     1    21    40  -6.988  -5.717  -1.625  -5.695  -0.829  -3.908  0.368 -0.385 -0.191  0.094 
     D   668   664 6   669     6     0     0    20    38  -9.049  -7.747  -3.544  -4.226  -4.244  -0.319 
    IL   669   669 5   669     6     1     1    22    41  -2.579  -2.842  -0.760  -4.497  -5.274  -4.934  0.000  0.000  0.000  0.000 
    IR   670   670 6   670     5     1     1    21    40  -2.408  -0.496  -5.920  -4.087  -5.193          0.000  0.000  0.000  0.000 
                                             [ MATP  320 ]    551    556 C G - -
    MP   671   670 6   675     4     2     2    20    39  -6.579  -6.786  -0.071  -5.128                 -3.789 -3.671 -3.598  0.021 -2.488 -4.095  3.213 -3.230 -3.637  0.367 -3.970 -1.657  1.097 -3.890  0.000 -2.503 
    ML   672   670 6   675     4     1     1    21    39  -3.758  -3.940  -0.507  -2.670                  0.368 -0.385 -0.191  0.094 
    MR   673   670 6   675     4     1     1    20    39  -4.809  -3.838  -1.706  -0.766                  0.368 -0.385 -0.191  0.094 
     D   674   670 6   675     4     0     0    19    38  -4.568  -4.250  -2.265  -0.520                 
    IL   675   675 5   675     4     1     1    22    41  -1.686  -2.369  -1.117  -4.855                  0.000  0.000  0.000  0.000 
    IR   676   676 6   676     3     1     1    21    40  -1.442  -0.798  -4.142                          0.000  0.000  0.000  0.000 
                                             [ MATL  321 ]    552      - U - - -
    ML   677   676 6   679     3     1     1    16    35  -7.624  -0.026  -6.278                         -0.888 -0.997 -1.582  1.392 
     D   678   676 6   679     3     0     0    16    34  -6.187  -1.658  -0.579                         
    IL   679   679 3   679     3     1     1    20    38  -1.442  -0.798  -4.142                          0.000  0.000  0.000  0.000 
                                             [ MATL  322 ]    553      - A - - -
    ML   680   679 3   682     3     1     1    15    34  -7.626  -0.026  -6.280                          1.517 -1.690 -1.374 -1.176 
     D   681   679 3   682     3     0     0    15    33  -6.174  -1.687  -0.566                         
    IL   682   682 3   682     3     1     1    19    37  -1.442  -0.798  -4.142                          0.000  0.000  0.000  0.000 
                                             [ MATL  323 ]    554      - C - - -
    ML   683   682 3   685     3     1     1    13    32  -7.626  -0.026  -6.280                         -0.651  1.166 -1.500 -0.385 
     D   684   682 3   685     3     0     0    13    32  -6.174  -1.687  -0.566                         
    IL   685   685 3   685     3     1     1    18    36  -1.442  -0.798  -4.142                          0.000  0.000  0.000  0.000 
                                             [ MATL  324 ]    555      - G - - -
    ML   686   685 3   688     2     1     1     1     1       *   0.000                                 -0.866 -1.957  1.485 -1.343 
     D   687   685 3   688     2     0     0     0     0       *   0.000                                 
    IL   688   688 3   688     2     1     1    13    28  -1.823  -0.479                                  0.000  0.000  0.000  0.000 
                                             [ END   325 ]      -      - - - - -
     E   689   688 3    -1     0     0     0     0     0                                                 
                                             [ BEGL  133 ]      -      - - - - -
     S   690   573 1   691     4    81   133   250   303  -0.050  -6.659  -6.066  -6.706                 
                                             [ MATP  134 ]    255    523 G C - -
    MP   691   690 1   695     6    81   133   250   303  -8.788  -8.917  -0.024  -7.693  -7.973  -8.368 -4.036 -2.771 -4.088  0.645 -4.228 -4.390  0.269 -4.268 -3.840  3.404 -4.229 -0.460 -0.164 -3.983 -1.759 -2.981 
    ML   692   690 1   695     6    78   131   248   302  -6.250  -6.596  -1.310  -1.005  -6.446  -3.975  0.368 -0.385 -0.191  0.094 
    MR   693   690 1   695     6    77   130   248   301  -6.988  -5.717  -1.625  -5.695  -0.829  -3.908  0.368 -0.385 -0.191  0.094 
     D   694   690 1   695     6    74   126   244   298  -9.049  -7.747  -3.544  -4.226  -4.244  -0.319 
    IL   695   695 5   695     6    79   132   249   303  -2.583  -2.846  -0.758  -4.501  -5.277  -4.938  0.000  0.000  0.000  0.000 
    IR   696   696 6   696     5    79   132   249   302  -2.408  -0.496  -5.920  -4.087  -5.193          0.000  0.000  0.000  0.000 
                                             [ MATP  135 ]    257    522 u a - -
    MP   697   696 6   701     6    79   131   248   301  -8.978  -8.917  -0.023  -7.693  -7.973  -8.368 -3.533 -3.315 -3.445  0.362 -2.558 -4.074  1.752 -3.194 -3.457  0.719 -3.865 -1.224  2.884 -3.707 -0.250 -2.337 
    ML   698   696 6   701     6    77   129   246   300  -6.250  -6.596  -1.310  -1.005  -6.446  -3.975  0.368 -0.385 -0.191  0.094 
    MR   699   696 6   701     6    76   128   246   299  -6.988  -5.717  -1.625  -5.695  -0.829  -3.908  0.368 -0.385 -0.191  0.094 
     D   700   696 6   701     6    73   126   243   297  -9.049  -7.747  -3.544  -4.226  -4.244  -0.319 
    IL   701   701 5   701     6    78   130   247   301  -2.579  -2.842  -0.760  -4.497  -5.274  -4.934  0.000  0.000  0.000  0.000 
    IR   702   702 6   702     5    78   130   247   301  -2.408  -0.496  -5.920  -4.087  -5.193          0.000  0.000  0.000  0.000 
                                             [ MATP  136 ]    258    521 G C - -
    MP   703   702 6   707     4    77   129   246   299  -6.579  -6.786  -0.069  -5.200                 -3.833 -2.692 -3.859  0.771 -3.945 -4.290  0.507 -4.044 -3.719  3.290 -4.116 -0.387  0.199 -3.812 -1.493 -2.765 
    ML   704   702 6   707     4    76   128   245   299  -3.758  -3.940  -0.507  -2.670                  0.368 -0.385 -0.191  0.094 
    MR   705   702 6   707     4    74   126   244   298  -4.809  -3.838  -1.706  -0.766                  0.368 -0.385 -0.191  0.094 
     D   706   702 6   707     4    73   125   243   296  -4.568  -4.250  -2.265  -0.520                 
    IL   707   707 5   707     4    77   129   246   300  -1.686  -2.369  -1.117  -4.855                  0.000  0.000  0.000  0.000 
    IR   708   708 6   708     3    76   129   245   299  -1.442  -0.798  -4.142                          0.000  0.000  0.000  0.000 
                                             [ MATL  137 ]    259      - A - - -
    ML   709   708 6   711     3    76   128   244   297  -7.626  -0.026  -6.280                          1.373 -1.265 -1.186 -0.850 
     D   710   708 6   711     3    72   124   241   295  -6.174  -1.687  -0.566                         
    IL   711   711 3   711     3    76   128   244   298  -1.442  -0.798  -4.142                          0.000  0.000  0.000  0.000 
                                             [ MATL  138 ]    260      - G - - -
    ML   712   711 3   714     3    75   127   243   296  -7.626  -0.026  -6.280                         -0.866 -1.957  1.485 -1.343 
     D   713   711 3   714     3    72   124   240   294  -6.174  -1.687  -0.566                         
    IL   714   714 3   714     3    75   127   243   297  -1.442  -0.798  -4.142                          0.000  0.000  0.000  0.000 
                                             [ MATL  139 ]    261      - U - - -
    ML   715   714 3   717     3    74   126   242   295  -7.626  -0.026  -6.280                         -0.636 -0.814 -1.264  1.246 
     D   716   714 3   717     3    71   123   240   293  -6.174  -1.687  -0.566                         
    IL   717   717 3   717     3    74   126   242   296  -1.442  -0.798  -4.142                          0.000  0.000  0.000  0.000 
                                             [ MATL  140 ]    262      - A - - -
    ML   718   717 3   720     3    73   125   241   294  -7.626  -0.026  -6.280                          1.525 -1.706 -1.404 -1.191 
     D   719   717 3   720     3    71   123   239   293  -6.174  -1.687  -0.566                         
    IL   720   720 3   720     3    73   125   241   295  -1.442  -0.798  -4.142                          0.000  0.000  0.000  0.000 
                                             [ MATL  141 ]    263      - A - - -
    ML   721   720 3   723     3    72   124   240   293  -7.626  -0.026  -6.280                          1.480 -1.613 -1.275 -1.089 
     D   722   720 3   723     3    70   122   238   292  -6.174  -1.687  -0.566                         
    IL   723   723 3   723     3    72   124   240   294  -1.442  -0.798  -4.142                          0.000  0.000  0.000  0.000 
                                             [ MATL  142 ]    264      - c - - -
    ML   724   723 3   726     2    71   123   239   292  -7.939  -0.006                                 -0.249  0.517 -1.025  0.306 
     D   725   723 3   726     2    70   122   238   291  -8.445  -0.004                                 
    IL   726   726 3   726     2    71   123   239   293  -1.823  -0.479                                  0.000  0.000  0.000  0.000 
                                             [ BIF   143 ]      -      - - - - -
     B   727   726 3   728  1112    70   122   238   291                                                 
                                             [ BEGL  144 ]      -      - - - - -
     S   728   727 1   729     4    18    59   166   220  -0.050  -6.659  -6.066  -6.706                 
                                             [ MATP  145 ]    265    442 g c - -
    MP   729   728 1   733     6    21    61   166   220  -8.978  -8.917  -0.023  -7.693  -7.973  -8.368 -2.022 -1.402 -0.789  1.430 -2.275 -3.043  1.277 -2.550 -2.263  1.861 -2.826  0.773  1.079 -2.325 -0.337 -1.382 
    ML   730   728 1   733     6    16    55   164   218  -6.250  -6.596  -1.310  -1.005  -6.446  -3.975  0.368 -0.385 -0.191  0.094 
    MR   731   728 1   733     6    16    55   164   218  -6.988  -5.717  -1.625  -5.695  -0.829  -3.908  0.368 -0.385 -0.191  0.094 
     D   732   728 1   733     6    12    49   160   214  -9.049  -7.747  -3.544  -4.226  -4.244  -0.319 
    IL   733   733 5   733     6    17    57   166   219  -2.579  -2.842  -0.760  -4.497  -5.274  -4.934  0.000  0.000  0.000  0.000 
    IR   734   734 6   734     5    17    57   165   219  -2.408  -0.496  -5.920  -4.087  -5.193          0.000  0.000  0.000  0.000 
                                             [ MATP  146 ]    266    441 c g - -
    MP   735   734 6   739     6    21    60   164   218  -8.978  -8.917  -0.023  -7.693  -7.973  -8.368 -3.557 -3.430 -3.407  0.259 -2.360 -3.946  2.969 -3.072 -3.437  0.614 -3.801 -1.409  1.585 -3.675 -0.041 -2.309 
    ML   736   734 6   739     6    16    54   162   216  -6.250  -6.596  -1.310  -1.005  -6.446  -3.975  0.368 -0.385 -0.191  0.094 
    MR   737   734 6   739     6    16    54   162   216  -6.988  -5.717  -1.625  -5.695  -0.829  -3.908  0.368 -0.385 -0.191  0.094 
     D   738   734 6   739     6    12    48   158   212  -9.049  -7.747  -3.544  -4.226  -4.244  -0.319 
    IL   739   739 5   739     6    17    56   164   217  -2.579  -2.842  -0.760  -4.497  -5.274  -4.934  0.000  0.000  0.000  0.000 
    IR   740   740 6   740     5    17    57   163   217  -2.408  -0.496  -5.920  -4.087  -5.193          0.000  0.000  0.000  0.000 
                                             [ MATP  147 ]    267    440 g c - -
    MP   741   740 6   745     6    20    58   162   216  -8.978  -8.917  -0.023  -7.693  -7.973  -8.368 -3.176 -2.427 -3.194  1.355 -3.175 -3.916  1.328 -3.402 -3.270  2.690 -3.709 -0.177  0.871 -3.248 -0.793 -2.146 
    ML   742   740 6   745     6    15    53   160   214  -6.250  -6.596  -1.310  -1.005  -6.446  -3.975  0.368 -0.385 -0.191  0.094 
    MR   743   740 6   745     6    15    53   160   214  -6.988  -5.717  -1.625  -5.695  -0.829  -3.908  0.368 -0.385 -0.191  0.094 
     D   744   740 6   745     6    12    48   156   210  -9.049  -7.747  -3.544  -4.226  -4.244  -0.319 
    IL   745   745 5   745     6    16    55   162   215  -2.579  -2.842  -0.760  -4.497  -5.274  -4.934  0.000  0.000  0.000  0.000 
    IR   746   746 6   746     5    17    55   161   215  -2.408  -0.496  -5.920  -4.087  -5.193          0.000  0.000  0.000  0.000 
                                             [ MATP  148 ]    268    439 c g - -
    MP   747   746 6   751     6    20    56   160   214  -8.978  -8.917  -0.023  -7.693  -7.973  -8.368 -3.172 -3.110 -3.115  0.464 -2.252 -3.733  2.001 -2.907 -3.149  0.773 -3.565 -1.190  1.932 -3.344  1.749 -2.076 
    ML   748   746 6   751     6    15    52   158   212  -6.250  -6.596  -1.310  -1.005  -6.446  -3.975  0.368 -0.385 -0.191  0.094 
    MR   749   746 6   751     6    15    52   158   212  -6.988  -5.717  -1.625  -5.695  -0.829  -3.908  0.368 -0.385 -0.191  0.094 
     D   750   746 6   751     6    11    47   155   208  -9.049  -7.747  -3.544  -4.226  -4.244  -0.319 
    IL   751   751 5   751     6    16    54   160   213  -2.579  -2.842  -0.760  -4.497  -5.274  -4.934  0.000  0.000  0.000  0.000 
    IR   752   752 6   752     5    16    54   159   213  -2.408  -0.496  -5.920  -4.087  -5.193          0.000  0.000  0.000  0.000 
                                             [ MATP  149 ]    269    438 g c - -
    MP   753   752 6   757     6    19    55   158   212  -8.978  -8.917  -0.023  -7.693  -7.973  -8.368 -3.152 -2.361 -3.191  1.627 -3.301 -3.969  1.147 -3.427 -3.238  2.669 -3.694  0.004  0.697 -3.272 -0.927 -2.138 
    ML   754   752 6   757     6    15    51   156   210  -6.250  -6.596  -1.310  -1.005  -6.446  -3.975  0.368 -0.385 -0.191  0.094 
    MR   755   752 6   757     6    14    51   156   210  -6.988  -5.717  -1.625  -5.695  -0.829  -3.908  0.368 -0.385 -0.191  0.094 
     D   756   752 6   757     6    11    47   153   207  -9.049  -7.747  -3.544  -4.226  -4.244  -0.319 
    IL   757   757 5   757     6    16    53   158   211  -2.579  -2.842  -0.760  -4.497  -5.274  -4.934  0.000  0.000  0.000  0.000 
    IR   758   758 6   758     5    16    53   157   211  -2.408  -0.496  -5.920  -4.087  -5.193          0.000  0.000  0.000  0.000 
                                             [ MATP  150 ]    270    437 g c - -
    MP   759   758 6   763     6    17    53   156   210  -8.978  -8.917  -0.023  -7.693  -7.973  -8.368 -3.186 -2.395 -3.195  1.310 -3.251 -3.909  1.148 -3.442 -3.295  2.767 -3.724 -0.106  0.837 -3.231 -0.734 -2.153 
    ML   760   758 6   763     6    14    50   155   208  -6.250  -6.596  -1.310  -1.005  -6.446  -3.975  0.368 -0.385 -0.191  0.094 
    MR   761   758 6   763     6    14    50   154   208  -6.988  -5.717  -1.625  -5.695  -0.829  -3.908  0.368 -0.385 -0.191  0.094 
     D   762   758 6   763     6    11    46   151   205  -9.049  -7.747  -3.544  -4.226  -4.244  -0.319 
    IL   763   763 5   763     6    15    51   156   209  -2.579  -2.842  -0.760  -4.497  -5.274  -4.934  0.000  0.000  0.000  0.000 
    IR   764   764 6   764     5    15    51   155   209  -2.408  -0.496  -5.920  -4.087  -5.193          0.000  0.000  0.000  0.000 
                                             [ MATP  151 ]    271    436 g c - -
    MP   765   764 6   769     6    16    51   154   208  -8.978  -8.917  -0.023  -7.693  -7.973  -8.368 -3.272 -2.453 -3.280  1.282 -3.296 -3.971  1.194 -3.496 -3.348  2.816 -3.775 -0.195  0.757 -3.321 -0.875 -2.226 
    ML   766   764 6   769     6    14    49   153   207  -6.250  -6.596  -1.310  -1.005  -6.446  -3.975  0.368 -0.385 -0.191  0.094 
    MR   767   764 6   769     6    13    48   153   206  -6.988  -5.717  -1.625  -5.695  -0.829  -3.908  0.368 -0.385 -0.191  0.094 
     D   768   764 6   769     6    11    46   150   204  -9.049  -7.747  -3.544  -4.226  -4.244  -0.319 
    IL   769   769 5   769     6    14    50   154   207  -2.579  -2.842  -0.760  -4.497  -5.274  -4.934  0.000  0.000  0.000  0.000 
    IR   770   770 6   770     5    14    50   153   207  -2.408  -0.496  -5.920  -4.087  -5.193          0.000  0.000  0.000  0.000 
                                             [ MATP  152 ]    272    435 c g - -
    MP   771   770 6   775     4    14    49   152   206  -6.579  -6.786  -0.386  -2.217                 -1.796 -1.916 -0.491  1.164 -1.849 -2.807  1.726 -2.248 -1.667  1.272 -2.554 -0.392  1.523 -2.106  0.427 -1.173 
    ML   772   770 6   775     4    13    48   152   205  -3.758  -3.940  -0.507  -2.670                  0.368 -0.385 -0.191  0.094 
    MR   773   770 6   775     4    12    47   151   205  -4.809  -3.838  -1.706  -0.766                  0.368 -0.385 -0.191  0.094 
     D   774   770 6   775     4    10    45   150   204  -4.568  -4.250  -2.265  -0.520                 
    IL   775   775 5   775     4    14    49   153   206  -1.686  -2.369  -1.117  -4.855                  0.000  0.000  0.000  0.000 
    IR   776   776 6   776     3    14    49   152   206  -1.442  -0.798  -4.142                          0.000  0.000  0.000  0.000 
                                             [ MATL  153 ]    273      - a - - -
    ML   777   776 6   779     3    14    48   151   204  -7.355  -0.032  -6.009                          0.965 -0.914 -0.468 -0.334 
     D   778   776 6   779     3    10    45   149   203  -7.343  -0.528  -1.735                         
    IL   779   779 3   779     3    13    48   151   205  -1.442  -0.798  -4.142                          0.000  0.000  0.000  0.000 
                                             [ MATL  154 ]    274      - A - - -
    ML   780   779 3   782     5    13    47   150   203  -6.802  -0.048  -6.618  -6.830  -7.722          1.525 -1.706 -1.404 -1.191 
     D   781   779 3   782     5     9    42   148   202  -4.959  -0.803  -4.221  -2.596  -2.508         
    IL   782   782 3   782     5    12    46   150   203  -2.408  -0.496  -4.087  -5.920  -5.193          0.000  0.000  0.000  0.000 
                                             [ MATP  155 ]    275    434 c g - -
    MP   783   782 3   787     6    13    46   149   202  -8.978  -8.917  -0.023  -7.693  -7.973  -8.368 -3.182 -3.048 -3.147  0.708 -2.317 -3.803  2.461 -2.948 -3.168  0.972 -3.602 -1.039  2.029 -3.351  0.068 -2.039 
    ML   784   782 3   787     6    10    43   147   201  -6.250  -6.596  -1.310  -1.005  -6.446  -3.975  0.368 -0.385 -0.191  0.094 
    MR   785   782 3   787     6     9    42   147   200  -6.988  -5.717  -1.625  -5.695  -0.829  -3.908  0.368 -0.385 -0.191  0.094 
     D   786   782 3   787     6     7    39   144   198  -9.049  -7.747  -3.544  -4.226  -4.244  -0.319 
    IL   787   787 5   787     6    11    45   148   202  -2.579  -2.842  -0.760  -4.497  -5.274  -4.934  0.000  0.000  0.000  0.000 
    IR   788   788 6   788     5    11    44   148   201  -2.408  -0.496  -5.920  -4.087  -5.193          0.000  0.000  0.000  0.000 
                                             [ MATP  156 ]    276    433 c g - -
    MP   789   788 6   793     4    12    45   147   200  -6.579  -6.786  -0.069  -5.200                 -3.138 -2.884 -3.144  0.851 -2.461 -3.857  2.611 -3.023 -3.161  1.400 -3.616 -0.760  1.402 -3.316 -0.080 -2.059 
    ML   790   788 6   793     4     9    42   146   199  -3.758  -3.940  -0.507  -2.670                  0.368 -0.385 -0.191  0.094 
    MR   791   788 6   793     4     8    40   145   199  -4.809  -3.838  -1.706  -0.766                  0.368 -0.385 -0.191  0.094 
     D   792   788 6   793     4     7    38   144   197  -4.568  -4.250  -2.265  -0.520                 
    IL   793   793 5   793     4    11    44   147   200  -1.686  -2.369  -1.117  -4.855                  0.000  0.000  0.000  0.000 
    IR   794   794 6   794     3    10    43   146   200  -1.442  -0.798  -4.142                          0.000  0.000  0.000  0.000 
                                             [ MATL  157 ]    277      - U - - -
    ML   795   794 6   797     3    11    43   145   198  -7.626  -0.026  -6.280                         -0.856 -0.944 -1.553  1.371 
     D   796   794 6   797     3     7    38   142   196  -6.174  -1.687  -0.566                         
    IL   797   797 3   797     3    10    42   145   199  -1.442  -0.798  -4.142                          0.000  0.000  0.000  0.000 
                                             [ MATL  158 ]    278      - g - - -
    ML   798   797 3   800     3    10    42   144   197  -7.626  -0.026  -6.280                          0.407 -1.141  0.608 -0.521 
     D   799   797 3   800     3     6    37   142   195  -6.174  -1.687  -0.566                         
    IL   800   800 3   800     3     9    42   144   198  -1.442  -0.798  -4.142                          0.000  0.000  0.000  0.000 
                                             [ MATL  159 ]    279      - C - - -
    ML   801   800 3   803     3    10    41   143   196  -8.041  -0.023  -6.358                         -0.589  1.034 -1.277 -0.193 
     D   802   800 3   803     3     6    36   141   195  -5.620  -0.734  -1.403                         
    IL   803   803 3   803     3     9    40   143   197  -1.925  -0.554  -4.164                          0.000  0.000  0.000  0.000 
                                             [ MATR  160 ]      -    432 - u - -
    MR   804   803 3   806     3     9    41   142   195  -8.041  -0.023  -6.358                         -0.259 -0.672 -0.745  0.956 
     D   805   803 3   806     3     5    34   140   193  -6.390  -1.568  -0.620                         
    IR   806   806 3   806     3     8    39   142   196  -1.925  -0.554  -4.164                          0.000  0.000  0.000  0.000 
                                             [ MATR  161 ]      -    431 - A - -
    MR   807   806 3   809     5     9    40   141   194  -6.802  -0.048  -6.618  -6.830  -7.722          1.438 -1.548 -1.127 -1.029 
     D   808   806 3   809     5     5    33   139   193  -5.352  -0.707  -2.978  -4.409  -2.404         
    IR   809   809 3   809     5     7    37   141   194  -2.408  -0.496  -5.920  -4.087  -5.193          0.000  0.000  0.000  0.000 
                                             [ MATP  162 ]    280    430 C G - -
    MP   810   809 3   814     6    10    40   140   193  -8.978  -8.917  -0.023  -7.693  -7.973  -8.368 -3.702 -3.622 -3.548  0.061 -2.120 -4.077  3.188 -3.216 -3.587  0.373 -3.941 -1.640  1.209 -3.821 -0.190 -2.464 
    ML   811   809 3   814     6     6    34   138   191  -6.250  -6.596  -1.310  -1.005  -6.446  -3.975  0.368 -0.385 -0.191  0.094 
    MR   812   809 3   814     6     6    34   137   191  -6.988  -5.717  -1.625  -5.695  -0.829  -3.908  0.368 -0.385 -0.191  0.094 
     D   813   809 3   814     6     4    29   134   187  -9.049  -7.747  -3.544  -4.226  -4.244  -0.319 
    IL   814   814 5   814     6     7    36   139   193  -2.579  -2.842  -0.760  -4.497  -5.274  -4.934  0.000  0.000  0.000  0.000 
    IR   815   815 6   815     5     7    37   139   192  -2.408  -0.496  -5.920  -4.087  -5.193          0.000  0.000  0.000  0.000 
                                             [ MATP  163 ]    281    429 c g - -
    MP   816   815 6   820     6    10    39   138   191  -8.978  -8.917  -0.023  -7.693  -7.973  -8.368 -3.011 -2.881 -3.028  0.748 -2.318 -3.739  2.391 -2.904 -3.046  1.134 -3.512 -0.873  1.940 -3.205  0.109 -1.682 
    ML   817   815 6   820     6     6    34   136   189  -6.250  -6.596  -1.310  -1.005  -6.446  -3.975  0.368 -0.385 -0.191  0.094 
    MR   818   815 6   820     6     6    33   135   189  -6.988  -5.717  -1.625  -5.695  -0.829  -3.908  0.368 -0.385 -0.191  0.094 
     D   819   815 6   820     6     3    29   132   185  -9.049  -7.747  -3.544  -4.226  -4.244  -0.319 
    IL   820   820 5   820     6     7    36   137   191  -2.579  -2.842  -0.760  -4.497  -5.274  -4.934  0.000  0.000  0.000  0.000 
    IR   821   821 6   821     5     7    36   137   190  -2.408  -0.496  -5.920  -4.087  -5.193          0.000  0.000  0.000  0.000 
                                             [ MATP  164 ]    282    428 c g - -
    MP   822   821 6   826     6    10    37   136   189  -8.978  -8.917  -0.023  -7.693  -7.973  -8.368 -2.606 -2.408 -2.707  1.284 -2.386 -3.507  1.887 -2.818 -2.755  1.708 -3.266 -0.393  1.654 -2.820 -0.011 -1.404 
    ML   823   821 6   826     6     6    33   134   187  -6.250  -6.596  -1.310  -1.005  -6.446  -3.975  0.368 -0.385 -0.191  0.094 
    MR   824   821 6   826     6     6    33   133   187  -6.988  -5.717  -1.625  -5.695  -0.829  -3.908  0.368 -0.385 -0.191  0.094 
     D   825   821 6   826     6     3    28   130   184  -9.049  -7.747  -3.544  -4.226  -4.244  -0.319 
    IL   826   826 5   826     6     7    35   135   189  -2.579  -2.842  -0.760  -4.497  -5.274  -4.934  0.000  0.000  0.000  0.000 
    IR   827   827 6   827     5     7    35   135   188  -2.408  -0.496  -5.920  -4.087  -5.193          0.000  0.000  0.000  0.000 
                                             [ MATP  165 ]    283    427 c g - -
    MP   828   827 6   832     6     9    35   134   187  -8.978  -8.917  -0.023  -7.693  -7.973  -8.368 -2.320 -2.218 -2.543  1.332 -2.281 -3.345  1.793 -2.669 -2.599  1.705 -3.116 -0.050  1.580 -2.649 -0.080 -1.452 
    ML   829   827 6   832     6     6    32   132   186  -6.250  -6.596  -1.310  -1.005  -6.446  -3.975  0.368 -0.385 -0.191  0.094 
    MR   830   827 6   832     6     6    32   131   185  -6.988  -5.717  -1.625  -5.695  -0.829  -3.908  0.368 -0.385 -0.191  0.094 
     D   831   827 6   832     6     3    28   128   182  -9.049  -7.747  -3.544  -4.226  -4.244  -0.319 
    IL   832   832 5   832     6     6    33   133   187  -2.579  -2.842  -0.760  -4.497  -5.274  -4.934  0.000  0.000  0.000  0.000 
    IR   833   833 6   833     5     7    33   133   187  -2.408  -0.496  -5.920  -4.087  -5.193          0.000  0.000  0.000  0.000 
                                             [ MATP  166 ]    284    426 c g - -
    MP   834   833 6   838     6     9    33   132   185  -8.766  -8.917  -0.024  -7.693  -7.973  -8.368 -2.529 -2.385 -2.674  1.359 -2.366 -3.480  1.845 -2.794 -2.570  1.645 -3.209 -0.347  1.714 -2.788 -0.050 -1.678 
    ML   835   833 6   838     6     6    31   130   184  -6.250  -6.596  -1.310  -1.005  -6.446  -3.975  0.368 -0.385 -0.191  0.094 
    MR   836   833 6   838     6     5    30   130   183  -6.988  -5.717  -1.625  -5.695  -0.829  -3.908  0.368 -0.385 -0.191  0.094 
     D   837   833 6   838     6     3    27   127   180  -9.049  -7.747  -3.544  -4.226  -4.244  -0.319 
    IL   838   838 5   838     6     6    32   131   185  -2.583  -2.846  -0.757  -4.502  -5.278  -4.938  0.000  0.000  0.000  0.000 
    IR   839   839 6   839     5     6    32   131   185  -2.408  -0.496  -5.920  -4.087  -5.193          0.000  0.000  0.000  0.000 
                                             [ MATP  167 ]    286    425 g c - -
    MP   840   839 6   844     6     8    32   130   183  -8.978  -8.917  -0.023  -7.693  -7.973  -8.368 -2.915 -2.346 -2.961  1.884 -2.884 -3.771  1.425 -3.150 -3.043  2.194 -3.514 -0.154  1.047 -3.068 -0.494 -1.904 
    ML   841   839 6   844     6     5    30   128   182  -6.250  -6.596  -1.310  -1.005  -6.446  -3.975  0.368 -0.385 -0.191  0.094 
    MR   842   839 6   844     6     5    29   128   182  -6.988  -5.717  -1.625  -5.695  -0.829  -3.908  0.368 -0.385 -0.191  0.094 
     D   843   839 6   844     6     3    27   126   179  -9.049  -7.747  -3.544  -4.226  -4.244  -0.319 
    IL   844   844 5   844     6     6    30   129   183  -2.579  -2.842  -0.760  -4.497  -5.274  -4.934  0.000  0.000  0.000  0.000 
    IR   845   845 6   845     5     6    30   129   183  -2.408  -0.496  -5.920  -4.087  -5.193          0.000  0.000  0.000  0.000 
                                             [ MATP  168 ]    287    424 g c - -
    MP   846   845 6   850     4     6    30   128   181  -6.579  -6.786  -0.069  -5.200                 -3.324 -2.496 -3.343  1.080 -3.333 -4.003  1.302 -3.545 -3.380  2.867 -3.808 -0.147  0.681 -3.371 -0.931 -2.284 
    ML   847   845 6   850     4     4    28   127   181  -3.758  -3.940  -0.507  -2.670                  0.368 -0.385 -0.191  0.094 
    MR   848   845 6   850     4     4    28   126   180  -4.809  -3.838  -1.706  -0.766                  0.368 -0.385 -0.191  0.094 
     D   849   845 6   850     4     3    27   125   179  -4.568  -4.250  -2.265  -0.520                 
    IL   850   850 5   850     4     5    29   128   182  -1.686  -2.369  -1.117  -4.855                  0.000  0.000  0.000  0.000 
    IR   851   851 6   851     3     5    29   127   181  -1.442  -0.798  -4.142                          0.000  0.000  0.000  0.000 
                                             [ MATL  169 ]    288      - u - - -
    ML   852   851 6   854     3     4    28   126   179  -8.041  -0.023  -6.358                          0.354 -0.456 -0.866  0.530 
     D   853   851 6   854     3     2    26   124   178  -5.620  -0.734  -1.403                         
    IL   854   854 3   854     3     4    28   126   180  -1.925  -0.554  -4.164                          0.000  0.000  0.000  0.000 
                                             [ MATR  170 ]      -    423 - G - -
    MR   855   854 3   857     2     3    27   125   178  -7.939  -0.006                                 -0.080 -1.423  1.078 -0.813 
     D   856   854 3   857     2     2    26   124   178  -4.432  -0.068                                 
    IR   857   857 3   857     2     3    27   125   179  -1.823  -0.479                                  0.000  0.000  0.000  0.000 
                                             [ BIF   171 ]      -      - - - - -
     B   858   857 3   859   966     2    26   124   177                                                 
                                             [ BEGL  172 ]      -      - - - - -
     S   859   858 1   860     4     0     0    50    69  -0.050  -6.659  -6.066  -6.706                 
                                             [ MATP  173 ]    289    324 g c - -
    MP   860   859 1   864     6     2     2    50    69  -8.978  -8.917  -0.023  -7.693  -7.973  -8.368 -2.926 -2.484 -2.965  1.214 -2.672 -3.715  1.825 -3.075 -3.049  2.200 -3.514 -0.362  1.319 -3.049 -0.173 -1.935 
    ML   861   859 1   864     6     1     1    49    68  -6.250  -6.596  -1.310  -1.005  -6.446  -3.975  0.368 -0.385 -0.191  0.094 
    MR   862   859 1   864     6     1     1    48    68  -6.988  -5.717  -1.625  -5.695  -0.829  -3.908  0.368 -0.385 -0.191  0.094 
     D   863   859 1   864     6     0     0    46    65  -9.049  -7.747  -3.544  -4.226  -4.244  -0.319 
    IL   864   864 5   864     6     1     1    50    69  -2.579  -2.842  -0.760  -4.497  -5.274  -4.934  0.000  0.000  0.000  0.000 
    IR   865   865 6   865     5     1     1    49    69  -2.408  -0.496  -5.920  -4.087  -5.193          0.000  0.000  0.000  0.000 
                                             [ MATP  174 ]    290    323 c g - -
    MP   866   865 6   870     6     2     2    48    67  -8.978  -8.917  -0.023  -7.693  -7.973  -8.368 -2.034 -2.017 -2.147  1.166 -2.055 -3.004  1.788 -2.444 -2.257  1.517 -0.361 -0.354  1.404 -2.335  0.228 -1.364 
    ML   867   865 6   870     6     1     1    47    66  -6.250  -6.596  -1.310  -1.005  -6.446  -3.975  0.368 -0.385 -0.191  0.094 
    MR   868   865 6   870     6     1     1    47    66  -6.988  -5.717  -1.625  -5.695  -0.829  -3.908  0.368 -0.385 -0.191  0.094 
     D   869   865 6   870     6     0     0    44    64  -9.049  -7.747  -3.544  -4.226  -4.244  -0.319 
    IL   870   870 5   870     6     1     1    48    67  -2.579  -2.842  -0.760  -4.497  -5.274  -4.934  0.000  0.000  0.000  0.000 
    IR   871   871 6   871     5     1     1    47    67  -2.408  -0.496  -5.920  -4.087  -5.193          0.000  0.000  0.000  0.000 
                                             [ MATP  175 ]    291    322 G C - -
    MP   872   871 6   876     6     2     2    46    65  -8.978  -8.917  -0.023  -7.693  -7.973  -8.368 -3.593 -2.545 -3.633  1.017 -3.871 -4.179  0.571 -3.904 -3.462  3.187 -3.806 -0.147  0.227 -3.603 -1.430 -2.566 
    ML   873   871 6   876     6     1     1    45    65  -6.250  -6.596  -1.310  -1.005  -6.446  -3.975  0.368 -0.385 -0.191  0.094 
    MR   874   871 6   876     6     1     1    45    64  -6.988  -5.717  -1.625  -5.695  -0.829  -3.908  0.368 -0.385 -0.191  0.094 
     D   875   871 6   876     6     0     0    43    63  -9.049  -7.747  -3.544  -4.226  -4.244  -0.319 
    IL   876   876 5   876     6     1     1    46    65  -2.579  -2.842  -0.760  -4.497  -5.274  -4.934  0.000  0.000  0.000  0.000 
    IR   877   877 6   877     5     1     1    45    65  -2.408  -0.496  -5.920  -4.087  -5.193          0.000  0.000  0.000  0.000 
                                             [ MATP  176 ]    292    321 g c - -
    MP   878   877 6   882     4     2     2    44    63  -6.466  -6.786  -0.070  -5.200                 -3.117 -2.229 -2.470  1.293 -3.347 -3.916  0.999 -3.422 -3.245  2.839 -3.682  0.003  0.663 -3.193 -0.948 -2.084 
    ML   879   877 6   882     4     1     1    44    64  -3.758  -3.940  -0.507  -2.670                  0.368 -0.385 -0.191  0.094 
    MR   880   877 6   882     4     1     1    44    63  -4.809  -3.838  -1.706  -0.766                  0.368 -0.385 -0.191  0.094 
     D   881   877 6   882     4     0     0    43    62  -4.568  -4.250  -2.265  -0.520                 
    IL   882   882 5   882     4     1     1    46    65  -1.690  -2.373  -1.112  -4.859                  0.000  0.000  0.000  0.000 
    IR   883   883 6   883     3     1     1    45    64  -1.442  -0.798  -4.142                          0.000  0.000  0.000  0.000 
                                             [ MATL  177 ]    294      - g - - -
    ML   884   883 6   886     3     1     1    41    60  -7.626  -0.026  -6.280                          0.030 -1.339  0.987 -0.735 
     D   885   883 6   886     3     0     0    40    59  -6.174  -1.687  -0.566                         
    IL   886   886 3   886     3     1     1    44    63  -1.442  -0.798  -4.142                          0.000  0.000  0.000  0.000 
                                             [ MATL  178 ]    295      - A - - -
    ML   887   886 3   889     3     1     1    40    59  -7.626  -0.026  -6.280                          1.509 -1.653 -1.376 -1.148 
     D   888   886 3   889     3     0     0    39    58  -6.174  -1.687  -0.566                         
    IL   889   889 3   889     3     1     1    43    62  -1.442  -0.798  -4.142                          0.000  0.000  0.000  0.000 
                                             [ MATL  179 ]    296      - U - - -
    ML   890   889 3   892     3     1     1    39    58  -7.626  -0.026  -6.280                         -0.596 -0.435 -1.310  1.135 
     D   891   889 3   892     3     0     0    38    57  -6.174  -1.687  -0.566                         
    IL   892   892 3   892     3     1     1    42    61  -1.442  -0.798  -4.142                          0.000  0.000  0.000  0.000 
                                             [ MATL  180 ]    297      - A - - -
    ML   893   892 3   895     3     1     1    38    57  -8.041  -0.023  -6.358                          1.525 -1.706 -1.404 -1.191 
     D   894   892 3   895     3     0     0    37    56  -5.620  -0.734  -1.403                         
    IL   895   895 3   895     3     1     1    39    58  -1.925  -0.554  -4.164                          0.000  0.000  0.000  0.000 
                                             [ MATR  181 ]      -    320 - A - -
    MR   896   895 3   898     3     1     1    37    56  -8.041  -0.023  -6.358                          1.377 -1.364 -1.077 -0.888 
     D   897   895 3   898     3     0     0    35    54  -6.390  -1.568  -0.620                         
    IR   898   898 3   898     3     1     1    38    57  -1.925  -0.554  -4.164                          0.000  0.000  0.000  0.000 
                                             [ MATR  182 ]      -    319 - U - -
    MR   899   898 3   901     3     1     1    36    55  -8.041  -0.023  -6.358                         -0.645 -0.813 -1.313  1.256 
     D   900   898 3   901     3     0     0    34    53  -6.390  -1.568  -0.620                         
    IR   901   901 3   901     3     1     1    37    56  -1.925  -0.554  -4.164                          0.000  0.000  0.000  0.000 
                                             [ MATR  183 ]      -    318 - A - -
    MR   902   901 3   904     3     1     1    35    54  -8.041  -0.023  -6.358                          1.525 -1.706 -1.404 -1.191 
     D   903   901 3   904     3     0     0    33    52  -6.390  -1.568  -0.620                         
    IR   904   904 3   904     3     1     1    36    55  -1.925  -0.554  -4.164                          0.000  0.000  0.000  0.000 
                                             [ MATR  184 ]      -    317 - A - -
    MR   905   904 3   907     3     1     1    34    53  -8.041  -0.023  -6.358                          1.525 -1.706 -1.404 -1.191 
     D   906   904 3   907     3     0     0    32    51  -6.390  -1.568  -0.620                         
    IR   907   907 3   907     3     1     1    35    54  -1.925  -0.554  -4.164                          0.000  0.000  0.000  0.000 
                                             [ MATR  185 ]      -    316 - U - -
    MR   908   907 3   910     5     1     1    33    52  -6.802  -0.048  -6.618  -6.830  -7.722         -0.825 -0.894 -1.524  1.350 
     D   909   907 3   910     5     0     0    32    50  -5.352  -0.707  -2.978  -4.409  -2.404         
    IR   910   910 3   910     5     1     1    33    52  -2.408  -0.496  -5.920  -4.087  -5.193          0.000  0.000  0.000  0.000 
                                             [ MATP  186 ]    298    315 g c - -
    MP   911   910 3   915     6     2     2    32    51  -8.978  -8.917  -0.023  -7.693  -7.973  -8.368 -1.637  0.214 -1.950  1.214 -1.978 -2.497  1.434 -1.983 -1.862  1.501 -1.958  0.307  1.222 -2.023 -0.114 -1.139 
    ML   912   910 3   915     6     1     1    30    49  -6.250  -6.596  -1.310  -1.005  -6.446  -3.975  0.368 -0.385 -0.191  0.094 
    MR   913   910 3   915     6     1     1    30    49  -6.988  -5.717  -1.625  -5.695  -0.829  -3.908  0.368 -0.385 -0.191  0.094 
     D   914   910 3   915     6     0     0    28    47  -9.049  -7.747  -3.544  -4.226  -4.244  -0.319 
    IL   915   915 5   915     6     1     1    32    50  -2.579  -2.842  -0.760  -4.497  -5.274  -4.934  0.000  0.000  0.000  0.000 
    IR   916   916 6   916     5     1     1    31    50  -2.408  -0.496  -5.920  -4.087  -5.193          0.000  0.000  0.000  0.000 
                                             [ MATP  187 ]    299    314 c g - -
    MP   917   916 6   921     6     2     2    30    49  -8.978  -8.917  -0.023  -7.693  -7.973  -8.368 -2.889 -2.863 -2.960  0.658 -1.133 -3.720  2.758 -2.891 -2.979  0.898 -3.475 -0.743  1.394 -3.133 -0.132 -1.958 
    ML   918   916 6   921     6     1     1    28    47  -6.250  -6.596  -1.310  -1.005  -6.446  -3.975  0.368 -0.385 -0.191  0.094 
    MR   919   916 6   921     6     1     1    28    47  -6.988  -5.717  -1.625  -5.695  -0.829  -3.908  0.368 -0.385 -0.191  0.094 
     D   920   916 6   921     6     0     0    26    45  -9.049  -7.747  -3.544  -4.226  -4.244  -0.319 
    IL   921   921 5   921     6     1     1    30    48  -2.579  -2.842  -0.760  -4.497  -5.274  -4.934  0.000  0.000  0.000  0.000 
    IR   922   922 6   922     5     1     1    29    48  -2.408  -0.496  -5.920  -4.087  -5.193          0.000  0.000  0.000  0.000 
                                             [ MATP  188 ]    300    313 c g - -
    MP   923   922 6   927     6     2     2    28    47  -8.978  -8.917  -0.023  -7.693  -7.973  -8.368 -2.655 -2.449 -2.752  1.280 -2.375 -3.549  1.976 -2.842 -2.795  1.683 -3.305 -0.413  1.627 -2.809 -0.050 -1.622 
    ML   924   922 6   927     6     1     1    26    45  -6.250  -6.596  -1.310  -1.005  -6.446  -3.975  0.368 -0.385 -0.191  0.094 
    MR   925   922 6   927     6     1     1    26    45  -6.988  -5.717  -1.625  -5.695  -0.829  -3.908  0.368 -0.385 -0.191  0.094 
     D   926   922 6   927     6     0     0    24    43  -9.049  -7.747  -3.544  -4.226  -4.244  -0.319 
    IL   927   927 5   927     6     1     1    28    46  -2.579  -2.842  -0.760  -4.497  -5.274  -4.934  0.000  0.000  0.000  0.000 
    IR   928   928 6   928     5     1     1    27    46  -2.408  -0.496  -5.920  -4.087  -5.193          0.000  0.000  0.000  0.000 
                                             [ MATP  189 ]    301    312 c g - -
    MP   929   928 6   933     6     2     2    26    45  -8.978  -8.917  -0.023  -7.693  -7.973  -8.368 -2.667 -2.457 -2.737  1.304 -2.264 -3.557  1.974 -2.851 -2.807  1.745 -3.316 -0.401  1.541 -2.872 -0.023 -1.744 
    ML   930   928 6   933     6     1     1    24    43  -6.250  -6.596  -1.310  -1.005  -6.446  -3.975  0.368 -0.385 -0.191  0.094 
    MR   931   928 6   933     6     1     1    24    43  -6.988  -5.717  -1.625  -5.695  -0.829  -3.908  0.368 -0.385 -0.191  0.094 
     D   932   928 6   933     6     0     0    22    41  -9.049  -7.747  -3.544  -4.226  -4.244  -0.319 
    IL   933   933 5   933     6     1     1    26    44  -2.579  -2.842  -0.760  -4.497  -5.274  -4.934  0.000  0.000  0.000  0.000 
    IR   934   934 6   934     5     1     1    25    44  -2.408  -0.496  -5.920  -4.087  -5.193          0.000  0.000  0.000  0.000 
                                             [ MATP  190 ]    302    311 c g - -
    MP   935   934 6   939     6     2     2    24    43  -8.978  -8.917  -0.023  -7.693  -7.973  -8.368 -2.732 -2.543 -2.821  1.146 -2.382 -3.615  2.059 -2.857 -2.849  1.573 -3.357 -0.416  1.679 -2.946  0.221 -1.799 
    ML   936   934 6   939     6     1     1    23    41  -6.250  -6.596  -1.310  -1.005  -6.446  -3.975  0.368 -0.385 -0.191  0.094 
    MR   937   934 6   939     6     1     1    23    41  -6.988  -5.717  -1.625  -5.695  -0.829  -3.908  0.368 -0.385 -0.191  0.094 
     D   938   934 6   939     6     0     0    20    39  -9.049  -7.747  -3.544  -4.226  -4.244  -0.319 
    IL   939   939 5   939     6     1     1    24    42  -2.579  -2.842  -0.760  -4.497  -5.274  -4.934  0.000  0.000  0.000  0.000 
    IR   940   940 6   940     5     1     1    23    42  -2.408  -0.496  -5.920  -4.087  -5.193          0.000  0.000  0.000  0.000 
                                             [ MATP  191 ]    303    310 c g - -
    MP   941   940 6   945     6     2     2    22    41  -8.978  -8.917  -0.023  -7.693  -7.973  -8.368 -2.602 -2.382 -2.705  1.096 -2.397 -3.495  1.797 -2.821 -2.749  1.738 -3.255  0.111  1.513 -2.817  0.576 -1.727 
    ML   942   940 6   945     6     1     1    21    40  -6.250  -6.596  -1.310  -1.005  -6.446  -3.975  0.368 -0.385 -0.191  0.094 
    MR   943   940 6   945     6     1     1    21    40  -6.988  -5.717  -1.625  -5.695  -0.829  -3.908  0.368 -0.385 -0.191  0.094 
     D   944   940 6   945     6     0     0    20    38  -9.049  -7.747  -3.544  -4.226  -4.244  -0.319 
    IL   945   945 5   945     6     1     1    22    41  -2.579  -2.842  -0.760  -4.497  -5.274  -4.934  0.000  0.000  0.000  0.000 
    IR   946   946 6   946     5     1     1    21    40  -2.408  -0.496  -5.920  -4.087  -5.193          0.000  0.000  0.000  0.000 
                                             [ MATP  192 ]    304    309 g c - -
    MP   947   946 6   951     4     2     2    20    39  -6.579  -6.786  -0.069  -5.200                 -3.152 -2.457 -3.160  1.251 -3.050 -3.871  1.500 -3.339 -3.254  2.627 -3.686 -0.241  0.926 -3.214 -0.613 -2.115 
    ML   948   946 6   951     4     1     1    21    39  -3.758  -3.940  -0.507  -2.670                  0.368 -0.385 -0.191  0.094 
    MR   949   946 6   951     4     1     1    20    39  -4.809  -3.838  -1.706  -0.766                  0.368 -0.385 -0.191  0.094 
     D   950   946 6   951     4     0     0    19    38  -4.568  -4.250  -2.265  -0.520                 
    IL   951   951 5   951     4     1     1    22    41  -1.686  -2.369  -1.117  -4.855                  0.000  0.000  0.000  0.000 
    IR   952   952 6   952     3     1     1    21    40  -1.442  -0.798  -4.142                          0.000  0.000  0.000  0.000 
                                             [ MATL  193 ]    305      - G - - -
    ML   953   952 6   955     3     1     1    16    35  -7.626  -0.026  -6.280                         -0.866 -1.957  1.485 -1.343 
     D   954   952 6   955     3     0     0    16    34  -6.174  -1.687  -0.566                         
    IL   955   955 3   955     3     1     1    20    38  -1.442  -0.798  -4.142                          0.000  0.000  0.000  0.000 
                                             [ MATL  194 ]    306      - A - - -
    ML   956   955 3   958     3     1     1    15    34  -7.626  -0.026  -6.280                          1.525 -1.706 -1.404 -1.191 
     D   957   955 3   958     3     0     0    15    33  -6.174  -1.687  -0.566                         
    IL   958   958 3   958     3     1     1    19    37  -1.442  -0.798  -4.142                          0.000  0.000  0.000  0.000 
                                             [ MATL  195 ]    307      - A - - -
    ML   959   958 3   961     3     1     1    13    32  -7.626  -0.026  -6.280                          1.525 -1.706 -1.404 -1.191 
     D   960   958 3   961     3     0     0    13    32  -6.174  -1.687  -0.566                         
    IL   961   961 3   961     3     1     1    18    36  -1.442  -0.798  -4.142                          0.000  0.000  0.000  0.000 
                                             [ MATL  196 ]    308      - A - - -
    ML   962   961 3   964     2     1     1     1     1       *   0.000                                  1.525 -1.706 -1.404 -1.191 
     D   963   961 3   964     2     0     0     0     0       *   0.000                                 
    IL   964   964 3   964     2     1     1    13    28  -1.823  -0.479                                  0.000  0.000  0.000  0.000 
                                             [ END   197 ]      -      - - - - -
     E   965   964 3    -1     0     0     0     0     0                                                 
                                             [ BEGR  198 ]      -      - - - - -
     S   966   858 1   967     3     0     6    89   143  -7.626  -0.026  -6.280                         
    IL   967   967 2   967     3     1     6    91   144  -1.442  -0.798  -4.142                          0.000  0.000  0.000  0.000 
                                             [ MATL  199 ]    325      - A - - -
    ML   968   967 2   970     3     1     6    89   143  -7.626  -0.026  -6.280                          1.447 -1.562 -1.152 -1.044 
     D   969   967 2   970     3     0     2    87   140  -6.174  -1.687  -0.566                         
    IL   970   970 3   970     3     1     5    90   143  -1.442  -0.798  -4.142                          0.000  0.000  0.000  0.000 
                                             [ MATL  200 ]    326      - U - - -
    ML   971   970 3   973     3     1     5    88   142  -7.626  -0.026  -6.280                         -0.869 -0.965 -1.565  1.380 
     D   972   970 3   973     3     0     2    86   140  -6.174  -1.687  -0.566                         
    IL   973   973 3   973     3     1     5    89   142  -1.442  -0.798  -4.142                          0.000  0.000  0.000  0.000 
                                             [ MATL  201 ]    327      - A - - -
    ML   974   973 3   976     3     1     4    87   141  -7.626  -0.026  -6.280                          1.009 -1.082 -0.333 -0.473 
     D   975   973 3   976     3     0     2    85   139  -6.174  -1.687  -0.566                         
    IL   976   976 3   976     3     1     4    88   141  -1.442  -0.798  -4.142                          0.000  0.000  0.000  0.000 
                                             [ MATL  202 ]    328      - a - - -
    ML   977   976 3   979     3     1     3    86   140  -7.626  -0.049  -5.154                          0.459 -0.232 -0.610  0.162 
     D   978   976 3   979     3     0     1    84   138  -6.174  -1.687  -0.566                         
    IL   979   979 3   979     3     1     3    87   140  -1.442  -0.798  -4.142                          0.000  0.000  0.000  0.000 
                                             [ MATL  203 ]    329      - u - - -
    ML   980   979 3   982     2     1     2    85   139  -2.042  -0.401                                  0.053 -0.466  0.076  0.245 
     D   981   979 3   982     2     0     1    84   137  -8.455  -0.004                                 
    IL   982   982 3   982     2     1     2    85   139  -1.838  -0.473                                  0.000  0.000  0.000  0.000 
                                             [ BIF   204 ]      -      - - - - -
     B   983   982 3   984  1052     0     1    84   137                                                 
                                             [ BEGL  205 ]      -      - - - - -
     S   984   983 1   985     4     0     0    36    55  -0.190  -6.659  -6.066  -3.346                 
                                             [ MATP  206 ]    333    365 c g - -
    MP   985   984 1   989     6     2     2    36    55  -8.881  -8.820  -0.025  -7.597  -7.876  -8.271 -2.787 -2.439 -2.849  1.227 -2.467 -3.625  1.975 -2.899 -2.851  1.801 -3.369 -0.195  1.571 -2.976 -0.173 -1.813 
    ML   986   984 1   989     6     1     1    35    53  -6.250  -6.596  -1.310  -1.005  -6.446  -3.975  0.368 -0.385 -0.191  0.094 
    MR   987   984 1   989     6     1     1    35    53  -6.988  -5.717  -1.625  -5.695  -0.829  -3.908  0.368 -0.385 -0.191  0.094 
     D   988   984 1   989     6     0     0    32    50 -10.053  -8.751  -4.548  -5.231  -5.248  -0.150 
    IL   989   989 5   989     6     1     1    36    55  -2.579  -2.842  -0.760  -4.497  -5.274  -4.934  0.000  0.000  0.000  0.000 
    IR   990   990 6   990     5     1     1    36    54  -2.408  -0.496  -5.920  -4.087  -5.193          0.000  0.000  0.000  0.000 
                                             [ MATP  207 ]    334    364 g c - -
    MP   991   990 6   995     6     2     2    34    53  -8.881  -8.820  -0.025  -7.597  -7.876  -8.271 -2.195 -2.143 -2.521  1.348 -2.358 -3.352  1.791 -2.742 -2.625  1.855 -3.131 -0.245  1.469 -2.633 -0.117 -1.553 
    ML   992   990 6   995     6     1     1    33    51  -6.250  -6.596  -1.310  -1.005  -6.446  -3.975  0.368 -0.385 -0.191  0.094 
    MR   993   990 6   995     6     1     1    33    51  -6.988  -5.717  -1.625  -5.695  -0.829  -3.908  0.368 -0.385 -0.191  0.094 
     D   994   990 6   995     6     0     0    30    48 -10.053  -8.751  -4.404  -5.231  -5.248  -0.158 
    IL   995   995 5   995     6     1     1    34    53  -2.579  -2.842  -0.760  -4.497  -5.274  -4.934  0.000  0.000  0.000  0.000 
    IR   996   996 6   996     5     1     1    34    52  -2.408  -0.496  -5.920  -4.087  -5.193          0.000  0.000  0.000  0.000 
                                             [ MATP  208 ]    335    363 g c - -
    MP   997   996 6  1001     6     2     2    32    51  -8.882  -8.821  -0.025  -7.597  -7.877  -8.272 -2.390 -2.239 -2.558  1.328 -2.361 -3.382  1.807 -2.751 -2.445  1.815 -3.151 -0.153  1.508 -2.691 -0.115 -1.554 
    ML   998   996 6  1001     6     1     1    31    49  -6.250  -6.596  -1.310  -1.005  -6.446  -3.975  0.368 -0.385 -0.191  0.094 
    MR   999   996 6  1001     6     1     1    31    49  -6.988  -5.717  -1.625  -5.695  -0.829  -3.908  0.368 -0.385 -0.191  0.094 
     D  1000   996 6  1001     6     0     0    28    46 -10.047  -8.745  -4.542  -5.224  -5.242  -0.151 
    IL  1001  1001 5  1001     6     1     1    32    51  -2.579  -2.842  -0.760  -4.497  -5.274  -4.934  0.000  0.000  0.000  0.000 
    IR  1002  1002 6  1002     5     1     1    32    50  -2.408  -0.496  -5.920  -4.087  -5.193          0.000  0.000  0.000  0.000 
                                             [ MATP  209 ]    336    362 g c - -
    MP  1003  1002 6  1007     6     2     2    30    49  -6.912  -7.703  -0.038  -7.597  -7.877  -8.272 -2.341 -2.197 -2.579  1.334 -2.362 -3.332  1.797 -2.675 -2.638  1.824 -3.117 -0.091  1.476 -2.676 -0.099 -1.545 
    ML  1004  1002 6  1007     6     1     1    29    47  -6.250  -6.596  -1.310  -1.005  -6.446  -3.975  0.368 -0.385 -0.191  0.094 
    MR  1005  1002 6  1007     6     1     1    29    47  -6.988  -5.717  -1.625  -5.695  -0.829  -3.908  0.368 -0.385 -0.191  0.094 
     D  1006  1002 6  1007     6     0     0    26    44 -10.047  -8.745  -4.289  -5.224  -5.242  -0.164 
    IL  1007  1007 5  1007     6     1     1    30    49  -2.652  -2.798  -0.751  -4.406  -5.347  -5.007  0.000  0.000  0.000  0.000 
    IR  1008  1008 6  1008     5     1     1    30    48  -2.438  -0.484  -5.949  -4.116  -5.222          0.000  0.000  0.000  0.000 
                                             [ MATP  210 ]    338    360 g c - -
    MP  1009  1008 6  1013     6     2     2    28    47  -8.882  -6.758  -0.036  -7.598  -7.878  -7.899 -2.038 -2.145 -2.409  1.325 -2.262 -3.253  1.730 -2.670 -2.501  1.861 -3.038 -0.121  1.417 -2.542 -0.019 -1.441 
    ML  1010  1008 6  1013     6     1     1    27    45  -6.260  -5.839  -1.321  -1.015  -6.456  -3.986  0.354 -0.338 -0.224  0.104 
    MR  1011  1008 6  1013     6     1     1    27    45  -6.988  -5.717  -1.625  -5.695  -0.829  -3.908  0.368 -0.385 -0.191  0.094 
     D  1012  1008 6  1013     6     0     0    24    43 -10.035  -8.733  -4.389  -5.212  -5.230  -0.159 
    IL  1013  1013 5  1013     6     1     1    28    47  -2.579  -2.842  -0.760  -4.497  -5.274  -4.934  0.000  0.000  0.000  0.000 
    IR  1014  1014 6  1014     5     1     1    28    46  -2.464  -0.474  -5.975  -4.143  -5.248          0.000  0.000  0.000  0.000 
                                             [ MATP  211 ]    339    358 g c - -
    MP  1015  1014 6  1019     6     2     2    26    45  -8.883  -8.822  -0.025  -7.599  -7.878  -8.273 -2.326 -2.246 -2.648  1.352 -2.442 -3.437  1.738 -2.816 -2.712  1.922 -3.209 -0.101  1.465 -2.745 -0.148 -1.612 
    ML  1016  1014 6  1019     6     1     1    25    43  -6.250  -6.596  -1.310  -1.005  -6.446  -3.975  0.368 -0.385 -0.191  0.094 
    MR  1017  1014 6  1019     6     1     1    25    43  -6.988  -5.717  -1.625  -5.695  -0.829  -3.908  0.368 -0.385 -0.191  0.094 
     D  1018  1014 6  1019     6     0     0    24    42 -10.038  -8.737  -0.890  -5.216  -5.233  -1.309 
    IL  1019  1019 5  1019     6     1     1    26    45  -2.579  -2.842  -0.760  -4.497  -5.274  -4.934  0.000  0.000  0.000  0.000 
    IR  1020  1020 6  1020     5     1     1    26    44  -2.408  -0.496  -5.920  -4.087  -5.193          0.000  0.000  0.000  0.000 
                                             [ MATP  212 ]    341    357 g c - -
    MP  1021  1020 6  1025     6     2     2    24    43  -8.978  -8.917  -0.023  -7.693  -7.973  -8.368 -2.520 -2.274 -2.429  1.417 -2.489 -3.443  1.731 -2.855 -2.733  1.978 -3.236 -0.105  1.366 -2.739 -0.235 -1.592 
    ML  1022  1020 6  1025     6     1     1    23    42  -6.250  -6.596  -1.310  -1.005  -6.446  -3.975  0.368 -0.385 -0.191  0.094 
    MR  1023  1020 6  1025     6     1     1    23    41  -6.988  -5.717  -1.625  -5.695  -0.829  -3.908  0.368 -0.385 -0.191  0.094 
     D  1024  1020 6  1025     6     0     0    21    39  -9.049  -7.747  -3.544  -4.226  -4.244  -0.319 
    IL  1025  1025 5  1025     6     1     1    24    43  -2.579  -2.842  -0.760  -4.497  -5.274  -4.934  0.000  0.000  0.000  0.000 
    IR  1026  1026 6  1026     5     1     1    24    42  -2.408  -0.496  -5.920  -4.087  -5.193          0.000  0.000  0.000  0.000 
                                             [ MATP  213 ]    342    356 c g - -
    MP  1027  1026 6  1031     6     2     2    22    41  -8.587  -8.917  -0.024  -7.693  -7.973  -8.368 -2.811 -2.620 -2.886  1.140 -2.385 -3.668  2.161 -2.883 -2.909  1.471 -3.410 -0.546  1.754 -3.020  0.005 -1.771 
    ML  1028  1026 6  1031     6     1     1    21    40  -6.250  -6.596  -1.310  -1.005  -6.446  -3.975  0.368 -0.385 -0.191  0.094 
    MR  1029  1026 6  1031     6     1     1    21    40  -6.988  -5.717  -1.625  -5.695  -0.829  -3.908  0.368 -0.385 -0.191  0.094 
     D  1030  1026 6  1031     6     0     0    19    38  -9.049  -7.747  -3.544  -4.226  -4.244  -0.319 
    IL  1031  1031 5  1031     6     1     1    22    41  -2.587  -2.794  -0.768  -4.505  -5.282  -4.942  0.000  0.000  0.000  0.000 
    IR  1032  1032 6  1032     5     1     1    22    40  -2.413  -0.494  -5.924  -4.092  -5.198          0.000  0.000  0.000  0.000 
                                             [ MATP  214 ]    344    354 c g - -
    MP  1033  1032 6  1037     4     2     2    20    39  -5.873  -5.535  -0.098  -5.200                 -3.101 -2.909 -3.013  0.746 -2.415 -3.818  2.648 -2.992 -3.133  1.302 -3.590 -0.866  1.405 -3.283  0.105 -1.940 
    ML  1034  1032 6  1037     4     1     1    20    39  -3.758  -3.940  -0.507  -2.670                  0.368 -0.385 -0.191  0.094 
    MR  1035  1032 6  1037     4     1     1    20    39  -4.809  -3.838  -1.706  -0.766                  0.368 -0.385 -0.191  0.094 
     D  1036  1032 6  1037     4     0     0    19    38  -4.568  -4.250  -2.265  -0.520                 
    IL  1037  1037 5  1037     4     1     1    22    40  -1.718  -2.401  -1.081  -4.886                  0.000  0.000  0.000  0.000 
    IR  1038  1038 6  1038     3     1     1    21    39  -1.464  -0.780  -4.176                          0.000  0.000  0.000  0.000 
                                             [ MATL  215 ]    347      - u - - -
    ML  1039  1038 6  1041     3     1     1    16    35  -7.626  -0.026  -6.280                         -0.043 -0.664  0.184  0.336 
     D  1040  1038 6  1041     3     0     0    16    34  -6.174  -1.687  -0.566                         
    IL  1041  1041 3  1041     3     1     1    20    38  -1.442  -0.798  -4.142                          0.000  0.000  0.000  0.000 
                                             [ MATL  216 ]    348      - u - - -
    ML  1042  1041 3  1044     3     1     1    15    34  -7.626  -0.026  -6.280                          0.178  0.098 -0.620  0.199 
     D  1043  1041 3  1044     3     0     0    15    33  -6.174  -1.687  -0.566                         
    IL  1044  1044 3  1044     3     1     1    19    37  -1.442  -0.798  -4.142                          0.000  0.000  0.000  0.000 
                                             [ MATL  217 ]    349      - a - - -
    ML  1045  1044 3  1047     3     1     1    13    32  -7.626  -0.026  -6.280                          0.739 -0.406 -0.696 -0.061 
     D  1046  1044 3  1047     3     0     0    13    32  -6.174  -1.687  -0.566                         
    IL  1047  1047 3  1047     3     1     1    18    36  -1.442  -0.798  -4.142                          0.000  0.000  0.000  0.000 
                                             [ MATL  218 ]    350      - u - - -
    ML  1048  1047 3  1050     2     1     1     1     1       *   0.000                                  0.114 -0.651 -0.092  0.425 
     D  1049  1047 3  1050     2     0     0     0     0       *   0.000                                 
    IL  1050  1050 3  1050     2     1     1    13    28  -1.823  -0.479                                  0.000  0.000  0.000  0.000 
                                             [ END   219 ]      -      - - - - -
     E  1051  1050 3    -1     0     0     0     0     0                                                 
                                             [ BEGR  220 ]      -      - - - - -
     S  1052   983 1  1053     3     0     0    62   116  -2.338  -0.341  -6.280                         
    IL  1053  1053 2  1053     3     1     1    63   117  -1.351  -0.803  -4.839                          0.000  0.000  0.000  0.000 
                                             [ MATL  221 ]    369      - g - - -
    ML  1054  1053 2  1056     3     1     1    61   115  -7.626  -0.026  -6.280                          0.024 -0.492  0.257  0.108 
     D  1055  1053 2  1056     3     0     0    59   113  -6.174  -1.687  -0.566                         
    IL  1056  1056 3  1056     3     1     1    62   116  -1.442  -0.798  -4.142                          0.000  0.000  0.000  0.000 
                                             [ MATL  222 ]    370      - A - - -
    ML  1057  1056 3  1059     3     1     1    60   114  -7.626  -0.026  -6.280                          1.525 -1.706 -1.404 -1.191 
     D  1058  1056 3  1059     3     0     0    58   112  -6.174  -1.687  -0.566                         
    IL  1059  1059 3  1059     3     1     1    61   115  -1.442  -0.798  -4.142                          0.000  0.000  0.000  0.000 
                                             [ MATL  223 ]    371      - A - - -
    ML  1060  1059 3  1062     3     1     1    59   113  -7.626  -0.026  -6.280                          1.525 -1.706 -1.404 -1.191 
     D  1061  1059 3  1062     3     0     0    57   111  -6.174  -1.687  -0.566                         
    IL  1062  1062 3  1062     3     1     1    60   114  -1.442  -0.798  -4.142                          0.000  0.000  0.000  0.000 
                                             [ MATL  224 ]    372      - A - - -
    ML  1063  1062 3  1065     5     1     1    58   112  -5.652  -0.064  -6.618  -6.830  -7.722          1.484 -1.610 -1.317 -1.074 
     D  1064  1062 3  1065     5     0     0    57   111  -4.959  -0.803  -4.221  -2.596  -2.508         
    IL  1065  1065 3  1065     5     1     1    59   112  -2.444  -0.482  -4.123  -5.955  -5.229          0.000  0.000  0.000  0.000 
                                             [ MATP  225 ]    374    422 G C - -
    MP  1066  1065 3  1070     6     2     2    58   111  -8.978  -8.917  -0.031  -7.693  -7.973  -6.955 -3.511 -2.469 -3.553  1.048 -3.865 -4.188  0.562 -3.832 -3.508  3.099 -3.936  0.446  0.240 -3.570 -1.402 -2.477 
    ML  1067  1065 3  1070     6     1     1    56   110  -6.250  -6.596  -1.310  -1.005  -6.446  -3.975  0.368 -0.385 -0.191  0.094 
    MR  1068  1065 3  1070     6     1     1    55   109  -6.988  -5.717  -1.625  -5.695  -0.829  -3.908  0.368 -0.385 -0.191  0.094 
     D  1069  1065 3  1070     6     0     0    53   107  -9.049  -7.747  -3.544  -4.226  -4.244  -0.319 
    IL  1070  1070 5  1070     6     1     1    57   111  -2.579  -2.842  -0.760  -4.497  -5.274  -4.934  0.000  0.000  0.000  0.000 
    IR  1071  1071 6  1071     5     1     1    57   110  -2.408  -0.496  -5.920  -4.087  -5.193          0.000  0.000  0.000  0.000 
                                             [ MATP  226 ]    375    421 g c - -
    MP  1072  1071 6  1076     4     2     2    56   109  -6.557  -6.764  -0.109  -4.238                 -2.686 -2.328 -2.812  1.508 -2.642 -3.599  1.705 -2.987 -2.887  2.029 -3.373  0.040  1.315 -2.900 -0.351 -1.818 
    ML  1073  1071 6  1076     4     1     1    55   108  -3.758  -3.940  -0.507  -2.670                  0.368 -0.385 -0.191  0.094 
    MR  1074  1071 6  1076     4     1     1    54   107  -4.809  -3.838  -1.706  -0.766                  0.368 -0.385 -0.191  0.094 
     D  1075  1071 6  1076     4     0     0    52   106  -4.670  -4.351  -2.137  -0.547                 
    IL  1076  1076 5  1076     4     1     1    56   109  -1.686  -2.369  -1.117  -4.855                  0.000  0.000  0.000  0.000 
    IR  1077  1077 6  1077     3     1     1    55   109  -1.442  -0.798  -4.142                          0.000  0.000  0.000  0.000 
                                             [ MATL  227 ]    376      - u - - -
    ML  1078  1077 6  1080     3     1     1    54   107  -7.582  -0.205  -2.976                          0.200 -0.470 -0.250  0.365 
     D  1079  1077 6  1080     3     0     0    51   104  -6.459  -1.972  -0.447                         
    IL  1080  1080 3  1080     3     1     1    54   108  -1.442  -0.798  -4.142                          0.000  0.000  0.000  0.000 
                                             [ MATL  228 ]    377      - g - - -
    ML  1081  1080 3  1083     3     1     1    53   107  -7.407  -0.050  -5.155                         -0.056 -0.743  0.607 -0.125 
     D  1082  1080 3  1083     3     0     0    49   103  -7.193  -2.706  -0.252                         
    IL  1083  1083 3  1083     3     1     1    53   107  -1.442  -0.798  -4.142                          0.000  0.000  0.000  0.000 
                                             [ MATL  229 ]    378      - g - - -
    ML  1084  1083 3  1086     3     1     1    52   106  -7.388  -0.035  -5.812                         -0.020 -0.554  0.533 -0.175 
     D  1085  1083 3  1086     3     0     0    48   101  -7.250  -2.763  -0.241                         
    IL  1086  1086 3  1086     3     1     1    53   106  -1.442  -0.798  -4.142                          0.000  0.000  0.000  0.000 
                                             [ MATL  230 ]    379      - u - - -
    ML  1087  1086 3  1089     3     1     1    51   105  -7.385  -0.031  -6.039                          0.074 -0.290  0.088  0.093 
     D  1088  1086 3  1089     3     0     0    46   100  -7.261  -2.774  -0.239                         
    IL  1089  1089 3  1089     3     1     1    52   105  -1.442  -0.798  -4.142                          0.000  0.000  0.000  0.000 
                                             [ MATL  231 ]    380      - u - - -
    ML  1090  1089 3  1092     3     1     1    50   104  -7.385  -0.083  -4.317                          0.081 -0.393  0.095  0.154 
     D  1091  1089 3  1092     3     0     0    44    98  -7.261  -2.774  -0.239                         
    IL  1092  1092 3  1092     3     1     1    51   104  -1.442  -0.798  -4.142                          0.000  0.000  0.000  0.000 
                                             [ MATL  232 ]    381      - a - - -
    ML  1093  1092 3  1095     3     1     1    49   103  -2.115  -0.409  -5.987                          0.470 -0.458 -0.636  0.315 
     D  1094  1092 3  1095     3     0     0    39    93  -6.688  -1.320  -0.762                         
    IL  1095  1095 3  1095     3     1     1    52   106  -0.494  -1.925  -5.225                          0.000  0.000  0.000  0.000 
                                             [ MATL  233 ]    416      - u - - -
    ML  1096  1095 3  1098     3     1     1    18    36  -7.451  -0.030  -6.105                          0.214 -0.551 -0.050  0.253 
     D  1097  1095 3  1098     3     0     0    17    35  -7.050  -2.292  -0.343                         
    IL  1098  1098 3  1098     3     1     1    21    40  -1.442  -0.798  -4.142                          0.000  0.000  0.000  0.000 
                                             [ MATL  234 ]    417      - u - - -
    ML  1099  1098 3  1101     3     1     1    16    35  -7.465  -0.029  -6.119                          0.002 -0.074 -0.275  0.289 
     D  1100  1098 3  1101     3     0     0    16    34  -6.999  -0.779  -1.289                         
    IL  1101  1101 3  1101     3     1     1    20    38  -1.442  -0.798  -4.142                          0.000  0.000  0.000  0.000 
                                             [ MATL  235 ]    418      - u - - -
    ML  1102  1101 3  1104     3     1     1    15    34  -7.616  -0.026  -6.270                         -0.021  0.118 -0.596  0.342 
     D  1103  1101 3  1104     3     0     0    15    33  -6.244  -1.544  -0.635                         
    IL  1104  1104 3  1104     3     1     1    19    37  -1.442  -0.798  -4.142                          0.000  0.000  0.000  0.000 
                                             [ MATL  236 ]    419      - u - - -
    ML  1105  1104 3  1107     3     1     1    13    32  -7.626  -0.047  -5.206                         -0.133 -0.389 -0.857  0.826 
     D  1106  1104 3  1107     3     0     0    13    32  -6.174  -1.687  -0.566                         
    IL  1107  1107 3  1107     3     1     1    18    36  -1.442  -0.798  -4.142                          0.000  0.000  0.000  0.000 
                                             [ MATL  237 ]    420      - u - - -
    ML  1108  1107 3  1110     2     1     1     1     1       *   0.000                                  0.248 -0.269 -0.571  0.388 
     D  1109  1107 3  1110     2     0     0     0     0       *   0.000                                 
    IL  1110  1110 3  1110     2     1     1    13    28  -1.823  -0.479                                  0.000  0.000  0.000  0.000 
                                             [ END   238 ]      -      - - - - -
     E  1111  1110 3    -1     0     0     0     0     0                                                 
                                             [ BEGR  239 ]      -      - - - - -
     S  1112   727 1  1113     2     0    23    89   109  -7.939  -0.006                                 
    IL  1113  1113 2  1113     2     1    24    91   111  -1.823  -0.479                                  0.000  0.000  0.000  0.000 
                                             [ BIF   240 ]      -      - - - - -
     B  1114  1113 2  1115  1258     0    23    89   109                                                 
                                             [ BEGL  241 ]      -      - - - - -
     S  1115  1114 1  1116     4     0     5    63    83  -0.050  -6.659  -6.066  -6.706                 
                                             [ MATP  242 ]    443    495 c g - -
    MP  1116  1115 1  1120     6     2     7    63    83  -8.978  -8.697  -0.024  -7.693  -7.973  -8.368 -3.036 -2.785 -3.060  0.973 -2.437 -3.793  2.374 -2.977 -3.082  1.528 -3.550 -0.714  1.635 -3.217 -0.122 -1.986 
    ML  1117  1115 1  1120     6     1     2    62    82  -6.250  -6.596  -1.310  -1.005  -6.446  -3.975  0.368 -0.385 -0.191  0.094 
    MR  1118  1115 1  1120     6     1     2    62    82  -6.988  -5.717  -1.625  -5.695  -0.829  -3.908  0.368 -0.385 -0.191  0.094 
     D  1119  1115 1  1120     6     0     0    59    79  -9.049  -7.747  -3.544  -4.226  -4.244  -0.319 
    IL  1120  1120 5  1120     6     1     3    63    83  -2.579  -2.842  -0.760  -4.497  -5.274  -4.934  0.000  0.000  0.000  0.000 
    IR  1121  1121 6  1121     5     1     3    62    82  -2.411  -0.495  -5.922  -4.090  -5.196          0.000  0.000  0.000  0.000 
                                             [ MATP  243 ]    444    493 g c - -
    MP  1122  1121 6  1126     6     2     5    61    81  -8.978  -8.917  -0.023  -7.693  -7.973  -8.368 -2.895 -2.459 -2.951  1.272 -2.680 -3.725  1.848 -3.065 -3.018  2.127 -3.496 -0.257  1.380 -3.041 -0.358 -1.917 
    ML  1123  1121 6  1126     6     1     2    60    80  -6.250  -6.596  -1.310  -1.005  -6.446  -3.975  0.368 -0.385 -0.191  0.094 
    MR  1124  1121 6  1126     6     1     2    60    80  -6.988  -5.717  -1.625  -5.695  -0.829  -3.908  0.368 -0.385 -0.191  0.094 
     D  1125  1121 6  1126     6     0     0    58    78  -9.049  -7.747  -3.544  -4.226  -4.244  -0.319 
    IL  1126  1126 5  1126     6     1     3    61    81  -2.579  -2.842  -0.760  -4.497  -5.274  -4.934  0.000  0.000  0.000  0.000 
    IR  1127  1127 6  1127     5     1     3    61    80  -2.408  -0.496  -5.920  -4.087  -5.193          0.000  0.000  0.000  0.000 
                                             [ MATP  244 ]    445    492 g c - -
    MP  1128  1127 6  1132     4     2     4    59    79  -6.579  -6.786  -0.069  -5.200                 -2.966 -2.610 -2.992  0.966 -2.547 -3.717  1.975 -3.022 -3.059  2.100 -3.518 -0.532  1.374 -3.104  0.234 -1.956 
    ML  1129  1127 6  1132     4     1     1    59    79  -3.758  -3.940  -0.507  -2.670                  0.368 -0.385 -0.191  0.094 
    MR  1130  1127 6  1132     4     1     1    59    79  -4.809  -3.838  -1.706  -0.766                  0.368 -0.385 -0.191  0.094 
     D  1131  1127 6  1132     4     0     0    58    78  -4.568  -4.250  -2.265  -0.520                 
    IL  1132  1132 5  1132     4     1     2    61    81  -1.686  -2.369  -1.117  -4.855                  0.000  0.000  0.000  0.000 
    IR  1133  1133 6  1133     3     1     2    60    80  -1.442  -0.798  -4.142                          0.000  0.000  0.000  0.000 
                                             [ MATL  245 ]    446      - A - - -
    ML  1134  1133 6  1136     3     1     3    57    76  -7.626  -0.026  -6.280                          1.525 -1.706 -1.404 -1.191 
     D  1135  1133 6  1136     3     0     0    55    75  -6.174  -1.687  -0.566                         
    IL  1136  1136 3  1136     3     1     2    59    79  -1.442  -0.798  -4.142                          0.000  0.000  0.000  0.000 
                                             [ MATL  246 ]    447      - U - - -
    ML  1137  1136 3  1139     5     1     2    56    75  -6.802  -0.048  -6.618  -6.830  -7.722         -0.891 -1.000 -1.585  1.394 
     D  1138  1136 3  1139     5     0     0    55    74  -4.959  -0.803  -4.221  -2.596  -2.508         
    IL  1139  1139 3  1139     5     1     1    56    76  -2.408  -0.496  -4.087  -5.920  -5.193          0.000  0.000  0.000  0.000 
                                             [ MATP  247 ]    448    491 c g - -
    MP  1140  1139 3  1144     4     2     2    55    74  -6.579  -6.786  -0.069  -5.200                 -1.949 -1.916 -2.115  1.111 -1.992 -0.998  1.582 -2.371 -2.160  1.399 -2.673 -0.320  1.292 -2.238 -0.062  0.773 
    ML  1141  1139 3  1144     4     1     1    55    75  -3.758  -3.940  -0.507  -2.670                  0.368 -0.385 -0.191  0.094 
    MR  1142  1139 3  1144     4     1     1    54    74  -4.809  -3.838  -1.706  -0.766                  0.368 -0.385 -0.191  0.094 
     D  1143  1139 3  1144     4     0     0    53    73  -4.568  -4.250  -2.265  -0.520                 
    IL  1144  1144 5  1144     4     1     1    56    76  -1.686  -2.369  -1.117  -4.855                  0.000  0.000  0.000  0.000 
    IR  1145  1145 6  1145     3     1     1    55    75  -1.442  -0.798  -4.142                          0.000  0.000  0.000  0.000 
                                             [ MATL  248 ]    449      - A - - -
    ML  1146  1145 6  1148     3     1     1    52    71  -8.041  -0.023  -6.358                          1.525 -1.706 -1.404 -1.191 
     D  1147  1145 6  1148     3     0     0    51    70  -5.620  -0.734  -1.403                         
    IL  1148  1148 3  1148     3     1     1    53    72  -1.925  -0.554  -4.164                          0.000  0.000  0.000  0.000 
                                             [ MATR  249 ]      -    490 - A - -
    MR  1149  1148 3  1151     3     1     1    51    70  -8.041  -0.023  -6.358                          1.525 -1.706 -1.404 -1.191 
     D  1150  1148 3  1151     3     0     0    49    69  -6.390  -1.568  -0.620                         
    IR  1151  1151 3  1151     3     1     1    52    71  -1.925  -0.554  -4.164                          0.000  0.000  0.000  0.000 
                                             [ MATR  250 ]      -    489 - G - -
    MR  1152  1151 3  1154     3     1     1    50    69  -8.041  -0.023  -6.358                         -0.819 -1.908  1.463 -1.286 
     D  1153  1151 3  1154     3     0     0    48    68  -6.390  -1.568  -0.620                         
    IR  1154  1154 3  1154     3     1     1    51    70  -1.925  -0.554  -4.164                          0.000  0.000  0.000  0.000 
                                             [ MATR  251 ]      -    488 - c - -
    MR  1155  1154 3  1157     3     1     1    49    68  -8.041  -0.023  -6.358                         -0.484  0.753 -1.261  0.242 
     D  1156  1154 3  1157     3     0     0    47    67  -6.390  -1.568  -0.620                         
    IR  1157  1157 3  1157     3     1     1    50    69  -1.925  -0.554  -4.164                          0.000  0.000  0.000  0.000 
                                             [ MATR  252 ]      -    487 - A - -
    MR  1158  1157 3  1160     3     1     1    48    67  -8.041  -0.023  -6.358                          1.152 -1.096 -0.818 -0.430 
     D  1159  1157 3  1160     3     0     0    47    66  -6.390  -1.568  -0.620                         
    IR  1160  1160 3  1160     3     1     1    49    68  -1.925  -0.554  -4.164                          0.000  0.000  0.000  0.000 
                                             [ MATR  253 ]      -    486 - g - -
    MR  1161  1160 3  1163     5     1     1    47    66  -6.802  -0.048  -6.618  -6.830  -7.722          0.121 -0.819  0.403  0.033 
     D  1162  1160 3  1163     5     0     0    46    65  -5.352  -0.707  -2.978  -4.409  -2.404         
    IR  1163  1163 3  1163     5     1     1    47    67  -2.408  -0.496  -5.920  -4.087  -5.193          0.000  0.000  0.000  0.000 
                                             [ MATP  254 ]    450    485 G C - -
    MP  1164  1163 3  1168     6     2     2    46    65  -8.978  -8.917  -0.023  -7.693  -7.973  -8.368 -4.057 -2.762 -4.124  0.652 -4.345 -4.417  0.143 -4.325 -3.852  3.424 -4.245 -0.411 -0.240 -4.008 -1.863 -3.012 
    ML  1165  1163 3  1168     6     1     1    45    64  -6.250  -6.596  -1.310  -1.005  -6.446  -3.975  0.368 -0.385 -0.191  0.094 
    MR  1166  1163 3  1168     6     1     1    45    64  -6.988  -5.717  -1.625  -5.695  -0.829  -3.908  0.368 -0.385 -0.191  0.094 
     D  1167  1163 3  1168     6     0     0    42    62  -9.049  -7.747  -3.544  -4.226  -4.244  -0.319 
    IL  1168  1168 5  1168     6     1     1    46    65  -2.579  -2.842  -0.760  -4.497  -5.274  -4.934  0.000  0.000  0.000  0.000 
    IR  1169  1169 6  1169     5     1     1    45    65  -2.408  -0.496  -5.920  -4.087  -5.193          0.000  0.000  0.000  0.000 
                                             [ MATP  255 ]    451    484 c g - -
    MP  1170  1169 6  1174     6     2     2    44    63  -8.978  -8.917  -0.023  -7.693  -7.973  -8.368 -3.284 -3.034 -3.245  0.673 -2.460 -3.910  2.744 -3.063 -3.264  1.324 -3.692 -0.947  1.357 -3.445 -0.112 -2.153 
    ML  1171  1169 6  1174     6     1     1    43    63  -6.250  -6.596  -1.310  -1.005  -6.446  -3.975  0.368 -0.385 -0.191  0.094 
    MR  1172  1169 6  1174     6     1     1    43    62  -6.988  -5.717  -1.625  -5.695  -0.829  -3.908  0.368 -0.385 -0.191  0.094 
     D  1173  1169 6  1174     6     0     0    41    61  -9.049  -7.747  -3.544  -4.226  -4.244  -0.319 
    IL  1174  1174 5  1174     6     1     1    44    63  -2.579  -2.842  -0.760  -4.497  -5.274  -4.934  0.000  0.000  0.000  0.000 
    IR  1175  1175 6  1175     5     1     1    44    63  -2.408  -0.496  -5.920  -4.087  -5.193          0.000  0.000  0.000  0.000 
                                             [ MATP  256 ]    452    483 u g - -
    MP  1176  1175 6  1180     4     2     2    42    61  -6.479  -6.786  -0.070  -5.200                 -3.379 -3.337 -3.239  0.244 -2.035 -3.773  2.026 -2.941 -3.285  0.536 -3.652 -1.435  1.294 -3.512  2.388 -2.196 
    ML  1177  1175 6  1180     4     1     1    42    62  -3.758  -3.940  -0.507  -2.670                  0.368 -0.385 -0.191  0.094 
    MR  1178  1175 6  1180     4     1     1    42    61  -4.809  -3.838  -1.706  -0.766                  0.368 -0.385 -0.191  0.094 
     D  1179  1175 6  1180     4     0     0    41    60  -4.568  -4.250  -2.265  -0.520                 
    IL  1180  1180 5  1180     4     1     1    44    63  -1.689  -2.373  -1.113  -4.858                  0.000  0.000  0.000  0.000 
    IR  1181  1181 6  1181     3     1     1    43    62  -1.442  -0.798  -4.142                          0.000  0.000  0.000  0.000 
                                             [ MATL  257 ]    454      - A - - -
    ML  1182  1181 6  1184     3     1     1    39    58  -7.626  -0.026  -6.280                          1.015 -0.916 -0.853 -0.159 
     D  1183  1181 6  1184     3     0     0    38    57  -6.174  -1.687  -0.566                         
    IL  1184  1184 3  1184     3     1     1    42    61  -1.442  -0.798  -4.142                          0.000  0.000  0.000  0.000 
                                             [ MATL  258 ]    455      - G - - -
    ML  1185  1184 3  1187     5     1     1    38    57  -6.802  -0.049  -6.549  -6.830  -7.722         -0.866 -1.957  1.485 -1.343 
     D  1186  1184 3  1187     5     0     0    37    56  -4.959  -0.803  -4.221  -2.596  -2.508         
    IL  1187  1187 3  1187     5     1     1    39    58  -2.408  -0.496  -4.087  -5.920  -5.193          0.000  0.000  0.000  0.000 
                                             [ MATP  259 ]    456    482 u a - -
    MP  1188  1187 3  1192     6     2     2    37    56  -8.977  -8.917  -0.023  -7.693  -7.973  -8.368 -3.266 -3.162 -3.350  0.522 -2.576 -4.037  1.727 -3.168 -3.360  0.854 -3.798 -1.076  2.813 -3.583 -0.273 -2.254 
    ML  1189  1187 3  1192     6     1     1    36    55  -6.254  -6.600  -1.305  -1.009  -6.450  -3.979  0.363 -0.383 -0.197  0.105 
    MR  1190  1187 3  1192     6     1     1    36    55  -6.988  -5.717  -1.625  -5.695  -0.829  -3.908  0.368 -0.385 -0.191  0.094 
     D  1191  1187 3  1192     6     0     0    33    52  -9.049  -7.747  -3.544  -4.226  -4.244  -0.319 
    IL  1192  1192 5  1192     6     1     1    37    56  -2.579  -2.842  -0.760  -4.497  -5.274  -4.934  0.000  0.000  0.000  0.000 
    IR  1193  1193 6  1193     5     1     1    37    56  -2.408  -0.496  -5.920  -4.087  -5.193          0.000  0.000  0.000  0.000 
                                             [ MATP  260 ]    457    481 u a - -
    MP  1194  1193 6  1198     6     2     2    35    54  -8.978  -8.917  -0.023  -7.693  -7.973  -8.368 -3.265 -3.016 -3.241  0.805 -2.508 -3.947  1.801 -3.080 -3.249  1.026 -3.695 -0.915  2.619 -3.468 -0.205 -2.154 
    ML  1195  1193 6  1198     6     1     1    34    53  -6.250  -6.596  -1.310  -1.005  -6.446  -3.975  0.368 -0.385 -0.191  0.094 
    MR  1196  1193 6  1198     6     1     1    34    53  -6.988  -5.717  -1.625  -5.695  -0.829  -3.908  0.368 -0.385 -0.191  0.094 
     D  1197  1193 6  1198     6     0     0    31    50  -9.049  -7.747  -3.544  -4.226  -4.244  -0.319 
    IL  1198  1198 5  1198     6     1     1    35    54  -2.579  -2.842  -0.760  -4.497  -5.274  -4.934  0.000  0.000  0.000  0.000 
    IR  1199  1199 6  1199     5     1     1    35    54  -2.408  -0.496  -5.920  -4.087  -5.193          0.000  0.000  0.000  0.000 
                                             [ MATP  261 ]    458    480 G C - -
    MP  1200  1199 6  1204     6     2     2    33    52  -8.978  -8.917  -0.023  -7.693  -7.973  -8.368 -4.041 -2.767 -4.099  0.644 -4.272 -4.396  0.204 -4.290 -3.745  3.414 -4.234 -0.455 -0.195 -3.989 -1.800 -2.993 
    ML  1201  1199 6  1204     6     1     1    32    51  -6.250  -6.596  -1.310  -1.005  -6.446  -3.975  0.368 -0.385 -0.191  0.094 
    MR  1202  1199 6  1204     6     1     1    32    51  -6.988  -5.717  -1.625  -5.695  -0.829  -3.908  0.368 -0.385 -0.191  0.094 
     D  1203  1199 6  1204     6     0     0    29    48  -9.049  -7.747  -3.544  -4.226  -4.244  -0.319 
    IL  1204  1204 5  1204     6     1     1    33    52  -2.579  -2.842  -0.760  -4.497  -5.274  -4.934  0.000  0.000  0.000  0.000 
    IR  1205  1205 6  1205     5     1     1    33    52  -2.408  -0.496  -5.920  -4.087  -5.193          0.000  0.000  0.000  0.000 
                                             [ MATP  262 ]    459    479 G C - -
    MP  1206  1205 6  1210     6     2     2    31    50  -8.978  -8.917  -0.023  -7.693  -7.973  -8.368 -3.848 -2.698 -3.876  0.763 -3.966 -4.298  0.488 -4.060 -3.728  3.299 -4.124 -0.391  0.173 -3.825 -1.513 -2.781 
    ML  1207  1205 6  1210     6     1     1    30    49  -6.250  -6.596  -1.310  -1.005  -6.446  -3.975  0.368 -0.385 -0.191  0.094 
    MR  1208  1205 6  1210     6     1     1    30    49  -6.988  -5.717  -1.625  -5.695  -0.829  -3.908  0.368 -0.385 -0.191  0.094 
     D  1209  1205 6  1210     6     0     0    27    46  -9.049  -7.747  -3.544  -4.226  -4.244  -0.319 
    IL  1210  1210 5  1210     6     1     1    31    50  -2.579  -2.842  -0.760  -4.497  -5.274  -4.934  0.000  0.000  0.000  0.000 
    IR  1211  1211 6  1211     5     1     1    31    50  -2.408  -0.496  -5.920  -4.087  -5.193          0.000  0.000  0.000  0.000 
                                             [ MATP  263 ]    460    478 u a - -
    MP  1212  1211 6  1216     6     2     2    29    48  -8.978  -8.917  -0.023  -7.693  -7.973  -8.368 -2.987 -3.000 -3.143  0.499 -1.836 -3.878  1.727 -3.066 -3.164  0.784 -3.648 -1.137  2.786 -3.322 -0.244 -2.103 
    ML  1213  1211 6  1216     6     1     1    28    47  -6.250  -6.596  -1.310  -1.005  -6.446  -3.975  0.368 -0.385 -0.191  0.094 
    MR  1214  1211 6  1216     6     1     1    28    47  -6.988  -5.717  -1.625  -5.695  -0.829  -3.908  0.368 -0.385 -0.191  0.094 
     D  1215  1211 6  1216     6     0     0    25    44  -9.049  -7.747  -3.544  -4.226  -4.244  -0.319 
    IL  1216  1216 5  1216     6     1     1    29    48  -2.579  -2.842  -0.760  -4.497  -5.274  -4.934  0.000  0.000  0.000  0.000 
    IR  1217  1217 6  1217     5     1     1    29    48  -2.408  -0.496  -5.920  -4.087  -5.193          0.000  0.000  0.000  0.000 
                                             [ MATP  264 ]    461    477 g c - -
    MP  1218  1217 6  1222     6     2     2    27    46  -8.379  -8.917  -0.025  -7.693  -7.973  -8.368 -3.153 -2.280 -3.208  1.572 -3.497 -4.040  0.810 -3.478 -3.225  2.682 -3.688  0.841  0.507 -3.323 -1.092 -2.145 
    ML  1219  1217 6  1222     6     1     1    26    45  -6.250  -6.596  -1.310  -1.005  -6.446  -3.975  0.368 -0.385 -0.191  0.094 
    MR  1220  1217 6  1222     6     1     1    26    45  -6.988  -5.717  -1.625  -5.695  -0.829  -3.908  0.368 -0.385 -0.191  0.094 
     D  1221  1217 6  1222     6     0     0    24    43  -9.049  -7.747  -3.544  -4.226  -4.244  -0.319 
    IL  1222  1222 5  1222     6     1     1    27    46  -2.593  -2.855  -0.751  -4.511  -5.287  -4.947  0.000  0.000  0.000  0.000 
    IR  1223  1223 6  1223     5     1     1    27    46  -2.408  -0.496  -5.920  -4.087  -5.193          0.000  0.000  0.000  0.000 
                                             [ MATP  265 ]    463    476 g c - -
    MP  1224  1223 6  1228     6     2     2    25    44  -8.978  -8.763  -0.023  -7.693  -7.973  -8.368 -2.998 -1.998 -3.040  1.749 -3.256 -3.872  1.012 -3.331 -3.127  2.572 -3.589  0.210  0.711 -3.135 -0.860 -1.991 
    ML  1225  1223 6  1228     6     1     1    25    44  -6.250  -6.596  -1.310  -1.005  -6.446  -3.975  0.368 -0.385 -0.191  0.094 
    MR  1226  1223 6  1228     6     1     1    24    43  -6.988  -5.717  -1.625  -5.695  -0.829  -3.908  0.368 -0.385 -0.191  0.094 
     D  1227  1223 6  1228     6     0     0    23    42  -9.049  -7.747  -3.544  -4.226  -4.244  -0.319 
    IL  1228  1228 5  1228     6     1     1    25    44  -2.579  -2.842  -0.760  -4.497  -5.274  -4.934  0.000  0.000  0.000  0.000 
    IR  1229  1229 6  1229     5     1     1    25    44  -2.410  -0.495  -5.921  -4.089  -5.195          0.000  0.000  0.000  0.000 
                                             [ MATP  266 ]    464    474 G C - -
    MP  1230  1229 6  1234     4     2     2    23    42  -6.579  -6.786  -0.070  -5.166                 -3.739 -2.534 -3.777  0.911 -3.980 -4.265  0.472 -4.012 -3.664  3.259 -4.072 -0.311  0.190 -3.737 -1.521 -2.691 
    ML  1231  1229 6  1234     4     1     1    24    43  -3.758  -3.940  -0.507  -2.670                  0.368 -0.385 -0.191  0.094 
    MR  1232  1229 6  1234     4     1     1    23    42  -4.809  -3.838  -1.706  -0.766                  0.368 -0.385 -0.191  0.094 
     D  1233  1229 6  1234     4     0     0    22    41  -4.568  -4.250  -2.265  -0.520                 
    IL  1234  1234 5  1234     4     1     1    25    44  -1.686  -2.369  -1.117  -4.855                  0.000  0.000  0.000  0.000 
    IR  1235  1235 6  1235     3     1     1    24    43  -1.442  -0.798  -4.142                          0.000  0.000  0.000  0.000 
                                             [ MATL  267 ]    467      - G - - -
    ML  1236  1235 6  1238     3     1     1    20    39  -7.625  -0.026  -6.279                         -0.541 -1.729  1.351 -1.117 
     D  1237  1235 6  1238     3     0     0    19    38  -6.180  -1.673  -0.572                         
    IL  1238  1238 3  1238     3     1     1    23    42  -1.442  -0.798  -4.142                          0.000  0.000  0.000  0.000 
                                             [ MATL  268 ]    468      - U - - -
    ML  1239  1238 3  1241     3     1     1    19    38  -7.626  -0.026  -6.280                         -0.817 -0.947 -1.494  1.355 
     D  1240  1238 3  1241     3     0     0    18    37  -6.174  -1.687  -0.566                         
    IL  1241  1241 3  1241     3     1     1    22    41  -1.442  -0.798  -4.142                          0.000  0.000  0.000  0.000 
                                             [ MATL  269 ]    469      - A - - -
    ML  1242  1241 3  1244     3     1     1    18    36  -7.626  -0.026  -6.280                          1.439 -1.537 -1.161 -1.007 
     D  1243  1241 3  1244     3     0     0    17    36  -6.174  -1.687  -0.566                         
    IL  1244  1244 3  1244     3     1     1    21    40  -1.442  -0.798  -4.142                          0.000  0.000  0.000  0.000 
                                             [ MATL  270 ]    470      - A - - -
    ML  1245  1244 3  1247     3     1     1    16    35  -7.626  -0.026  -6.280                          1.456 -1.578 -1.178 -1.060 
     D  1246  1244 3  1247     3     0     0    16    34  -6.174  -1.687  -0.566                         
    IL  1247  1247 3  1247     3     1     1    20    38  -1.442  -0.798  -4.142                          0.000  0.000  0.000  0.000 
                                             [ MATL  271 ]    471      - u - - -
    ML  1248  1247 3  1250     3     1     1    15    34  -7.626  -0.026  -6.280                          0.252 -0.122 -0.692  0.347 
     D  1249  1247 3  1250     3     0     0    15    33  -6.174  -1.687  -0.566                         
    IL  1250  1250 3  1250     3     1     1    19    37  -1.442  -0.798  -4.142                          0.000  0.000  0.000  0.000 
                                             [ MATL  272 ]    472      - G - - -
    ML  1251  1250 3  1253     3     1     1    13    32  -7.626  -0.026  -6.280                         -0.169 -1.213  1.030 -0.649 
     D  1252  1250 3  1253     3     0     0    13    32  -6.174  -1.687  -0.566                         
    IL  1253  1253 3  1253     3     1     1    18    36  -1.442  -0.798  -4.142                          0.000  0.000  0.000  0.000 
                                             [ MATL  273 ]    473      - G - - -
    ML  1254  1253 3  1256     2     1     1     1     1       *   0.000                                 -0.866 -1.957  1.485 -1.343 
     D  1255  1253 3  1256     2     0     0     0     0       *   0.000                                 
    IL  1256  1256 3  1256     2     1     1    13    28  -1.823  -0.479                                  0.000  0.000  0.000  0.000 
                                             [ END   274 ]      -      - - - - -
     E  1257  1256 3    -1     0     0     0     0     0                                                 
                                             [ BEGR  275 ]      -      - - - - -
     S  1258  1114 1  1259     3     0     0    39    58  -7.626  -0.026  -6.280                         
    IL  1259  1259 2  1259     3     1     1    43    62  -1.442  -0.798  -4.142                          0.000  0.000  0.000  0.000 
                                             [ MATL  276 ]    496      - U - - -
    ML  1260  1259 2  1262     3     1     1    39    58  -7.626  -0.026  -6.280                         -0.891 -1.000 -1.585  1.394 
     D  1261  1259 2  1262     3     0     0    38    57  -6.174  -1.687  -0.566                         
    IL  1262  1262 3  1262     3     1     1    42    61  -1.442  -0.798  -4.142                          0.000  0.000  0.000  0.000 
                                             [ MATL  277 ]    497      - A - - -
    ML  1263  1262 3  1265     5     1     1    38    57  -6.802  -0.048  -6.618  -6.830  -7.722          1.525 -1.706 -1.404 -1.191 
     D  1264  1262 3  1265     5     0     0    37    55  -4.959  -0.803  -4.221  -2.596  -2.508         
    IL  1265  1265 3  1265     5     1     1    38    57  -2.408  -0.496  -4.087  -5.920  -5.193          0.000  0.000  0.000  0.000 
                                             [ MATP  278 ]    498    520 G C - -
    MP  1266  1265 3  1270     6     2     2    37    56  -8.978  -8.917  -0.023  -7.693  -7.973  -8.368 -3.740 -2.633 -3.770  0.929 -3.913 -4.264  0.553 -3.980 -3.661  3.240 -4.068 -0.323  0.213 -3.743 -1.461 -2.680 
    ML  1267  1265 3  1270     6     1     1    36    54  -6.250  -6.596  -1.310  -1.005  -6.446  -3.975  0.368 -0.385 -0.191  0.094 
    MR  1268  1265 3  1270     6     1     1    35    54  -6.988  -5.717  -1.625  -5.695  -0.829  -3.908  0.368 -0.385 -0.191  0.094 
     D  1269  1265 3  1270     6     0     0    33    52  -9.049  -7.747  -3.544  -4.226  -4.244  -0.319 
    IL  1270  1270 5  1270     6     1     1    37    55  -2.579  -2.842  -0.760  -4.497  -5.274  -4.934  0.000  0.000  0.000  0.000 
    IR  1271  1271 6  1271     5     1     1    36    55  -2.408  -0.496  -5.920  -4.087  -5.193          0.000  0.000  0.000  0.000 
                                             [ MATP  279 ]    499    519 c g - -
    MP  1272  1271 6  1276     6     2     2    35    54  -8.978  -8.917  -0.023  -7.693  -7.973  -8.368 -3.527 -3.318 -3.422  0.360 -2.481 -4.015  2.997 -3.148 -3.444  0.945 -3.831 -1.243  1.274 -3.669 -0.165 -2.322 
    ML  1273  1271 6  1276     6     1     1    34    52  -6.250  -6.596  -1.310  -1.005  -6.446  -3.975  0.368 -0.385 -0.191  0.094 
    MR  1274  1271 6  1276     6     1     1    33    52  -6.988  -5.717  -1.625  -5.695  -0.829  -3.908  0.368 -0.385 -0.191  0.094 
     D  1275  1271 6  1276     6     0     0    31    50  -9.049  -7.747  -3.544  -4.226  -4.244  -0.319 
    IL  1276  1276 5  1276     6     1     1    35    53  -2.579  -2.842  -0.760  -4.497  -5.274  -4.934  0.000  0.000  0.000  0.000 
    IR  1277  1277 6  1277     5     1     1    34    53  -2.408  -0.496  -5.920  -4.087  -5.193          0.000  0.000  0.000  0.000 
                                             [ MATP  280 ]    500    518 c g - -
    MP  1278  1277 6  1282     6     2     2    33    52  -8.978  -8.917  -0.023  -7.693  -7.973  -8.368 -3.145 -2.965 -3.127  0.688 -2.359 -3.808  2.352 -2.962 -3.148  1.254 -3.593 -0.926  2.042 -3.318 -0.049 -2.049 
    ML  1279  1277 6  1282     6     1     1    32    51  -6.250  -6.596  -1.310  -1.005  -6.446  -3.975  0.368 -0.385 -0.191  0.094 
    MR  1280  1277 6  1282     6     1     1    32    50  -6.988  -5.717  -1.625  -5.695  -0.829  -3.908  0.368 -0.385 -0.191  0.094 
     D  1281  1277 6  1282     6     0     0    29    48  -9.049  -7.747  -3.544  -4.226  -4.244  -0.319 
    IL  1282  1282 5  1282     6     1     1    33    52  -2.579  -2.842  -0.760  -4.497  -5.274  -4.934  0.000  0.000  0.000  0.000 
    IR  1283  1283 6  1283     5     1     1    32    51  -2.408  -0.496  -5.920  -4.087  -5.193          0.000  0.000  0.000  0.000 
                                             [ MATP  281 ]    501    517 G C - -
    MP  1284  1283 6  1288     4     2     2    31    50  -6.530  -7.775  -0.103  -4.228                 -4.044 -2.763 -4.105  0.682 -4.292 -4.410  0.189 -4.294 -3.842  3.412 -4.236 -0.445 -0.208 -4.001 -1.817 -2.993 
    ML  1285  1283 6  1288     4     1     1    30    49  -2.408  -4.532  -1.293  -1.473                  0.368 -0.385 -0.191  0.094 
    MR  1286  1283 6  1288     4     1     1    30    49  -4.102 -12.528  -0.390  -2.485                  0.368 -0.385 -0.191  0.094 
     D  1287  1283 6  1288     4     0     0    28    47 -12.737 -14.007  -2.036  -0.404                 
    IL  1288  1288 5  1288     4     1     1    30    49  -2.817  -4.319  -0.613  -2.698                  0.000  0.000  0.000  0.000 
    IR  1289  1289 6  1289     3     1     1    31    50  -1.925  -0.554  -4.164                          0.000  0.000  0.000  0.000 
                                             [ MATR  282 ]      -    516 - u - -
    MR  1290  1289 6  1292     3     1     1    29    48  -8.041  -0.023  -6.358                         -0.015 -0.130 -0.939  0.656 
     D  1291  1289 6  1292     3     0     0    27    46  -6.390  -1.568  -0.620                         
    IR  1292  1292 3  1292     3     1     1    30    49  -1.925  -0.554  -4.164                          0.000  0.000  0.000  0.000 
                                             [ MATR  283 ]      -    515 - A - -
    MR  1293  1292 3  1295     3     1     1    28    47  -8.041  -0.023  -6.358                          1.096 -1.076 -0.586 -0.471 
     D  1294  1292 3  1295     3     0     0    26    45  -6.390  -1.568  -0.620                         
    IR  1295  1295 3  1295     3     1     1    29    48  -1.925  -0.554  -4.164                          0.000  0.000  0.000  0.000 
                                             [ MATR  284 ]      -    514 - G - -
    MR  1296  1295 3  1298     5     1     1    27    46  -6.802  -0.048  -6.618  -6.830  -7.722         -0.664 -1.795  1.399 -1.172 
     D  1297  1295 3  1298     5     0     0    26    44  -5.352  -0.707  -2.978  -4.409  -2.404         
    IR  1298  1298 3  1298     5     1     1    27    46  -2.408  -0.496  -5.920  -4.087  -5.193          0.000  0.000  0.000  0.000 
                                             [ MATP  285 ]    502    513 g c - -
    MP  1299  1298 3  1303     6     2     2    26    45  -8.978  -8.917  -0.023  -7.693  -7.973  -8.368 -2.871 -2.150 -2.960  1.614 -3.125 -3.841  1.072 -3.189 -2.972  2.144 -3.449  1.383  0.865 -3.115 -0.834 -1.716 
    ML  1300  1298 3  1303     6     1     1    24    43  -6.250  -6.596  -1.310  -1.005  -6.446  -3.975  0.368 -0.385 -0.191  0.094 
    MR  1301  1298 3  1303     6     1     1    24    43  -6.988  -5.717  -1.625  -5.695  -0.829  -3.908  0.368 -0.385 -0.191  0.094 
     D  1302  1298 3  1303     6     0     0    22    41  -9.049  -7.747  -3.544  -4.226  -4.244  -0.319 
    IL  1303  1303 5  1303     6     1     1    26    44  -2.579  -2.842  -0.760  -4.497  -5.274  -4.934  0.000  0.000  0.000  0.000 
    IR  1304  1304 6  1304     5     1     1    25    44  -2.408  -0.496  -5.920  -4.087  -5.193          0.000  0.000  0.000  0.000 
                                             [ MATP  286 ]    503    512 c g - -
    MP  1305  1304 6  1309     6     2     2    24    43  -8.978  -8.917  -0.023  -7.693  -7.973  -8.368 -2.921 -2.721 -2.973  0.968 -2.395 -3.740  2.165 -2.919 -2.989  1.377 -3.479 -0.533  1.973 -3.127 -0.089 -1.913 
    ML  1306  1304 6  1309     6     1     1    23    41  -6.250  -6.596  -1.310  -1.005  -6.446  -3.975  0.368 -0.385 -0.191  0.094 
    MR  1307  1304 6  1309     6     1     1    23    41  -6.988  -5.717  -1.625  -5.695  -0.829  -3.908  0.368 -0.385 -0.191  0.094 
     D  1308  1304 6  1309     6     0     0    20    39  -9.049  -7.747  -3.544  -4.226  -4.244  -0.319 
    IL  1309  1309 5  1309     6     1     1    24    42  -2.579  -2.842  -0.760  -4.497  -5.274  -4.934  0.000  0.000  0.000  0.000 
    IR  1310  1310 6  1310     5     1     1    23    42  -2.408  -0.496  -5.920  -4.087  -5.193          0.000  0.000  0.000  0.000 
                                             [ MATP  287 ]    504    511 C G - -
    MP  1311  1310 6  1315     6     2     2    22    41  -8.978  -8.917  -0.023  -7.693  -7.973  -8.368 -3.581 -3.465 -3.435  0.218 -2.392 -3.973  3.039 -3.107 -3.468  0.593 -3.831 -1.459  1.359 -3.698  0.145 -2.342 
    ML  1312  1310 6  1315     6     1     1    21    40  -6.250  -6.596  -1.310  -1.005  -6.446  -3.975  0.368 -0.385 -0.191  0.094 
    MR  1313  1310 6  1315     6     1     1    21    40  -6.988  -5.717  -1.625  -5.695  -0.829  -3.908  0.368 -0.385 -0.191  0.094 
     D  1314  1310 6  1315     6     0     0    20    38  -9.049  -7.747  -3.544  -4.226  -4.244  -0.319 
    IL  1315  1315 5  1315     6     1     1    22    41  -2.579  -2.842  -0.760  -4.497  -5.274  -4.934  0.000  0.000  0.000  0.000 
    IR  1316  1316 6  1316     5     1     1    21    40  -2.408  -0.496  -5.920  -4.087  -5.193          0.000  0.000  0.000  0.000 
                                             [ MATP  288 ]    505    510 u g - -
    MP  1317  1316 6  1321     4     2     2    20    39  -6.579  -6.786  -0.069  -5.200                 -3.435 -3.339 -3.283  0.257 -2.266 -3.816  2.013 -2.970 -3.322  0.572 -3.684 -1.379  1.288 -3.571  2.401 -2.227 
    ML  1318  1316 6  1321     4     1     1    21    39  -3.758  -3.940  -0.507  -2.670                  0.368 -0.385 -0.191  0.094 
    MR  1319  1316 6  1321     4     1     1    20    39  -4.809  -3.838  -1.706  -0.766                  0.368 -0.385 -0.191  0.094 
     D  1320  1316 6  1321     4     0     0    19    38  -4.568  -4.250  -2.265  -0.520                 
    IL  1321  1321 5  1321     4     1     1    22    41  -1.686  -2.369  -1.117  -4.855                  0.000  0.000  0.000  0.000 
    IR  1322  1322 6  1322     3     1     1    21    40  -1.442  -0.798  -4.142                          0.000  0.000  0.000  0.000 
                                             [ MATL  289 ]    506      - G - - -
    ML  1323  1322 6  1325     3     1     1    16    35  -7.626  -0.026  -6.280                         -0.608 -1.622  1.319 -0.933 
     D  1324  1322 6  1325     3     0     0    16    34  -6.174  -1.687  -0.566                         
    IL  1325  1325 3  1325     3     1     1    20    38  -1.442  -0.798  -4.142                          0.000  0.000  0.000  0.000 
                                             [ MATL  290 ]    507      - A - - -
    ML  1326  1325 3  1328     3     1     1    15    34  -7.626  -0.026  -6.280                          1.499 -1.656 -1.312 -1.142 
     D  1327  1325 3  1328     3     0     0    15    33  -6.174  -1.687  -0.566                         
    IL  1328  1328 3  1328     3     1     1    19    37  -1.442  -0.798  -4.142                          0.000  0.000  0.000  0.000 
                                             [ MATL  291 ]    508      - G - - -
    ML  1329  1328 3  1331     3     1     1    13    32  -7.626  -0.026  -6.280                         -0.845 -1.943  1.478 -1.329 
     D  1330  1328 3  1331     3     0     0    13    32  -6.174  -1.687  -0.566                         
    IL  1331  1331 3  1331     3     1     1    18    36  -1.442  -0.798  -4.142                          0.000  0.000  0.000  0.000 
                                             [ MATL  292 ]    509      - A - - -
    ML  1332  1331 3  1334     2     1     1     1     1       *   0.000                                  1.525 -1.706 -1.404 -1.191 
     D  1333  1331 3  1334     2     0     0     0     0       *   0.000                                 
    IL  1334  1334 3  1334     2     1     1    13    28  -1.823  -0.479                                  0.000  0.000  0.000  0.000 
                                             [ END   293 ]      -      - - - - -
     E  1335  1334 3    -1     0     0     0     0     0                                                 
                                             [ BEGR  350 ]      -      - - - - -
     S  1336   198 1  1337     3    32    75   168   208  -7.626  -0.026  -6.280                         
    IL  1337  1337 2  1337     3    33    77   170   210  -1.442  -0.798  -4.142                          0.000  0.000  0.000  0.000 
                                             [ MATL  351 ]    615      - G - - -
    ML  1338  1337 2  1340     3    32    75   168   208  -7.626  -0.026  -6.280                         -0.769 -1.864  1.441 -1.238 
     D  1339  1337 2  1340     3    30    74   167   206  -6.174  -1.687  -0.566                         
    IL  1340  1340 3  1340     3    32    76   169   209  -1.442  -0.798  -4.142                          0.000  0.000  0.000  0.000 
                                             [ MATL  352 ]    616      - U - - -
    ML  1341  1340 3  1343     2    31    74   167   207  -7.939  -0.006                                 -0.891 -1.000 -1.585  1.394 
     D  1342  1340 3  1343     2    30    73   166   206  -8.445  -0.004                                 
    IL  1343  1343 3  1343     2    31    75   168   207  -1.823  -0.479                                  0.000  0.000  0.000  0.000 
                                             [ BIF   353 ]      -      - - - - -
     B  1344  1343 3  1495  1345    30    73   166   206                                                 
                                             [ BEGR  429 ]      -      - - - - -
     S  1345  1344 1  1346     3     0     7    65    85  -7.626  -0.026  -6.280                         
    IL  1346  1346 2  1346     3     1     7    68    88  -1.442  -0.798  -4.142                          0.000  0.000  0.000  0.000 
                                             [ MATL  430 ]    731      - u - - -
    ML  1347  1346 2  1349     3     1     8    65    85  -7.626  -0.026  -6.280                          0.179 -0.738  0.129  0.232 
     D  1348  1346 2  1349     3     0     2    64    84  -6.174  -1.687  -0.566                         
    IL  1349  1349 3  1349     3     1     7    67    87  -1.442  -0.798  -4.142                          0.000  0.000  0.000  0.000 
                                             [ MATL  431 ]    732      - A - - -
    ML  1350  1349 3  1352     3     1     8    64    84  -7.626  -0.026  -6.280                          1.432 -1.453 -1.264 -0.941 
     D  1351  1349 3  1352     3     0     1    63    82  -6.174  -1.687  -0.566                         
    IL  1352  1352 3  1352     3     1     6    66    86  -1.442  -0.798  -4.142                          0.000  0.000  0.000  0.000 
                                             [ MATL  432 ]    733      - A - - -
    ML  1353  1352 3  1355     5     1     7    63    83  -6.802  -0.048  -6.618  -6.830  -7.722          1.525 -1.706 -1.404 -1.191 
     D  1354  1352 3  1355     5     0     1    62    81  -4.959  -0.803  -4.221  -2.596  -2.508         
    IL  1355  1355 3  1355     5     1     4    63    83  -2.408  -0.496  -4.087  -5.920  -5.193          0.000  0.000  0.000  0.000 
                                             [ MATP  433 ]    734    785 G C - -
    MP  1356  1355 3  1360     6     2     8    62    82  -8.978  -8.917  -0.023  -7.693  -7.973  -8.368 -4.065 -2.775 -4.126  0.651 -4.303 -4.415  0.178 -4.311 -3.855  3.421 -4.246 -0.458 -0.223 -4.015 -1.828 -3.014 
    ML  1357  1355 3  1360     6     1     3    60    80  -6.250  -6.596  -1.310  -1.005  -6.446  -3.975  0.368 -0.385 -0.191  0.094 
    MR  1358  1355 3  1360     6     1     3    60    80  -6.988  -5.717  -1.625  -5.695  -0.829  -3.908  0.368 -0.385 -0.191  0.094 
     D  1359  1355 3  1360     6     0     0    58    78  -9.049  -7.747  -3.544  -4.226  -4.244  -0.319 
    IL  1360  1360 5  1360     6     1     4    62    81  -2.579  -2.842  -0.760  -4.497  -5.274  -4.934  0.000  0.000  0.000  0.000 
    IR  1361  1361 6  1361     5     1     4    61    81  -2.408  -0.496  -5.920  -4.087  -5.193          0.000  0.000  0.000  0.000 
                                             [ MATP  434 ]    735    784 c g - -
    MP  1362  1361 6  1366     6     2     8    60    80  -8.978  -8.917  -0.023  -7.693  -7.973  -8.368 -3.294 -3.095 -3.246  0.558 -2.415 -3.887  2.778 -3.043 -3.270  1.238 -3.690 -1.047  1.333 -3.448  0.152 -2.159 
    ML  1363  1361 6  1366     6     1     2    58    78  -6.250  -6.596  -1.310  -1.005  -6.446  -3.975  0.368 -0.385 -0.191  0.094 
    MR  1364  1361 6  1366     6     1     2    58    78  -6.988  -5.717  -1.625  -5.695  -0.829  -3.908  0.368 -0.385 -0.191  0.094 
     D  1365  1361 6  1366     6     0     0    56    76  -9.049  -7.747  -3.544  -4.226  -4.244  -0.319 
    IL  1366  1366 5  1366     6     1     3    60    79  -2.579  -2.842  -0.760  -4.497  -5.274  -4.934  0.000  0.000  0.000  0.000 
    IR  1367  1367 6  1367     5     1     4    59    79  -2.408  -0.496  -5.920  -4.087  -5.193          0.000  0.000  0.000  0.000 
                                             [ MATP  435 ]    736    783 c g - -
    MP  1368  1367 6  1372     6     2     7    58    78  -8.978  -8.917  -0.023  -7.693  -7.973  -8.368 -2.902 -2.516 -2.954  1.669 -2.600 -3.734  1.974 -3.016 -3.000  1.797 -3.478 -0.406  1.290 -3.085 -0.294 -1.919 
    ML  1369  1367 6  1372     6     1     2    57    76  -6.250  -6.596  -1.310  -1.005  -6.446  -3.975  0.368 -0.385 -0.191  0.094 
    MR  1370  1367 6  1372     6     1     2    56    76  -6.988  -5.717  -1.625  -5.695  -0.829  -3.908  0.368 -0.385 -0.191  0.094 
     D  1371  1367 6  1372     6     0     0    54    74  -9.049  -7.747  -3.544  -4.226  -4.244  -0.319 
    IL  1372  1372 5  1372     6     1     3    58    77  -2.579  -2.842  -0.760  -4.497  -5.274  -4.934  0.000  0.000  0.000  0.000 
    IR  1373  1373 6  1373     5     1     3    57    77  -2.408  -0.496  -5.920  -4.087  -5.193          0.000  0.000  0.000  0.000 
                                             [ MATP  436 ]    737    782 c g - -
    MP  1374  1373 6  1378     6     2     5    56    76  -8.978  -8.917  -0.023  -7.693  -7.973  -8.368 -3.101 -2.877 -3.099  1.204 -2.372 -3.800  2.535 -2.973 -3.121  1.213 -3.572 -0.822  1.471 -3.281 -0.094 -2.028 
    ML  1375  1373 6  1378     6     1     2    55    75  -6.250  -6.596  -1.310  -1.005  -6.446  -3.975  0.368 -0.385 -0.191  0.094 
    MR  1376  1373 6  1378     6     1     2    55    75  -6.988  -5.717  -1.625  -5.695  -0.829  -3.908  0.368 -0.385 -0.191  0.094 
     D  1377  1373 6  1378     6     0     0    53    73  -9.049  -7.747  -3.544  -4.226  -4.244  -0.319 
    IL  1378  1378 5  1378     6     1     2    56    76  -2.579  -2.842  -0.760  -4.497  -5.274  -4.934  0.000  0.000  0.000  0.000 
    IR  1379  1379 6  1379     5     1     2    55    75  -2.408  -0.496  -5.920  -4.087  -5.193          0.000  0.000  0.000  0.000 
                                             [ MATP  437 ]    738    781 C G - -
    MP  1380  1379 6  1384     4     2     3    54    74  -6.405  -6.786  -0.071  -5.200                 -3.826 -3.665 -3.637  0.029 -2.543 -4.145  3.236 -3.275 -3.671  0.423 -4.005 -1.613  1.068 -3.936 -0.223 -2.537 
    ML  1381  1379 6  1384     4     1     1    54    74  -3.758  -3.940  -0.507  -2.670                  0.368 -0.385 -0.191  0.094 
    MR  1382  1379 6  1384     4     1     1    54    74  -4.809  -3.838  -1.706  -0.766                  0.368 -0.385 -0.191  0.094 
     D  1383  1379 6  1384     4     0     0    53    73  -4.568  -4.250  -2.265  -0.520                 
    IL  1384  1384 5  1384     4     1     2    55    75  -1.692  -2.376  -1.109  -4.861                  0.000  0.000  0.000  0.000 
    IR  1385  1385 6  1385     3     1     2    55    74  -1.442  -0.798  -4.142                          0.000  0.000  0.000  0.000 
                                             [ MATL  438 ]    740      - G - - -
    ML  1386  1385 6  1388     3     1     3    51    71  -7.626  -0.026  -6.280                         -0.866 -1.957  1.485 -1.343 
     D  1387  1385 6  1388     3     0     0    50    70  -6.174  -1.687  -0.566                         
    IL  1388  1388 3  1388     3     1     1    53    73  -1.442  -0.798  -4.142                          0.000  0.000  0.000  0.000 
                                             [ MATL  439 ]    741      - G - - -
    ML  1389  1388 3  1391     3     1     2    50    70  -7.626  -0.026  -6.280                         -0.766 -1.889  1.448 -1.275 
     D  1390  1388 3  1391     3     0     0    49    69  -6.174  -1.687  -0.566                         
    IL  1391  1391 3  1391     3     1     1    52    72  -1.442  -0.798  -4.142                          0.000  0.000  0.000  0.000 
                                             [ MATL  440 ]    742      - C - - -
    ML  1392  1391 3  1394     3     1     2    49    69  -7.626  -0.026  -6.280                         -0.966  1.324 -1.749 -0.542 
     D  1393  1391 3  1394     3     0     0    48    68  -6.174  -1.687  -0.566                         
    IL  1394  1394 3  1394     3     1     1    51    71  -1.442  -0.798  -4.142                          0.000  0.000  0.000  0.000 
                                             [ MATL  441 ]    743      - U - - -
    ML  1395  1394 3  1397     3     1     2    48    68  -7.626  -0.026  -6.280                         -0.524 -0.686 -1.278  1.183 
     D  1396  1394 3  1397     3     0     0    47    66  -6.174  -1.687  -0.566                         
    IL  1397  1397 3  1397     3     1     1    50    70  -1.442  -0.798  -4.142                          0.000  0.000  0.000  0.000 
                                             [ MATL  442 ]    744      - A - - -
    ML  1398  1397 3  1400     3     1     1    47    67  -7.626  -0.026  -6.280                          1.525 -1.706 -1.404 -1.191 
     D  1399  1397 3  1400     3     0     0    46    65  -6.174  -1.687  -0.566                         
    IL  1400  1400 3  1400     3     1     1    49    69  -1.442  -0.798  -4.142                          0.000  0.000  0.000  0.000 
                                             [ MATL  443 ]    745      - A - - -
    ML  1401  1400 3  1403     5     1     1    46    65  -6.802  -0.048  -6.618  -6.830  -7.722          1.525 -1.706 -1.404 -1.191 
     D  1402  1400 3  1403     5     0     0    45    64  -4.959  -0.803  -4.221  -2.596  -2.508         
    IL  1403  1403 3  1403     5     1     1    46    66  -2.408  -0.496  -4.087  -5.920  -5.193          0.000  0.000  0.000  0.000 
                                             [ MATP  444 ]    746    775 C G - -
    MP  1404  1403 3  1408     6     2     2    45    64  -8.978  -8.917  -0.023  -7.693  -7.973  -8.368 -3.536 -3.388 -3.430  0.311 -2.467 -4.012  3.069 -2.780 -3.457  0.648 -3.840 -1.359  1.272 -3.681 -0.163 -2.342 
    ML  1405  1403 3  1408     6     1     1    44    63  -6.250  -6.596  -1.310  -1.005  -6.446  -3.975  0.368 -0.385 -0.191  0.094 
    MR  1406  1403 3  1408     6     1     1    43    63  -6.988  -5.717  -1.625  -5.695  -0.829  -3.908  0.368 -0.385 -0.191  0.094 
     D  1407  1403 3  1408     6     0     0    41    60  -9.049  -7.747  -3.544  -4.226  -4.244  -0.319 
    IL  1408  1408 5  1408     6     1     1    45    64  -2.579  -2.842  -0.760  -4.497  -5.274  -4.934  0.000  0.000  0.000  0.000 
    IR  1409  1409 6  1409     5     1     1    44    64  -2.408  -0.496  -5.920  -4.087  -5.193          0.000  0.000  0.000  0.000 
                                             [ MATP  445 ]    747    774 u a - -
    MP  1410  1409 6  1414     6     2     2    43    62  -8.978  -8.917  -0.023  -7.693  -7.973  -8.368 -3.399 -3.287 -3.328  0.345 -2.439 -3.945  1.857 -3.096 -3.357  0.699 -3.770 -1.299  2.756 -3.558  0.252 -2.247 
    ML  1411  1409 6  1414     6     1     1    42    61  -6.250  -6.596  -1.310  -1.005  -6.446  -3.975  0.368 -0.385 -0.191  0.094 
    MR  1412  1409 6  1414     6     1     1    42    61  -6.988  -5.717  -1.625  -5.695  -0.829  -3.908  0.368 -0.385 -0.191  0.094 
     D  1413  1409 6  1414     6     0     0    39    59  -9.049  -7.747  -3.544  -4.226  -4.244  -0.319 
    IL  1414  1414 5  1414     6     1     1    43    62  -2.579  -2.842  -0.760  -4.497  -5.274  -4.934  0.000  0.000  0.000  0.000 
    IR  1415  1415 6  1415     5     1     1    42    62  -2.408  -0.496  -5.920  -4.087  -5.193          0.000  0.000  0.000  0.000 
                                             [ MATP  446 ]    748    773 c g - -
    MP  1416  1415 6  1420     6     2     2    41    60  -8.978  -8.917  -0.023  -7.693  -7.973  -8.368 -2.965 -2.673 -2.995  1.609 -2.470 -3.739  2.184 -2.969 -3.029  1.452 -3.497 -0.604  1.461 -3.153 -0.181 -1.951 
    ML  1417  1415 6  1420     6     1     1    40    59  -6.250  -6.596  -1.310  -1.005  -6.446  -3.975  0.368 -0.385 -0.191  0.094 
    MR  1418  1415 6  1420     6     1     1    40    59  -6.988  -5.717  -1.625  -5.695  -0.829  -3.908  0.368 -0.385 -0.191  0.094 
     D  1419  1415 6  1420     6     0     0    37    57  -9.049  -7.747  -3.544  -4.226  -4.244  -0.319 
    IL  1420  1420 5  1420     6     1     1    41    60  -2.579  -2.842  -0.760  -4.497  -5.274  -4.934  0.000  0.000  0.000  0.000 
    IR  1421  1421 6  1421     5     1     1    40    60  -2.408  -0.496  -5.920  -4.087  -5.193          0.000  0.000  0.000  0.000 
                                             [ MATP  447 ]    749    772 C G - -
    MP  1422  1421 6  1426     6     2     2    39    58  -8.978  -8.917  -0.023  -7.693  -7.973  -8.368 -3.627 -3.501 -3.463  0.190 -2.394 -3.988  3.053 -3.115 -3.496  0.544 -3.850 -1.480  1.448 -3.739 -0.058 -2.365 
    ML  1423  1421 6  1426     6     1     1    38    58  -6.250  -6.596  -1.310  -1.005  -6.446  -3.975  0.368 -0.385 -0.191  0.094 
    MR  1424  1421 6  1426     6     1     1    38    57  -6.988  -5.717  -1.625  -5.695  -0.829  -3.908  0.368 -0.385 -0.191  0.094 
     D  1425  1421 6  1426     6     0     0    36    56  -9.049  -7.747  -3.544  -4.226  -4.244  -0.319 
    IL  1426  1426 5  1426     6     1     1    39    58  -2.579  -2.842  -0.760  -4.497  -5.274  -4.934  0.000  0.000  0.000  0.000 
    IR  1427  1427 6  1427     5     1     1    39    58  -2.408  -0.496  -5.920  -4.087  -5.193          0.000  0.000  0.000  0.000 
                                             [ MATP  448 ]    750    771 G C - -
    MP  1428  1427 6  1432     4     2     2    37    56  -6.579  -6.786  -0.069  -5.200                 -4.090 -2.789 -4.151  0.615 -4.315 -4.420  0.168 -4.330 -3.869  3.431 -4.258 -0.474 -0.240 -4.032 -1.839 -3.038 
    ML  1429  1427 6  1432     4     1     1    37    57  -3.758  -3.940  -0.507  -2.670                  0.368 -0.385 -0.191  0.094 
    MR  1430  1427 6  1432     4     1     1    37    56  -4.809  -3.838  -1.706  -0.766                  0.368 -0.385 -0.191  0.094 
     D  1431  1427 6  1432     4     0     0    36    55  -4.568  -4.250  -2.265  -0.520                 
    IL  1432  1432 5  1432     4     1     1    39    58  -1.686  -2.369  -1.117  -4.855                  0.000  0.000  0.000  0.000 
    IR  1433  1433 6  1433     3     1     1    38    57  -1.442  -0.798  -4.142                          0.000  0.000  0.000  0.000 
                                             [ MATL  449 ]    751      - U - - -
    ML  1434  1433 6  1436     3     1     1    34    54  -7.626  -0.026  -6.280                         -0.891 -1.000 -1.585  1.394 
     D  1435  1433 6  1436     3     0     0    33    52  -6.174  -1.687  -0.566                         
    IL  1436  1436 3  1436     3     1     1    37    56  -1.442  -0.798  -4.142                          0.000  0.000  0.000  0.000 
                                             [ MATL  450 ]    752      - G - - -
    ML  1437  1436 3  1439     3     1     1    33    52  -7.626  -0.026  -6.280                         -0.866 -1.957  1.485 -1.343 
     D  1438  1436 3  1439     3     0     0    32    51  -6.174  -1.687  -0.566                         
    IL  1439  1439 3  1439     3     1     1    36    55  -1.442  -0.798  -4.142                          0.000  0.000  0.000  0.000 
                                             [ MATL  451 ]    753      - C - - -
    ML  1440  1439 3  1442     3     1     1    32    51  -7.626  -0.026  -6.280                         -0.966  1.324 -1.749 -0.542 
     D  1441  1439 3  1442     3     0     0    31    50  -6.174  -1.687  -0.566                         
    IL  1442  1442 3  1442     3     1     1    35    54  -1.442  -0.798  -4.142                          0.000  0.000  0.000  0.000 
                                             [ MATL  452 ]    754      - C - - -
    ML  1443  1442 3  1445     3     1     1    31    50  -7.626  -0.026  -6.280                         -0.966  1.324 -1.749 -0.542 
     D  1444  1442 3  1445     3     0     0    30    49  -6.174  -1.687  -0.566                         
    IL  1445  1445 3  1445     3     1     1    34    53  -1.442  -0.798  -4.142                          0.000  0.000  0.000  0.000 
                                             [ MATL  453 ]    755      - A - - -
    ML  1446  1445 3  1448     3     1     1    30    49  -8.041  -0.023  -6.358                          1.525 -1.706 -1.404 -1.191 
     D  1447  1445 3  1448     3     0     0    29    48  -5.620  -0.734  -1.403                         
    IL  1448  1448 3  1448     3     1     1    31    50  -1.925  -0.554  -4.164                          0.000  0.000  0.000  0.000 
                                             [ MATR  454 ]      -    770 - A - -
    MR  1449  1448 3  1451     3     1     1    29    48  -8.041  -0.023  -6.358                          1.525 -1.706 -1.404 -1.191 
     D  1450  1448 3  1451     3     0     0    27    46  -6.390  -1.568  -0.620                         
    IR  1451  1451 3  1451     3     1     1    30    49  -1.925  -0.554  -4.164                          0.000  0.000  0.000  0.000 
                                             [ MATR  455 ]      -    769 - U - -
    MR  1452  1451 3  1454     3     1     1    28    47  -8.041  -0.023  -6.358                         -0.454 -0.688 -1.042  1.114 
     D  1453  1451 3  1454     3     0     0    26    45  -6.390  -1.568  -0.620                         
    IR  1454  1454 3  1454     3     1     1    29    48  -1.925  -0.554  -4.164                          0.000  0.000  0.000  0.000 
                                             [ MATR  456 ]      -    768 - A - -
    MR  1455  1454 3  1457     3     1     1    27    46  -8.041  -0.023  -6.358                          1.525 -1.706 -1.404 -1.191 
     D  1456  1454 3  1457     3     0     0    25    44  -6.390  -1.568  -0.620                         
    IR  1457  1457 3  1457     3     1     1    28    47  -1.925  -0.554  -4.164                          0.000  0.000  0.000  0.000 
                                             [ MATR  457 ]      -    767 - A - -
    MR  1458  1457 3  1460     3     1     1    26    45  -8.041  -0.023  -6.358                          1.480 -1.619 -1.249 -1.104 
     D  1459  1457 3  1460     3     0     0    24    43  -6.390  -1.568  -0.620                         
    IR  1460  1460 3  1460     3     1     1    27    46  -1.925  -0.554  -4.164                          0.000  0.000  0.000  0.000 
                                             [ MATR  458 ]      -    766 - U - -
    MR  1461  1460 3  1463     3     1     1    25    44  -8.041  -0.023  -6.358                         -0.891 -1.000 -1.585  1.394 
     D  1462  1460 3  1463     3     0     0    23    42  -6.390  -1.568  -0.620                         
    IR  1463  1463 3  1463     3     1     1    26    45  -1.925  -0.554  -4.164                          0.000  0.000  0.000  0.000 
                                             [ MATR  459 ]      -    765 - G - -
    MR  1464  1463 3  1466     3     1     1    24    43  -8.041  -0.023  -6.358                         -0.866 -1.957  1.485 -1.343 
     D  1465  1463 3  1466     3     0     0    22    41  -6.390  -1.568  -0.620                         
    IR  1466  1466 3  1466     3     1     1    25    44  -1.925  -0.554  -4.164                          0.000  0.000  0.000  0.000 
                                             [ MATR  460 ]      -    764 - G - -
    MR  1467  1466 3  1469     5     1     1    23    42  -6.802  -0.048  -6.618  -6.830  -7.722         -0.866 -1.957  1.485 -1.343 
     D  1468  1466 3  1469     5     0     0    22    40  -5.352  -0.707  -2.978  -4.409  -2.404         
    IR  1469  1469 3  1469     5     1     1    23    42  -2.408  -0.496  -5.920  -4.087  -5.193          0.000  0.000  0.000  0.000 
                                             [ MATP  461 ]    756    763 G C - -
    MP  1470  1469 3  1474     6     2     2    22    41  -8.978  -8.917  -0.023  -7.693  -7.973  -8.368 -4.090 -2.789 -4.151  0.615 -4.315 -4.420  0.168 -4.330 -3.869  3.431 -4.258 -0.474 -0.240 -4.032 -1.839 -3.038 
    ML  1471  1469 3  1474     6     1     1    21    40  -6.250  -6.596  -1.310  -1.005  -6.446  -3.975  0.368 -0.385 -0.191  0.094 
    MR  1472  1469 3  1474     6     1     1    21    40  -6.988  -5.717  -1.625  -5.695  -0.829  -3.908  0.368 -0.385 -0.191  0.094 
     D  1473  1469 3  1474     6     0     0    20    38  -9.049  -7.747  -3.544  -4.226  -4.244  -0.319 
    IL  1474  1474 5  1474     6     1     1    22    41  -2.579  -2.842  -0.760  -4.497  -5.274  -4.934  0.000  0.000  0.000  0.000 
    IR  1475  1475 6  1475     5     1     1    21    40  -2.408  -0.496  -5.920  -4.087  -5.193          0.000  0.000  0.000  0.000 
                                             [ MATP  462 ]    757    762 C G - -
    MP  1476  1475 6  1480     4     2     2    20    39  -6.579  -6.786  -0.069  -5.200                 -3.905 -3.739 -3.696 -0.043 -2.576 -4.189  3.285 -3.317 -3.731  0.321 -4.053 -1.680  0.993 -4.011 -0.274 -2.596 
    ML  1477  1475 6  1480     4     1     1    21    39  -3.758  -3.940  -0.507  -2.670                  0.368 -0.385 -0.191  0.094 
    MR  1478  1475 6  1480     4     1     1    20    39  -4.809  -3.838  -1.706  -0.766                  0.368 -0.385 -0.191  0.094 
     D  1479  1475 6  1480     4     0     0    19    38  -4.568  -4.250  -2.265  -0.520                 
    IL  1480  1480 5  1480     4     1     1    22    41  -1.686  -2.369  -1.117  -4.855                  0.000  0.000  0.000  0.000 
    IR  1481  1481 6  1481     3     1     1    21    40  -1.442  -0.798  -4.142                          0.000  0.000  0.000  0.000 
                                             [ MATL  463 ]    758      - A - - -
    ML  1482  1481 6  1484     3     1     1    16    35  -7.626  -0.026  -6.280                          1.525 -1.706 -1.404 -1.191 
     D  1483  1481 6  1484     3     0     0    16    34  -6.174  -1.687  -0.566                         
    IL  1484  1484 3  1484     3     1     1    20    38  -1.442  -0.798  -4.142                          0.000  0.000  0.000  0.000 
                                             [ MATL  464 ]    759      - G - - -
    ML  1485  1484 3  1487     3     1     1    15    34  -7.626  -0.026  -6.280                         -0.866 -1.957  1.485 -1.343 
     D  1486  1484 3  1487     3     0     0    15    33  -6.174  -1.687  -0.566                         
    IL  1487  1487 3  1487     3     1     1    19    37  -1.442  -0.798  -4.142                          0.000  0.000  0.000  0.000 
                                             [ MATL  465 ]    760      - C - - -
    ML  1488  1487 3  1490     3     1     1    13    32  -7.626  -0.026  -6.280                         -0.917  1.286 -1.700 -0.466 
     D  1489  1487 3  1490     3     0     0    13    32  -6.174  -1.687  -0.566                         
    IL  1490  1490 3  1490     3     1     1    18    36  -1.442  -0.798  -4.142                          0.000  0.000  0.000  0.000 
                                             [ MATL  466 ]    761      - C - - -
    ML  1491  1490 3  1493     2     1     1     1     1       *   0.000                                 -0.877  1.252 -1.659 -0.401 
     D  1492  1490 3  1493     2     0     0     0     0       *   0.000                                 
    IL  1493  1493 3  1493     2     1     1    13    28  -1.823  -0.479                                  0.000  0.000  0.000  0.000 
                                             [ END   467 ]      -      - - - - -
     E  1494  1493 3    -1     0     0     0     0     0                                                 
                                             [ BEGL  354 ]      -      - - - - -
     S  1495  1344 1  1496     1     2    33   118   157   0.000                                         
                                             [ BIF   355 ]      -      - - - - -
     B  1496  1495 1  1497  1592     2    33   118   157                                                 
                                             [ BEGL  356 ]      -      - - - - -
     S  1497  1496 1  1498     4     0     0    46    66  -0.050  -6.659  -6.066  -6.706                 
                                             [ MATP  357 ]    617    656 G C - -
    MP  1498  1497 1  1502     6     2     2    47    66  -8.978  -8.917  -0.023  -7.693  -7.973  -8.368 -4.090 -2.789 -4.151  0.615 -4.315 -4.420  0.168 -4.330 -3.869  3.431 -4.258 -0.474 -0.240 -4.032 -1.839 -3.038 
    ML  1499  1497 1  1502     6     1     1    45    64  -6.250  -6.596  -1.310  -1.005  -6.446  -3.975  0.368 -0.385 -0.191  0.094 
    MR  1500  1497 1  1502     6     1     1    45    64  -6.988  -5.717  -1.625  -5.695  -0.829  -3.908  0.368 -0.385 -0.191  0.094 
     D  1501  1497 1  1502     6     0     0    43    62  -9.049  -7.747  -3.544  -4.226  -4.244  -0.319 
    IL  1502  1502 5  1502     6     1     1    46    66  -2.579  -2.842  -0.760  -4.497  -5.274  -4.934  0.000  0.000  0.000  0.000 
    IR  1503  1503 6  1503     5     1     1    46    65  -2.408  -0.496  -5.920  -4.087  -5.193          0.000  0.000  0.000  0.000 
                                             [ MATP  358 ]    618    655 g c - -
    MP  1504  1503 6  1508     6     2     2    45    64  -8.978  -8.917  -0.023  -7.693  -7.973  -8.368 -2.799 -2.398 -2.873  1.637 -2.649 -3.685  1.643 -3.005 -2.927  1.923 -3.421 -0.186  1.519 -2.988 -0.375 -1.857 
    ML  1505  1503 6  1508     6     1     1    43    63  -6.250  -6.596  -1.310  -1.005  -6.446  -3.975  0.368 -0.385 -0.191  0.094 
    MR  1506  1503 6  1508     6     1     1    43    62  -6.988  -5.717  -1.625  -5.695  -0.829  -3.908  0.368 -0.385 -0.191  0.094 
     D  1507  1503 6  1508     6     0     0    41    60  -9.049  -7.747  -3.544  -4.226  -4.244  -0.319 
    IL  1508  1508 5  1508     6     1     1    44    64  -2.579  -2.842  -0.760  -4.497  -5.274  -4.934  0.000  0.000  0.000  0.000 
    IR  1509  1509 6  1509     5     1     1    44    63  -2.408  -0.496  -5.920  -4.087  -5.193          0.000  0.000  0.000  0.000 
                                             [ MATP  359 ]    619    654 g c - -
    MP  1510  1509 6  1514     6     2     2    43    62  -8.978  -8.917  -0.023  -7.693  -7.973  -8.368 -3.423 -2.448 -3.465  1.491 -3.700 -4.178  0.713 -3.706 -3.432  2.980 -3.877 -0.089  0.373 -3.532 -1.277 -2.381 
    ML  1511  1509 6  1514     6     1     1    42    61  -6.250  -6.596  -1.310  -1.005  -6.446  -3.975  0.368 -0.385 -0.191  0.094 
    MR  1512  1509 6  1514     6     1     1    41    61  -6.988  -5.717  -1.625  -5.695  -0.829  -3.908  0.368 -0.385 -0.191  0.094 
     D  1513  1509 6  1514     6     0     0    40    59  -9.049  -7.747  -3.544  -4.226  -4.244  -0.319 
    IL  1514  1514 5  1514     6     1     1    42    62  -2.579  -2.842  -0.760  -4.497  -5.274  -4.934  0.000  0.000  0.000  0.000 
    IR  1515  1515 6  1515     5     1     1    42    61  -2.408  -0.496  -5.920  -4.087  -5.193          0.000  0.000  0.000  0.000 
                                             [ MATP  360 ]    620    653 c g - -
    MP  1516  1515 6  1520     4     2     2    40    60  -6.579  -6.587  -0.071  -5.200                 -2.846 -2.641 -2.895  0.900 -2.384 -3.637  1.949 -2.894 -2.939  1.750 -3.417 -0.651  1.519 -3.036  0.958 -1.849 
    ML  1517  1515 6  1520     4     1     1    41    60  -3.758  -3.940  -0.507  -2.670                  0.368 -0.385 -0.191  0.094 
    MR  1518  1515 6  1520     4     1     1    40    60  -4.809  -3.838  -1.706  -0.766                  0.368 -0.385 -0.191  0.094 
     D  1519  1515 6  1520     4     0     0    39    59  -4.568  -4.250  -2.265  -0.520                 
    IL  1520  1520 5  1520     4     1     1    42    62  -1.686  -2.369  -1.117  -4.855                  0.000  0.000  0.000  0.000 
    IR  1521  1521 6  1521     3     1     1    41    61  -1.445  -0.795  -4.145                          0.000  0.000  0.000  0.000 
                                             [ MATL  361 ]    621      - G - - -
    ML  1522  1521 6  1524     3     1     1    38    57  -7.626  -0.026  -6.280                         -0.866 -1.957  1.485 -1.343 
     D  1523  1521 6  1524     3     0     0    37    56  -6.174  -1.687  -0.566                         
    IL  1524  1524 3  1524     3     1     1    40    60  -1.442  -0.798  -4.142                          0.000  0.000  0.000  0.000 
                                             [ MATL  362 ]    622      - A - - -
    ML  1525  1524 3  1527     3     1     1    37    56  -7.626  -0.026  -6.280                          1.525 -1.706 -1.404 -1.191 
     D  1526  1524 3  1527     3     0     0    36    55  -6.174  -1.687  -0.566                         
    IL  1527  1527 3  1527     3     1     1    39    58  -1.442  -0.798  -4.142                          0.000  0.000  0.000  0.000 
                                             [ MATL  363 ]    623      - u - - -
    ML  1528  1527 3  1530     3     1     1    36    55  -7.626  -0.026  -6.280                          0.434 -0.563 -0.758  0.466 
     D  1529  1527 3  1530     3     0     0    34    54  -6.174  -1.687  -0.566                         
    IL  1530  1530 3  1530     3     1     1    38    57  -1.442  -0.798  -4.142                          0.000  0.000  0.000  0.000 
                                             [ MATL  364 ]    624      - G - - -
    ML  1531  1530 3  1533     3     1     1    35    54  -7.304  -0.028  -6.280                         -0.850 -1.946  1.479 -1.332 
     D  1532  1530 3  1533     3     0     0    33    52  -6.174  -1.687  -0.566                         
    IL  1533  1533 3  1533     3     1     1    37    56  -1.445  -0.795  -4.145                          0.000  0.000  0.000  0.000 
                                             [ MATL  365 ]    626      - A - - -
    ML  1534  1533 3  1536     3     1     1    34    52  -7.238  -0.028  -6.280                          1.497 -1.652 -1.304 -1.137 
     D  1535  1533 3  1536     3     0     0    32    51  -6.174  -1.687  -0.566                         
    IL  1536  1536 3  1536     3     1     1    36    55  -1.446  -0.795  -4.146                          0.000  0.000  0.000  0.000 
                                             [ MATL  366 ]    628      - A - - -
    ML  1537  1536 3  1539     3     1     1    32    51  -8.041  -0.023  -6.358                          1.191 -0.859 -1.025 -0.569 
     D  1538  1536 3  1539     3     0     0    31    50  -5.620  -0.734  -1.403                         
    IL  1539  1539 3  1539     3     1     1    33    52  -1.925  -0.554  -4.164                          0.000  0.000  0.000  0.000 
                                             [ MATR  367 ]      -    651 - A - -
    MR  1540  1539 3  1542     3     1     1    31    50  -8.041  -0.023  -6.358                          1.525 -1.706 -1.404 -1.191 
     D  1541  1539 3  1542     3     0     0    30    48  -6.390  -1.568  -0.620                         
    IR  1542  1542 3  1542     3     1     1    32    51  -1.925  -0.554  -4.164                          0.000  0.000  0.000  0.000 
                                             [ MATR  368 ]      -    650 - A - -
    MR  1543  1542 3  1545     3     1     1    30    49  -8.041  -0.023  -6.358                          1.525 -1.706 -1.404 -1.191 
     D  1544  1542 3  1545     3     0     0    29    47  -6.390  -1.568  -0.620                         
    IR  1545  1545 3  1545     3     1     1    31    50  -1.925  -0.554  -4.164                          0.000  0.000  0.000  0.000 
                                             [ MATR  369 ]      -    649 - A - -
    MR  1546  1545 3  1548     3     1     1    29    48  -8.041  -0.023  -6.358                          1.525 -1.706 -1.404 -1.191 
     D  1547  1545 3  1548     3     0     0    28    46  -6.390  -1.568  -0.620                         
    IR  1548  1548 3  1548     3     1     1    30    49  -1.925  -0.554  -4.164                          0.000  0.000  0.000  0.000 
                                             [ MATR  370 ]      -    648 - U - -
    MR  1549  1548 3  1551     3     1     1    28    47  -8.041  -0.023  -6.358                         -0.891 -1.000 -1.585  1.394 
     D  1550  1548 3  1551     3     0     0    27    45  -6.390  -1.568  -0.620                         
    IR  1551  1551 3  1551     3     1     1    29    48  -1.925  -0.554  -4.164                          0.000  0.000  0.000  0.000 
                                             [ MATR  371 ]      -    647 - G - -
    MR  1552  1551 3  1554     5     1     1    27    46  -6.802  -0.048  -6.618  -6.830  -7.722         -0.866 -1.957  1.485 -1.343 
     D  1553  1551 3  1554     5     0     0    26    45  -5.352  -0.707  -2.978  -4.409  -2.404         
    IR  1554  1554 3  1554     5     1     1    28    46  -2.408  -0.496  -5.920  -4.087  -5.193          0.000  0.000  0.000  0.000 
                                             [ MATP  372 ]    629    646 g c - -
    MP  1555  1554 3  1559     6     2     2    26    45  -8.978  -8.917  -0.023  -7.693  -7.973  -8.368 -2.833 -1.960 -2.924  1.297 -3.074 -3.505  1.116 -3.191 -2.965  2.318 -3.388  1.369  0.802 -2.983 -0.782 -1.802 
    ML  1556  1554 3  1559     6     1     1    25    44  -6.250  -6.596  -1.310  -1.005  -6.446  -3.975  0.368 -0.385 -0.191  0.094 
    MR  1557  1554 3  1559     6     1     1    25    43  -6.988  -5.717  -1.625  -5.695  -0.829  -3.908  0.368 -0.385 -0.191  0.094 
     D  1558  1554 3  1559     6     0     0    22    41  -9.049  -7.747  -3.544  -4.226  -4.244  -0.319 
    IL  1559  1559 5  1559     6     1     1    26    45  -2.579  -2.842  -0.760  -4.497  -5.274  -4.934  0.000  0.000  0.000  0.000 
    IR  1560  1560 6  1560     5     1     1    26    44  -2.408  -0.496  -5.920  -4.087  -5.193          0.000  0.000  0.000  0.000 
                                             [ MATP  373 ]    630    645 g c - -
    MP  1561  1560 6  1565     6     2     2    24    43  -8.612  -8.917  -0.024  -7.693  -7.973  -8.368 -3.019 -2.210 -3.119  1.235 -3.155 -3.959  1.238 -3.240 -3.047  1.964 -3.500  1.921  0.802 -3.313 -0.834 -2.020 
    ML  1562  1560 6  1565     6     1     1    23    42  -6.250  -6.596  -1.310  -1.005  -6.446  -3.975  0.368 -0.385 -0.191  0.094 
    MR  1563  1560 6  1565     6     1     1    23    42  -6.988  -5.717  -1.625  -5.695  -0.829  -3.908  0.368 -0.385 -0.191  0.094 
     D  1564  1560 6  1565     6     0     0    21    39  -9.049  -7.747  -3.544  -4.226  -4.244  -0.319 
    IL  1565  1565 5  1565     6     1     1    24    43  -2.587  -2.850  -0.755  -4.505  -5.281  -4.941  0.000  0.000  0.000  0.000 
    IR  1566  1566 6  1566     5     1     1    24    42  -2.408  -0.496  -5.920  -4.087  -5.193          0.000  0.000  0.000  0.000 
                                             [ MATP  374 ]    632    644 c g - -
    MP  1567  1566 6  1571     6     2     2    22    41  -8.487  -8.917  -0.024  -7.693  -7.973  -8.368 -3.356 -3.205 -3.270  0.507 -2.341 -3.876  2.745 -3.006 -3.293  0.889 -3.696 -1.173  1.770 -3.502 -0.025 -2.177 
    ML  1568  1566 6  1571     6     1     1    21    40  -6.250  -6.596  -1.310  -1.005  -6.446  -3.975  0.368 -0.385 -0.191  0.094 
    MR  1569  1566 6  1571     6     1     1    21    40  -6.988  -5.717  -1.625  -5.695  -0.829  -3.908  0.368 -0.385 -0.191  0.094 
     D  1570  1566 6  1571     6     0     0    19    38  -9.049  -7.747  -3.544  -4.226  -4.244  -0.319 
    IL  1571  1571 5  1571     6     1     1    22    41  -2.590  -2.853  -0.753  -4.508  -5.284  -4.944  0.000  0.000  0.000  0.000 
    IR  1572  1572 6  1572     5     1     1    22    40  -2.408  -0.496  -5.920  -4.087  -5.193          0.000  0.000  0.000  0.000 
                                             [ MATP  375 ]    634    643 c g - -
    MP  1573  1572 6  1577     4     2     2    20    39  -5.636  -5.816  -0.099  -5.128                 -3.445 -3.353 -3.323  0.304 -2.314 -3.879  2.900 -3.016 -3.353  0.639 -3.731 -1.377  1.322 -3.577  0.771 -2.240 
    ML  1574  1572 6  1577     4     1     1    20    39  -3.758  -3.940  -0.507  -2.670                  0.368 -0.385 -0.191  0.094 
    MR  1575  1572 6  1577     4     1     1    20    39  -4.809  -3.838  -1.706  -0.766                  0.368 -0.385 -0.191  0.094 
     D  1576  1572 6  1577     4     0     0    19    38  -4.568  -4.250  -2.265  -0.520                 
    IL  1577  1577 5  1577     4     1     1    22    40  -1.732  -2.416  -1.065  -4.901                  0.000  0.000  0.000  0.000 
    IR  1578  1578 6  1578     3     1     1    21    39  -1.455  -0.787  -4.167                          0.000  0.000  0.000  0.000 
                                             [ MATL  376 ]    636      - U - - -
    ML  1579  1578 6  1581     3     1     1    17    35  -7.624  -0.026  -6.278                         -0.497 -0.491 -1.161  1.093 
     D  1580  1578 6  1581     3     0     0    16    35  -6.187  -1.658  -0.579                         
    IL  1581  1581 3  1581     3     1     1    20    39  -1.442  -0.798  -4.142                          0.000  0.000  0.000  0.000 
                                             [ MATL  377 ]    637      - U - - -
    ML  1582  1581 3  1584     3     1     1    15    34  -7.626  -0.026  -6.280                         -0.338 -0.638 -1.021  1.052 
     D  1583  1581 3  1584     3     0     0    15    33  -6.174  -1.687  -0.566                         
    IL  1584  1584 3  1584     3     1     1    19    37  -1.442  -0.798  -4.142                          0.000  0.000  0.000  0.000 
                                             [ MATL  378 ]    638      - c - - -
    ML  1585  1584 3  1587     3     1     1    13    32  -7.289  -0.028  -6.280                          0.053  0.482 -1.001  0.092 
     D  1586  1584 3  1587     3     0     0    13    32  -6.174  -1.687  -0.566                         
    IL  1587  1587 3  1587     3     1     1    18    36  -1.445  -0.795  -4.145                          0.000  0.000  0.000  0.000 
                                             [ MATL  379 ]    640      - G - - -
    ML  1588  1587 3  1590     2     1     1     1     1       *   0.000                                 -0.625 -1.684  1.349 -1.021 
     D  1589  1587 3  1590     2     0     0     0     0       *   0.000                                 
    IL  1590  1590 3  1590     2     1     1    13    28  -1.823  -0.479                                  0.000  0.000  0.000  0.000 
                                             [ END   380 ]      -      - - - - -
     E  1591  1590 3    -1     0     0     0     0     0                                                 
                                             [ BEGR  381 ]      -      - - - - -
     S  1592  1496 1  1593     3     0     8    87   126  -7.626  -0.026  -6.280                         
    IL  1593  1593 2  1593     3     1     8    88   128  -1.442  -0.798  -4.142                          0.000  0.000  0.000  0.000 
                                             [ MATL  382 ]    657      - U - - -
    ML  1594  1593 2  1596     5     1     8    87   126  -6.802  -0.054  -6.618  -6.830  -6.834         -0.673 -0.867 -1.370  1.285 
     D  1595  1593 2  1596     5     0     4    85   124  -4.959  -0.803  -4.221  -2.596  -2.508         
    IL  1596  1596 3  1596     5     1     7    87   126  -2.408  -0.496  -4.087  -5.920  -5.193          0.000  0.000  0.000  0.000 
                                             [ MATP  383 ]    658    730 u a - -
    MP  1597  1596 3  1601     4     2     7    86   125  -6.572  -6.779  -0.069  -5.193                 -2.262 -2.248 -2.361  1.010 -2.135 -3.201  1.719 -2.566 -2.396  1.274 -0.641 -0.507  2.054 -2.543 -0.079 -1.515 
    ML  1598  1596 3  1601     4     1     5    85   124  -3.758  -3.940  -0.507  -2.670                  0.368 -0.385 -0.191  0.094 
    MR  1599  1596 3  1601     4     1     3    84   123  -4.809  -3.838  -1.706  -0.766                  0.368 -0.385 -0.191  0.094 
     D  1600  1596 3  1601     4     0     2    83   122  -4.603  -4.285  -2.139  -0.555                 
    IL  1601  1601 5  1601     4     1     6    86   125  -1.686  -2.369  -1.117  -4.855                  0.000  0.000  0.000  0.000 
    IR  1602  1602 6  1602     3     1     6    85   125  -1.442  -0.798  -4.142                          0.000  0.000  0.000  0.000 
                                             [ MATL  384 ]    659      - U - - -
    ML  1603  1602 6  1605     3     1     6    84   123  -7.626  -0.026  -6.280                         -0.646 -0.829 -1.273  1.253 
     D  1604  1602 6  1605     3     0     1    82   121  -6.174  -1.687  -0.566                         
    IL  1605  1605 3  1605     3     1     5    84   124  -1.442  -0.798  -4.142                          0.000  0.000  0.000  0.000 
                                             [ MATL  385 ]    660      - u - - -
    ML  1606  1605 3  1608     3     1     5    83   122  -8.041  -0.030  -5.912                         -0.197  0.135 -0.955  0.598 
     D  1607  1605 3  1608     3     0     1    81   120  -5.620  -0.734  -1.403                         
    IL  1608  1608 3  1608     3     1     4    83   122  -1.925  -0.554  -4.164                          0.000  0.000  0.000  0.000 
                                             [ MATR  386 ]      -    729 - A - -
    MR  1609  1608 3  1611     3     1     5    82   121  -8.034  -0.023  -6.352                          1.520 -1.693 -1.392 -1.176 
     D  1610  1608 3  1611     3     0     0    80   119  -6.432  -1.610  -0.598                         
    IR  1611  1611 3  1611     3     1     4    82   121  -1.925  -0.554  -4.164                          0.000  0.000  0.000  0.000 
                                             [ MATR  387 ]      -    728 - g - -
    MR  1612  1611 3  1614     5     1     5    81   120  -6.414  -0.052  -6.612  -6.824  -7.716         -0.007 -0.650  0.542 -0.133 
     D  1613  1611 3  1614     5     0     0    79   118  -5.376  -0.692  -3.002  -4.433  -2.428         
    IR  1614  1614 3  1614     5     1     2    81   120  -2.417  -0.493  -5.929  -4.096  -5.202          0.000  0.000  0.000  0.000 
                                             [ MATP  388 ]    661    726 c g - -
    MP  1615  1614 3  1619     6     2     6    80   119  -8.978  -8.917  -0.023  -7.693  -7.973  -8.368 -0.661 -1.663 -1.737  1.302 -1.807 -2.642  1.540 -2.154 -1.134  1.475 -2.408 -0.093  1.353 -1.949  0.070 -1.053 
    ML  1616  1614 3  1619     6     1     1    78   117  -6.250  -6.596  -1.310  -1.005  -6.446  -3.975  0.368 -0.385 -0.191  0.094 
    MR  1617  1614 3  1619     6     1     1    77   117  -6.988  -5.717  -1.625  -5.695  -0.829  -3.908  0.368 -0.385 -0.191  0.094 
     D  1618  1614 3  1619     6     0     0    74   114  -9.049  -7.747  -3.544  -4.226  -4.244  -0.319 
    IL  1619  1619 5  1619     6     1     2    79   118  -2.579  -2.842  -0.760  -4.497  -5.274  -4.934  0.000  0.000  0.000  0.000 
    IR  1620  1620 6  1620     5     1     2    79   118  -2.408  -0.496  -5.920  -4.087  -5.193          0.000  0.000  0.000  0.000 
                                             [ MATP  389 ]    662    725 g c - -
    MP  1621  1620 6  1625     6     2     6    78   117  -8.978  -8.649  -0.024  -7.693  -7.973  -8.368 -2.644 -2.428 -2.732  1.178 -2.454 -3.560  1.835 -2.879 -2.720  1.875 -3.326 -0.428  1.703 -2.873 -0.174 -1.604 
    ML  1622  1620 6  1625     6     1     1    76   115  -6.250  -6.596  -1.310  -1.005  -6.446  -3.975  0.368 -0.385 -0.191  0.094 
    MR  1623  1620 6  1625     6     1     1    75   115  -6.988  -5.717  -1.625  -5.695  -0.829  -3.908  0.368 -0.385 -0.191  0.094 
     D  1624  1620 6  1625     6     0     0    72   112  -9.049  -7.747  -3.544  -4.226  -4.244  -0.319 
    IL  1625  1625 5  1625     6     1     2    77   116  -2.579  -2.842  -0.760  -4.497  -5.274  -4.934  0.000  0.000  0.000  0.000 
    IR  1626  1626 6  1626     5     1     2    77   116  -2.412  -0.495  -5.923  -4.091  -5.197          0.000  0.000  0.000  0.000 
                                             [ MATP  390 ]    663    723 c g - -
    MP  1627  1626 6  1631     6     2     5    76   115  -8.978  -8.638  -0.024  -7.693  -7.973  -8.368 -2.703 -2.530 -2.793  1.163 -2.362 -3.583  2.091 -2.804 -2.825  1.555 -3.333 -0.560  1.719 -2.840 -0.021 -1.589 
    ML  1628  1626 6  1631     6     1     1    74   113  -6.250  -6.596  -1.310  -1.005  -6.446  -3.975  0.368 -0.385 -0.191  0.094 
    MR  1629  1626 6  1631     6     1     1    74   113  -6.988  -5.717  -1.625  -5.695  -0.829  -3.908  0.368 -0.385 -0.191  0.094 
     D  1630  1626 6  1631     6     0     0    70   110  -9.049  -7.747  -3.544  -4.226  -4.244  -0.319 
    IL  1631  1631 5  1631     6     1     2    75   114  -2.579  -2.842  -0.760  -4.497  -5.274  -4.934  0.000  0.000  0.000  0.000 
    IR  1632  1632 6  1632     5     1     2    75   114  -2.412  -0.495  -5.923  -4.091  -5.197          0.000  0.000  0.000  0.000 
                                             [ MATP  391 ]    664    721 g c - -
    MP  1633  1632 6  1637     6     2     5    74   113  -8.978  -8.917  -0.023  -7.693  -7.973  -8.368 -2.801 -2.361 -2.861  1.632 -2.692 -3.643  1.611 -3.036 -2.949  2.102 -3.427 -0.250  1.289 -2.948 -0.354 -1.734 
    ML  1634  1632 6  1637     6     1     1    72   111  -6.250  -6.596  -1.310  -1.005  -6.446  -3.975  0.368 -0.385 -0.191  0.094 
    MR  1635  1632 6  1637     6     1     1    72   111  -6.988  -5.717  -1.625  -5.695  -0.829  -3.908  0.368 -0.385 -0.191  0.094 
     D  1636  1632 6  1637     6     0     0    69   108  -9.049  -7.747  -3.544  -4.226  -4.244  -0.319 
    IL  1637  1637 5  1637     6     1     1    73   112  -2.579  -2.842  -0.760  -4.497  -5.274  -4.934  0.000  0.000  0.000  0.000 
    IR  1638  1638 6  1638     5     1     1    73   112  -2.408  -0.496  -5.920  -4.087  -5.193          0.000  0.000  0.000  0.000 
                                             [ MATP  392 ]    665    720 g c - -
    MP  1639  1638 6  1643     6     2     4    72   111  -8.978  -8.917  -0.023  -7.693  -7.973  -8.368 -3.327 -2.420 -3.346  1.339 -3.514 -4.044  0.897 -3.607 -3.390  2.927 -3.820 -0.071  0.554 -3.382 -0.992 -2.286 
    ML  1640  1638 6  1643     6     1     1    70   110  -6.250  -6.596  -1.310  -1.005  -6.446  -3.975  0.368 -0.385 -0.191  0.094 
    MR  1641  1638 6  1643     6     1     1    70   109  -6.988  -5.717  -1.625  -5.695  -0.829  -3.908  0.368 -0.385 -0.191  0.094 
     D  1642  1638 6  1643     6     0     0    68   107  -9.049  -7.747  -3.544  -4.226  -4.244  -0.319 
    IL  1643  1643 5  1643     6     1     1    71   110  -2.579  -2.842  -0.760  -4.497  -5.274  -4.934  0.000  0.000  0.000  0.000 
    IR  1644  1644 6  1644     5     1     1    71   110  -2.408  -0.496  -5.920  -4.087  -5.193          0.000  0.000  0.000  0.000 
                                             [ MATP  393 ]    666    719 g c - -
    MP  1645  1644 6  1649     4     2     2    70   109  -6.579  -6.786  -0.069  -5.200                 -2.514 -2.266 -2.858  1.270 -2.759 -3.610  1.423 -3.112 -2.993  2.474 -3.450 -0.180  1.143 -2.906 -0.396 -1.825 
    ML  1646  1644 6  1649     4     1     1    69   108  -3.758  -3.940  -0.507  -2.670                  0.368 -0.385 -0.191  0.094 
    MR  1647  1644 6  1649     4     1     1    68   107  -4.809  -3.838  -1.706  -0.766                  0.368 -0.385 -0.191  0.094 
     D  1648  1644 6  1649     4     0     0    67   106  -4.568  -4.250  -2.265  -0.520                 
    IL  1649  1649 5  1649     4     1     1    70   109  -1.686  -2.369  -1.117  -4.855                  0.000  0.000  0.000  0.000 
    IR  1650  1650 6  1650     3     1     1    69   109  -1.442  -0.798  -4.142                          0.000  0.000  0.000  0.000 
                                             [ MATL  394 ]    667      - G - - -
    ML  1651  1650 6  1653     3     1     1    68   107  -7.626  -0.026  -6.280                         -0.342 -1.464  1.200 -0.861 
     D  1652  1650 6  1653     3     0     0    66   105  -6.174  -1.687  -0.566                         
    IL  1653  1653 3  1653     3     1     1    68   108  -1.442  -0.798  -4.142                          0.000  0.000  0.000  0.000 
                                             [ MATL  395 ]    668      - A - - -
    ML  1654  1653 3  1656     3     1     1    67   106  -5.939  -0.043  -6.280                          1.525 -1.706 -1.404 -1.191 
     D  1655  1653 3  1656     3     0     0    65   104  -6.174  -1.687  -0.566                         
    IL  1656  1656 3  1656     3     1     1    67   107  -1.471  -0.776  -4.171                          0.000  0.000  0.000  0.000 
                                             [ MATL  396 ]    670      - a - - -
    ML  1657  1656 3  1659     3     1     1    66   105  -8.041  -0.023  -6.358                          0.745 -0.520 -0.403 -0.199 
     D  1658  1656 3  1659     3     0     0    64   103  -5.620  -0.734  -1.403                         
    IL  1659  1659 3  1659     3     1     1    66   105  -1.925  -0.554  -4.164                          0.000  0.000  0.000  0.000 
                                             [ MATR  397 ]      -    718 - A - -
    MR  1660  1659 3  1662     3     1     1    65   104  -8.041  -0.027  -6.098                          1.525 -1.706 -1.404 -1.191 
     D  1661  1659 3  1662     3     0     0    63   102  -6.390  -1.568  -0.620                         
    IR  1662  1662 3  1662     3     1     1    65   104  -1.925  -0.554  -4.164                          0.000  0.000  0.000  0.000 
                                             [ MATR  398 ]      -    717 - U - -
    MR  1663  1662 3  1665     3     1     1    64   103  -8.037  -0.023  -6.355                         -0.876 -0.981 -1.570  1.385 
     D  1664  1662 3  1665     3     0     0    62   101  -6.413  -1.523  -0.643                         
    IR  1665  1665 3  1665     3     1     1    64   103  -1.925  -0.554  -4.164                          0.000  0.000  0.000  0.000 
                                             [ MATR  399 ]      -    716 - g - -
    MR  1666  1665 3  1668     3     1     1    63   102  -8.041  -0.023  -6.358                         -0.330 -1.102  0.898 -0.193 
     D  1667  1665 3  1668     3     0     0    61   100  -6.390  -1.568  -0.620                         
    IR  1668  1668 3  1668     3     1     1    63   102  -1.925  -0.554  -4.164                          0.000  0.000  0.000  0.000 
                                             [ MATR  400 ]      -    715 - G - -
    MR  1669  1668 3  1671     5     1     1    62   101  -6.802  -0.048  -6.618  -6.830  -7.722         -0.270 -1.121  1.000 -0.492 
     D  1670  1668 3  1671     5     0     0    60    99  -5.352  -0.707  -2.978  -4.409  -2.404         
    IR  1671  1671 3  1671     5     1     1    62   101  -2.408  -0.496  -5.920  -4.087  -5.193          0.000  0.000  0.000  0.000 
                                             [ MATP  401 ]    671    714 g c - -
    MP  1672  1671 3  1676     4     2     2    61   100  -6.579  -6.786  -0.069  -5.200                 -3.417 -2.524 -3.405  1.052 -3.399 -4.028  1.034 -3.609 -3.460  2.974 -3.865 -0.255  0.659 -3.425 -0.844 -2.345 
    ML  1673  1671 3  1676     4     1     1    60    99  -3.758  -3.940  -0.507  -2.670                  0.368 -0.385 -0.191  0.094 
    MR  1674  1671 3  1676     4     1     1    59    98  -4.809  -3.838  -1.706  -0.766                  0.368 -0.385 -0.191  0.094 
     D  1675  1671 3  1676     4     0     0    58    97  -4.568  -4.250  -2.265  -0.520                 
    IL  1676  1676 5  1676     4     1     1    61   100  -1.686  -2.369  -1.117  -4.855                  0.000  0.000  0.000  0.000 
    IR  1677  1677 6  1677     3     1     1    60   100  -1.442  -0.798  -4.142                          0.000  0.000  0.000  0.000 
                                             [ MATL  402 ]    672      - A - - -
    ML  1678  1677 6  1680     3     1     1    59    98  -7.626  -0.148  -3.436                          1.525 -1.706 -1.404 -1.191 
     D  1679  1677 6  1680     3     0     0    56    96  -6.174  -1.687  -0.566                         
    IL  1680  1680 3  1680     3     1     1    59    99  -1.442  -0.798  -4.142                          0.000  0.000  0.000  0.000 
                                             [ MATL  403 ]    673      - A - - -
    ML  1681  1680 3  1683     3     1     1    58    97  -7.506  -0.028  -6.160                          1.348 -1.345 -1.056 -0.788 
     D  1682  1680 3  1683     3     0     0    55    94  -6.835  -2.348  -0.331                         
    IL  1683  1683 3  1683     3     1     1    58    98  -1.442  -0.798  -4.142                          0.000  0.000  0.000  0.000 
                                             [ MATL  404 ]    674      - a - - -
    ML  1684  1683 3  1686     3     1     1    57    96  -7.506  -0.028  -6.160                          0.298 -0.428 -0.023  0.061 
     D  1685  1683 3  1686     3     0     0    54    93  -6.835  -2.348  -0.331                         
    IL  1686  1686 3  1686     3     1     1    57    97  -1.442  -0.798  -4.142                          0.000  0.000  0.000  0.000 
                                             [ MATL  405 ]    675      - a - - -
    ML  1687  1686 3  1689     3     1     1    56    95  -7.506  -0.028  -6.160                          0.382 -0.485 -0.059  0.032 
     D  1688  1686 3  1689     3     0     0    53    92  -6.835  -2.348  -0.331                         
    IL  1689  1689 3  1689     3     1     1    56    96  -1.442  -0.798  -4.142                          0.000  0.000  0.000  0.000 
                                             [ MATL  406 ]    676      - a - - -
    ML  1690  1689 3  1692     3     1     1    55    94  -7.506  -0.031  -6.017                          0.275 -0.472 -0.094  0.179 
     D  1691  1689 3  1692     3     0     0    52    91  -6.835  -2.348  -0.331                         
    IL  1692  1692 3  1692     3     1     1    55    95  -1.442  -0.798  -4.142                          0.000  0.000  0.000  0.000 
                                             [ MATL  407 ]    677      - a - - -
    ML  1693  1692 3  1695     3     1     1    54    93  -7.504  -0.060  -4.832                          0.264 -0.265 -0.271  0.186 
     D  1694  1692 3  1695     3     0     0    51    90  -6.844  -2.357  -0.329                         
    IL  1695  1695 3  1695     3     1     1    55    94  -1.442  -0.798  -4.142                          0.000  0.000  0.000  0.000 
                                             [ MATL  408 ]    678      - u - - -
    ML  1696  1695 3  1698     3     1     1    53    92  -7.473  -0.029  -6.127                          0.242 -0.303 -0.457  0.354 
     D  1697  1695 3  1698     3     0     0    50    89  -6.967  -2.480  -0.299                         
    IL  1698  1698 3  1698     3     1     1    54    93  -1.442  -0.798  -4.142                          0.000  0.000  0.000  0.000 
                                             [ MATL  409 ]    679      - a - - -
    ML  1699  1698 3  1701     3     1     1    52    91  -7.473  -0.029  -6.127                          0.274 -0.436 -0.245  0.273 
     D  1700  1698 3  1701     3     0     0    48    88  -6.967  -2.480  -0.299                         
    IL  1701  1701 3  1701     3     1     1    53    92  -1.442  -0.798  -4.142                          0.000  0.000  0.000  0.000 
                                             [ MATL  410 ]    680      - a - - -
    ML  1702  1701 3  1704     3     1     1    51    90  -7.473  -0.055  -4.968                          0.270 -0.452 -0.185  0.243 
     D  1703  1701 3  1704     3     0     0    47    86  -6.967  -2.480  -0.299                         
    IL  1704  1704 3  1704     3     1     1    52    91  -1.442  -0.798  -4.142                          0.000  0.000  0.000  0.000 
                                             [ MATL  411 ]    681      - u - - -
    ML  1705  1704 3  1707     3     1     1    50    89  -2.397  -0.331  -6.040                          0.226 -0.443 -0.193  0.286 
     D  1706  1704 3  1707     3     0     0    43    81  -7.061  -2.574  -0.278                         
    IL  1707  1707 3  1707     3     1     1    52    92  -0.676  -1.509  -5.456                          0.000  0.000  0.000  0.000 
                                             [ MATL  412 ]    691      - u - - -
    ML  1708  1707 3  1710     3     1     1    43    76  -7.447  -0.032  -5.918                          0.273 -0.508 -0.607  0.518 
     D  1709  1707 3  1710     3     0     0    40    73  -7.064  -2.552  -0.283                         
    IL  1710  1710 3  1710     3     1     1    43    77  -1.442  -0.798  -4.142                          0.000  0.000  0.000  0.000 
                                             [ MATL  413 ]    692      - a - - -
    ML  1711  1710 3  1713     3     1     1    42    75  -7.445  -0.030  -6.099                          0.718 -0.638 -0.461 -0.021 
     D  1712  1710 3  1713     3     0     0    38    72  -7.070  -2.583  -0.276                         
    IL  1713  1713 3  1713     3     1     1    42    76  -1.442  -0.798  -4.142                          0.000  0.000  0.000  0.000 
                                             [ MATL  414 ]    693      - a - - -
    ML  1714  1713 3  1716     3     1     1    41    74  -7.445  -0.030  -6.099                          0.615 -0.506 -0.558  0.118 
     D  1715  1713 3  1716     3     0     0    37    71  -7.070  -2.583  -0.276                         
    IL  1716  1716 3  1716     3     1     1    41    75  -1.442  -0.798  -4.142                          0.000  0.000  0.000  0.000 
                                             [ MATL  415 ]    694      - u - - -
    ML  1717  1716 3  1719     3     1     1    40    73  -7.445  -0.067  -4.658                          0.067 -0.551 -0.181  0.473 
     D  1718  1716 3  1719     3     0     0    36    69  -7.070  -2.583  -0.276                         
    IL  1719  1719 3  1719     3     1     1    40    74  -1.442  -0.798  -4.142                          0.000  0.000  0.000  0.000 
                                             [ MATL  416 ]    695      - a - - -
    ML  1720  1719 3  1722     3     1     1    39    72  -2.542  -0.298  -6.062                          0.606 -0.542 -0.414  0.058 
     D  1721  1719 3  1722     3     0     0    32    65  -7.190  -2.608  -0.270                         
    IL  1722  1722 3  1722     3     1     1    41    74  -0.792  -1.337  -5.223                          0.000  0.000  0.000  0.000 
                                             [ MATL  417 ]    703      - u - - -
    ML  1723  1722 3  1725     3     1     1    25    44  -7.413  -0.030  -6.067                          0.071 -0.245 -0.482  0.475 
     D  1724  1722 3  1725     3     0     0    23    42  -7.175  -2.403  -0.315                         
    IL  1725  1725 3  1725     3     1     1    27    47  -1.442  -0.798  -4.142                          0.000  0.000  0.000  0.000 
                                             [ MATL  418 ]    704      - u - - -
    ML  1726  1725 3  1728     3     1     1    24    43  -7.429  -0.030  -6.083                          0.135 -0.168 -0.423  0.339 
     D  1727  1725 3  1728     3     0     0    22    41  -7.125  -2.319  -0.336                         
    IL  1728  1728 3  1728     3     1     1    26    46  -1.442  -0.798  -4.142                          0.000  0.000  0.000  0.000 
                                             [ MATL  419 ]    705      - u - - -
    ML  1729  1728 3  1731     3     1     1    23    42  -7.446  -0.030  -6.100                          0.209 -0.354 -0.413  0.390 
     D  1730  1728 3  1731     3     0     0    21    40  -7.066  -2.462  -0.302                         
    IL  1731  1731 3  1731     3     1     1    25    44  -1.442  -0.798  -4.142                          0.000  0.000  0.000  0.000 
                                             [ MATL  420 ]    706      - u - - -
    ML  1732  1731 3  1734     3     1     1    22    40  -7.452  -0.029  -6.106                          0.127 -0.284 -0.287  0.342 
     D  1733  1731 3  1734     3     0     0    20    39  -7.046  -2.261  -0.352                         
    IL  1734  1734 3  1734     3     1     1    24    43  -1.442  -0.798  -4.142                          0.000  0.000  0.000  0.000 
                                             [ MATL  421 ]    707      - u - - -
    ML  1735  1734 3  1737     3     1     1    20    39  -7.468  -0.029  -6.122                          0.242 -0.433 -0.224  0.288 
     D  1736  1734 3  1737     3     0     0    19    38  -6.988  -1.174  -0.865                         
    IL  1737  1737 3  1737     3     1     1    23    42  -1.442  -0.798  -4.142                          0.000  0.000  0.000  0.000 
                                             [ MATL  422 ]    708      - u - - -
    ML  1738  1737 3  1740     3     1     1    19    38  -7.567  -0.027  -6.221                          0.151 -0.322 -0.429  0.429 
     D  1739  1737 3  1740     3     0     0    18    37  -6.541  -2.054  -0.418                         
    IL  1740  1740 3  1740     3     1     1    22    41  -1.442  -0.798  -4.142                          0.000  0.000  0.000  0.000 
                                             [ MATL  423 ]    709      - a - - -
    ML  1741  1740 3  1743     3     1     1    18    36  -7.567  -0.027  -6.221                          0.355 -0.352 -0.450  0.269 
     D  1742  1740 3  1743     3     0     0    17    36  -6.541  -2.054  -0.418                         
    IL  1743  1743 3  1743     3     1     1    21    40  -1.442  -0.798  -4.142                          0.000  0.000  0.000  0.000 
                                             [ MATL  424 ]    710      - u - - -
    ML  1744  1743 3  1746     3     1     1    16    35  -7.567  -0.027  -6.221                          0.303 -0.498 -0.470  0.418 
     D  1745  1743 3  1746     3     0     0    16    34  -6.541  -1.103  -0.933                         
    IL  1746  1746 3  1746     3     1     1    20    38  -1.442  -0.798  -4.142                          0.000  0.000  0.000  0.000 
                                             [ MATL  425 ]    711      - U - - -
    ML  1747  1746 3  1749     3     1     1    15    34  -7.626  -0.026  -6.280                         -0.543 -0.751 -1.156  1.183 
     D  1748  1746 3  1749     3     0     0    15    33  -6.174  -1.687  -0.566                         
    IL  1749  1749 3  1749     3     1     1    19    37  -1.442  -0.798  -4.142                          0.000  0.000  0.000  0.000 
                                             [ MATL  426 ]    712      - G - - -
    ML  1750  1749 3  1752     3     1     1    13    32  -7.626  -0.026  -6.280                         -0.866 -1.957  1.485 -1.343 
     D  1751  1749 3  1752     3     0     0    13    32  -6.174  -1.687  -0.566                         
    IL  1752  1752 3  1752     3     1     1    18    36  -1.442  -0.798  -4.142                          0.000  0.000  0.000  0.000 
                                             [ MATL  427 ]    713      - A - - -
    ML  1753  1752 3  1755     2     1     1     1     1       *   0.000                                  1.462 -1.541 -1.308 -1.007 
     D  1754  1752 3  1755     2     0     0     0     0       *   0.000                                 
    IL  1755  1755 3  1755     2     1     1    13    28  -1.823  -0.479                                  0.000  0.000  0.000  0.000 
                                             [ END   428 ]      -      - - - - -
     E  1756  1755 3    -1     0     0     0     0     0                                                 
                                             [ BEGR  468 ]      -      - - - - -
     S  1757    68 1  1758     3   182   244   359   402  -7.626  -0.026  -6.280                         
    IL  1758  1758 2  1758     3   183   245   360   404  -1.442  -0.798  -4.142                          0.000  0.000  0.000  0.000 
                                             [ MATL  469 ]    797      - G - - -
    ML  1759  1758 2  1761     3   183   244   359   402  -7.626  -0.026  -6.280                         -0.618 -1.784  1.386 -1.171 
     D  1760  1758 2  1761     3   178   240   356   400  -6.174  -1.687  -0.566                         
    IL  1761  1761 3  1761     3   182   244   359   403  -1.442  -0.798  -4.142                          0.000  0.000  0.000  0.000 
                                             [ MATL  470 ]    798      - G - - -
    ML  1762  1761 3  1764     3   182   244   358   401  -7.626  -0.026  -6.280                         -0.548 -1.734  1.354 -1.122 
     D  1763  1761 3  1764     3   177   240   355   399  -6.174  -1.687  -0.566                         
    IL  1764  1764 3  1764     3   182   244   358   402  -1.442  -0.798  -4.142                          0.000  0.000  0.000  0.000 
                                             [ MATL  471 ]    799      - A - - -
    ML  1765  1764 3  1767     3   181   243   357   400  -7.626  -0.026  -6.280                          1.477 -1.602 -1.282 -1.072 
     D  1766  1764 3  1767     3   176   239   354   398  -6.174  -1.687  -0.566                         
    IL  1767  1767 3  1767     3   181   243   357   401  -1.442  -0.798  -4.142                          0.000  0.000  0.000  0.000 
                                             [ MATL  472 ]    800      - a - - -
    ML  1768  1767 3  1770     3   180   242   356   399  -7.626  -0.026  -6.280                          0.868 -0.831 -0.781  0.045 
     D  1769  1767 3  1770     3   176   238   353   397  -6.174  -1.687  -0.566                         
    IL  1770  1770 3  1770     3   180   242   356   400  -1.442  -0.798  -4.142                          0.000  0.000  0.000  0.000 
                                             [ MATL  473 ]    801      - U - - -
    ML  1771  1770 3  1773     3   179   241   355   398  -7.626  -0.026  -6.280                         -0.891 -1.000 -1.585  1.394 
     D  1772  1770 3  1773     3   175   237   352   396  -6.174  -1.687  -0.566                         
    IL  1773  1773 3  1773     3   179   241   355   399  -1.442  -0.798  -4.142                          0.000  0.000  0.000  0.000 
                                             [ MATL  474 ]    802      - u - - -
    ML  1774  1773 3  1776     3   178   240   354   397  -7.626  -0.026  -6.280                         -0.379 -0.354 -1.065  0.979 
     D  1775  1773 3  1776     3   174   236   351   395  -6.174  -1.687  -0.566                         
    IL  1776  1776 3  1776     3   178   240   354   398  -1.442  -0.798  -4.142                          0.000  0.000  0.000  0.000 
                                             [ MATL  475 ]    803      - A - - -
    ML  1777  1776 3  1779     3   177   239   353   396  -7.626  -0.026  -6.280                          1.525 -1.706 -1.404 -1.191 
     D  1778  1776 3  1779     3   173   235   350   394  -6.174  -1.687  -0.566                         
    IL  1779  1779 3  1779     3   177   239   353   397  -1.442  -0.798  -4.142                          0.000  0.000  0.000  0.000 
                                             [ MATL  476 ]    804      - u - - -
    ML  1780  1779 3  1782     3   176   238   352   395  -7.626  -0.026  -6.280                         -0.457  0.464 -1.207  0.545 
     D  1781  1779 3  1782     3   172   234   350   393  -6.174  -1.687  -0.566                         
    IL  1782  1782 3  1782     3   176   238   352   396  -1.442  -0.798  -4.142                          0.000  0.000  0.000  0.000 
                                             [ MATL  477 ]    805      - U - - -
    ML  1783  1782 3  1785     3   176   237   351   394  -7.626  -0.026  -6.280                         -0.891 -1.000 -1.585  1.394 
     D  1784  1782 3  1785     3   171   233   349   392  -6.174  -1.687  -0.566                         
    IL  1785  1785 3  1785     3   175   237   351   395  -1.442  -0.798  -4.142                          0.000  0.000  0.000  0.000 
                                             [ MATL  478 ]    806      - G - - -
    ML  1786  1785 3  1788     5   175   236   350   393  -6.802  -0.048  -6.618  -6.830  -7.722         -0.866 -1.957  1.485 -1.343 
     D  1787  1785 3  1788     5   170   232   348   391  -4.959  -0.803  -4.221  -2.596  -2.508         
    IL  1788  1788 3  1788     5   174   236   350   393  -2.408  -0.496  -4.087  -5.920  -5.193          0.000  0.000  0.000  0.000 
                                             [ MATP  479 ]    807   1178 G C - -
    MP  1789  1788 3  1793     6   174   235   349   392  -8.978  -8.917  -0.023  -7.693  -7.973  -8.368 -4.090 -2.789 -4.151  0.615 -4.315 -4.420  0.168 -4.330 -3.869  3.431 -4.258 -0.474 -0.240 -4.032 -1.839 -3.038 
    ML  1790  1788 3  1793     6   171   233   347   390  -6.250  -6.596  -1.310  -1.005  -6.446  -3.975  0.368 -0.385 -0.191  0.094 
    MR  1791  1788 3  1793     6   170   232   347   390  -6.988  -5.717  -1.625  -5.695  -0.829  -3.908  0.368 -0.385 -0.191  0.094 
     D  1792  1788 3  1793     6   167   228   344   387  -9.049  -7.747  -3.544  -4.226  -4.244  -0.319 
    IL  1793  1793 5  1793     6   172   234   348   391  -2.579  -2.842  -0.760  -4.497  -5.274  -4.934  0.000  0.000  0.000  0.000 
    IR  1794  1794 6  1794     5   172   234   348   391  -2.408  -0.496  -5.920  -4.087  -5.193          0.000  0.000  0.000  0.000 
                                             [ MATP  480 ]    808   1177 G C - -
    MP  1795  1794 6  1799     6   172   233   347   390  -8.978  -8.917  -0.023  -7.693  -7.973  -8.368 -4.090 -2.789 -4.151  0.615 -4.315 -4.420  0.168 -4.330 -3.869  3.431 -4.258 -0.474 -0.240 -4.032 -1.839 -3.038 
    ML  1796  1794 6  1799     6   170   231   345   389  -6.250  -6.596  -1.310  -1.005  -6.446  -3.975  0.368 -0.385 -0.191  0.094 
    MR  1797  1794 6  1799     6   169   230   345   388  -6.988  -5.717  -1.625  -5.695  -0.829  -3.908  0.368 -0.385 -0.191  0.094 
     D  1798  1794 6  1799     6   166   228   343   386  -9.049  -7.747  -3.544  -4.226  -4.244  -0.319 
    IL  1799  1799 5  1799     6   171   232   346   389  -2.579  -2.842  -0.760  -4.497  -5.274  -4.934  0.000  0.000  0.000  0.000 
    IR  1800  1800 6  1800     5   171   232   346   389  -2.408  -0.496  -5.920  -4.087  -5.193          0.000  0.000  0.000  0.000 
                                             [ MATP  481 ]    809   1176 C G - -
    MP  1801  1800 6  1805     4   170   231   345   388  -6.579  -6.786  -0.069  -5.200                 -3.748 -3.607 -3.562  0.088 -2.466 -4.070  3.164 -3.198 -3.596  0.445 -3.935 -1.571  1.256 -3.854 -0.158 -2.462 
    ML  1802  1800 6  1805     4   169   230   344   387  -3.758  -3.940  -0.507  -2.670                  0.368 -0.385 -0.191  0.094 
    MR  1803  1800 6  1805     4   167   229   343   387  -4.809  -3.838  -1.706  -0.766                  0.368 -0.385 -0.191  0.094 
     D  1804  1800 6  1805     4   166   227   342   385  -4.568  -4.250  -2.265  -0.520                 
    IL  1805  1805 5  1805     4   170   231   345   388  -1.686  -2.369  -1.117  -4.855                  0.000  0.000  0.000  0.000 
    IR  1806  1806 6  1806     3   169   231   344   388  -1.442  -0.798  -4.142                          0.000  0.000  0.000  0.000 
                                             [ MATL  482 ]    810      - G - - -
    ML  1807  1806 6  1809     3   168   230   343   386  -7.626  -0.026  -6.280                         -0.662 -1.639  1.335 -0.934 
     D  1808  1806 6  1809     3   165   226   340   384  -6.174  -1.687  -0.566                         
    IL  1809  1809 3  1809     3   168   230   343   387  -1.442  -0.798  -4.142                          0.000  0.000  0.000  0.000 
                                             [ MATL  483 ]    811      - U - - -
    ML  1810  1809 3  1812     3   167   229   342   385  -7.626  -0.026  -6.280                         -0.891 -1.000 -1.585  1.394 
     D  1811  1809 3  1812     3   164   226   340   383  -6.174  -1.687  -0.566                         
    IL  1812  1812 3  1812     3   167   229   342   386  -1.442  -0.798  -4.142                          0.000  0.000  0.000  0.000 
                                             [ MATL  484 ]    812      - A - - -
    ML  1813  1812 3  1815     3   166   228   341   384  -7.626  -0.026  -6.280                          1.525 -1.706 -1.404 -1.191 
     D  1814  1812 3  1815     3   164   225   339   382  -6.174  -1.687  -0.566                         
    IL  1815  1815 3  1815     3   167   228   341   385  -1.442  -0.798  -4.142                          0.000  0.000  0.000  0.000 
                                             [ MATL  485 ]    813      - A - - -
    ML  1816  1815 3  1818     3   165   227   340   383  -7.626  -0.026  -6.280                          1.504 -1.653 -1.371 -1.121 
     D  1817  1815 3  1818     3   163   224   338   381  -6.174  -1.687  -0.566                         
    IL  1818  1818 3  1818     3   166   227   340   384  -1.442  -0.798  -4.142                          0.000  0.000  0.000  0.000 
                                             [ MATL  486 ]    814      - A - - -
    ML  1819  1818 3  1821     5   164   226   339   382  -6.645  -0.049  -6.618  -6.830  -7.722          1.525 -1.706 -1.404 -1.191 
     D  1820  1818 3  1821     5   163   224   337   381  -4.959  -0.803  -4.221  -2.596  -2.508         
    IL  1821  1821 3  1821     5   164   226   339   382  -2.412  -0.495  -4.091  -5.923  -5.197          0.000  0.000  0.000  0.000 
                                             [ MATP  487 ]    816   1175 G C - -
    MP  1822  1821 3  1826     4   163   225   338   381  -6.579  -6.786  -0.069  -5.200                 -4.057 -2.770 -4.118  0.663 -4.299 -4.413  0.182 -4.305 -3.850  3.418 -4.242 -0.453 -0.218 -4.010 -1.824 -3.006 
    ML  1823  1821 3  1826     4   162   224   337   380  -3.758  -3.940  -0.507  -2.670                  0.368 -0.385 -0.191  0.094 
    MR  1824  1821 3  1826     4   162   223   336   380  -4.809  -3.838  -1.706  -0.766                  0.368 -0.385 -0.191  0.094 
     D  1825  1821 3  1826     4   161   222   335   379  -4.568  -4.250  -2.265  -0.520                 
    IL  1826  1826 5  1826     4   163   224   338   381  -1.686  -2.369  -1.117  -4.855                  0.000  0.000  0.000  0.000 
    IR  1827  1827 6  1827     3   163   224   337   381  -1.442  -0.798  -4.142                          0.000  0.000  0.000  0.000 
                                             [ MATL  488 ]    817      - a - - -
    ML  1828  1827 6  1830     2   161   223   336   379  -7.939  -0.006                                  0.079  0.036 -0.053 -0.067 
     D  1829  1827 6  1830     2   160   222   335   378  -8.445  -0.004                                 
    IL  1830  1830 3  1830     2   162   223   336   380  -1.823  -0.479                                  0.000  0.000  0.000  0.000 
                                             [ BIF   489 ]      -      - - - - -
     B  1831  1830 3  1832  2408   160   222   335   378                                                 
                                             [ BEGL  490 ]      -      - - - - -
     S  1832  1831 1  1833     4    65   118   219   262  -0.050  -6.659  -6.066  -6.706                 
                                             [ MATP  491 ]    818   1020 G C - -
    MP  1833  1832 1  1837     6    66   118   219   262  -8.978  -8.917  -0.023  -7.693  -7.973  -8.368 -4.024 -2.752 -4.084  0.713 -4.280 -4.405  0.200 -4.277 -3.830  3.403 -4.225 -0.432 -0.193 -3.986 -1.805 -2.973 
    ML  1834  1832 1  1837     6    62   115   217   260  -6.250  -6.596  -1.310  -1.005  -6.446  -3.975  0.368 -0.385 -0.191  0.094 
    MR  1835  1832 1  1837     6    62   115   217   260  -6.988  -5.717  -1.625  -5.695  -0.829  -3.908  0.368 -0.385 -0.191  0.094 
     D  1836  1832 1  1837     6    57   110   213   257  -9.049  -7.747  -3.544  -4.226  -4.244  -0.319 
    IL  1837  1837 5  1837     6    64   117   218   262  -2.579  -2.842  -0.760  -4.497  -5.274  -4.934  0.000  0.000  0.000  0.000 
    IR  1838  1838 6  1838     5    64   117   218   261  -2.408  -0.496  -5.920  -4.087  -5.193          0.000  0.000  0.000  0.000 
                                             [ MATP  492 ]    819   1019 c g - -
    MP  1839  1838 6  1843     6    64   116   217   260  -8.978  -8.917  -0.023  -7.693  -7.973  -8.368 -3.048 -2.856 -3.061  1.023 -2.375 -3.778  2.356 -2.944 -3.080  1.241 -3.543 -0.817  1.859 -3.236 -0.070 -1.992 
    ML  1840  1838 6  1843     6    61   114   215   259  -6.250  -6.596  -1.310  -1.005  -6.446  -3.975  0.368 -0.385 -0.191  0.094 
    MR  1841  1838 6  1843     6    60   113   215   258  -6.988  -5.717  -1.625  -5.695  -0.829  -3.908  0.368 -0.385 -0.191  0.094 
     D  1842  1838 6  1843     6    57   110   212   255  -9.049  -7.747  -3.544  -4.226  -4.244  -0.319 
    IL  1843  1843 5  1843     6    62   115   216   260  -2.579  -2.842  -0.760  -4.497  -5.274  -4.934  0.000  0.000  0.000  0.000 
    IR  1844  1844 6  1844     5    62   115   216   259  -2.408  -0.496  -5.920  -4.087  -5.193          0.000  0.000  0.000  0.000 
                                             [ MATP  493 ]    820   1018 g c - -
    MP  1845  1844 6  1849     6    62   114   215   258  -8.978  -8.917  -0.023  -7.693  -7.973  -8.368 -2.879 -2.298 -2.916  1.391 -2.900 -3.578  1.433 -3.172 -3.050  2.433 -3.501  0.016  1.123 -2.959 -0.581 -1.830 
    ML  1846  1844 6  1849     6    60   112   213   257  -6.250  -6.596  -1.310  -1.005  -6.446  -3.975  0.368 -0.385 -0.191  0.094 
    MR  1847  1844 6  1849     6    59   112   213   257  -6.988  -5.717  -1.625  -5.695  -0.829  -3.908  0.368 -0.385 -0.191  0.094 
     D  1848  1844 6  1849     6    56   109   211   254  -9.049  -7.747  -3.544  -4.226  -4.244  -0.319 
    IL  1849  1849 5  1849     6    61   113   214   258  -2.579  -2.842  -0.760  -4.497  -5.274  -4.934  0.000  0.000  0.000  0.000 
    IR  1850  1850 6  1850     5    61   113   214   258  -2.408  -0.496  -5.920  -4.087  -5.193          0.000  0.000  0.000  0.000 
                                             [ MATP  494 ]    821   1017 c g - -
    MP  1851  1850 6  1855     4    60   112   213   256  -6.579  -6.318  -0.074  -5.200                 -3.465 -3.360 -3.345  0.340 -2.339 -3.905  2.926 -3.039 -3.374  0.653 -3.753 -1.365  1.467 -3.595  0.351 -2.256 
    ML  1852  1850 6  1855     4    59   111   212   256  -3.758  -3.940  -0.507  -2.670                  0.368 -0.385 -0.191  0.094 
    MR  1853  1850 6  1855     4    57   110   211   255  -4.809  -3.838  -1.706  -0.766                  0.368 -0.385 -0.191  0.094 
     D  1854  1850 6  1855     4    56   109   210   254  -4.568  -4.250  -2.265  -0.520                 
    IL  1855  1855 5  1855     4    60   112   213   257  -1.686  -2.369  -1.117  -4.855                  0.000  0.000  0.000  0.000 
    IR  1856  1856 6  1856     3    59   112   212   256  -1.450  -0.792  -4.150                          0.000  0.000  0.000  0.000 
                                             [ MATL  495 ]    822      - G - - -
    ML  1857  1856 6  1859     3    58   111   211   254  -8.041  -0.023  -6.358                         -0.813 -1.873  1.457 -1.275 
     D  1858  1856 6  1859     3    56   108   209   253  -5.620  -0.734  -1.403                         
    IL  1859  1859 3  1859     3    58   111   211   255  -1.925  -0.554  -4.164                          0.000  0.000  0.000  0.000 
                                             [ MATR  496 ]      -   1015 - g - -
    MR  1860  1859 3  1862     3    57   110   210   253  -8.041  -0.023  -6.358                         -0.260 -1.049  0.828 -0.142 
     D  1861  1859 3  1862     3    54   107   208   252  -6.390  -1.568  -0.620                         
    IR  1862  1862 3  1862     3    57   110   210   254  -1.925  -0.554  -4.164                          0.000  0.000  0.000  0.000 
                                             [ MATR  497 ]      -   1014 - A - -
    MR  1863  1862 3  1865     5    57   109   209   252  -6.802  -0.048  -6.618  -6.830  -7.722          1.514 -1.686 -1.365 -1.171 
     D  1864  1862 3  1865     5    53   106   207   251  -5.352  -0.707  -2.978  -4.409  -2.404         
    IR  1865  1865 3  1865     5    56   108   209   252  -2.408  -0.496  -5.920  -4.087  -5.193          0.000  0.000  0.000  0.000 
                                             [ MATP  498 ]    823   1013 c g - -
    MP  1866  1865 3  1870     4    56   108   208   251  -6.579  -6.786  -0.069  -5.200                 -1.865 -1.926 -2.040  1.118 -1.898 -1.214  1.751 -2.105 -2.084  1.248 -2.622 -0.388  1.469 -2.016  0.823 -1.227 
    ML  1867  1865 3  1870     4    54   106   207   251  -3.758  -3.940  -0.507  -2.670                  0.368 -0.385 -0.191  0.094 
    MR  1868  1865 3  1870     4    52   104   206   250  -4.809  -3.838  -1.706  -0.766                  0.368 -0.385 -0.191  0.094 
     D  1869  1865 3  1870     4    50   103   205   249  -4.568  -4.250  -2.265  -0.520                 
    IL  1870  1870 5  1870     4    55   107   208   252  -1.686  -2.369  -1.117  -4.855                  0.000  0.000  0.000  0.000 
    IR  1871  1871 6  1871     3    55   107   207   251  -1.442  -0.798  -4.142                          0.000  0.000  0.000  0.000 
                                             [ MATL  499 ]    824      - A - - -
    ML  1872  1871 6  1874     5    54   106   206   249  -6.802  -0.048  -6.618  -6.830  -7.722          1.525 -1.706 -1.404 -1.191 
     D  1873  1871 6  1874     5    50   102   204   248  -4.959  -0.803  -4.221  -2.596  -2.508         
    IL  1874  1874 3  1874     5    53   105   206   249  -2.408  -0.496  -4.087  -5.920  -5.193          0.000  0.000  0.000  0.000 
                                             [ MATP  500 ]    825   1012 g u - -
    MP  1875  1874 3  1879     6    53   105   205   248  -8.978  -8.917  -0.023  -7.693  -7.973  -8.368 -3.221 -2.175 -3.349  1.341 -3.738 -4.498  0.572 -3.434 -3.137  1.883 -3.642  2.490  0.209 -3.768 -1.365 -2.148 
    ML  1876  1874 3  1879     6    51   103   203   247  -6.250  -6.596  -1.310  -1.005  -6.446  -3.975  0.368 -0.385 -0.191  0.094 
    MR  1877  1874 3  1879     6    50   102   203   246  -6.988  -5.717  -1.625  -5.695  -0.829  -3.908  0.368 -0.385 -0.191  0.094 
     D  1878  1874 3  1879     6    47    99   200   243  -9.049  -7.747  -3.544  -4.226  -4.244  -0.319 
    IL  1879  1879 5  1879     6    52   104   204   248  -2.579  -2.842  -0.760  -4.497  -5.274  -4.934  0.000  0.000  0.000  0.000 
    IR  1880  1880 6  1880     5    52   104   204   247  -2.408  -0.496  -5.920  -4.087  -5.193          0.000  0.000  0.000  0.000 
                                             [ MATP  501 ]    826   1011 G C - -
    MP  1881  1880 6  1885     6    51   103   203   246  -8.978  -8.917  -0.023  -7.693  -7.973  -8.368 -3.938 -2.724 -3.983  0.752 -4.134 -4.352  0.371 -4.177 -3.782  3.355 -4.178 -0.412 -0.066 -3.905 -1.669 -2.881 
    ML  1882  1880 6  1885     6    49   101   201   245  -6.250  -6.596  -1.310  -1.005  -6.446  -3.975  0.368 -0.385 -0.191  0.094 
    MR  1883  1880 6  1885     6    49   101   201   245  -6.988  -5.717  -1.625  -5.695  -0.829  -3.908  0.368 -0.385 -0.191  0.094 
     D  1884  1880 6  1885     6    46    98   199   242  -9.049  -7.747  -3.544  -4.226  -4.244  -0.319 
    IL  1885  1885 5  1885     6    50   102   202   246  -2.579  -2.842  -0.760  -4.497  -5.274  -4.934  0.000  0.000  0.000  0.000 
    IR  1886  1886 6  1886     5    50   102   202   245  -2.408  -0.496  -5.920  -4.087  -5.193          0.000  0.000  0.000  0.000 
                                             [ MATP  502 ]    827   1010 c g - -
    MP  1887  1886 6  1891     4    49   101   201   244  -6.579  -6.786  -0.069  -5.200                 -3.391 -3.292 -3.286  0.377 -2.304 -3.862  2.802 -2.995 -3.313  0.712 -3.703 -1.302  1.689 -3.528  0.356 -2.199 
    ML  1888  1886 6  1891     4    48   100   200   244  -3.758  -3.940  -0.507  -2.670                  0.368 -0.385 -0.191  0.094 
    MR  1889  1886 6  1891     4    47    99   199   243  -4.809  -3.838  -1.706  -0.766                  0.368 -0.385 -0.191  0.094 
     D  1890  1886 6  1891     4    46    98   198   242  -4.568  -4.250  -2.265  -0.520                 
    IL  1891  1891 5  1891     4    49   101   201   245  -1.686  -2.369  -1.117  -4.855                  0.000  0.000  0.000  0.000 
    IR  1892  1892 6  1892     3    49   100   200   244  -1.442  -0.798  -4.142                          0.000  0.000  0.000  0.000 
                                             [ MATL  503 ]    828      - G - - -
    ML  1893  1892 6  1895     3    47    99   199   242  -8.041  -0.023  -6.358                         -0.596 -1.533  1.273 -0.795 
     D  1894  1892 6  1895     3    45    97   197   241  -5.620  -0.734  -1.403                         
    IL  1895  1895 3  1895     3    48    99   199   243  -1.925  -0.554  -4.164                          0.000  0.000  0.000  0.000 
                                             [ MATR  504 ]      -   1009 - C - -
    MR  1896  1895 3  1898     3    47    98   198   241  -8.041  -0.023  -6.358                         -0.966  1.324 -1.749 -0.542 
     D  1897  1895 3  1898     3    44    96   196   239  -6.390  -1.568  -0.620                         
    IR  1898  1898 3  1898     3    47    98   198   242  -1.925  -0.554  -4.164                          0.000  0.000  0.000  0.000 
                                             [ MATR  505 ]      -   1008 - A - -
    MR  1899  1898 3  1901     3    46    97   197   240  -8.041  -0.023  -6.358                          1.525 -1.706 -1.404 -1.191 
     D  1900  1898 3  1901     3    44    96   195   239  -6.390  -1.568  -0.620                         
    IR  1901  1901 3  1901     3    46    97   197   241  -1.925  -0.554  -4.164                          0.000  0.000  0.000  0.000 
                                             [ MATR  506 ]      -   1007 - G - -
    MR  1902  1901 3  1904     2    45    96   196   239  -7.939  -0.006                                 -0.866 -1.957  1.485 -1.343 
     D  1903  1901 3  1904     2    44    95   195   238  -4.432  -0.068                                 
    IR  1904  1904 3  1904     2    45    97   196   240  -1.823  -0.479                                  0.000  0.000  0.000  0.000 
                                             [ BIF   507 ]      -      - - - - -
     B  1905  1904 3  1906  2100    44    95   195   238                                                 
                                             [ BEGL  508 ]      -      - - - - -
     S  1906  1905 1  1907     4     0     7    80    99  -0.050  -6.659  -6.066  -6.706                 
                                             [ MATP  509 ]    829    897 G C - -
    MP  1907  1906 1  1911     6     2    10    80    99  -8.978  -8.917  -0.023  -7.693  -7.973  -8.368 -3.998 -2.754 -4.046  0.672 -4.183 -4.376  0.289 -4.227 -3.817  3.386 -4.208 -0.441 -0.085 -3.955 -1.716 -2.940 
    ML  1908  1906 1  1911     6     1     4    78    98  -6.250  -6.596  -1.310  -1.005  -6.446  -3.975  0.368 -0.385 -0.191  0.094 
    MR  1909  1906 1  1911     6     1     4    78    98  -6.988  -5.717  -1.625  -5.695  -0.829  -3.908  0.368 -0.385 -0.191  0.094 
     D  1910  1906 1  1911     6     0     0    76    95  -9.049  -7.747  -3.544  -4.226  -4.244  -0.319 
    IL  1911  1911 5  1911     6     1     5    79    99  -2.579  -2.842  -0.760  -4.497  -5.274  -4.934  0.000  0.000  0.000  0.000 
    IR  1912  1912 6  1912     5     1     5    79    99  -2.408  -0.496  -5.920  -4.087  -5.193          0.000  0.000  0.000  0.000 
                                             [ MATP  510 ]    830    896 c g - -
    MP  1913  1912 6  1917     6     2    10    78    97  -8.759  -8.917  -0.024  -7.693  -7.973  -8.368 -2.427 -2.429 -2.666  1.252 -2.301 -3.475  1.933 -2.755 -2.699  1.473 -3.220 -0.399  1.753 -2.792  0.261 -1.644 
    ML  1914  1912 6  1917     6     1     3    76    96  -6.250  -6.596  -1.310  -1.005  -6.446  -3.975  0.368 -0.385 -0.191  0.094 
    MR  1915  1912 6  1917     6     1     3    76    96  -6.988  -5.717  -1.625  -5.695  -0.829  -3.908  0.368 -0.385 -0.191  0.094 
     D  1916  1912 6  1917     6     0     0    74    93  -9.049  -7.747  -3.544  -4.226  -4.244  -0.319 
    IL  1917  1917 5  1917     6     1     5    77    97  -2.584  -2.846  -0.757  -4.502  -5.278  -4.938  0.000  0.000  0.000  0.000 
    IR  1918  1918 6  1918     5     1     5    77    97  -2.408  -0.496  -5.920  -4.087  -5.193          0.000  0.000  0.000  0.000 
                                             [ MATP  511 ]    832    895 c g - -
    MP  1919  1918 6  1923     6     2     9    76    95  -8.978  -8.220  -0.025  -7.693  -7.973  -8.368 -2.314 -2.255 -2.489  1.126 -2.121 -3.310  1.959 -2.617 -2.521  1.373 -2.773 -0.505  1.751 -2.575  0.426 -1.505 
    ML  1920  1918 6  1923     6     1     3    74    94  -6.250  -6.596  -1.310  -1.005  -6.446  -3.975  0.368 -0.385 -0.191  0.094 
    MR  1921  1918 6  1923     6     1     3    74    94  -6.988  -5.717  -1.625  -5.695  -0.829  -3.908  0.368 -0.385 -0.191  0.094 
     D  1922  1918 6  1923     6     0     0    72    91  -9.049  -7.747  -3.544  -4.226  -4.244  -0.319 
    IL  1923  1923 5  1923     6     1     4    75    95  -2.579  -2.842  -0.760  -4.497  -5.274  -4.934  0.000  0.000  0.000  0.000 
    IR  1924  1924 6  1924     5     1     5    75    95  -2.419  -0.492  -5.930  -4.097  -5.203          0.000  0.000  0.000  0.000 
                                             [ MATP  512 ]    833    893 c g - -
    MP  1925  1924 6  1929     6     2     8    74    93  -8.978  -8.917  -0.023  -7.693  -7.973  -8.368 -2.447 -2.382 -2.629  1.244 -2.288 -3.440  1.877 -2.745 -2.670  1.561 -3.193 -0.370  1.781 -2.693  0.052 -1.488 
    ML  1926  1924 6  1929     6     1     3    72    92  -6.250  -6.596  -1.310  -1.005  -6.446  -3.975  0.368 -0.385 -0.191  0.094 
    MR  1927  1924 6  1929     6     1     3    72    92  -6.988  -5.717  -1.625  -5.695  -0.829  -3.908  0.368 -0.385 -0.191  0.094 
     D  1928  1924 6  1929     6     0     0    70    89  -9.049  -7.747  -3.544  -4.226  -4.244  -0.319 
    IL  1929  1929 5  1929     6     1     4    73    93  -2.579  -2.842  -0.760  -4.497  -5.274  -4.934  0.000  0.000  0.000  0.000 
    IR  1930  1930 6  1930     5     1     4    73    93  -2.408  -0.496  -5.920  -4.087  -5.193          0.000  0.000  0.000  0.000 
                                             [ MATP  513 ]    834    892 g c - -
    MP  1931  1930 6  1935     6     2     7    72    91  -8.978  -8.917  -0.023  -7.693  -7.973  -8.368 -2.635 -2.331 -2.747  1.334 -2.551 -3.530  1.673 -2.924 -2.799  2.064 -3.320 -0.198  1.430 -2.831 -0.102 -1.603 
    ML  1932  1930 6  1935     6     1     3    70    90  -6.250  -6.596  -1.310  -1.005  -6.446  -3.975  0.368 -0.385 -0.191  0.094 
    MR  1933  1930 6  1935     6     1     3    70    90  -6.988  -5.717  -1.625  -5.695  -0.829  -3.908  0.368 -0.385 -0.191  0.094 
     D  1934  1930 6  1935     6     0     0    68    88  -9.049  -7.747  -3.544  -4.226  -4.244  -0.319 
    IL  1935  1935 5  1935     6     1     4    71    91  -2.579  -2.842  -0.760  -4.497  -5.274  -4.934  0.000  0.000  0.000  0.000 
    IR  1936  1936 6  1936     5     1     4    71    91  -2.408  -0.496  -5.920  -4.087  -5.193          0.000  0.000  0.000  0.000 
                                             [ MATP  514 ]    835    891 c g - -
    MP  1937  1936 6  1941     6     2     6    70    89  -8.978  -8.917  -0.023  -7.693  -7.973  -8.368 -2.461 -2.265 -2.580  1.197 -2.309 -3.385  1.763 -2.737 -2.631  1.741 -3.149 -0.210  1.451 -2.692  0.635 -1.374 
    ML  1938  1936 6  1941     6     1     2    69    88  -6.250  -6.596  -1.310  -1.005  -6.446  -3.975  0.368 -0.385 -0.191  0.094 
    MR  1939  1936 6  1941     6     1     2    69    88  -6.988  -5.717  -1.625  -5.695  -0.829  -3.908  0.368 -0.385 -0.191  0.094 
     D  1940  1936 6  1941     6     0     0    67    87  -9.049  -7.747  -3.544  -4.226  -4.244  -0.319 
    IL  1941  1941 5  1941     6     1     3    69    89  -2.579  -2.842  -0.760  -4.497  -5.274  -4.934  0.000  0.000  0.000  0.000 
    IR  1942  1942 6  1942     5     1     3    69    89  -2.408  -0.496  -5.920  -4.087  -5.193          0.000  0.000  0.000  0.000 
                                             [ MATP  515 ]    836    890 c g - -
    MP  1943  1942 6  1947     4     2     4    68    87  -6.579  -6.786  -0.069  -5.200                 -1.898 -2.229 -2.411  1.033 -2.044 -3.262  1.957 -2.579 -2.485  1.281 -3.019 -0.563  1.568 -2.589  1.001 -1.534 
    ML  1944  1942 6  1947     4     1     1    68    88  -3.758  -3.940  -0.507  -2.670                  0.368 -0.385 -0.191  0.094 
    MR  1945  1942 6  1947     4     1     1    67    87  -4.809  -3.838  -1.706  -0.766                  0.368 -0.385 -0.191  0.094 
     D  1946  1942 6  1947     4     0     0    66    86  -4.568  -4.250  -2.265  -0.520                 
    IL  1947  1947 5  1947     4     1     3    69    89  -1.686  -2.369  -1.117  -4.855                  0.000  0.000  0.000  0.000 
    IR  1948  1948 6  1948     3     1     2    68    88  -1.442  -0.798  -4.142                          0.000  0.000  0.000  0.000 
                                             [ MATL  516 ]    837      - A - - -
    ML  1949  1948 6  1951     5     1     3    65    84  -6.802  -0.048  -6.618  -6.830  -7.722          1.213 -1.159 -0.746 -0.651 
     D  1950  1948 6  1951     5     0     0    64    83  -4.959  -0.803  -4.221  -2.596  -2.508         
    IL  1951  1951 3  1951     5     1     1    65    85  -2.408  -0.496  -4.087  -5.920  -5.193          0.000  0.000  0.000  0.000 
                                             [ MATP  517 ]    838    889 a u - -
    MP  1952  1951 3  1956     6     2     4    64    83  -8.978  -8.917  -0.023  -7.693  -7.973  -8.368 -2.957 -2.387 -2.874  2.419 -2.925 -3.912  1.385 -3.154 -3.052  1.731 -3.549 -0.197  0.891 -3.206 -0.656 -1.831 
    ML  1953  1951 3  1956     6     1     1    63    82  -6.250  -6.596  -1.310  -1.005  -6.446  -3.975  0.368 -0.385 -0.191  0.094 
    MR  1954  1951 3  1956     6     1     1    63    82  -6.988  -5.717  -1.625  -5.695  -0.829  -3.908  0.368 -0.385 -0.191  0.094 
     D  1955  1951 3  1956     6     0     0    60    80  -9.049  -7.747  -3.544  -4.226  -4.244  -0.319 
    IL  1956  1956 5  1956     6     1     1    64    83  -2.579  -2.842  -0.760  -4.497  -5.274  -4.934  0.000  0.000  0.000  0.000 
    IR  1957  1957 6  1957     5     1     1    63    83  -2.408  -0.496  -5.920  -4.087  -5.193          0.000  0.000  0.000  0.000 
                                             [ MATP  518 ]    839    888 G C - -
    MP  1958  1957 6  1962     4     2     2    62    81  -6.530  -7.775  -0.103  -4.228                 -4.090 -2.789 -4.151  0.615 -4.315 -4.420  0.168 -4.330 -3.869  3.431 -4.258 -0.474 -0.240 -4.032 -1.839 -3.038 
    ML  1959  1957 6  1962     4     1     1    61    81  -2.408  -4.532  -1.293  -1.473                  0.368 -0.385 -0.191  0.094 
    MR  1960  1957 6  1962     4     1     1    61    80  -4.102 -12.528  -0.390  -2.485                  0.368 -0.385 -0.191  0.094 
     D  1961  1957 6  1962     4     0     0    59    78 -12.737 -14.007  -2.036  -0.404                 
    IL  1962  1962 5  1962     4     1     1    62    81  -2.817  -4.319  -0.613  -2.698                  0.000  0.000  0.000  0.000 
    IR  1963  1963 6  1963     3     1     1    62    81  -1.925  -0.554  -4.164                          0.000  0.000  0.000  0.000 
                                             [ MATR  519 ]      -    887 - A - -
    MR  1964  1963 6  1966     3     1     1    60    79  -8.041  -0.023  -6.358                          1.525 -1.706 -1.404 -1.191 
     D  1965  1963 6  1966     3     0     0    59    78  -6.390  -1.568  -0.620                         
    IR  1966  1966 3  1966     3     1     1    61    80  -1.925  -0.554  -4.164                          0.000  0.000  0.000  0.000 
                                             [ MATR  520 ]      -    886 - a - -
    MR  1967  1966 3  1969     5     1     1    59    78  -6.802  -0.048  -6.618  -6.830  -7.722          0.612 -0.715 -0.624  0.279 
     D  1968  1966 3  1969     5     0     0    58    77  -5.352  -0.707  -2.978  -4.409  -2.404         
    IR  1969  1969 3  1969     5     1     1    59    79  -2.408  -0.496  -5.920  -4.087  -5.193          0.000  0.000  0.000  0.000 
                                             [ MATP  521 ]    840    885 u a - -
    MP  1970  1969 3  1974     6     2     2    58    77  -8.978  -8.917  -0.023  -7.693  -7.973  -8.368 -3.237 -3.075 -3.198  0.688 -2.393 -3.858  1.977 -3.012 -3.222  0.957 -3.655 -1.048  2.539 -3.409 -0.020 -2.123 
    ML  1971  1969 3  1974     6     1     1    57    76  -6.250  -6.596  -1.310  -1.005  -6.446  -3.975  0.368 -0.385 -0.191  0.094 
    MR  1972  1969 3  1974     6     1     1    56    76  -6.988  -5.717  -1.625  -5.695  -0.829  -3.908  0.368 -0.385 -0.191  0.094 
     D  1973  1969 3  1974     6     0     0    54    73  -9.049  -7.747  -3.544  -4.226  -4.244  -0.319 
    IL  1974  1974 5  1974     6     1     1    58    77  -2.579  -2.842  -0.760  -4.497  -5.274  -4.934  0.000  0.000  0.000  0.000 
    IR  1975  1975 6  1975     5     1     1    57    77  -2.408  -0.496  -5.920  -4.087  -5.193          0.000  0.000  0.000  0.000 
                                             [ MATP  522 ]    841    884 c g - -
    MP  1976  1975 6  1980     6     2     2    56    75  -8.978  -8.917  -0.023  -7.693  -7.973  -8.368 -3.147 -2.974 -3.133  0.713 -2.362 -3.811  2.575 -2.968 -3.153  1.244 -3.598 -0.944  1.641 -3.318  0.149 -2.053 
    ML  1977  1975 6  1980     6     1     1    55    74  -6.250  -6.596  -1.310  -1.005  -6.446  -3.975  0.368 -0.385 -0.191  0.094 
    MR  1978  1975 6  1980     6     1     1    54    74  -6.988  -5.717  -1.625  -5.695  -0.829  -3.908  0.368 -0.385 -0.191  0.094 
     D  1979  1975 6  1980     6     0     0    52    71  -9.049  -7.747  -3.544  -4.226  -4.244  -0.319 
    IL  1980  1980 5  1980     6     1     1    56    75  -2.579  -2.842  -0.760  -4.497  -5.274  -4.934  0.000  0.000  0.000  0.000 
    IR  1981  1981 6  1981     5     1     1    55    75  -2.408  -0.496  -5.920  -4.087  -5.193          0.000  0.000  0.000  0.000 
                                             [ MATP  523 ]    842    883 g c - -
    MP  1982  1981 6  1986     6     2     2    54    73  -8.978  -8.917  -0.023  -7.693  -7.973  -8.368 -2.633 -2.359 -2.756  1.562 -2.500 -3.547  1.689 -2.896 -2.818  1.876 -3.315 -0.361  1.318 -2.864  0.389 -1.775 
    ML  1983  1981 6  1986     6     1     1    53    72  -6.250  -6.596  -1.310  -1.005  -6.446  -3.975  0.368 -0.385 -0.191  0.094 
    MR  1984  1981 6  1986     6     1     1    52    72  -6.988  -5.717  -1.625  -5.695  -0.829  -3.908  0.368 -0.385 -0.191  0.094 
     D  1985  1981 6  1986     6     0     0    50    69  -9.049  -7.747  -3.544  -4.226  -4.244  -0.319 
    IL  1986  1986 5  1986     6     1     1    54    73  -2.579  -2.842  -0.760  -4.497  -5.274  -4.934  0.000  0.000  0.000  0.000 
    IR  1987  1987 6  1987     5     1     1    53    73  -2.408  -0.496  -5.920  -4.087  -5.193          0.000  0.000  0.000  0.000 
                                             [ MATP  524 ]    843    882 g c - -
    MP  1988  1987 6  1992     6     2     2    52    71  -8.440  -8.917  -0.024  -7.693  -7.973  -8.368 -2.844 -2.132 -2.927  1.372 -3.004 -3.701  1.237 -3.163 -2.932  2.241 -3.419  1.238  0.889 -3.015 -0.542 -1.888 
    ML  1989  1987 6  1992     6     1     1    51    70  -6.250  -6.596  -1.310  -1.005  -6.446  -3.975  0.368 -0.385 -0.191  0.094 
    MR  1990  1987 6  1992     6     1     1    50    70  -6.988  -5.717  -1.625  -5.695  -0.829  -3.908  0.368 -0.385 -0.191  0.094 
     D  1991  1987 6  1992     6     0     0    48    67  -9.049  -7.747  -3.544  -4.226  -4.244  -0.319 
    IL  1992  1992 5  1992     6     1     1    52    71  -2.591  -2.854  -0.752  -4.509  -5.285  -4.946  0.000  0.000  0.000  0.000 
    IR  1993  1993 6  1993     5     1     1    51    71  -2.408  -0.496  -5.920  -4.087  -5.193          0.000  0.000  0.000  0.000 
                                             [ MATP  525 ]    845    881 g c - -
    MP  1994  1993 6  1998     6     2     2    50    69  -8.978  -8.917  -0.023  -7.693  -7.973  -8.368 -2.604 -2.192 -2.698  1.666 -2.593 -3.484  1.559 -2.917 -2.778  1.968 -3.268  0.185  1.199 -2.785 -0.178 -1.589 
    ML  1995  1993 6  1998     6     1     1    49    68  -6.250  -6.596  -1.310  -1.005  -6.446  -3.975  0.368 -0.385 -0.191  0.094 
    MR  1996  1993 6  1998     6     1     1    48    68  -6.988  -5.717  -1.625  -5.695  -0.829  -3.908  0.368 -0.385 -0.191  0.094 
     D  1997  1993 6  1998     6     0     0    46    65  -9.049  -7.747  -3.544  -4.226  -4.244  -0.319 
    IL  1998  1998 5  1998     6     1     1    50    69  -2.579  -2.842  -0.760  -4.497  -5.274  -4.934  0.000  0.000  0.000  0.000 
    IR  1999  1999 6  1999     5     1     1    49    69  -2.408  -0.496  -5.920  -4.087  -5.193          0.000  0.000  0.000  0.000 
                                             [ MATP  526 ]    846    880 u a - -
    MP  2000  1999 6  2004     6     2     2    48    67  -8.978  -8.917  -0.023  -7.693  -7.973  -8.368 -2.762 -2.548 -2.843  1.108 -2.419 -3.639  1.878 -2.886 -2.879  1.636 -3.384 -0.461  1.934 -2.970 -0.013 -1.726 
    ML  2001  1999 6  2004     6     1     1    47    66  -6.250  -6.596  -1.310  -1.005  -6.446  -3.975  0.368 -0.385 -0.191  0.094 
    MR  2002  1999 6  2004     6     1     1    46    66  -6.988  -5.717  -1.625  -5.695  -0.829  -3.908  0.368 -0.385 -0.191  0.094 
     D  2003  1999 6  2004     6     0     0    44    63  -9.049  -7.747  -3.544  -4.226  -4.244  -0.319 
    IL  2004  2004 5  2004     6     1     1    48    67  -2.579  -2.842  -0.760  -4.497  -5.274  -4.934  0.000  0.000  0.000  0.000 
    IR  2005  2005 6  2005     5     1     1    47    67  -2.408  -0.496  -5.920  -4.087  -5.193          0.000  0.000  0.000  0.000 
                                             [ MATP  527 ]    847    879 G C - -
    MP  2006  2005 6  2010     6     2     2    46    65  -8.978  -8.917  -0.023  -7.693  -7.973  -8.368 -3.831 -2.678 -3.859  0.811 -3.984 -4.296  0.474 -4.057 -3.720  3.299 -4.117 -0.367  0.068 -3.811 -1.450 -2.764 
    ML  2007  2005 6  2010     6     1     1    45    64  -6.250  -6.596  -1.310  -1.005  -6.446  -3.975  0.368 -0.385 -0.191  0.094 
    MR  2008  2005 6  2010     6     1     1    45    64  -6.988  -5.717  -1.625  -5.695  -0.829  -3.908  0.368 -0.385 -0.191  0.094 
     D  2009  2005 6  2010     6     0     0    42    62  -9.049  -7.747  -3.544  -4.226  -4.244  -0.319 
    IL  2010  2010 5  2010     6     1     1    46    65  -2.579  -2.842  -0.760  -4.497  -5.274  -4.934  0.000  0.000  0.000  0.000 
    IR  2011  2011 6  2011     5     1     1    45    65  -2.408  -0.496  -5.920  -4.087  -5.193          0.000  0.000  0.000  0.000 
                                             [ MATP  528 ]    848    878 c g - -
    MP  2012  2011 6  2016     6     2     2    44    63  -8.978  -8.917  -0.046  -5.611  -7.973  -8.368 -2.720 -2.649 -2.776  0.791 -2.231 -3.507  1.894 -2.768 -2.813  1.129 -3.295 -0.788  1.403 -2.728  1.768 -1.194 
    ML  2013  2011 6  2016     6     1     1    43    63  -6.250  -6.596  -1.310  -1.005  -6.446  -3.975  0.368 -0.385 -0.191  0.094 
    MR  2014  2011 6  2016     6     1     1    43    62  -6.988  -5.717  -1.625  -5.695  -0.829  -3.908  0.368 -0.385 -0.191  0.094 
     D  2015  2011 6  2016     6     0     0    41    61  -9.049  -7.747  -3.544  -4.226  -4.244  -0.319 
    IL  2016  2016 5  2016     6     1     1    44    63  -2.579  -2.842  -0.760  -4.497  -5.274  -4.934  0.000  0.000  0.000  0.000 
    IR  2017  2017 6  2017     5     1     1    43    63  -2.408  -0.496  -5.920  -4.087  -5.193          0.000  0.000  0.000  0.000 
                                             [ MATP  529 ]    849    877 g c - -
    MP  2018  2017 6  2022     4     2     2    42    61  -6.508  -6.715  -0.073  -5.129                 -2.063 -1.696 -2.293  1.234 -2.258 -2.931  1.491 -2.535 -2.094  1.768 -1.815  0.889  1.209 -2.347 -0.160 -1.344 
    ML  2019  2017 6  2022     4     1     1    43    62  -3.374  -4.131  -0.496  -2.861                  0.333 -0.393 -0.390  0.281 
    MR  2020  2017 6  2022     4     1     1    42    61  -4.809  -3.838  -1.706  -0.766                  0.368 -0.385 -0.191  0.094 
     D  2021  2017 6  2022     4     0     0    41    60  -4.568  -4.250  -2.265  -0.520                 
    IL  2022  2022 5  2022     4     1     1    44    63  -1.745  -2.428  -1.051  -4.914                  0.000  0.000  0.000  0.000 
    IR  2023  2023 6  2023     3     1     1    43    62  -1.442  -0.798  -4.142                          0.000  0.000  0.000  0.000 
                                             [ MATL  530 ]    851      - A - - -
    ML  2024  2023 6  2026     3     1     1    39    58  -7.626  -0.026  -6.280                          1.496 -1.635 -1.360 -1.097 
     D  2025  2023 6  2026     3     0     0    38    57  -6.174  -1.687  -0.566                         
    IL  2026  2026 3  2026     3     1     1    42    61  -1.442  -0.798  -4.142                          0.000  0.000  0.000  0.000 
                                             [ MATL  531 ]    852      - A - - -
    ML  2027  2026 3  2029     3     1     1    38    57  -7.626  -0.026  -6.280                          1.525 -1.706 -1.404 -1.191 
     D  2028  2026 3  2029     3     0     0    37    56  -6.174  -1.687  -0.566                         
    IL  2029  2029 3  2029     3     1     1    41    60  -1.442  -0.798  -4.142                          0.000  0.000  0.000  0.000 
                                             [ MATL  532 ]    853      - A - - -
    ML  2030  2029 3  2032     3     1     1    37    56  -7.626  -0.026  -6.280                          1.433 -1.495 -1.274 -0.912 
     D  2031  2029 3  2032     3     0     0    36    55  -6.174  -1.687  -0.566                         
    IL  2032  2032 3  2032     3     1     1    40    59  -1.442  -0.798  -4.142                          0.000  0.000  0.000  0.000 
                                             [ MATL  533 ]    854      - u - - -
    ML  2033  2032 3  2035     3     1     1    36    55  -8.041  -0.023  -6.358                         -0.010 -0.697  0.082  0.413 
     D  2034  2032 3  2035     3     0     0    35    54  -5.620  -0.734  -1.403                         
    IL  2035  2035 3  2035     3     1     1    37    56  -1.925  -0.554  -4.164                          0.000  0.000  0.000  0.000 
                                             [ MATR  534 ]      -    876 - u - -
    MR  2036  2035 3  2038     3     1     1    35    54  -8.041  -0.031  -5.837                         -0.140  0.250 -0.584  0.306 
     D  2037  2035 3  2038     3     0     0    34    52  -6.390  -1.568  -0.620                         
    IR  2038  2038 3  2038     3     1     1    36    55  -1.925  -0.554  -4.164                          0.000  0.000  0.000  0.000 
                                             [ MATR  535 ]      -    875 - a - -
    MR  2039  2038 3  2041     5     1     1    34    53  -6.795  -0.048  -6.611  -6.823  -7.715          0.770 -0.561 -0.491 -0.143 
     D  2040  2038 3  2041     5     0     0    33    52  -5.381  -0.689  -3.007  -4.438  -2.432         
    IR  2041  2041 3  2041     5     1     1    34    53  -2.408  -0.496  -5.920  -4.087  -5.193          0.000  0.000  0.000  0.000 
                                             [ MATP  536 ]    855    873 c g - -
    MP  2042  2041 3  2046     6     2     2    33    52  -8.978  -8.917  -0.023  -7.693  -7.973  -8.368 -1.498 -1.700 -1.575  1.218 -0.254 -2.408  1.676 -2.038 -1.789  1.163 -2.375 -0.246  1.469 -1.860  0.140 -1.000 
    ML  2043  2041 3  2046     6     1     1    32    50  -6.250  -6.596  -1.310  -1.005  -6.446  -3.975  0.368 -0.385 -0.191  0.094 
    MR  2044  2041 3  2046     6     1     1    31    50  -6.988  -5.717  -1.625  -5.695  -0.829  -3.908  0.368 -0.385 -0.191  0.094 
     D  2045  2041 3  2046     6     0     0    29    48  -9.049  -7.747  -3.544  -4.226  -4.244  -0.319 
    IL  2046  2046 5  2046     6     1     1    33    52  -2.579  -2.842  -0.760  -4.497  -5.274  -4.934  0.000  0.000  0.000  0.000 
    IR  2047  2047 6  2047     5     1     1    32    51  -2.408  -0.496  -5.920  -4.087  -5.193          0.000  0.000  0.000  0.000 
                                             [ MATP  537 ]    856    872 c g - -
    MP  2048  2047 6  2052     6     2     2    31    50  -8.978  -8.917  -0.023  -7.693  -7.973  -8.368 -2.993 -2.790 -3.037  0.885 -2.418 -3.786  2.541 -2.958 -3.048  1.250 -3.528 -0.548  1.562 -3.197 -0.100 -1.781 
    ML  2049  2047 6  2052     6     1     1    30    48  -6.250  -6.596  -1.310  -1.005  -6.446  -3.975  0.368 -0.385 -0.191  0.094 
    MR  2050  2047 6  2052     6     1     1    29    48  -6.988  -5.717  -1.625  -5.695  -0.829  -3.908  0.368 -0.385 -0.191  0.094 
     D  2051  2047 6  2052     6     0     0    27    46  -9.049  -7.747  -3.544  -4.226  -4.244  -0.319 
    IL  2052  2052 5  2052     6     1     1    31    50  -2.579  -2.842  -0.760  -4.497  -5.274  -4.934  0.000  0.000  0.000  0.000 
    IR  2053  2053 6  2053     5     1     1    30    49  -2.408  -0.496  -5.920  -4.087  -5.193          0.000  0.000  0.000  0.000 
                                             [ MATP  538 ]    857    871 c g - -
    MP  2054  2053 6  2058     6     2     2    29    48  -8.978  -8.917  -0.023  -7.693  -7.973  -8.368 -3.141 -2.966 -3.128  0.840 -2.361 -3.810  2.574 -2.965 -3.148  1.157 -3.594 -0.934  1.666 -3.315  0.057 -2.049 
    ML  2055  2053 6  2058     6     1     1    28    46  -6.250  -6.596  -1.310  -1.005  -6.446  -3.975  0.368 -0.385 -0.191  0.094 
    MR  2056  2053 6  2058     6     1     1    27    46  -6.988  -5.717  -1.625  -5.695  -0.829  -3.908  0.368 -0.385 -0.191  0.094 
     D  2057  2053 6  2058     6     0     0    25    44  -9.049  -7.747  -3.544  -4.226  -4.244  -0.319 
    IL  2058  2058 5  2058     6     1     1    29    48  -2.579  -2.842  -0.760  -4.497  -5.274  -4.934  0.000  0.000  0.000  0.000 
    IR  2059  2059 6  2059     5     1     1    28    47  -2.408  -0.496  -5.920  -4.087  -5.193          0.000  0.000  0.000  0.000 
                                             [ MATP  539 ]    858    870 g c - -
    MP  2060  2059 6  2064     6     2     2    27    46  -8.978  -8.917  -0.023  -7.693  -7.973  -8.368 -2.765 -2.407 -2.840  1.397 -2.580 -3.622  1.825 -2.972 -2.907  1.970 -3.396 -0.172  1.410 -2.931 -0.200 -1.833 
    ML  2061  2059 6  2064     6     1     1    26    44  -6.250  -6.596  -1.310  -1.005  -6.446  -3.975  0.368 -0.385 -0.191  0.094 
    MR  2062  2059 6  2064     6     1     1    26    44  -6.988  -5.717  -1.625  -5.695  -0.829  -3.908  0.368 -0.385 -0.191  0.094 
     D  2063  2059 6  2064     6     0     0    23    42  -9.049  -7.747  -3.544  -4.226  -4.244  -0.319 
    IL  2064  2064 5  2064     6     1     1    27    46  -2.579  -2.842  -0.760  -4.497  -5.274  -4.934  0.000  0.000  0.000  0.000 
    IR  2065  2065 6  2065     5     1     1    26    45  -2.408  -0.496  -5.920  -4.087  -5.193          0.000  0.000  0.000  0.000 
                                             [ MATP  540 ]    859    869 g c - -
    MP  2066  2065 6  2070     6     2     2    25    44  -8.978  -8.917  -0.023  -7.693  -7.973  -8.368 -2.806 -2.320 -2.877  1.280 -2.738 -3.643  1.694 -3.059 -2.951  2.147 -3.421  0.460  1.223 -2.953 -0.424 -1.871 
    ML  2067  2065 6  2070     6     1     1    24    43  -6.250  -6.596  -1.310  -1.005  -6.446  -3.975  0.368 -0.385 -0.191  0.094 
    MR  2068  2065 6  2070     6     1     1    24    43  -6.988  -5.717  -1.625  -5.695  -0.829  -3.908  0.368 -0.385 -0.191  0.094 
     D  2069  2065 6  2070     6     0     0    22    40  -9.049  -7.747  -3.544  -4.226  -4.244  -0.319 
    IL  2070  2070 5  2070     6     1     1    25    44  -2.579  -2.842  -0.760  -4.497  -5.274  -4.934  0.000  0.000  0.000  0.000 
    IR  2071  2071 6  2071     5     1     1    24    43  -2.408  -0.496  -5.920  -4.087  -5.193          0.000  0.000  0.000  0.000 
                                             [ MATP  541 ]    860    868 g c - -
    MP  2072  2071 6  2076     6     2     2    23    42  -8.978  -8.917  -0.023  -7.693  -7.973  -8.368 -3.139 -2.347 -3.161  1.412 -3.283 -3.904  1.112 -3.430 -3.254  2.725 -3.693  0.103  0.792 -3.207 -0.847 -2.123 
    ML  2073  2071 6  2076     6     1     1    22    41  -6.250  -6.596  -1.310  -1.005  -6.446  -3.975  0.368 -0.385 -0.191  0.094 
    MR  2074  2071 6  2076     6     1     1    22    41  -6.988  -5.717  -1.625  -5.695  -0.829  -3.908  0.368 -0.385 -0.191  0.094 
     D  2075  2071 6  2076     6     0     0    21    39  -9.049  -7.747  -3.544  -4.226  -4.244  -0.319 
    IL  2076  2076 5  2076     6     1     1    23    42  -2.579  -2.842  -0.760  -4.497  -5.274  -4.934  0.000  0.000  0.000  0.000 
    IR  2077  2077 6  2077     5     1     1    23    41  -2.408  -0.496  -5.920  -4.087  -5.193          0.000  0.000  0.000  0.000 
                                             [ MATP  542 ]    861    867 G C - -
    MP  2078  2077 6  2082     4     2     2    21    40  -6.579  -6.786  -0.069  -5.200                 -3.990 -2.733 -4.049  0.761 -4.258 -4.397  0.219 -4.248 -3.809  3.387 -4.208 -0.411 -0.167 -3.963 -1.783 -2.939 
    ML  2079  2077 6  2082     4     1     1    22    41  -3.758  -3.940  -0.507  -2.670                  0.368 -0.385 -0.191  0.094 
    MR  2080  2077 6  2082     4     1     1    21    40  -4.809  -3.838  -1.706  -0.766                  0.368 -0.385 -0.191  0.094 
     D  2081  2077 6  2082     4     0     0    20    39  -4.568  -4.250  -2.265  -0.520                 
    IL  2082  2082 5  2082     4     1     1    23    42  -1.686  -2.369  -1.117  -4.855                  0.000  0.000  0.000  0.000 
    IR  2083  2083 6  2083     3     1     1    22    41  -1.442  -0.798  -4.142                          0.000  0.000  0.000  0.000 
                                             [ MATL  543 ]    862      - C - - -
    ML  2084  2083 6  2086     3     1     1    18    36  -7.626  -0.026  -6.280                         -0.864  1.240 -1.646 -0.379 
     D  2085  2083 6  2086     3     0     0    17    36  -6.174  -1.687  -0.566                         
    IL  2086  2086 3  2086     3     1     1    21    40  -1.442  -0.798  -4.142                          0.000  0.000  0.000  0.000 
                                             [ MATL  544 ]    863      - U - - -
    ML  2087  2086 3  2089     3     1     1    16    35  -7.626  -0.026  -6.280                         -0.555 -0.785 -1.313  1.224 
     D  2088  2086 3  2089     3     0     0    16    34  -6.174  -1.687  -0.566                         
    IL  2089  2089 3  2089     3     1     1    20    38  -1.442  -0.798  -4.142                          0.000  0.000  0.000  0.000 
                                             [ MATL  545 ]    864      - c - - -
    ML  2090  2089 3  2092     3     1     1    15    34  -7.626  -0.026  -6.280                         -0.334  0.505 -1.131  0.412 
     D  2091  2089 3  2092     3     0     0    15    33  -6.174  -1.687  -0.566                         
    IL  2092  2092 3  2092     3     1     1    19    37  -1.442  -0.798  -4.142                          0.000  0.000  0.000  0.000 
                                             [ MATL  546 ]    865      - A - - -
    ML  2093  2092 3  2095     3     1     1    13    32  -7.626  -0.026  -6.280                          1.525 -1.706 -1.404 -1.191 
     D  2094  2092 3  2095     3     0     0    13    32  -6.174  -1.687  -0.566                         
    IL  2095  2095 3  2095     3     1     1    18    36  -1.442  -0.798  -4.142                          0.000  0.000  0.000  0.000 
                                             [ MATL  547 ]    866      - A - - -
    ML  2096  2095 3  2098     2     1     1     1     1       *   0.000                                  1.433 -1.495 -1.274 -0.912 
     D  2097  2095 3  2098     2     0     0     0     0       *   0.000                                 
    IL  2098  2098 3  2098     2     1     1    13    28  -1.823  -0.479                                  0.000  0.000  0.000  0.000 
                                             [ END   548 ]      -      - - - - -
     E  2099  2098 3    -1     0     0     0     0     0                                                 
                                             [ BEGR  549 ]      -      - - - - -
     S  2100  1905 1  2101     3    11    46   131   175  -7.626  -0.026  -6.280                         
    IL  2101  2101 2  2101     3    11    46   133   176  -1.442  -0.798  -4.142                          0.000  0.000  0.000  0.000 
                                             [ MATL  550 ]    898      - U - - -
    ML  2102  2101 2  2104     3    11    47   131   175  -7.626  -0.026  -6.280                         -0.891 -1.000 -1.585  1.394 
     D  2103  2101 2  2104     3     7    40   129   173  -6.174  -1.687  -0.566                         
    IL  2104  2104 3  2104     3    10    45   132   175  -1.442  -0.798  -4.142                          0.000  0.000  0.000  0.000 
                                             [ MATL  551 ]    899      - a - - -
    ML  2105  2104 3  2107     3    11    46   130   174  -7.626  -0.026  -6.280                          0.530 -0.618 -0.725  0.379 
     D  2106  2104 3  2107     3     6    39   128   172  -6.174  -1.687  -0.566                         
    IL  2107  2107 3  2107     3    10    45   131   174  -1.442  -0.798  -4.142                          0.000  0.000  0.000  0.000 
                                             [ MATL  552 ]    900      - G - - -
    ML  2108  2107 3  2110     5    11    45   129   173  -6.685  -0.049  -6.618  -6.830  -7.722         -0.866 -1.957  1.485 -1.343 
     D  2109  2107 3  2110     5     6    38   127   171  -4.959  -0.803  -4.221  -2.596  -2.508         
    IL  2110  2110 3  2110     5     9    43   129   173  -2.411  -0.495  -4.090  -5.922  -5.196          0.000  0.000  0.000  0.000 
                                             [ MATP  553 ]    902   1006 a u - -
    MP  2111  2110 3  2115     6    12    45   128   172  -8.978  -8.917  -0.023  -7.693  -7.973  -8.368 -3.287 -2.453 -3.337  2.848 -3.455 -4.468  0.820 -3.413 -3.256  1.670 -3.779 -0.025  0.408 -3.726 -1.126 -2.207 
    ML  2112  2110 3  2115     6     7    40   126   170  -6.250  -6.596  -1.310  -1.005  -6.446  -3.975  0.368 -0.385 -0.191  0.094 
    MR  2113  2110 3  2115     6     7    40   126   170  -6.988  -5.717  -1.625  -5.695  -0.829  -3.908  0.368 -0.385 -0.191  0.094 
     D  2114  2110 3  2115     6     4    34   123   166  -9.049  -7.747  -3.544  -4.226  -4.244  -0.319 
    IL  2115  2115 5  2115     6     8    42   127   171  -2.579  -2.842  -0.760  -4.497  -5.274  -4.934  0.000  0.000  0.000  0.000 
    IR  2116  2116 6  2116     5     8    42   127   171  -2.408  -0.496  -5.920  -4.087  -5.193          0.000  0.000  0.000  0.000 
                                             [ MATP  554 ]    903   1005 G C - -
    MP  2117  2116 6  2121     6    11    44   126   170  -8.978  -8.917  -0.023  -7.693  -7.973  -8.368 -3.832 -2.665 -3.876  0.906 -4.063 -4.321  0.432 -4.087 -3.716  3.298 -4.122 -0.348  0.016 -3.829 -1.601 -2.777 
    ML  2118  2116 6  2121     6     7    39   124   168  -6.250  -6.596  -1.310  -1.005  -6.446  -3.975  0.368 -0.385 -0.191  0.094 
    MR  2119  2116 6  2121     6     7    39   124   168  -6.988  -5.717  -1.625  -5.695  -0.829  -3.908  0.368 -0.385 -0.191  0.094 
     D  2120  2116 6  2121     6     4    34   121   165  -9.049  -7.747  -3.544  -4.226  -4.244  -0.319 
    IL  2121  2121 5  2121     6     8    41   125   169  -2.579  -2.842  -0.760  -4.497  -5.274  -4.934  0.000  0.000  0.000  0.000 
    IR  2122  2122 6  2122     5     8    41   125   169  -2.408  -0.496  -5.920  -4.087  -5.193          0.000  0.000  0.000  0.000 
                                             [ MATP  555 ]    904   1004 u a - -
    MP  2123  2122 6  2127     6    10    42   124   168  -8.978  -8.917  -0.023  -7.693  -7.973  -8.368 -2.693 -2.557 -2.821  0.951 -2.424 -3.632  1.766 -2.880 -2.332  1.466 -3.362 -0.523  2.251 -2.965 -0.199 -1.819 
    ML  2124  2122 6  2127     6     6    37   123   166  -6.250  -6.596  -1.310  -1.005  -6.446  -3.975  0.368 -0.385 -0.191  0.094 
    MR  2125  2122 6  2127     6     6    38   122   166  -6.988  -5.717  -1.625  -5.695  -0.829  -3.908  0.368 -0.385 -0.191  0.094 
     D  2126  2122 6  2127     6     4    34   120   163  -9.049  -7.747  -3.544  -4.226  -4.244  -0.319 
    IL  2127  2127 5  2127     6     7    40   124   167  -2.579  -2.842  -0.760  -4.497  -5.274  -4.934  0.000  0.000  0.000  0.000 
    IR  2128  2128 6  2128     5     7    40   123   167  -2.408  -0.496  -5.920  -4.087  -5.193          0.000  0.000  0.000  0.000 
                                             [ MATP  556 ]    905   1003 c g - -
    MP  2129  2128 6  2133     4     8    40   122   166  -6.530  -7.775  -0.103  -4.228                 -1.195 -1.603 -1.753  1.365 -1.680 -2.560  1.576 -1.803 -0.973  1.278 -2.295 -0.140  1.411 -1.849  0.086 -0.818 
    ML  2130  2128 6  2133     4     5    36   121   165  -2.408  -4.532  -1.293  -1.473                  0.368 -0.385 -0.191  0.094 
    MR  2131  2128 6  2133     4     6    37   121   165  -4.102 -12.528  -0.390  -2.485                  0.368 -0.385 -0.191  0.094 
     D  2132  2128 6  2133     4     3    33   119   163 -12.737 -14.007  -2.036  -0.404                 
    IL  2133  2133 5  2133     4     6    37   121   165  -2.817  -4.319  -0.613  -2.698                  0.000  0.000  0.000  0.000 
    IR  2134  2134 6  2134     3     7    39   122   165  -1.925  -0.554  -4.164                          0.000  0.000  0.000  0.000 
                                             [ MATR  557 ]      -   1002 - u - -
    MR  2135  2134 6  2137     5     8    40   120   164  -6.802  -0.048  -6.618  -6.830  -7.722          0.352 -0.486 -0.612  0.439 
     D  2136  2134 6  2137     5     3    32   119   162  -5.352  -0.707  -2.978  -4.409  -2.404         
    IR  2137  2137 3  2137     5     6    37   120   164  -2.408  -0.496  -5.920  -4.087  -5.193          0.000  0.000  0.000  0.000 
                                             [ MATP  558 ]    906   1001 c g - -
    MP  2138  2137 3  2142     6     9    40   119   163  -8.978  -8.917  -0.023  -7.693  -7.973  -8.368 -2.594 -2.607 -2.791  1.019 -2.258 -3.517  2.235 -2.415 -2.811  1.288 -3.319 -0.684  1.841 -2.938 -0.007 -1.782 
    ML  2139  2137 3  2142     6     5    34   117   161  -6.250  -6.596  -1.310  -1.005  -6.446  -3.975  0.368 -0.385 -0.191  0.094 
    MR  2140  2137 3  2142     6     5    34   117   161  -6.988  -5.717  -1.625  -5.695  -0.829  -3.908  0.368 -0.385 -0.191  0.094 
     D  2141  2137 3  2142     6     2    29   114   157  -9.049  -7.747  -3.544  -4.226  -4.244  -0.319 
    IL  2142  2142 5  2142     6     5    36   119   162  -2.579  -2.842  -0.760  -4.497  -5.274  -4.934  0.000  0.000  0.000  0.000 
    IR  2143  2143 6  2143     5     6    36   118   162  -2.408  -0.496  -5.920  -4.087  -5.193          0.000  0.000  0.000  0.000 
                                             [ MATP  559 ]    907   1000 g c - -
    MP  2144  2143 6  2148     6     9    39   117   161  -8.978  -8.917  -0.023  -7.693  -7.973  -8.368 -2.665 -2.274 -2.767  1.457 -2.682 -3.255  1.533 -3.005 -2.876  2.233 -3.351 -0.100  1.282 -2.828 -0.436 -1.806 
    ML  2145  2143 6  2148     6     5    34   115   159  -6.250  -6.596  -1.310  -1.005  -6.446  -3.975  0.368 -0.385 -0.191  0.094 
    MR  2146  2143 6  2148     6     5    33   115   159  -6.988  -5.717  -1.625  -5.695  -0.829  -3.908  0.368 -0.385 -0.191  0.094 
     D  2147  2143 6  2148     6     2    28   112   156  -9.049  -7.747  -3.544  -4.226  -4.244  -0.319 
    IL  2148  2148 5  2148     6     5    35   117   160  -2.579  -2.842  -0.760  -4.497  -5.274  -4.934  0.000  0.000  0.000  0.000 
    IR  2149  2149 6  2149     5     5    35   116   160  -2.408  -0.496  -5.920  -4.087  -5.193          0.000  0.000  0.000  0.000 
                                             [ MATP  560 ]    908    999 g c - -
    MP  2150  2149 6  2154     6     8    37   115   159  -8.978  -8.917  -0.023  -7.693  -7.973  -8.368 -2.774 -2.224 -2.834  1.326 -2.910 -3.567  1.211 -3.147 -2.524  2.602 -3.150 -0.040  0.974 -2.749 -0.656 -1.885 
    ML  2151  2149 6  2154     6     4    33   113   157  -6.250  -6.596  -1.310  -1.005  -6.446  -3.975  0.368 -0.385 -0.191  0.094 
    MR  2152  2149 6  2154     6     4    32   113   157  -6.988  -5.717  -1.625  -5.695  -0.829  -3.908  0.368 -0.385 -0.191  0.094 
     D  2153  2149 6  2154     6     2    28   110   154  -9.049  -7.747  -3.544  -4.226  -4.244  -0.319 
    IL  2154  2154 5  2154     6     5    34   115   158  -2.579  -2.842  -0.760  -4.497  -5.274  -4.934  0.000  0.000  0.000  0.000 
    IR  2155  2155 6  2155     5     5    34   114   158  -2.408  -0.496  -5.920  -4.087  -5.193          0.000  0.000  0.000  0.000 
                                             [ MATP  561 ]    909    998 c g - -
    MP  2156  2155 6  2160     6     7    35   113   157  -8.978  -8.917  -0.023  -7.693  -7.973  -8.368 -2.132 -2.110 -2.253  1.296 -2.100 -3.100  1.786 -2.500 -1.228  1.542 -2.870 -0.376  1.546 -2.408  0.227 -1.415 
    ML  2157  2155 6  2160     6     4    32   112   155  -6.250  -6.596  -1.310  -1.005  -6.446  -3.975  0.368 -0.385 -0.191  0.094 
    MR  2158  2155 6  2160     6     4    30   111   155  -6.988  -5.717  -1.625  -5.695  -0.829  -3.908  0.368 -0.385 -0.191  0.094 
     D  2159  2155 6  2160     6     2    27   109   153  -9.049  -7.747  -3.544  -4.226  -4.244  -0.319 
    IL  2160  2160 5  2160     6     5    33   113   156  -2.579  -2.842  -0.760  -4.497  -5.274  -4.934  0.000  0.000  0.000  0.000 
    IR  2161  2161 6  2161     5     5    33   112   156  -2.408  -0.496  -5.920  -4.087  -5.193          0.000  0.000  0.000  0.000 
                                             [ MATP  562 ]    910    997 c g - -
    MP  2162  2161 6  2166     4     6    33   111   155  -6.579  -6.786  -0.069  -5.200                 -2.238 -2.199  1.231  1.169 -2.295 -3.299  1.553 -2.657 -2.511  1.485 -3.035 -0.296  1.215 -2.631 -0.244 -1.571 
    ML  2163  2161 6  2166     4     3    31   110   154  -3.758  -3.940  -0.507  -2.670                  0.368 -0.385 -0.191  0.094 
    MR  2164  2161 6  2166     4     2    28   110   153  -4.809  -3.838  -1.706  -0.766                  0.368 -0.385 -0.191  0.094 
     D  2165  2161 6  2166     4     1    27   109   152  -4.568  -4.250  -2.265  -0.520                 
    IL  2166  2166 5  2166     4     4    32   111   155  -1.686  -2.369  -1.117  -4.855                  0.000  0.000  0.000  0.000 
    IR  2167  2167 6  2167     3     4    32   111   155  -1.442  -0.798  -4.142                          0.000  0.000  0.000  0.000 
                                             [ MATL  563 ]    911      - G - - -
    ML  2168  2167 6  2170     3     5    32   109   153  -7.626  -0.026  -6.280                         -0.704 -1.721  1.396 -1.151 
     D  2169  2167 6  2170     3     1    26   107   151  -6.174  -1.687  -0.566                         
    IL  2170  2170 3  2170     3     4    31   110   154  -1.442  -0.798  -4.142                          0.000  0.000  0.000  0.000 
                                             [ MATL  564 ]    912      - A - - -
    ML  2171  2170 3  2173     3     4    31   108   152  -8.041  -0.023  -6.358                          1.006 -1.130 -0.214 -0.571 
     D  2172  2170 3  2173     3     1    26   107   150  -5.620  -0.734  -1.403                         
    IL  2173  2173 3  2173     3     3    30   109   152  -1.925  -0.554  -4.164                          0.000  0.000  0.000  0.000 
                                             [ MATR  565 ]      -    996 - G - -
    MR  2174  2173 3  2176     5     4    31   107   151  -6.802  -0.048  -6.618  -6.830  -7.722         -0.213 -1.506  1.169 -0.896 
     D  2175  2173 3  2176     5     1    24   106   149  -5.352  -0.707  -2.978  -4.409  -2.404         
    IR  2176  2176 3  2176     5     2    28   107   151  -2.408  -0.496  -5.920  -4.087  -5.193          0.000  0.000  0.000  0.000 
                                             [ MATP  566 ]    913    995 g u - -
    MP  2177  2176 3  2181     6     5    31   106   150  -8.978  -8.917  -0.023  -7.693  -7.973  -8.368 -3.164 -2.148 -3.294  1.507 -3.725 -4.435  0.569 -3.415 -3.107  1.933 -3.616  2.355  0.247 -3.678 -1.359 -2.111 
    ML  2178  2176 3  2181     6     2    26   104   148  -6.250  -6.596  -1.310  -1.005  -6.446  -3.975  0.368 -0.385 -0.191  0.094 
    MR  2179  2176 3  2181     6     2    25   104   148  -6.988  -5.717  -1.625  -5.695  -0.829  -3.908  0.368 -0.385 -0.191  0.094 
     D  2180  2176 3  2181     6     0    21   101   145  -9.049  -7.747  -3.544  -4.226  -4.244  -0.319 
    IL  2181  2181 5  2181     6     2    27   106   149  -2.579  -2.842  -0.760  -4.497  -5.274  -4.934  0.000  0.000  0.000  0.000 
    IR  2182  2182 6  2182     5     2    27   105   149  -2.408  -0.496  -5.920  -4.087  -5.193          0.000  0.000  0.000  0.000 
                                             [ MATP  567 ]    914    994 G C - -
    MP  2183  2182 6  2187     6     5    29   104   148  -8.978  -8.917  -0.023  -7.693  -7.973  -8.368 -3.959 -2.716 -4.017  0.807 -4.236 -4.388  0.239 -4.221 -3.790  3.371 -4.192 -0.393 -0.142 -3.941 -1.762 -2.908 
    ML  2184  2182 6  2187     6     2    25   103   146  -6.250  -6.596  -1.310  -1.005  -6.446  -3.975  0.368 -0.385 -0.191  0.094 
    MR  2185  2182 6  2187     6     2    25   102   146  -6.988  -5.717  -1.625  -5.695  -0.829  -3.908  0.368 -0.385 -0.191  0.094 
     D  2186  2182 6  2187     6     0    20    99   143  -9.049  -7.747  -3.544  -4.226  -4.244  -0.319 
    IL  2187  2187 5  2187     6     2    26   104   147  -2.579  -2.842  -0.760  -4.497  -5.274  -4.934  0.000  0.000  0.000  0.000 
    IR  2188  2188 6  2188     5     2    27   103   147  -2.408  -0.496  -5.920  -4.087  -5.193          0.000  0.000  0.000  0.000 
                                             [ MATP  568 ]    915    993 g c - -
    MP  2189  2188 6  2193     6     5    28   102   146  -8.978  -8.917  -0.023  -7.693  -7.973  -8.368 -2.848 -2.370 -2.905  1.539 -2.748 -3.685  1.607 -3.080 -2.991  2.175 -3.466 -0.153  1.298 -2.986 -0.412 -1.894 
    ML  2190  2188 6  2193     6     2    24   101   144  -6.250  -6.596  -1.310  -1.005  -6.446  -3.975  0.368 -0.385 -0.191  0.094 
    MR  2191  2188 6  2193     6     2    24   101   144  -6.988  -5.717  -1.625  -5.695  -0.829  -3.908  0.368 -0.385 -0.191  0.094 
     D  2192  2188 6  2193     6     0    20    98   142  -9.049  -7.747  -3.544  -4.226  -4.244  -0.319 
    IL  2193  2193 5  2193     6     2    25   102   145  -2.579  -2.842  -0.760  -4.497  -5.274  -4.934  0.000  0.000  0.000  0.000 
    IR  2194  2194 6  2194     5     2    26   101   145  -2.408  -0.496  -5.920  -4.087  -5.193          0.000  0.000  0.000  0.000 
                                             [ MATP  569 ]    916    992 g c - -
    MP  2195  2194 6  2199     6     4    26   100   144  -8.978  -8.917  -0.023  -7.693  -7.973  -8.368 -2.958 -2.389 -2.999  1.590 -2.879 -3.776  1.460 -3.176 -3.082  2.321 -3.547 -0.212  1.234 -3.086 -0.541 -1.972 
    ML  2196  2194 6  2199     6     2    23    99   143  -6.250  -6.596  -1.310  -1.005  -6.446  -3.975  0.368 -0.385 -0.191  0.094 
    MR  2197  2194 6  2199     6     2    23   100   143  -6.988  -5.717  -1.625  -5.695  -0.829  -3.908  0.368 -0.385 -0.191  0.094 
     D  2198  2194 6  2199     6     0    20    98   141  -9.049  -7.747  -3.544  -4.226  -4.244  -0.319 
    IL  2199  2199 5  2199     6     2    24   100   143  -2.579  -2.842  -0.760  -4.497  -5.274  -4.934  0.000  0.000  0.000  0.000 
    IR  2200  2200 6  2200     5     2    24   100   143  -2.408  -0.496  -5.920  -4.087  -5.193          0.000  0.000  0.000  0.000 
                                             [ MATP  570 ]    917    991 g c - -
    MP  2201  2200 6  2205     6     4    24    98   142  -8.978  -8.917  -0.023  -7.693  -7.973  -8.368 -3.062 -2.292 -3.116  1.917 -3.232 -3.969  1.079 -3.338 -3.150  2.473 -3.627  0.038  0.804 -3.245 -0.888 -2.061 
    ML  2202  2200 6  2205     6     1    22    98   142  -6.250  -6.596  -1.310  -1.005  -6.446  -3.975  0.368 -0.385 -0.191  0.094 
    MR  2203  2200 6  2205     6     1    22    99   142  -6.988  -5.717  -1.625  -5.695  -0.829  -3.908  0.368 -0.385 -0.191  0.094 
     D  2204  2200 6  2205     6     0    19    97   141  -9.049  -7.747  -3.544  -4.226  -4.244  -0.319 
    IL  2205  2205 5  2205     6     2    23    98   142  -2.579  -2.842  -0.760  -4.497  -5.274  -4.934  0.000  0.000  0.000  0.000 
    IR  2206  2206 6  2206     5     2    23    98   141  -2.408  -0.496  -5.920  -4.087  -5.193          0.000  0.000  0.000  0.000 
                                             [ MATP  571 ]    918    990 g c - -
    MP  2207  2206 6  2211     6     4    22    96   140  -8.978  -8.917  -0.023  -7.693  -7.973  -8.368 -3.212 -2.440 -3.226  1.334 -3.212 -3.936  1.281 -3.433 -3.298  2.732 -3.732 -0.194  0.846 -3.277 -0.824 -2.175 
    ML  2208  2206 6  2211     6     1    21    98   142  -6.250  -6.596  -1.310  -1.005  -6.446  -3.975  0.368 -0.385 -0.191  0.094 
    MR  2209  2206 6  2211     6     1    21    98   142  -6.988  -5.717  -1.625  -5.695  -0.829  -3.908  0.368 -0.385 -0.191  0.094 
     D  2210  2206 6  2211     6     0    19    97   141  -9.049  -7.747  -3.544  -4.226  -4.244  -0.319 
    IL  2211  2211 5  2211     6     2    21    97   140  -2.579  -2.842  -0.760  -4.497  -5.274  -4.934  0.000  0.000  0.000  0.000 
    IR  2212  2212 6  2212     5     2    21    96   140  -2.408  -0.496  -5.920  -4.087  -5.193          0.000  0.000  0.000  0.000 
                                             [ MATP  572 ]    919    985 c g - -
    MP  2213  2212 6  2217     3     2    20    94   138  -4.639 -15.108  -0.059                         -2.552 -2.486 -2.659  0.971 -2.230 -3.452  2.020 -2.717 -2.515  1.374 -3.148 -0.624  1.674 -2.801  0.841 -1.454 
    ML  2214  2212 6  2217     3     1    20    98   142  -1.585  -1.585  -1.585                          0.368 -0.385 -0.191  0.094 
    MR  2215  2212 6  2217     3     1    20    98   142  -1.585  -1.585  -1.585                          0.368 -0.385 -0.191  0.094 
     D  2216  2212 6  2217     3     0    19    97   141  -1.585  -1.585  -1.585                         
    IL  2217  2217 5  2217     3     1    20   100   143  -0.610  -4.491  -1.736                          0.000  0.000  0.000  0.000 
    IR  2218  2218 6  2218     2     1    19    80   100  -1.823  -0.479                                  0.000  0.000  0.000  0.000 
                                             [ BIF   573 ]      -      - - - - -
     B  2219  2218 6  2220  2357     0    18    78    98                                                 
                                             [ BEGL  574 ]      -      - - - - -
     S  2220  2219 1  2221     4     0     4    61    80  -0.050  -6.659  -6.066  -6.706                 
                                             [ MATP  575 ]    920    965 G C - -
    MP  2221  2220 1  2225     6     2     5    61    80  -8.978  -8.917  -0.023  -7.693  -7.973  -8.368 -3.430 -2.435 -3.476  1.444 -3.764 -4.187  0.649 -3.734 -3.438  3.004 -3.884  0.058  0.313 -3.537 -1.336 -2.393 
    ML  2222  2220 1  2225     6     1     2    60    80  -6.250  -6.596  -1.310  -1.005  -6.446  -3.975  0.368 -0.385 -0.191  0.094 
    MR  2223  2220 1  2225     6     1     2    60    79  -6.988  -5.717  -1.625  -5.695  -0.829  -3.908  0.368 -0.385 -0.191  0.094 
     D  2224  2220 1  2225     6     0     0    58    78  -9.049  -7.747  -3.544  -4.226  -4.244  -0.319 
    IL  2225  2225 5  2225     6     1     3    60    80  -2.579  -2.842  -0.760  -4.497  -5.274  -4.934  0.000  0.000  0.000  0.000 
    IR  2226  2226 6  2226     5     1     3    60    80  -2.408  -0.496  -5.920  -4.087  -5.193          0.000  0.000  0.000  0.000 
                                             [ MATP  576 ]    921    964 g a - -
    MP  2227  2226 6  2231     4     2     4    59    78  -6.579  -6.786  -0.069  -5.200                 -2.876 -2.434 -2.952  0.969 -2.636 -3.795  1.394 -2.965  2.069  1.371 -3.375 -0.274  0.856 -3.249 -0.472 -1.938 
    ML  2228  2226 6  2231     4     1     1    59    79  -3.758  -3.940  -0.507  -2.670                  0.368 -0.385 -0.191  0.094 
    MR  2229  2226 6  2231     4     1     1    58    78  -4.809  -3.838  -1.706  -0.766                  0.368 -0.385 -0.191  0.094 
     D  2230  2226 6  2231     4     0     0    57    77  -4.568  -4.250  -2.265  -0.520                 
    IL  2231  2231 5  2231     4     1     2    60    80  -1.686  -2.369  -1.117  -4.855                  0.000  0.000  0.000  0.000 
    IR  2232  2232 6  2232     3     1     2    59    79  -1.442  -0.798  -4.142                          0.000  0.000  0.000  0.000 
                                             [ MATL  577 ]    922      - A - - -
    ML  2233  2232 6  2235     3     1     3    56    76  -7.626  -0.026  -6.280                          1.525 -1.706 -1.404 -1.191 
     D  2234  2232 6  2235     3     0     0    55    74  -6.174  -1.687  -0.566                         
    IL  2235  2235 3  2235     3     1     2    58    78  -1.442  -0.798  -4.142                          0.000  0.000  0.000  0.000 
                                             [ MATL  578 ]    923      - A - - -
    ML  2236  2235 3  2238     3     1     2    55    74  -8.041  -0.023  -6.358                          1.525 -1.706 -1.404 -1.191 
     D  2237  2235 3  2238     3     0     0    54    73  -5.620  -0.734  -1.403                         
    IL  2238  2238 3  2238     3     1     1    56    75  -1.925  -0.554  -4.164                          0.000  0.000  0.000  0.000 
                                             [ MATR  579 ]      -    963 - A - -
    MR  2239  2238 3  2241     3     1     2    54    73  -8.041  -0.023  -6.358                          1.525 -1.706 -1.404 -1.191 
     D  2240  2238 3  2241     3     0     0    53    72  -6.390  -1.568  -0.620                         
    IR  2241  2241 3  2241     3     1     1    55    74  -1.925  -0.554  -4.164                          0.000  0.000  0.000  0.000 
                                             [ MATR  580 ]      -    962 - G - -
    MR  2242  2241 3  2244     5     1     1    53    72  -6.802  -0.048  -6.618  -6.830  -7.722         -0.866 -1.957  1.485 -1.343 
     D  2243  2241 3  2244     5     0     0    52    71  -5.352  -0.707  -2.978  -4.409  -2.404         
    IR  2244  2244 3  2244     5     1     1    53    73  -2.408  -0.496  -5.920  -4.087  -5.193          0.000  0.000  0.000  0.000 
                                             [ MATP  581 ]    924    961 c g - -
    MP  2245  2244 3  2249     6     2     2    52    71  -8.978  -8.917  -0.023  -7.693  -7.973  -8.368 -2.859 -2.880 -2.880  0.605 -1.327 -3.570  2.030 -2.777 -2.910  0.806 -3.375 -1.064  1.780 -3.080  1.623 -1.889 
    ML  2246  2244 3  2249     6     1     1    51    70  -6.250  -6.596  -1.310  -1.005  -6.446  -3.975  0.368 -0.385 -0.191  0.094 
    MR  2247  2244 3  2249     6     1     1    51    70  -6.988  -5.717  -1.625  -5.695  -0.829  -3.908  0.368 -0.385 -0.191  0.094 
     D  2248  2244 3  2249     6     0     0    48    67  -9.049  -7.747  -3.544  -4.226  -4.244  -0.319 
    IL  2249  2249 5  2249     6     1     1    52    71  -2.579  -2.842  -0.760  -4.497  -5.274  -4.934  0.000  0.000  0.000  0.000 
    IR  2250  2250 6  2250     5     1     1    51    71  -2.408  -0.496  -5.920  -4.087  -5.193          0.000  0.000  0.000  0.000 
                                             [ MATP  582 ]    925    960 u a - -
    MP  2251  2250 6  2255     6     2     2    50    69  -8.978  -8.917  -0.023  -7.693  -7.973  -8.368 -3.476 -3.279 -3.399  0.403 -2.529 -4.034  1.779 -3.164 -3.417  0.764 -3.830 -1.211  2.839 -3.646 -0.186 -2.299 
    ML  2252  2250 6  2255     6     1     1    49    68  -6.250  -6.596  -1.310  -1.005  -6.446  -3.975  0.368 -0.385 -0.191  0.094 
    MR  2253  2250 6  2255     6     1     1    48    68  -6.988  -5.717  -1.625  -5.695  -0.829  -3.908  0.368 -0.385 -0.191  0.094 
     D  2254  2250 6  2255     6     0     0    46    65  -9.049  -7.747  -3.544  -4.226  -4.244  -0.319 
    IL  2255  2255 5  2255     6     1     1    50    69  -2.579  -2.842  -0.760  -4.497  -5.274  -4.934  0.000  0.000  0.000  0.000 
    IR  2256  2256 6  2256     5     1     1    49    69  -2.408  -0.496  -5.920  -4.087  -5.193          0.000  0.000  0.000  0.000 
                                             [ MATP  583 ]    926    959 c g - -
    MP  2257  2256 6  2261     6     2     2    48    67  -8.978  -8.917  -0.023  -7.693  -7.973  -8.368 -3.330 -3.148 -3.266  0.557 -2.392 -3.895  2.789 -3.036 -3.288  1.064 -3.702 -1.100  1.532 -3.481 -0.030 -2.173 
    ML  2258  2256 6  2261     6     1     1    47    66  -6.250  -6.596  -1.310  -1.005  -6.446  -3.975  0.368 -0.385 -0.191  0.094 
    MR  2259  2256 6  2261     6     1     1    46    66  -6.988  -5.717  -1.625  -5.695  -0.829  -3.908  0.368 -0.385 -0.191  0.094 
     D  2260  2256 6  2261     6     0     0    44    63  -9.049  -7.747  -3.544  -4.226  -4.244  -0.319 
    IL  2261  2261 5  2261     6     1     1    48    67  -2.579  -2.842  -0.760  -4.497  -5.274  -4.934  0.000  0.000  0.000  0.000 
    IR  2262  2262 6  2262     5     1     1    47    67  -2.408  -0.496  -5.920  -4.087  -5.193          0.000  0.000  0.000  0.000 
                                             [ MATP  584 ]    927    958 c g - -
    MP  2263  2262 6  2267     6     2     2    46    65  -8.978  -8.917  -0.023  -7.693  -7.973  -8.368 -3.450 -3.256 -3.361  0.455 -2.443 -3.966  2.931 -3.103 -3.384  0.966 -3.781 -1.194  1.355 -3.594 -0.099 -2.264 
    ML  2264  2262 6  2267     6     1     1    45    64  -6.250  -6.596  -1.310  -1.005  -6.446  -3.975  0.368 -0.385 -0.191  0.094 
    MR  2265  2262 6  2267     6     1     1    45    64  -6.988  -5.717  -1.625  -5.695  -0.829  -3.908  0.368 -0.385 -0.191  0.094 
     D  2266  2262 6  2267     6     0     0    42    61  -9.049  -7.747  -3.544  -4.226  -4.244  -0.319 
    IL  2267  2267 5  2267     6     1     1    46    65  -2.579  -2.842  -0.760  -4.497  -5.274  -4.934  0.000  0.000  0.000  0.000 
    IR  2268  2268 6  2268     5     1     1    45    65  -2.408  -0.496  -5.920  -4.087  -5.193          0.000  0.000  0.000  0.000 
                                             [ MATP  585 ]    928    957 c g - -
    MP  2269  2268 6  2273     6     2     2    44    63  -8.978  -8.917  -0.023  -7.693  -7.973  -8.368 -2.853 -2.538 -2.912  1.548 -2.519 -3.690  1.907 -2.963 -2.957  1.705 -3.443 -0.469  1.612 -3.042 -0.238 -1.884 
    ML  2270  2268 6  2273     6     1     1    43    62  -6.250  -6.596  -1.310  -1.005  -6.446  -3.975  0.368 -0.385 -0.191  0.094 
    MR  2271  2268 6  2273     6     1     1    43    62  -6.988  -5.717  -1.625  -5.695  -0.829  -3.908  0.368 -0.385 -0.191  0.094 
     D  2272  2268 6  2273     6     0     0    40    60  -9.049  -7.747  -3.544  -4.226  -4.244  -0.319 
    IL  2273  2273 5  2273     6     1     1    44    63  -2.579  -2.842  -0.760  -4.497  -5.274  -4.934  0.000  0.000  0.000  0.000 
    IR  2274  2274 6  2274     5     1     1    43    63  -2.408  -0.496  -5.920  -4.087  -5.193          0.000  0.000  0.000  0.000 
                                             [ MATP  586 ]    929    956 g c - -
    MP  2275  2274 6  2279     6     2     2    42    61  -8.978  -8.917  -0.023  -7.693  -7.973  -8.368 -2.955 -2.442 -2.991  1.365 -2.780 -3.747  1.654 -3.136 -3.081  2.287 -3.542 -0.296  1.314 -3.070 -0.428 -1.962 
    ML  2276  2274 6  2279     6     1     1    41    60  -6.250  -6.596  -1.310  -1.005  -6.446  -3.975  0.368 -0.385 -0.191  0.094 
    MR  2277  2274 6  2279     6     1     1    41    60  -6.988  -5.717  -1.625  -5.695  -0.829  -3.908  0.368 -0.385 -0.191  0.094 
     D  2278  2274 6  2279     6     0     0    39    58  -9.049  -7.747  -3.544  -4.226  -4.244  -0.319 
    IL  2279  2279 5  2279     6     1     1    42    61  -2.579  -2.842  -0.760  -4.497  -5.274  -4.934  0.000  0.000  0.000  0.000 
    IR  2280  2280 6  2280     5     1     1    41    61  -2.408  -0.496  -5.920  -4.087  -5.193          0.000  0.000  0.000  0.000 
                                             [ MATP  587 ]    930    955 g u - -
    MP  2281  2280 6  2285     6     2     2    40    59  -8.978  -8.917  -0.023  -7.693  -7.973  -8.368 -3.209 -2.168 -3.338  1.361 -3.746 -4.478  0.562 -3.436 -3.132  1.934 -3.638  2.447  0.215 -3.741 -1.373 -2.142 
    ML  2282  2280 6  2285     6     1     1    39    59  -6.250  -6.596  -1.310  -1.005  -6.446  -3.975  0.368 -0.385 -0.191  0.094 
    MR  2283  2280 6  2285     6     1     1    39    59  -6.988  -5.717  -1.625  -5.695  -0.829  -3.908  0.368 -0.385 -0.191  0.094 
     D  2284  2280 6  2285     6     0     0    37    57  -9.049  -7.747  -3.544  -4.226  -4.244  -0.319 
    IL  2285  2285 5  2285     6     1     1    40    59  -2.579  -2.842  -0.760  -4.497  -5.274  -4.934  0.000  0.000  0.000  0.000 
    IR  2286  2286 6  2286     5     1     1    40    59  -2.408  -0.496  -5.920  -4.087  -5.193          0.000  0.000  0.000  0.000 
                                             [ MATP  588 ]    931    954 u a - -
    MP  2287  2286 6  2291     4     2     2    38    57  -6.579  -6.786  -0.069  -5.200                 -2.906 -3.042 -3.260  0.558 -2.605 -3.995  1.672 -3.155 -3.274  0.971 -3.741 -0.987  2.784 -3.461 -0.318 -2.184 
    ML  2288  2286 6  2291     4     1     1    38    58  -3.758  -3.940  -0.507  -2.670                  0.368 -0.385 -0.191  0.094 
    MR  2289  2286 6  2291     4     1     1    38    57  -4.809  -3.838  -1.706  -0.766                  0.368 -0.385 -0.191  0.094 
     D  2290  2286 6  2291     4     0     0    37    56  -4.568  -4.250  -2.265  -0.520                 
    IL  2291  2291 5  2291     4     1     1    40    59  -1.686  -2.369  -1.117  -4.855                  0.000  0.000  0.000  0.000 
    IR  2292  2292 6  2292     3     1     1    39    58  -1.442  -0.798  -4.142                          0.000  0.000  0.000  0.000 
                                             [ MATL  589 ]    932      - G - - -
    ML  2293  2292 6  2295     3     1     1    35    55  -7.626  -0.026  -6.280                         -0.866 -1.957  1.485 -1.343 
     D  2294  2292 6  2295     3     0     0    34    53  -6.174  -1.687  -0.566                         
    IL  2295  2295 3  2295     3     1     1    38    57  -1.442  -0.798  -4.142                          0.000  0.000  0.000  0.000 
                                             [ MATL  590 ]    933      - U - - -
    ML  2296  2295 3  2298     3     1     1    34    53  -7.626  -0.026  -6.280                         -0.463 -0.730 -1.041  1.128 
     D  2297  2295 3  2298     3     0     0    33    52  -6.174  -1.687  -0.566                         
    IL  2298  2298 3  2298     3     1     1    37    56  -1.442  -0.798  -4.142                          0.000  0.000  0.000  0.000 
                                             [ MATL  591 ]    934      - A - - -
    ML  2299  2298 3  2301     3     1     1    33    52  -8.041  -0.023  -6.358                          1.525 -1.706 -1.404 -1.191 
     D  2300  2298 3  2301     3     0     0    32    51  -5.620  -0.734  -1.403                         
    IL  2301  2301 3  2301     3     1     1    34    53  -1.925  -0.554  -4.164                          0.000  0.000  0.000  0.000 
                                             [ MATR  592 ]      -    953 - u - -
    MR  2302  2301 3  2304     3     1     1    32    51  -8.041  -0.023  -6.358                         -0.219 -0.688 -0.239  0.743 
     D  2303  2301 3  2304     3     0     0    31    50  -6.390  -1.568  -0.620                         
    IR  2304  2304 3  2304     3     1     1    33    52  -1.925  -0.554  -4.164                          0.000  0.000  0.000  0.000 
                                             [ MATR  593 ]      -    952 - A - -
    MR  2305  2304 3  2307     3     1     1    31    50  -8.041  -0.023  -6.358                          1.525 -1.706 -1.404 -1.191 
     D  2306  2304 3  2307     3     0     0    30    49  -6.390  -1.568  -0.620                         
    IR  2307  2307 3  2307     3     1     1    32    51  -1.925  -0.554  -4.164                          0.000  0.000  0.000  0.000 
                                             [ MATR  594 ]      -    951 - G - -
    MR  2308  2307 3  2310     3     1     1    30    49  -8.041  -0.023  -6.358                         -0.770 -1.892  1.450 -1.278 
     D  2309  2307 3  2310     3     0     0    29    48  -6.390  -1.568  -0.620                         
    IR  2310  2310 3  2310     3     1     1    31    50  -1.925  -0.554  -4.164                          0.000  0.000  0.000  0.000 
                                             [ MATR  595 ]      -    950 - A - -
    MR  2311  2310 3  2313     3     1     1    29    48  -8.041  -0.023  -6.358                          1.471 -1.580 -1.302 -1.034 
     D  2312  2310 3  2313     3     0     0    28    47  -6.390  -1.568  -0.620                         
    IR  2313  2313 3  2313     3     1     1    30    49  -1.925  -0.554  -4.164                          0.000  0.000  0.000  0.000 
                                             [ MATR  596 ]      -    949 - U - -
    MR  2314  2313 3  2316     3     1     1    28    47  -8.041  -0.023  -6.358                         -0.602 -0.535 -1.303  1.167 
     D  2315  2313 3  2316     3     0     0    27    46  -6.390  -1.568  -0.620                         
    IR  2316  2316 3  2316     3     1     1    29    48  -1.925  -0.554  -4.164                          0.000  0.000  0.000  0.000 
                                             [ MATR  597 ]      -    948 - G - -
    MR  2317  2316 3  2319     5     1     1    27    46  -6.802  -0.048  -6.618  -6.830  -7.722         -0.613 -1.660  1.337 -0.990 
     D  2318  2316 3  2319     5     0     0    26    45  -5.352  -0.707  -2.978  -4.409  -2.404         
    IR  2319  2319 3  2319     5     1     1    28    46  -2.408  -0.496  -5.920  -4.087  -5.193          0.000  0.000  0.000  0.000 
                                             [ MATP  598 ]    935    947 G C - -
    MP  2320  2319 3  2324     6     2     2    26    45  -8.978  -8.917  -0.023  -7.693  -7.973  -8.368 -3.973 -2.714 -4.039  0.763 -4.305 -4.397  0.179 -4.259 -3.801  3.387 -4.204 -0.336 -0.182 -3.948 -1.822 -2.930 
    ML  2321  2319 3  2324     6     1     1    25    44  -6.250  -6.596  -1.310  -1.005  -6.446  -3.975  0.368 -0.385 -0.191  0.094 
    MR  2322  2319 3  2324     6     1     1    25    44  -6.988  -5.717  -1.625  -5.695  -0.829  -3.908  0.368 -0.385 -0.191  0.094 
     D  2323  2319 3  2324     6     0     0    23    42  -9.049  -7.747  -3.544  -4.226  -4.244  -0.319 
    IL  2324  2324 5  2324     6     1     1    26    45  -2.579  -2.842  -0.760  -4.497  -5.274  -4.934  0.000  0.000  0.000  0.000 
    IR  2325  2325 6  2325     5     1     1    26    45  -2.408  -0.496  -5.920  -4.087  -5.193          0.000  0.000  0.000  0.000 
                                             [ MATP  599 ]    936    946 c g - -
    MP  2326  2325 6  2330     6     2     2    24    43  -8.978  -8.917  -0.023  -7.693  -7.973  -8.368 -3.117 -2.859 -3.122  1.017 -2.448 -3.835  2.569 -3.006 -3.140  1.386 -3.595 -0.778  1.384 -3.297 -0.073 -2.042 
    ML  2327  2325 6  2330     6     1     1    24    43  -6.250  -6.596  -1.310  -1.005  -6.446  -3.975  0.368 -0.385 -0.191  0.094 
    MR  2328  2325 6  2330     6     1     1    23    42  -6.988  -5.717  -1.625  -5.695  -0.829  -3.908  0.368 -0.385 -0.191  0.094 
     D  2329  2325 6  2330     6     0     0    22    41  -9.049  -7.747  -3.544  -4.226  -4.244  -0.319 
    IL  2330  2330 5  2330     6     1     1    24    43  -2.579  -2.842  -0.760  -4.497  -5.274  -4.934  0.000  0.000  0.000  0.000 
    IR  2331  2331 6  2331     5     1     1    24    43  -2.408  -0.496  -5.920  -4.087  -5.193          0.000  0.000  0.000  0.000 
                                             [ MATP  600 ]    937    945 g u - -
    MP  2332  2331 6  2336     4     2     2    22    41  -6.579  -6.786  -0.069  -5.200                 -3.131 -2.141 -3.259  1.639 -3.683 -4.396  0.595 -3.393 -3.089  1.912 -3.600  2.268  0.284 -3.629 -1.327 -2.087 
    ML  2333  2331 6  2336     4     1     1    23    42  -3.758  -3.940  -0.507  -2.670                  0.368 -0.385 -0.191  0.094 
    MR  2334  2331 6  2336     4     1     1    22    41  -4.809  -3.838  -1.706  -0.766                  0.368 -0.385 -0.191  0.094 
     D  2335  2331 6  2336     4     0     0    21    40  -4.568  -4.250  -2.265  -0.520                 
    IL  2336  2336 5  2336     4     1     1    24    43  -1.686  -2.369  -1.117  -4.855                  0.000  0.000  0.000  0.000 
    IR  2337  2337 6  2337     3     1     1    23    42  -1.442  -0.798  -4.142                          0.000  0.000  0.000  0.000 
                                             [ MATL  601 ]    938      - G - - -
    ML  2338  2337 6  2340     3     1     1    19    38  -7.444  -0.027  -6.280                         -0.866 -1.957  1.485 -1.343 
     D  2339  2337 6  2340     3     0     0    18    37  -6.174  -1.687  -0.566                         
    IL  2340  2340 3  2340     3     1     1    22    41  -1.444  -0.796  -4.144                          0.000  0.000  0.000  0.000 
                                             [ MATL  602 ]    940      - U - - -
    ML  2341  2340 3  2343     3     1     1    18    36  -7.626  -0.026  -6.280                         -0.891 -1.000 -1.585  1.394 
     D  2342  2340 3  2343     3     0     0    17    36  -6.174  -1.687  -0.566                         
    IL  2343  2343 3  2343     3     1     1    21    40  -1.442  -0.798  -4.142                          0.000  0.000  0.000  0.000 
                                             [ MATL  603 ]    941      - G - - -
    ML  2344  2343 3  2346     3     1     1    16    35  -7.626  -0.026  -6.280                         -0.499 -1.699  1.330 -1.087 
     D  2345  2343 3  2346     3     0     0    16    34  -6.174  -1.687  -0.566                         
    IL  2346  2346 3  2346     3     1     1    20    38  -1.442  -0.798  -4.142                          0.000  0.000  0.000  0.000 
                                             [ MATL  604 ]    942      - A - - -
    ML  2347  2346 3  2349     3     1     1    15    34  -7.626  -0.026  -6.280                          1.269 -1.322 -0.719 -0.779 
     D  2348  2346 3  2349     3     0     0    15    33  -6.174  -1.687  -0.566                         
    IL  2349  2349 3  2349     3     1     1    19    37  -1.442  -0.798  -4.142                          0.000  0.000  0.000  0.000 
                                             [ MATL  605 ]    943      - A - - -
    ML  2350  2349 3  2352     3     1     1    13    32  -7.626  -0.026  -6.280                          1.511 -1.671 -1.382 -1.145 
     D  2351  2349 3  2352     3     0     0    13    32  -6.174  -1.687  -0.566                         
    IL  2352  2352 3  2352     3     1     1    18    36  -1.442  -0.798  -4.142                          0.000  0.000  0.000  0.000 
                                             [ MATL  606 ]    944      - A - - -
    ML  2353  2352 3  2355     2     1     1     1     1       *   0.000                                  1.525 -1.706 -1.404 -1.191 
     D  2354  2352 3  2355     2     0     0     0     0       *   0.000                                 
    IL  2355  2355 3  2355     2     1     1    13    28  -1.823  -0.479                                  0.000  0.000  0.000  0.000 
                                             [ END   607 ]      -      - - - - -
     E  2356  2355 3    -1     0     0     0     0     0                                                 
                                             [ BEGR  608 ]      -      - - - - -
     S  2357  2219 1  2358     3     0     0    31    51  -7.626  -0.026  -6.280                         
    IL  2358  2358 2  2358     3     1     1    34    54  -1.442  -0.798  -4.142                          0.000  0.000  0.000  0.000 
                                             [ MATL  609 ]    966      - A - - -
    ML  2359  2358 2  2361     3     1     1    31    50  -7.626  -0.026  -6.280                          1.359 -1.376 -1.039 -0.830 
     D  2360  2358 2  2361     3     0     0    30    49  -6.174  -1.687  -0.566                         
    IL  2361  2361 3  2361     3     1     1    33    53  -1.442  -0.798  -4.142                          0.000  0.000  0.000  0.000 
                                             [ MATL  610 ]    967      - C - - -
    ML  2362  2361 3  2364     3     1     1    30    49  -7.626  -0.026  -6.280                         -0.837  1.215 -1.618 -0.334 
     D  2363  2361 3  2364     3     0     0    29    48  -6.174  -1.687  -0.566                         
    IL  2364  2364 3  2364     3     1     1    32    52  -1.442  -0.798  -4.142                          0.000  0.000  0.000  0.000 
                                             [ MATL  611 ]    968      - C - - -
    ML  2365  2364 3  2367     3     1     1    29    48  -7.626  -0.026  -6.280                         -0.831  1.209 -1.612 -0.324 
     D  2366  2364 3  2367     3     0     0    28    47  -6.174  -1.687  -0.566                         
    IL  2367  2367 3  2367     3     1     1    31    51  -1.442  -0.798  -4.142                          0.000  0.000  0.000  0.000 
                                             [ MATL  612 ]    969      - a - - -
    ML  2368  2367 3  2370     5     1     1    28    47  -6.389  -0.052  -6.618  -6.830  -7.722          0.677 -0.876  0.082 -0.327 
     D  2369  2367 3  2370     5     0     0    27    46  -4.959  -0.803  -4.221  -2.596  -2.508         
    IL  2370  2370 3  2370     5     1     1    28    48  -2.418  -0.492  -4.097  -5.929  -5.203          0.000  0.000  0.000  0.000 
                                             [ MATP  613 ]    971    984 c g - -
    MP  2371  2370 3  2375     4     2     2    27    46  -6.254  -6.786  -0.073  -5.200                 -0.741 -1.678 -1.655  1.227 -1.792 -2.623  1.522 -2.135 -1.797  1.292 -0.047 -0.205  1.351 -1.942  0.019 -1.046 
    ML  2372  2370 3  2375     4     1     1    27    47  -3.758  -3.940  -0.507  -2.670                  0.368 -0.385 -0.191  0.094 
    MR  2373  2370 3  2375     4     1     1    27    46  -4.809  -3.838  -1.706  -0.766                  0.368 -0.385 -0.191  0.094 
     D  2374  2370 3  2375     4     0     0    26    45  -4.568  -4.250  -2.265  -0.520                 
    IL  2375  2375 5  2375     4     1     1    29    48  -1.670  -2.395  -1.115  -4.880                  0.000  0.000  0.000  0.000 
    IR  2376  2376 6  2376     3     1     1    28    47  -1.442  -0.798  -4.142                          0.000  0.000  0.000  0.000 
                                             [ MATL  614 ]    974      - U - - -
    ML  2377  2376 6  2379     3     1     1    24    43  -7.626  -0.026  -6.280                         -0.308 -0.688 -1.090  1.072 
     D  2378  2376 6  2379     3     0     0    23    42  -6.174  -1.687  -0.566                         
    IL  2379  2379 3  2379     3     1     1    26    46  -1.442  -0.798  -4.142                          0.000  0.000  0.000  0.000 
                                             [ MATL  615 ]    975      - G - - -
    ML  2380  2379 3  2382     5     1     1    23    42  -6.802  -0.048  -6.618  -6.830  -7.722         -0.508 -1.472  1.225 -0.740 
     D  2381  2379 3  2382     5     0     0    22    40  -4.959  -0.803  -4.221  -2.596  -2.508         
    IL  2382  2382 3  2382     5     1     1    23    42  -2.408  -0.496  -4.087  -5.920  -5.193          0.000  0.000  0.000  0.000 
                                             [ MATP  616 ]    976    983 G C - -
    MP  2383  2382 3  2387     6     2     2    22    41  -8.978  -8.917  -0.023  -7.693  -7.973  -8.368 -4.082 -2.784 -4.143  0.627 -4.311 -4.418  0.171 -4.324 -3.865  3.428 -4.254 -0.469 -0.235 -4.027 -1.836 -3.030 
    ML  2384  2382 3  2387     6     1     1    21    40  -6.250  -6.596  -1.310  -1.005  -6.446  -3.975  0.368 -0.385 -0.191  0.094 
    MR  2385  2382 3  2387     6     1     1    21    40  -6.988  -5.717  -1.625  -5.695  -0.829  -3.908  0.368 -0.385 -0.191  0.094 
     D  2386  2382 3  2387     6     0     0    20    38  -9.049  -7.747  -3.544  -4.226  -4.244  -0.319 
    IL  2387  2387 5  2387     6     1     1    22    41  -2.579  -2.842  -0.760  -4.497  -5.274  -4.934  0.000  0.000  0.000  0.000 
    IR  2388  2388 6  2388     5     1     1    21    40  -2.408  -0.496  -5.920  -4.087  -5.193          0.000  0.000  0.000  0.000 
                                             [ MATP  617 ]    977    982 C G - -
    MP  2389  2388 6  2393     4     2     2    20    39  -6.579  -6.786  -0.069  -5.200                 -3.669 -3.457 -3.535  0.246 -2.542 -4.101  3.126 -3.229 -3.557  0.750 -3.924 -1.371  1.112 -3.806 -0.231 -2.433 
    ML  2390  2388 6  2393     4     1     1    21    39  -3.758  -3.940  -0.507  -2.670                  0.368 -0.385 -0.191  0.094 
    MR  2391  2388 6  2393     4     1     1    20    39  -4.809  -3.838  -1.706  -0.766                  0.368 -0.385 -0.191  0.094 
     D  2392  2388 6  2393     4     0     0    19    38  -4.568  -4.250  -2.265  -0.520                 
    IL  2393  2393 5  2393     4     1     1    22    41  -1.686  -2.369  -1.117  -4.855                  0.000  0.000  0.000  0.000 
    IR  2394  2394 6  2394     3     1     1    21    40  -1.442  -0.798  -4.142                          0.000  0.000  0.000  0.000 
                                             [ MATL  618 ]    978      - G - - -
    ML  2395  2394 6  2397     3     1     1    16    35  -7.626  -0.026  -6.280                         -0.866 -1.957  1.485 -1.343 
     D  2396  2394 6  2397     3     0     0    16    34  -6.174  -1.687  -0.566                         
    IL  2397  2397 3  2397     3     1     1    20    38  -1.442  -0.798  -4.142                          0.000  0.000  0.000  0.000 
                                             [ MATL  619 ]    979      - A - - -
    ML  2398  2397 3  2400     3     1     1    15    34  -7.626  -0.026  -6.280                          1.503 -1.655 -1.355 -1.130 
     D  2399  2397 3  2400     3     0     0    15    33  -6.174  -1.687  -0.566                         
    IL  2400  2400 3  2400     3     1     1    19    37  -1.442  -0.798  -4.142                          0.000  0.000  0.000  0.000 
                                             [ MATL  620 ]    980      - A - - -
    ML  2401  2400 3  2403     3     1     1    13    32  -7.626  -0.026  -6.280                          1.525 -1.706 -1.404 -1.191 
     D  2402  2400 3  2403     3     0     0    13    32  -6.174  -1.687  -0.566                         
    IL  2403  2403 3  2403     3     1     1    18    36  -1.442  -0.798  -4.142                          0.000  0.000  0.000  0.000 
                                             [ MATL  621 ]    981      - G - - -
    ML  2404  2403 3  2406     2     1     1     1     1       *   0.000                                 -0.316 -1.574  1.231 -0.963 
     D  2405  2403 3  2406     2     0     0     0     0       *   0.000                                 
    IL  2406  2406 3  2406     2     1     1    13    28  -1.823  -0.479                                  0.000  0.000  0.000  0.000 
                                             [ END   622 ]      -      - - - - -
     E  2407  2406 3    -1     0     0     0     0     0                                                 
                                             [ BEGR  623 ]      -      - - - - -
     S  2408  1831 1  2409     3    20    59   142   178  -7.626  -0.026  -6.280                         
    IL  2409  2409 2  2409     3    21    60   144   180  -1.442  -0.798  -4.142                          0.000  0.000  0.000  0.000 
                                             [ MATL  624 ]   1021      - G - - -
    ML  2410  2409 2  2412     3    20    59   142   178  -7.626  -0.026  -6.280                         -0.866 -1.957  1.485 -1.343 
     D  2411  2409 2  2412     3    17    56   140   176  -6.174  -1.687  -0.566                         
    IL  2412  2412 3  2412     3    20    59   143   179  -1.442  -0.798  -4.142                          0.000  0.000  0.000  0.000 
                                             [ MATL  625 ]   1022      - A - - -
    ML  2413  2412 3  2415     3    19    58   141   177  -7.626  -0.026  -6.280                          1.525 -1.706 -1.404 -1.191 
     D  2414  2412 3  2415     3    17    56   139   175  -6.174  -1.687  -0.566                         
    IL  2415  2415 3  2415     3    19    58   142   178  -1.442  -0.798  -4.142                          0.000  0.000  0.000  0.000 
                                             [ MATL  626 ]   1023      - A - - -
    ML  2416  2415 3  2418     3    18    57   140   176  -7.626  -0.026  -6.280                          1.470 -1.558 -1.276 -1.065 
     D  2417  2415 3  2418     3    16    55   138   175  -6.174  -1.687  -0.566                         
    IL  2418  2418 3  2418     3    18    57   141   177  -1.442  -0.798  -4.142                          0.000  0.000  0.000  0.000 
                                             [ MATL  627 ]   1024      - A - - -
    ML  2419  2418 3  2421     2    17    56   139   175  -7.939  -0.006                                  1.466 -1.595 -1.208 -1.079 
     D  2420  2418 3  2421     2    16    55   138   174  -8.445  -0.004                                 
    IL  2421  2421 3  2421     2    17    56   139   176  -1.823  -0.479                                  0.000  0.000  0.000  0.000 
                                             [ BIF   628 ]      -      - - - - -
     B  2422  2421 3  2423  2551    16    55   138   174                                                 
                                             [ BEGL  629 ]      -      - - - - -
     S  2423  2422 1  2424     4     0     2    58    78  -0.050  -6.659  -6.066  -6.706                 
                                             [ MATP  630 ]   1025   1066 G C - -
    MP  2424  2423 1  2428     6     2     5    58    78  -8.978  -8.917  -0.023  -7.693  -7.973  -8.368 -4.077 -2.777 -4.142  0.628 -4.335 -4.420  0.151 -4.332 -3.863  3.430 -4.254 -0.445 -0.244 -4.023 -1.856 -3.030 
    ML  2425  2423 1  2428     6     1     1    56    76  -6.250  -6.596  -1.310  -1.005  -6.446  -3.975  0.368 -0.385 -0.191  0.094 
    MR  2426  2423 1  2428     6     1     1    56    76  -6.988  -5.717  -1.625  -5.695  -0.829  -3.908  0.368 -0.385 -0.191  0.094 
     D  2427  2423 1  2428     6     0     0    54    74  -9.049  -7.747  -3.544  -4.226  -4.244  -0.319 
    IL  2428  2428 5  2428     6     1     2    58    77  -2.579  -2.842  -0.760  -4.497  -5.274  -4.934  0.000  0.000  0.000  0.000 
    IR  2429  2429 6  2429     5     1     2    57    77  -2.408  -0.496  -5.920  -4.087  -5.193          0.000  0.000  0.000  0.000 
                                             [ MATP  631 ]   1026   1065 C G - -
    MP  2430  2429 6  2434     6     2     5    56    76  -8.978  -8.917  -0.023  -7.693  -7.973  -8.368 -3.707 -3.572 -3.528  0.122 -2.440 -4.042  3.130 -3.169 -3.563  0.477 -3.906 -1.543  1.320 -3.815 -0.123 -2.429 
    ML  2431  2429 6  2434     6     1     1    54    74  -6.250  -6.596  -1.310  -1.005  -6.446  -3.975  0.368 -0.385 -0.191  0.094 
    MR  2432  2429 6  2434     6     1     1    54    74  -6.988  -5.717  -1.625  -5.695  -0.829  -3.908  0.368 -0.385 -0.191  0.094 
     D  2433  2429 6  2434     6     0     0    52    72  -9.049  -7.747  -3.544  -4.226  -4.244  -0.319 
    IL  2434  2434 5  2434     6     1     1    56    75  -2.579  -2.842  -0.760  -4.497  -5.274  -4.934  0.000  0.000  0.000  0.000 
    IR  2435  2435 6  2435     5     1     2    55    75  -2.408  -0.496  -5.920  -4.087  -5.193          0.000  0.000  0.000  0.000 
                                             [ MATP  632 ]   1027   1064 g c - -
    MP  2436  2435 6  2440     6     2     5    54    74  -8.978  -8.917  -0.023  -7.693  -7.973  -8.368 -3.343 -2.457 -3.360  1.201 -3.460 -4.030  1.016 -3.602 -3.402  2.926 -3.828 -0.116  0.671 -3.385 -1.042 -2.301 
    ML  2437  2435 6  2440     6     1     1    52    72  -6.250  -6.596  -1.310  -1.005  -6.446  -3.975  0.368 -0.385 -0.191  0.094 
    MR  2438  2435 6  2440     6     1     1    52    72  -6.988  -5.717  -1.625  -5.695  -0.829  -3.908  0.368 -0.385 -0.191  0.094 
     D  2439  2435 6  2440     6     0     0    50    70  -9.049  -7.747  -3.544  -4.226  -4.244  -0.319 
    IL  2440  2440 5  2440     6     1     1    54    73  -2.579  -2.842  -0.760  -4.497  -5.274  -4.934  0.000  0.000  0.000  0.000 
    IR  2441  2441 6  2441     5     1     1    53    73  -2.408  -0.496  -5.920  -4.087  -5.193          0.000  0.000  0.000  0.000 
                                             [ MATP  633 ]   1028   1063 u a - -
    MP  2442  2441 6  2446     6     2     4    52    72  -8.978  -8.917  -0.023  -7.693  -7.973  -8.368 -3.142 -2.881 -3.146  0.969 -2.491 -3.884  1.819 -3.031 -3.154  1.199 -3.617 -0.780  2.460 -3.353 -0.191 -2.069 
    ML  2443  2441 6  2446     6     1     1    51    70  -6.250  -6.596  -1.310  -1.005  -6.446  -3.975  0.368 -0.385 -0.191  0.094 
    MR  2444  2441 6  2446     6     1     1    50    70  -6.988  -5.717  -1.625  -5.695  -0.829  -3.908  0.368 -0.385 -0.191  0.094 
     D  2445  2441 6  2446     6     0     0    48    68  -9.049  -7.747  -3.544  -4.226  -4.244  -0.319 
    IL  2446  2446 5  2446     6     1     1    52    71  -2.579  -2.842  -0.760  -4.497  -5.274  -4.934  0.000  0.000  0.000  0.000 
    IR  2447  2447 6  2447     5     1     1    51    71  -2.408  -0.496  -5.920  -4.087  -5.193          0.000  0.000  0.000  0.000 
                                             [ MATP  634 ]   1029   1062 G C - -
    MP  2448  2447 6  2452     6     2     4    50    70  -8.978  -8.917  -0.023  -7.693  -7.973  -8.368 -4.056 -2.770 -4.117  0.665 -4.299 -4.413  0.183 -4.303 -3.849  3.417 -4.241 -0.452 -0.217 -4.009 -1.823 -3.005 
    ML  2449  2447 6  2452     6     1     1    49    69  -6.250  -6.596  -1.310  -1.005  -6.446  -3.975  0.368 -0.385 -0.191  0.094 
    MR  2450  2447 6  2452     6     1     1    49    69  -6.988  -5.717  -1.625  -5.695  -0.829  -3.908  0.368 -0.385 -0.191  0.094 
     D  2451  2447 6  2452     6     0     0    47    67  -9.049  -7.747  -3.544  -4.226  -4.244  -0.319 
    IL  2452  2452 5  2452     6     1     1    50    69  -2.579  -2.842  -0.760  -4.497  -5.274  -4.934  0.000  0.000  0.000  0.000 
    IR  2453  2453 6  2453     5     1     1    49    69  -2.408  -0.496  -5.920  -4.087  -5.193          0.000  0.000  0.000  0.000 
                                             [ MATP  635 ]   1030   1061 G C - -
    MP  2454  2453 6  2458     4     2     2    48    68  -6.579  -6.786  -0.069  -5.200                 -4.090 -2.789 -4.151  0.615 -4.315 -4.420  0.168 -4.330 -3.869  3.431 -4.258 -0.474 -0.240 -4.032 -1.839 -3.038 
    ML  2455  2453 6  2458     4     1     1    48    68  -3.758  -3.940  -0.507  -2.670                  0.368 -0.385 -0.191  0.094 
    MR  2456  2453 6  2458     4     1     1    48    68  -4.809  -3.838  -1.706  -0.766                  0.368 -0.385 -0.191  0.094 
     D  2457  2453 6  2458     4     0     0    47    67  -4.568  -4.250  -2.265  -0.520                 
    IL  2458  2458 5  2458     4     1     1    49    69  -1.686  -2.369  -1.117  -4.855                  0.000  0.000  0.000  0.000 
    IR  2459  2459 6  2459     3     1     1    49    68  -1.442  -0.798  -4.142                          0.000  0.000  0.000  0.000 
                                             [ MATL  636 ]   1031      - G - - -
    ML  2460  2459 6  2462     3     1     1    45    65  -7.626  -0.026  -6.280                         -0.866 -1.957  1.485 -1.343 
     D  2461  2459 6  2462     3     0     0    44    64  -6.174  -1.687  -0.566                         
    IL  2462  2462 3  2462     3     1     1    47    67  -1.442  -0.798  -4.142                          0.000  0.000  0.000  0.000 
                                             [ MATL  637 ]   1032      - G - - -
    ML  2463  2462 3  2465     3     1     1    44    64  -7.626  -0.026  -6.280                         -0.400 -1.211  1.018 -0.350 
     D  2464  2462 3  2465     3     0     0    43    63  -6.174  -1.687  -0.566                         
    IL  2465  2465 3  2465     3     1     1    46    66  -1.442  -0.798  -4.142                          0.000  0.000  0.000  0.000 
                                             [ MATL  638 ]   1033      - A - - -
    ML  2466  2465 3  2468     5     1     1    43    63  -6.802  -0.048  -6.618  -6.830  -7.722          1.525 -1.706 -1.404 -1.191 
     D  2467  2465 3  2468     5     0     0    42    62  -4.959  -0.803  -4.221  -2.596  -2.508         
    IL  2468  2468 3  2468     5     1     1    44    63  -2.408  -0.496  -4.087  -5.920  -5.193          0.000  0.000  0.000  0.000 
                                             [ MATP  639 ]   1034   1060 g u - -
    MP  2469  2468 3  2473     6     2     2    42    62  -8.978  -8.917  -0.023  -7.693  -7.973  -8.368 -2.918 -2.053 -3.057  1.357 -3.284 -3.995  0.909 -3.203 -2.938  1.811 -3.407  2.167  0.573 -3.311 -0.993 -1.068 
    ML  2470  2468 3  2473     6     1     1    42    61  -6.250  -6.596  -1.310  -1.005  -6.446  -3.975  0.368 -0.385 -0.191  0.094 
    MR  2471  2468 3  2473     6     1     1    41    61  -6.988  -5.717  -1.625  -5.695  -0.829  -3.908  0.368 -0.385 -0.191  0.094 
     D  2472  2468 3  2473     6     0     0    40    59  -9.049  -7.747  -3.544  -4.226  -4.244  -0.319 
    IL  2473  2473 5  2473     6     1     1    42    62  -2.579  -2.842  -0.760  -4.497  -5.274  -4.934  0.000  0.000  0.000  0.000 
    IR  2474  2474 6  2474     5     1     1    42    61  -2.408  -0.496  -5.920  -4.087  -5.193          0.000  0.000  0.000  0.000 
                                             [ MATP  640 ]   1035   1059 C G - -
    MP  2475  2474 6  2479     4     2     2    40    60  -6.579  -6.786  -0.069  -5.200                 -3.872 -3.714 -3.668 -0.018 -2.551 -4.163  3.262 -3.291 -3.703  0.344 -4.028 -1.662  1.048 -3.978 -0.248 -2.568 
    ML  2476  2474 6  2479     4     1     1    41    60  -3.758  -3.940  -0.507  -2.670                  0.368 -0.385 -0.191  0.094 
    MR  2477  2474 6  2479     4     1     1    40    60  -4.809  -3.838  -1.706  -0.766                  0.368 -0.385 -0.191  0.094 
     D  2478  2474 6  2479     4     0     0    39    59  -4.568  -4.250  -2.265  -0.520                 
    IL  2479  2479 5  2479     4     1     1    42    62  -1.686  -2.369  -1.117  -4.855                  0.000  0.000  0.000  0.000 
    IR  2480  2480 6  2480     3     1     1    41    61  -1.442  -0.798  -4.142                          0.000  0.000  0.000  0.000 
                                             [ MATL  641 ]   1036      - A - - -
    ML  2481  2480 6  2483     3     1     1    38    57  -7.626  -0.026  -6.280                          1.045 -1.173 -0.257 -0.608 
     D  2482  2480 6  2483     3     0     0    36    56  -6.174  -1.687  -0.566                         
    IL  2483  2483 3  2483     3     1     1    40    59  -1.442  -0.798  -4.142                          0.000  0.000  0.000  0.000 
                                             [ MATL  642 ]   1037      - A - - -
    ML  2484  2483 3  2486     3     1     1    37    56  -7.626  -0.026  -6.280                          1.525 -1.706 -1.404 -1.191 
     D  2485  2483 3  2486     3     0     0    35    55  -6.174  -1.687  -0.566                         
    IL  2486  2486 3  2486     3     1     1    39    58  -1.442  -0.798  -4.142                          0.000  0.000  0.000  0.000 
                                             [ MATL  643 ]   1038      - A - - -
    ML  2487  2486 3  2489     3     1     1    36    55  -8.041  -0.023  -6.358                          1.525 -1.706 -1.404 -1.191 
     D  2488  2486 3  2489     3     0     0    34    53  -5.620  -0.734  -1.403                         
    IL  2489  2489 3  2489     3     1     1    36    55  -1.925  -0.554  -4.164                          0.000  0.000  0.000  0.000 
                                             [ MATR  644 ]      -   1058 - A - -
    MR  2490  2489 3  2492     3     1     1    35    54  -8.041  -0.023  -6.358                          1.525 -1.706 -1.404 -1.191 
     D  2491  2489 3  2492     3     0     0    33    52  -6.390  -1.568  -0.620                         
    IR  2492  2492 3  2492     3     1     1    35    54  -1.925  -0.554  -4.164                          0.000  0.000  0.000  0.000 
                                             [ MATR  645 ]      -   1057 - U - -
    MR  2493  2492 3  2495     3     1     1    34    53  -8.041  -0.023  -6.358                         -0.891 -1.000 -1.585  1.394 
     D  2494  2492 3  2495     3     0     0    32    51  -6.390  -1.568  -0.620                         
    IR  2495  2495 3  2495     3     1     1    34    53  -1.925  -0.554  -4.164                          0.000  0.000  0.000  0.000 
                                             [ MATR  646 ]      -   1056 - G - -
    MR  2496  2495 3  2498     5     1     1    33    52  -6.802  -0.048  -6.618  -6.830  -7.722         -0.866 -1.957  1.485 -1.343 
     D  2497  2495 3  2498     5     0     0    31    50  -5.352  -0.707  -2.978  -4.409  -2.404         
    IR  2498  2498 3  2498     5     1     1    33    52  -2.408  -0.496  -5.920  -4.087  -5.193          0.000  0.000  0.000  0.000 
                                             [ MATP  647 ]   1039   1055 C G - -
    MP  2499  2498 3  2503     6     2     2    31    51  -8.978  -8.917  -0.023  -7.693  -7.973  -8.368 -3.590 -3.410 -3.458  0.392 -2.457 -4.022  3.059 -3.149 -3.483  0.666 -3.854 -1.350  1.274 -3.723 -0.145 -2.358 
    ML  2500  2498 3  2503     6     1     1    30    49  -6.250  -6.596  -1.310  -1.005  -6.446  -3.975  0.368 -0.385 -0.191  0.094 
    MR  2501  2498 3  2503     6     1     1    30    49  -6.988  -5.717  -1.625  -5.695  -0.829  -3.908  0.368 -0.385 -0.191  0.094 
     D  2502  2498 3  2503     6     0     0    28    47  -9.049  -7.747  -3.544  -4.226  -4.244  -0.319 
    IL  2503  2503 5  2503     6     1     1    31    50  -2.579  -2.842  -0.760  -4.497  -5.274  -4.934  0.000  0.000  0.000  0.000 
    IR  2504  2504 6  2504     5     1     1    31    50  -2.408  -0.496  -5.920  -4.087  -5.193          0.000  0.000  0.000  0.000 
                                             [ MATP  648 ]   1040   1054 a u - -
    MP  2505  2504 6  2509     6     2     2    29    49  -8.978  -8.917  -0.023  -7.693  -7.973  -8.368 -3.107 -2.409 -3.160  2.466 -3.142 -4.113  1.222 -3.276 -3.145  1.915 -3.644 -0.087  0.725 -3.404 -0.828 -2.079 
    ML  2506  2504 6  2509     6     1     1    28    47  -6.250  -6.596  -1.310  -1.005  -6.446  -3.975  0.368 -0.385 -0.191  0.094 
    MR  2507  2504 6  2509     6     1     1    28    47  -6.988  -5.717  -1.625  -5.695  -0.829  -3.908  0.368 -0.385 -0.191  0.094 
     D  2508  2504 6  2509     6     0     0    26    45  -9.049  -7.747  -3.544  -4.226  -4.244  -0.319 
    IL  2509  2509 5  2509     6     1     1    29    48  -2.579  -2.842  -0.760  -4.497  -5.274  -4.934  0.000  0.000  0.000  0.000 
    IR  2510  2510 6  2510     5     1     1    29    48  -2.408  -0.496  -5.920  -4.087  -5.193          0.000  0.000  0.000  0.000 
                                             [ MATP  649 ]   1041   1053 G C - -
    MP  2511  2510 6  2515     6     2     2    27    47  -8.978  -8.917  -0.023  -7.693  -7.973  -8.368 -4.090 -2.789 -4.151  0.615 -4.315 -4.420  0.168 -4.330 -3.869  3.431 -4.258 -0.474 -0.240 -4.032 -1.839 -3.038 
    ML  2512  2510 6  2515     6     1     1    27    46  -6.250  -6.596  -1.310  -1.005  -6.446  -3.975  0.368 -0.385 -0.191  0.094 
    MR  2513  2510 6  2515     6     1     1    27    46  -6.988  -5.717  -1.625  -5.695  -0.829  -3.908  0.368 -0.385 -0.191  0.094 
     D  2514  2510 6  2515     6     0     0    25    44  -9.049  -7.747  -3.544  -4.226  -4.244  -0.319 
    IL  2515  2515 5  2515     6     1     1    27    46  -2.579  -2.842  -0.760  -4.497  -5.274  -4.934  0.000  0.000  0.000  0.000 
    IR  2516  2516 6  2516     5     1     1    27    46  -2.408  -0.496  -5.920  -4.087  -5.193          0.000  0.000  0.000  0.000 
                                             [ MATP  650 ]   1042   1052 G C - -
    MP  2517  2516 6  2521     4     2     2    25    45  -6.579  -6.786  -0.069  -5.200                 -4.062 -2.773 -4.123  0.656 -4.302 -4.414  0.180 -4.308 -3.853  3.420 -4.244 -0.456 -0.221 -4.013 -1.826 -3.011 
    ML  2518  2516 6  2521     4     1     1    26    45  -3.758  -3.940  -0.507  -2.670                  0.368 -0.385 -0.191  0.094 
    MR  2519  2516 6  2521     4     1     1    26    45  -4.809  -3.838  -1.706  -0.766                  0.368 -0.385 -0.191  0.094 
     D  2520  2516 6  2521     4     0     0    25    44  -4.568  -4.250  -2.265  -0.520                 
    IL  2521  2521 5  2521     4     1     1    27    47  -1.686  -2.369  -1.117  -4.855                  0.000  0.000  0.000  0.000 
    IR  2522  2522 6  2522     3     1     1    26    45  -1.442  -0.798  -4.142                          0.000  0.000  0.000  0.000 
                                             [ MATL  651 ]   1043      - A - - -
    ML  2523  2522 6  2525     3     1     1    23    41  -7.626  -0.026  -6.280                          1.515 -1.673 -1.387 -1.164 
     D  2524  2522 6  2525     3     0     0    22    41  -6.174  -1.687  -0.566                         
    IL  2525  2525 3  2525     3     1     1    25    44  -1.442  -0.798  -4.142                          0.000  0.000  0.000  0.000 
                                             [ MATL  652 ]   1044      - U - - -
    ML  2526  2525 3  2528     3     1     1    21    40  -7.626  -0.026  -6.280                         -0.891 -1.000 -1.585  1.394 
     D  2527  2525 3  2528     3     0     0    20    39  -6.174  -1.687  -0.566                         
    IL  2528  2528 3  2528     3     1     1    24    43  -1.442  -0.798  -4.142                          0.000  0.000  0.000  0.000 
                                             [ MATL  653 ]   1045      - U - - -
    ML  2529  2528 3  2531     3     1     1    20    39  -7.626  -0.026  -6.280                         -0.891 -1.000 -1.585  1.394 
     D  2530  2528 3  2531     3     0     0    19    38  -6.174  -1.687  -0.566                         
    IL  2531  2531 3  2531     3     1     1    23    42  -1.442  -0.798  -4.142                          0.000  0.000  0.000  0.000 
                                             [ MATL  654 ]   1046      - A - - -
    ML  2532  2531 3  2534     3     1     1    19    38  -7.626  -0.026  -6.280                          1.525 -1.706 -1.404 -1.191 
     D  2533  2531 3  2534     3     0     0    18    37  -6.174  -1.687  -0.566                         
    IL  2534  2534 3  2534     3     1     1    22    41  -1.442  -0.798  -4.142                          0.000  0.000  0.000  0.000 
                                             [ MATL  655 ]   1047      - G - - -
    ML  2535  2534 3  2537     3     1     1    18    36  -7.626  -0.026  -6.280                         -0.866 -1.957  1.485 -1.343 
     D  2536  2534 3  2537     3     0     0    17    36  -6.174  -1.687  -0.566                         
    IL  2537  2537 3  2537     3     1     1    21    40  -1.442  -0.798  -4.142                          0.000  0.000  0.000  0.000 
                                             [ MATL  656 ]   1048      - A - - -
    ML  2538  2537 3  2540     3     1     1    16    35  -7.626  -0.026  -6.280                          1.525 -1.706 -1.404 -1.191 
     D  2539  2537 3  2540     3     0     0    16    34  -6.174  -1.687  -0.566                         
    IL  2540  2540 3  2540     3     1     1    20    38  -1.442  -0.798  -4.142                          0.000  0.000  0.000  0.000 
                                             [ MATL  657 ]   1049      - U - - -
    ML  2541  2540 3  2543     3     1     1    15    34  -7.626  -0.026  -6.280                         -0.783 -0.924 -1.453  1.337 
     D  2542  2540 3  2543     3     0     0    15    33  -6.174  -1.687  -0.566                         
    IL  2543  2543 3  2543     3     1     1    19    37  -1.442  -0.798  -4.142                          0.000  0.000  0.000  0.000 
                                             [ MATL  658 ]   1050      - A - - -
    ML  2544  2543 3  2546     3     1     1    13    32  -7.626  -0.026  -6.280                          1.525 -1.706 -1.404 -1.191 
     D  2545  2543 3  2546     3     0     0    13    32  -6.174  -1.687  -0.566                         
    IL  2546  2546 3  2546     3     1     1    18    36  -1.442  -0.798  -4.142                          0.000  0.000  0.000  0.000 
                                             [ MATL  659 ]   1051      - C - - -
    ML  2547  2546 3  2549     2     1     1     1     1       *   0.000                                 -0.966  1.324 -1.749 -0.542 
     D  2548  2546 3  2549     2     0     0     0     0       *   0.000                                 
    IL  2549  2549 3  2549     2     1     1    13    28  -1.823  -0.479                                  0.000  0.000  0.000  0.000 
                                             [ END   660 ]      -      - - - - -
     E  2550  2549 3    -1     0     0     0     0     0                                                 
                                             [ BEGR  661 ]      -      - - - - -
     S  2551  2422 1  2552     3     0    20    96   132  -7.626  -0.026  -6.280                         
    IL  2552  2552 2  2552     3     1    20    98   134  -1.442  -0.798  -4.142                          0.000  0.000  0.000  0.000 
                                             [ MATL  662 ]   1067      - c - - -
    ML  2553  2552 2  2555     3     1    21    96   132  -7.626  -0.026  -6.280                         -0.312  0.744 -1.143  0.094 
     D  2554  2552 2  2555     3     0    15    94   130  -6.174  -1.687  -0.566                         
    IL  2555  2555 3  2555     3     1    20    97   133  -1.442  -0.798  -4.142                          0.000  0.000  0.000  0.000 
                                             [ MATL  663 ]   1068      - g - - -
    ML  2556  2555 3  2558     3     1    20    95   131  -7.626  -0.026  -6.280                         -0.287 -0.826  0.928 -0.487 
     D  2557  2555 3  2558     3     0    15    93   129  -6.174  -1.687  -0.566                         
    IL  2558  2558 3  2558     3     1    19    96   132  -1.442  -0.798  -4.142                          0.000  0.000  0.000  0.000 
                                             [ MATL  664 ]   1069      - U - - -
    ML  2559  2558 3  2561     3     1    19    94   130  -7.626  -0.026  -6.280                         -0.891 -1.000 -1.585  1.394 
     D  2560  2558 3  2561     3     0    14    92   128  -6.174  -1.687  -0.566                         
    IL  2561  2561 3  2561     3     1    18    95   131  -1.442  -0.798  -4.142                          0.000  0.000  0.000  0.000 
                                             [ MATL  665 ]   1070      - A - - -
    ML  2562  2561 3  2564     3     1    19    93   129  -7.626  -0.026  -6.280                          1.511 -1.661 -1.380 -1.154 
     D  2563  2561 3  2564     3     0    13    91   127  -6.174  -1.687  -0.566                         
    IL  2564  2564 3  2564     3     1    18    94   130  -1.442  -0.798  -4.142                          0.000  0.000  0.000  0.000 
                                             [ MATL  666 ]   1071      - A - - -
    ML  2565  2564 3  2567     3     1    18    92   128  -7.626  -0.026  -6.280                          1.525 -1.706 -1.404 -1.191 
     D  2566  2564 3  2567     3     0    13    90   126  -6.174  -1.687  -0.566                         
    IL  2567  2567 3  2567     3     1    17    93   129  -1.442  -0.798  -4.142                          0.000  0.000  0.000  0.000 
                                             [ MATL  667 ]   1072      - A - - -
    ML  2568  2567 3  2570     3     1    18    91   127  -7.626  -0.026  -6.280                          1.525 -1.706 -1.404 -1.191 
     D  2569  2567 3  2570     3     0    12    89   125  -6.174  -1.687  -0.566                         
    IL  2570  2570 3  2570     3     1    16    92   128  -1.442  -0.798  -4.142                          0.000  0.000  0.000  0.000 
                                             [ MATL  668 ]   1073      - C - - -
    ML  2571  2570 3  2573     3     1    17    90   126  -7.626  -0.026  -6.280                         -0.966  1.324 -1.749 -0.542
[truncated: 613,268 more chars]
