# Supplementary material for: IM-TORNADO: A Tool for Comparison of 16S Reads from Paired-End Libraries
Source: PLoS One. 2014 Dec 15;9(12):e114804. doi: 10.1371/journal.pone.0114804 (PMC4266640; doi:10.1371/journal.pone.0114804)
Supplement: S1 Code — Source code for the IM-TORNADO pipeline, version 2.0.0. This and subsequent versions of the pipeline are available in the SourceForge repository at http://sourceforge.net/projects/imtornado. (GZ) [file pone.0114804.s004.gz › IM-TORNADO-2.0.0/data/archaea.cm]

INFERNAL1/a [1.1rc1 | June 2012]
NAME     archaea79_corrEnd_mod2
STATES   4576
NODES    1157
CLEN     1474
W        2575
ALPH     RNA
RF       no
CONS     yes
MAP      yes
DATE     Thu Sep 27 14:56:42 2012
COM      [1] cmbuild --ere 1.4 archaea.cm archaea79_corrEnd_mod2.stk
PBEGIN   0.05
PEND     0.05
WBETA    1e-07
QDBBETA1 1e-07
QDBBETA2 1e-15
N2OMEGA  1.52588e-05
N3OMEGA  1.52588e-05
ELSELF   -0.08926734
NSEQ     79
EFFN     13.669739
CKSUM    3104788408
NULL     0.000  0.000  0.000  0.000 
EFP7GF   -58.1064 0.69575
CM
                                             [ ROOT    0 ]      -      - - - - -
     S     0    -1 0     1     4     0     1  2575  4055  -9.064  -9.271  -0.012  -7.685                 
    IL     1     1 2     1     4  1299  1378  2581  4061  -1.686  -2.369  -1.117  -4.855                  0.000  0.000  0.000  0.000 
    IR     2     2 3     2     3  1299  1377  2581  4061  -1.442  -0.798  -4.142                          0.000  0.000  0.000  0.000 
                                             [ MATL    1 ]     21      - A - - -
    ML     3     2 3     5     3  1298  1376  2579  4059  -9.998  -0.005  -8.652                          1.976 -5.849 -5.262 -5.496 
     D     4     2 3     5     3  1295  1373  2577  4057  -6.174  -1.687  -0.566                         
    IL     5     5 3     5     3  1298  1376  2580  4060  -1.442  -0.798  -4.142                          0.000  0.000  0.000  0.000 
                                             [ MATL    2 ]     22      - U - - -
    ML     6     5 3     8     3  1297  1375  2578  4058  -9.998  -0.005  -8.652                         -0.211 -0.341 -2.129  1.082 
     D     7     5 3     8     3  1294  1372  2576  4056  -6.174  -1.687  -0.566                         
    IL     8     8 3     8     3  1297  1375  2579  4059  -1.442  -0.798  -4.142                          0.000  0.000  0.000  0.000 
                                             [ MATL    3 ]     23      - U - - -
    ML     9     8 3    11     3  1296  1374  2577  4057 -10.316  -0.005  -8.633                         -0.704 -2.995 -3.710  1.671 
     D    10     8 3    11     3  1293  1372  2575  4055  -5.620  -0.734  -1.403                         
    IL    11    11 3    11     3  1296  1374  2578  4058  -1.925  -0.554  -4.164                          0.000  0.000  0.000  0.000 
                                             [ MATR    4 ]      -   1817 - C - -
    MR    12    11 3    14     3  1295  1373  2576  4056 -10.316  -0.005  -8.633                         -2.312  1.879 -4.815 -3.538 
     D    13    11 3    14     3  1291  1370  2574  4054  -6.390  -1.568  -0.620                         
    IR    14    14 3    14     3  1295  1373  2577  4057  -1.925  -0.554  -4.164                          0.000  0.000  0.000  0.000 
                                             [ MATR    5 ]      -   1816 - C - -
    MR    15    14 3    17     3  1294  1372  2575  4055 -10.316  -0.005  -8.633                         -5.303  1.967 -5.796 -4.404 
     D    16    14 3    17     3  1290  1369  2573  4053  -6.390  -1.568  -0.620                         
    IR    17    17 3    17     3  1294  1372  2576  4056  -1.925  -0.554  -4.164                          0.000  0.000  0.000  0.000 
                                             [ MATR    6 ]      -   1815 - U - -
    MR    18    17 3    20     3  1293  1371  2574  4054 -10.316  -0.005  -8.633                         -4.921 -4.488 -5.743  1.965 
     D    19    17 3    20     3  1290  1368  2572  4052  -6.390  -1.568  -0.620                         
    IR    20    20 3    20     3  1293  1371  2575  4055  -1.925  -0.554  -4.164                          0.000  0.000  0.000  0.000 
                                             [ MATR    7 ]      -   1814 - C - -
    MR    21    20 3    23     3  1292  1370  2573  4053 -10.316  -0.005  -8.633                         -5.303  1.967 -5.796 -4.404 
     D    22    20 3    23     3  1289  1367  2571  4051  -6.390  -1.568  -0.620                         
    IR    23    23 3    23     3  1292  1370  2574  4054  -1.925  -0.554  -4.164                          0.000  0.000  0.000  0.000 
                                             [ MATR    8 ]      -   1813 - C - -
    MR    24    23 3    26     3  1291  1369  2572  4052 -10.316  -0.005  -8.633                         -5.303  1.967 -5.796 -4.404 
     D    25    23 3    26     3  1288  1366  2570  4050  -6.390  -1.568  -0.620                         
    IR    26    26 3    26     3  1291  1369  2573  4053  -1.925  -0.554  -4.164                          0.000  0.000  0.000  0.000 
                                             [ MATR    9 ]      -   1812 - A - -
    MR    27    26 3    29     3  1290  1368  2571  4051 -10.316  -0.005  -8.633                          1.976 -5.849 -5.262 -5.496 
     D    28    26 3    29     3  1287  1366  2569  4049  -6.390  -1.568  -0.620                         
    IR    29    29 3    29     3  1290  1368  2572  4052  -1.925  -0.554  -4.164                          0.000  0.000  0.000  0.000 
                                             [ MATR   10 ]      -   1811 - C - -
    MR    30    29 3    32     3  1289  1367  2570  4050 -10.316  -0.005  -8.633                         -5.303  1.967 -5.796 -4.404 
     D    31    29 3    32     3  1286  1365  2568  4048  -6.390  -1.568  -0.620                         
    IR    32    32 3    32     3  1289  1367  2571  4051  -1.925  -0.554  -4.164                          0.000  0.000  0.000  0.000 
                                             [ MATR   11 ]      -   1810 - U - -
    MR    33    32 3    35     3  1288  1366  2569  4049 -10.316  -0.005  -8.633                         -4.921 -4.488 -5.743  1.965 
     D    34    32 3    35     3  1286  1364  2567  4047  -6.390  -1.568  -0.620                         
    IR    35    35 3    35     3  1288  1367  2570  4050  -1.925  -0.554  -4.164                          0.000  0.000  0.000  0.000 
                                             [ MATR   12 ]      -   1809 - A - -
    MR    36    35 3    38     3  1287  1365  2568  4048 -10.316  -0.005  -8.633                          1.976 -5.849 -5.262 -5.496 
     D    37    35 3    38     3  1285  1364  2567  4047  -6.390  -1.568  -0.620                         
    IR    38    38 3    38     3  1287  1366  2569  4049  -1.925  -0.554  -4.164                          0.000  0.000  0.000  0.000 
                                             [ MATR   13 ]      -   1808 - G - -
    MR    39    38 3    41     2  1286  1364  2567  4047 -10.595  -0.001                                 -4.713 -6.319  1.973 -5.449 
     D    40    38 3    41     2  1285  1363  2567  4047  -4.432  -0.068                                 
    IR    41    41 3    41     2  1286  1365  2568  4048  -1.823  -0.479                                  0.000  0.000  0.000  0.000 
                                             [ BIF    14 ]      -      - - - - -
     B    42    41 3    43  2604  1285  1363  2566  4046                                                 
                                             [ BEGL   15 ]      -      - - - - -
     S    43    42 1    44     1   679   745  1146  1595   0.000                                         
                                             [ BIF    16 ]      -      - - - - -
     B    44    43 1    45  1583   679   745  1146  1595                                                 
                                             [ BEGL   17 ]      -      - - - - -
     S    45    44 1    46     1   370   427   816  1266   0.000                                         
                                             [ BIF    18 ]      -      - - - - -
     B    46    45 1    47   100   370   427   816  1266                                                 
                                             [ BEGL   19 ]      -      - - - - -
     S    47    46 1    48     4     0     0    29    48  -0.016  -8.258  -7.665  -8.305                 
                                             [ MATP   20 ]     24     40 C G - -
    MP    48    47 1    52     6     2     2    29    48 -10.292 -10.231  -0.009  -9.007  -9.287  -9.682 -8.610 -8.810 -7.344 -5.099 -5.665 -7.218  3.972 -7.280 -8.095 -5.079 -7.260 -7.118 -3.099 -8.505 -4.079 -6.898 
    ML    49    47 1    52     6     1     1    28    47  -6.250  -6.596  -1.310  -1.005  -6.446  -3.975  0.368 -0.385 -0.191  0.094 
    MR    50    47 1    52     6     1     1    28    46  -6.988  -5.717  -1.625  -5.695  -0.829  -3.908  0.368 -0.385 -0.191  0.094 
     D    51    47 1    52     6     0     0    26    44  -9.049  -7.747  -3.544  -4.226  -4.244  -0.319 
    IL    52    52 5    52     6     1     1    29    48  -2.579  -2.842  -0.760  -4.497  -5.274  -4.934  0.000  0.000  0.000  0.000 
    IR    53    53 6    53     5     1     1    29    47  -2.408  -0.496  -5.920  -4.087  -5.193          0.000  0.000  0.000  0.000 
                                             [ MATP   21 ]     25     39 C G - -
    MP    54    53 6    58     6     2     2    27    46 -10.292 -10.231  -0.009  -9.007  -9.287  -9.682 -6.664 -6.805 -6.095 -2.926 -4.508 -6.317  3.485 -5.395 -6.163 -2.831 -6.338 -4.928  2.035 -6.564 -2.187 -4.954 
    ML    55    53 6    58     6     1     1    26    45  -6.250  -6.596  -1.310  -1.005  -6.446  -3.975  0.368 -0.385 -0.191  0.094 
    MR    56    53 6    58     6     1     1    26    45  -6.988  -5.717  -1.625  -5.695  -0.829  -3.908  0.368 -0.385 -0.191  0.094 
     D    57    53 6    58     6     0     0    24    42  -9.049  -7.747  -3.544  -4.226  -4.244  -0.319 
    IL    58    58 5    58     6     1     1    27    46  -2.579  -2.842  -0.760  -4.497  -5.274  -4.934  0.000  0.000  0.000  0.000 
    IR    59    59 6    59     5     1     1    27    45  -2.408  -0.496  -5.920  -4.087  -5.193          0.000  0.000  0.000  0.000 
                                             [ MATP   22 ]     26     38 G C - -
    MP    60    59 6    64     6     2     2    25    44 -10.292 -10.231  -0.009  -9.007  -9.287  -9.682 -7.966 -4.848 -9.424 -2.221 -9.454 -6.076 -3.999 -9.218 -6.202  3.946 -6.417 -2.740 -4.365 -6.500 -6.360 -8.287 
    ML    61    59 6    64     6     1     1    25    43  -6.250  -6.596  -1.310  -1.005  -6.446  -3.975  0.368 -0.385 -0.191  0.094 
    MR    62    59 6    64     6     1     1    25    43  -6.988  -5.717  -1.625  -5.695  -0.829  -3.908  0.368 -0.385 -0.191  0.094 
     D    63    59 6    64     6     0     0    23    41  -9.049  -7.747  -3.544  -4.226  -4.244  -0.319 
    IL    64    64 5    64     6     1     1    25    44  -2.579  -2.842  -0.760  -4.497  -5.274  -4.934  0.000  0.000  0.000  0.000 
    IR    65    65 6    65     5     1     1    25    43  -2.408  -0.496  -5.920  -4.087  -5.193          0.000  0.000  0.000  0.000 
                                             [ MATP   23 ]     27     37 G C - -
    MP    66    65 6    70     6     2     2    23    42 -10.292 -10.231  -0.009  -9.007  -9.287  -9.682 -6.919 -4.680 -7.148 -1.663 -7.221 -6.030 -2.481 -7.275 -5.994  3.818 -6.236 -2.473 -3.014 -6.144 -0.063 -6.039 
    ML    67    65 6    70     6     1     1    24    43  -6.250  -6.596  -1.310  -1.005  -6.446  -3.975  0.368 -0.385 -0.191  0.094 
    MR    68    65 6    70     6     1     1    24    42  -6.988  -5.717  -1.625  -5.695  -0.829  -3.908  0.368 -0.385 -0.191  0.094 
     D    69    65 6    70     6     0     0    22    41  -9.049  -7.747  -3.544  -4.226  -4.244  -0.319 
    IL    70    70 5    70     6     1     1    24    42  -2.579  -2.842  -0.760  -4.497  -5.274  -4.934  0.000  0.000  0.000  0.000 
    IR    71    71 6    71     5     1     1    23    42  -2.408  -0.496  -5.920  -4.087  -5.193          0.000  0.000  0.000  0.000 
                                             [ MATP   24 ]     28     36 U G - -
    MP    72    71 6    76     4     2     2    21    40  -9.064  -9.271  -0.012  -7.685                 -6.827 -6.827 -6.215 -3.083 -4.648 -6.438 -0.358 -5.517 -6.280 -3.141 -6.439 -4.843 -1.370 -6.768  3.848 -5.100 
    ML    73    71 6    76     4     1     1    23    42  -3.758  -3.940  -0.507  -2.670                  0.368 -0.385 -0.191  0.094 
    MR    74    71 6    76     4     1     1    23    42  -4.809  -3.838  -1.706  -0.766                  0.368 -0.385 -0.191  0.094 
     D    75    71 6    76     4     0     0    22    41  -4.568  -4.250  -2.265  -0.520                 
    IL    76    76 5    76     4     1     1    25    43  -1.686  -2.369  -1.117  -4.855                  0.000  0.000  0.000  0.000 
    IR    77    77 6    77     3     1     1    24    42  -1.442  -0.798  -4.142                          0.000  0.000  0.000  0.000 
                                             [ MATL   25 ]     29      - U - - -
    ML    78    77 6    80     3     1     1    18    37  -9.998  -0.005  -8.652                         -3.760 -2.441 -4.497  1.887 
     D    79    77 6    80     3     0     0    19    37  -6.174  -1.687  -0.566                         
    IL    80    80 3    80     3     1     1    23    41  -1.442  -0.798  -4.142                          0.000  0.000  0.000  0.000 
                                             [ MATL   26 ]     30      - G - - -
    ML    81    80 3    83     3     1     1    17    36  -9.998  -0.005  -8.652                         -4.713 -6.319  1.973 -5.449 
     D    82    80 3    83     3     0     0    18    36  -6.174  -1.687  -0.566                         
    IL    83    83 3    83     3     1     1    22    40  -1.442  -0.798  -4.142                          0.000  0.000  0.000  0.000 
                                             [ MATL   27 ]     31      - A - - -
    ML    84    83 3    86     3     1     1    16    35  -9.998  -0.005  -8.652                          1.976 -5.849 -5.262 -5.496 
     D    85    83 3    86     3     0     0    17    35  -6.174  -1.687  -0.566                         
    IL    86    86 3    86     3     1     1    21    39  -1.442  -0.798  -4.142                          0.000  0.000  0.000  0.000 
                                             [ MATL   28 ]     32      - U - - -
    ML    87    86 3    89     3     1     1    15    33  -9.998  -0.005  -8.652                         -4.921 -4.488 -5.743  1.965 
     D    88    86 3    89     3     0     0    16    34  -6.174  -1.687  -0.566                         
    IL    89    89 3    89     3     1     1    20    38  -1.442  -0.798  -4.142                          0.000  0.000  0.000  0.000 
                                             [ MATL   29 ]     33      - C - - -
    ML    90    89 3    92     3     1     1    13    32  -9.998  -0.005  -8.652                         -5.303  1.967 -5.796 -4.404 
     D    91    89 3    92     3     0     0    15    33  -6.174  -1.687  -0.566                         
    IL    92    92 3    92     3     1     1    19    37  -1.442  -0.798  -4.142                          0.000  0.000  0.000  0.000 
                                             [ MATL   30 ]     34      - C - - -
    ML    93    92 3    95     3     1     1    12    30  -9.998  -0.005  -8.652                         -5.303  1.967 -5.796 -4.404 
     D    94    92 3    95     3     0     0    13    32  -6.174  -1.687  -0.566                         
    IL    95    95 3    95     3     1     1    18    36  -1.442  -0.798  -4.142                          0.000  0.000  0.000  0.000 
                                             [ MATL   31 ]     35      - U - - -
    ML    96    95 3    98     2     1     1     1     1       *   0.000                                 -3.435 -0.806 -4.192  1.714 
     D    97    95 3    98     2     0     0     0     0       *   0.000                                 
    IL    98    98 3    98     2     1     1    13    28  -1.823  -0.479                                  0.000  0.000  0.000  0.000 
                                             [ END    32 ]      -      - - - - -
     E    99    98 3    -1     0     0     0     0     0                                                 
                                             [ BEGR   33 ]      -      - - - - -
     S   100    46 1   101     3   353   411   799  1249  -9.998  -0.005  -8.652                         
    IL   101   101 2   101     3   351   409   801  1250  -1.442  -0.798  -4.142                          0.000  0.000  0.000  0.000 
                                             [ MATL   34 ]     41      - A - - -
    ML   102   101 2   104     5   354   411   799  1249  -8.982  -0.010  -8.797  -9.009  -9.901          1.878 -2.416 -3.963 -3.757 
     D   103   101 2   104     5   343   401   796  1246  -4.959  -0.803  -4.221  -2.596  -2.508         
    IL   104   104 3   104     5   348   406   799  1248  -2.408  -0.496  -4.087  -5.920  -5.193          0.000  0.000  0.000  0.000 
                                             [ MATP   35 ]     42    635 G C - -
    MP   105   104 3   109     6   353   410   798  1248 -10.292 -10.231  -0.009  -9.007  -9.287  -9.682 -4.860 -3.657 -4.707  0.489 -4.965 -5.298  1.935 -5.046 -4.970  3.150 -5.274 -1.296 -0.206 -4.638 -2.296 -3.604 
    ML   106   104 3   109     6   345   402   796  1245  -6.250  -6.596  -1.310  -1.005  -6.446  -3.975  0.368 -0.385 -0.191  0.094 
    MR   107   104 3   109     6   345   402   795  1245  -6.988  -5.717  -1.625  -5.695  -0.829  -3.908  0.368 -0.385 -0.191  0.094 
     D   108   104 3   109     6   339   395   791  1240  -9.049  -7.747  -3.544  -4.226  -4.244  -0.319 
    IL   109   109 5   109     6   347   405   797  1247  -2.579  -2.842  -0.760  -4.497  -5.274  -4.934  0.000  0.000  0.000  0.000 
    IR   110   110 6   110     5   348   405   797  1247  -2.408  -0.496  -5.920  -4.087  -5.193          0.000  0.000  0.000  0.000 
                                             [ MATP   36 ]     43    634 G C - -
    MP   111   110 6   115     6   352   409   796  1246 -10.292 -10.231  -0.009  -9.007  -9.287  -9.682 -5.038 -3.701 -4.928 -0.099 -5.642 -5.528  1.884 -5.379 -5.107  3.060 -5.432  1.069 -1.178 -4.858 -2.880 -3.826 
    ML   112   110 6   115     6   344   402   794  1243  -6.250  -6.596  -1.310  -1.005  -6.446  -3.975  0.368 -0.385 -0.191  0.094 
    MR   113   110 6   115     6   344   401   794  1243  -6.988  -5.717  -1.625  -5.695  -0.829  -3.908  0.368 -0.385 -0.191  0.094 
     D   114   110 6   115     6   338   395   790  1239  -9.049  -7.747  -3.544  -4.226  -4.244  -0.319 
    IL   115   115 5   115     6   346   404   795  1245  -2.579  -2.842  -0.760  -4.497  -5.274  -4.934  0.000  0.000  0.000  0.000 
    IR   116   116 6   116     5   347   404   795  1245  -2.408  -0.496  -5.920  -4.087  -5.193          0.000  0.000  0.000  0.000 
                                             [ MATP   37 ]     44    633 C G - -
    MP   117   116 6   121     6   350   407   794  1244 -10.292 -10.231  -0.009  -9.007  -9.287  -9.682 -6.672 -6.822 -6.099 -2.944 -4.508 -6.317  3.631 -5.396 -6.169 -2.848 -6.341 -4.959  1.463 -6.568 -1.433 -4.959 
    ML   118   116 6   121     6   344   401   792  1242  -6.250  -6.596  -1.310  -1.005  -6.446  -3.975  0.368 -0.385 -0.191  0.094 
    MR   119   116 6   121     6   343   400   792  1242  -6.988  -5.717  -1.625  -5.695  -0.829  -3.908  0.368 -0.385 -0.191  0.094 
     D   120   116 6   121     6   337   394   789  1238  -9.049  -7.747  -3.544  -4.226  -4.244  -0.319 
    IL   121   121 5   121     6   346   403   793  1243  -2.579  -2.842  -0.760  -4.497  -5.274  -4.934  0.000  0.000  0.000  0.000 
    IR   122   122 6   122     5   346   403   793  1243  -2.408  -0.496  -5.920  -4.087  -5.193          0.000  0.000  0.000  0.000 
                                             [ MATP   38 ]     45    632 c g - -
    MP   123   122 6   127     6   349   405   792  1242 -10.292 -10.231  -0.009  -9.007  -9.287  -9.682 -4.842 -4.601 -4.819 -0.549 -3.750 -5.587  2.648 -4.407 -4.729  1.968 -5.212 -2.276  1.694 -5.015  0.332 -3.495 
    ML   124   122 6   127     6   343   400   791  1240  -6.250  -6.596  -1.310  -1.005  -6.446  -3.975  0.368 -0.385 -0.191  0.094 
    MR   125   122 6   127     6   342   399   791  1240  -6.988  -5.717  -1.625  -5.695  -0.829  -3.908  0.368 -0.385 -0.191  0.094 
     D   126   122 6   127     6   337   393   788  1237  -9.049  -7.747  -3.544  -4.226  -4.244  -0.319 
    IL   127   127 5   127     6   345   402   791  1241  -2.579  -2.842  -0.760  -4.497  -5.274  -4.934  0.000  0.000  0.000  0.000 
    IR   128   128 6   128     5   345   402   791  1241  -2.408  -0.496  -5.920  -4.087  -5.193          0.000  0.000  0.000  0.000 
                                             [ MATP   39 ]     46    631 A U - -
    MP   129   128 6   133     6   347   403   790  1240 -10.292 -10.231  -0.009  -9.007  -9.287  -9.682 -6.691 -5.382 -5.973  3.927 -8.620 -9.764 -4.214 -5.896 -6.453 -1.374 -7.100 -2.630 -4.294 -8.122 -6.058 -5.083 
    ML   130   128 6   133     6   342   399   789  1239  -6.250  -6.596  -1.310  -1.005  -6.446  -3.975  0.368 -0.385 -0.191  0.094 
    MR   131   128 6   133     6   341   398   789  1239  -6.988  -5.717  -1.625  -5.695  -0.829  -3.908  0.368 -0.385 -0.191  0.094 
     D   132   128 6   133     6   336   393   787  1237  -9.049  -7.747  -3.544  -4.226  -4.244  -0.319 
    IL   133   133 5   133     6   344   400   790  1239  -2.579  -2.842  -0.760  -4.497  -5.274  -4.934  0.000  0.000  0.000  0.000 
    IR   134   134 6   134     5   344   401   789  1239  -2.408  -0.496  -5.920  -4.087  -5.193          0.000  0.000  0.000  0.000 
                                             [ MATP   40 ]     47    630 C G - -
    MP   135   134 6   139     6   345   401   788  1238 -10.292 -10.231  -0.009  -9.007  -9.287  -9.682 -6.759 -6.946 -6.148 -3.107 -4.537 -6.340  3.685 -5.434 -6.229 -3.035 -6.383 -5.154  1.311 -6.636 -2.225 -5.024 
    ML   136   134 6   139     6   341   397   788  1238  -6.250  -6.596  -1.310  -1.005  -6.446  -3.975  0.368 -0.385 -0.191  0.094 
    MR   137   134 6   139     6   340   397   788  1238  -6.988  -5.717  -1.625  -5.695  -0.829  -3.908  0.368 -0.385 -0.191  0.094 
     D   138   134 6   139     6   336   392   787  1237  -9.049  -7.747  -3.544  -4.226  -4.244  -0.319 
    IL   139   139 5   139     6   342   399   788  1237  -2.579  -2.842  -0.760  -4.497  -5.274  -4.934  0.000  0.000  0.000  0.000 
    IR   140   140 6   140     5   343   399   788  1237  -2.408  -0.496  -5.920  -4.087  -5.193          0.000  0.000  0.000  0.000 
                                             [ MATP   41 ]     48    629 U G - -
    MP   141   140 6   145     6   343   399   786  1236 -10.292 -10.231  -0.009  -9.007  -9.287  -9.682 -6.886 -7.146 -6.215 -3.374 -4.572 -6.367  2.419 -5.484 -6.315 -3.343 -6.440 -5.507 -1.295 -6.729  3.301 -5.116 
    ML   142   140 6   145     6   340   396   788  1237  -6.250  -6.596  -1.310  -1.005  -6.446  -3.975  0.368 -0.385 -0.191  0.094 
    MR   143   140 6   145     6   339   396   788  1238  -6.988  -5.717  -1.625  -5.695  -0.829  -3.908  0.368 -0.385 -0.191  0.094 
     D   144   140 6   145     6   335   392   787  1237  -9.049  -7.747  -3.544  -4.226  -4.244  -0.319 
    IL   145   145 5   145     6   341   398   786  1236  -2.579  -2.842  -0.760  -4.497  -5.274  -4.934  0.000  0.000  0.000  0.000 
    IR   146   146 6   146     5   341   398   786  1235  -2.408  -0.496  -5.920  -4.087  -5.193          0.000  0.000  0.000  0.000 
                                             [ MATP   42 ]     49    628 G U - -
    MP   147   146 6   151     6   341   397   784  1234 -10.292 -10.231  -0.009  -9.007  -9.287  -9.682 -5.888 -4.553 -6.076 -0.866 -8.021 -9.240 -3.510 -6.107 -5.641 -0.241 -6.305  3.831 -3.528 -7.367 -5.359 -4.677 
    ML   148   146 6   151     6   338   395   788  1238  -6.250  -6.596  -1.310  -1.005  -6.446  -3.975  0.368 -0.385 -0.191  0.094 
    MR   149   146 6   151     6   338   394   789  1238  -6.988  -5.717  -1.625  -5.695  -0.829  -3.908  0.368 -0.385 -0.191  0.094 
     D   150   146 6   151     6   335   391   787  1237  -9.049  -7.747  -3.544  -4.226  -4.244  -0.319 
    IL   151   151 5   151     6   340   396   785  1234  -2.579  -2.842  -0.760  -4.497  -5.274  -4.934  0.000  0.000  0.000  0.000 
    IR   152   152 6   152     5   339   396   784  1234  -2.408  -0.496  -5.920  -4.087  -5.193          0.000  0.000  0.000  0.000 
                                             [ MATP   43 ]     50    627 C G - -
    MP   153   152 6   157     6   339   395   782  1232 -10.292 -10.231  -0.009  -9.007  -9.287  -9.682 -8.481 -8.733 -7.274 -4.999 -2.105 -7.165  3.950 -7.138 -7.962 -4.950 -7.214 -7.111 -2.939 -8.357 -3.928 -6.760 
    ML   154   152 6   157     6   337   393   790  1240  -6.250  -6.596  -1.310  -1.005  -6.446  -3.975  0.368 -0.385 -0.191  0.094 
    MR   155   152 6   157     6   337   393   790  1240  -6.988  -5.717  -1.625  -5.695  -0.829  -3.908  0.368 -0.385 -0.191  0.094 
     D   156   152 6   157     6   334   391   788  1237  -9.049  -7.747  -3.544  -4.226  -4.244  -0.319 
    IL   157   157 5   157     6   338   394   784  1233  -2.579  -2.842  -0.760  -4.497  -5.274  -4.934  0.000  0.000  0.000  0.000 
    IR   158   158 6   158     5   338   394   783  1233  -2.408  -0.496  -5.920  -4.087  -5.193          0.000  0.000  0.000  0.000 
                                             [ MATP   44 ]     51    626 U A - -
    MP   159   158 6   163     4   337   393   780  1230  -9.064  -4.502  -0.075  -7.685                 -8.178 -8.362 -7.541 -4.645 -5.911 -7.703 -1.653 -6.827 -7.535 -4.619 -7.768 -6.679  3.922 -7.926 -1.508 -5.312 
    ML   160   158 6   163     4   336   392   795  1245  -3.758  -3.940  -0.507  -2.670                  0.368 -0.385 -0.191  0.094 
    MR   161   158 6   163     4   335   391   793  1243  -4.809  -3.838  -1.706  -0.766                  0.368 -0.385 -0.191  0.094 
     D   162   158 6   163     4   334   390   787  1237  -4.568  -4.250  -2.265  -0.520                 
    IL   163   163 5   163     4   337   393   824  1274  -1.686  -2.369  -1.117  -4.855                  0.000  0.000  0.000  0.000 
    IR   164   164 6   164     3   342   399   854  1303  -0.059  -4.720  -8.822                          0.000  0.000  0.000  0.000 
                                             [ MATL   45 ]     52      - A - - -
    ML   165   164 6   167     3   335   391   650   891 -10.316  -0.005  -8.633                          1.976 -5.849 -5.262 -5.496 
     D   166   164 6   167     3   333   390   649   890  -5.620  -0.734  -1.403                         
    IL   167   167 3   167     3   335   391   650   892  -1.925  -0.554  -4.164                          0.000  0.000  0.000  0.000 
                                             [ MATR   46 ]      -    563 - G - -
    MR   168   167 3   170     2   334   390   649   890 -10.595  -0.001                                 -0.592 -3.471  1.615 -2.449 
     D   169   167 3   170     2   333   389   648   889  -4.432  -0.068                                 
    IR   170   170 3   170     2   334   390   649   891  -1.823  -0.479                                  0.000  0.000  0.000  0.000 
                                             [ BIF    47 ]      -      - - - - -
     B   171   170 3   172  1273   333   389   648   889                                                 
                                             [ BEGL   48 ]      -      - - - - -
     S   172   171 1   173     4   240   294   549   791  -0.016  -8.258  -7.665  -8.305                 
                                             [ MATP   49 ]     53    452 U A - -
    MP   173   172 1   177     6   241   295   549   791 -10.292 -10.231  -0.009  -9.007  -9.287  -9.682 -9.297 -9.191 -8.752 -5.606 -7.193 -8.971 -3.029 -8.092 -8.524 -5.677 -8.975 -7.256  3.976 -8.924 -4.408 -5.398 
    ML   174   172 1   177     6   234   288   547   788  -6.250  -6.596  -1.310  -1.005  -6.446  -3.975  0.368 -0.385 -0.191  0.094 
    MR   175   172 1   177     6   233   287   546   787  -6.988  -5.717  -1.625  -5.695  -0.829  -3.908  0.368 -0.385 -0.191  0.094 
     D   176   172 1   177     6   228   281   541   782  -9.049  -7.747  -3.544  -4.226  -4.244  -0.319 
    IL   177   177 5   177     6   236   290   548   790  -2.579  -2.842  -0.760  -4.497  -5.274  -4.934  0.000  0.000  0.000  0.000 
    IR   178   178 6   178     5   236   290   548   789  -2.408  -0.496  -5.920  -4.087  -5.193          0.000  0.000  0.000  0.000 
                                             [ MATP   50 ]     54    451 C G - -
    MP   179   178 6   183     6   240   293   547   789 -10.292 -10.231  -0.009  -9.007  -9.287  -9.682 -5.293 -5.066 -5.185 -0.509 -3.956 -5.860  3.263 -4.668 -5.094  0.117 -5.531 -2.712  1.909 -5.432 -1.487 -3.840 
    ML   180   178 6   183     6   233   287   545   786  -6.250  -6.596  -1.310  -1.005  -6.446  -3.975  0.368 -0.385 -0.191  0.094 
    MR   181   178 6   183     6   233   286   544   786  -6.988  -5.717  -1.625  -5.695  -0.829  -3.908  0.368 -0.385 -0.191  0.094 
     D   182   178 6   183     6   227   280   539   780  -9.049  -7.747  -3.544  -4.226  -4.244  -0.319 
    IL   183   183 5   183     6   235   289   546   788  -2.579  -2.842  -0.760  -4.497  -5.274  -4.934  0.000  0.000  0.000  0.000 
    IR   184   184 6   184     5   235   289   546   787  -2.408  -0.496  -5.920  -4.087  -5.193          0.000  0.000  0.000  0.000 
                                             [ MATP   51 ]     55    450 G C - -
    MP   185   184 6   189     6   238   291   545   787 -10.292 -10.231  -0.009  -9.007  -9.287  -9.682 -6.410 -4.382 -6.552  0.432 -7.561 -5.928 -1.493 -7.010 -5.800  3.777 -6.069 -2.112 -2.836 -5.822 -4.633 -5.451 
    ML   186   184 6   189     6   232   286   543   784  -6.250  -6.596  -1.310  -1.005  -6.446  -3.975  0.368 -0.385 -0.191  0.094 
    MR   187   184 6   189     6   232   285   542   784  -6.988  -5.717  -1.625  -5.695  -0.829  -3.908  0.368 -0.385 -0.191  0.094 
     D   188   184 6   189     6   227   280   537   778  -9.049  -7.747  -3.544  -4.226  -4.244  -0.319 
    IL   189   189 5   189     6   234   288   544   786  -2.579  -2.842  -0.760  -4.497  -5.274  -4.934  0.000  0.000  0.000  0.000 
    IR   190   190 6   190     5   235   288   544   785  -2.408  -0.496  -5.920  -4.087  -5.193          0.000  0.000  0.000  0.000 
                                             [ MATP   52 ]     56    449 G C - -
    MP   191   190 6   195     6   236   289   543   785 -10.292 -10.231  -0.009  -9.007  -9.287  -9.682 -7.400 -4.737 -8.114 -1.049 -8.968 -6.110 -3.673 -8.274 -6.094  3.880 -6.346 -0.941 -3.962 -6.387 -5.915 -6.938 
    ML   192   190 6   195     6   231   285   541   782  -6.250  -6.596  -1.310  -1.005  -6.446  -3.975  0.368 -0.385 -0.191  0.094 
    MR   193   190 6   195     6   231   284   541   782  -6.988  -5.717  -1.625  -5.695  -0.829  -3.908  0.368 -0.385 -0.191  0.094 
     D   194   190 6   195     6   226   279   536   777  -9.049  -7.747  -3.544  -4.226  -4.244  -0.319 
    IL   195   195 5   195     6   233   287   542   784  -2.579  -2.842  -0.760  -4.497  -5.274  -4.934  0.000  0.000  0.000  0.000 
    IR   196   196 6   196     5   233   287   542   784  -2.408  -0.496  -5.920  -4.087  -5.193          0.000  0.000  0.000  0.000 
                                             [ MATP   53 ]     57    448 G C - -
    MP   197   196 6   201     6   234   287   542   783 -10.292 -10.231  -0.009  -9.007  -9.287  -9.682 -5.313 -3.787 -5.221  0.724 -6.260 -5.543 -1.353 -5.792 -5.285  3.538 -5.569 -1.432  0.647 -4.996 -3.379 -4.148 
    ML   198   196 6   201     6   230   284   539   780  -6.250  -6.596  -1.310  -1.005  -6.446  -3.975  0.368 -0.385 -0.191  0.094 
    MR   199   196 6   201     6   230   283   539   780  -6.988  -5.717  -1.625  -5.695  -0.829  -3.908  0.368 -0.385 -0.191  0.094 
     D   200   196 6   201     6   226   279   534   775  -9.049  -7.747  -3.544  -4.226  -4.244  -0.319 
    IL   201   201 5   201     6   232   285   540   782  -2.579  -2.842  -0.760  -4.497  -5.274  -4.934  0.000  0.000  0.000  0.000 
    IR   202   202 6   202     5   232   285   540   782  -2.408  -0.496  -5.920  -4.087  -5.193          0.000  0.000  0.000  0.000 
                                             [ MATP   54 ]     58    447 G C - -
    MP   203   202 6   207     6   233   285   540   781 -10.292 -10.231  -0.009  -9.007  -9.287  -9.682 -4.591 -3.238 -4.414  1.537 -5.459 -5.006 -0.261 -5.072 -4.828  3.328 -5.081 -0.877 -0.519 -4.275 -1.042 -3.375 
    ML   204   202 6   207     6   229   282   537   778  -6.250  -6.596  -1.310  -1.005  -6.446  -3.975  0.368 -0.385 -0.191  0.094 
    MR   205   202 6   207     6   229   282   537   778  -6.988  -5.717  -1.625  -5.695  -0.829  -3.908  0.368 -0.385 -0.191  0.094 
     D   206   202 6   207     6   225   278   533   774  -9.049  -7.747  -3.544  -4.226  -4.244  -0.319 
    IL   207   207 5   207     6   231   284   539   780  -2.579  -2.842  -0.760  -4.497  -5.274  -4.934  0.000  0.000  0.000  0.000 
    IR   208   208 6   208     5   231   284   538   780  -2.408  -0.496  -5.920  -4.087  -5.193          0.000  0.000  0.000  0.000 
                                             [ MATP   55 ]     59    446 U A - -
    MP   209   208 6   213     6   231   283   538   779 -10.292 -10.231  -0.009  -9.007  -9.287  -9.682 -9.297 -9.191 -8.752 -5.606 -7.193 -8.971 -3.029 -8.092 -8.524 -5.677 -8.975 -7.256  3.976 -8.924 -4.408 -5.398 
    ML   210   208 6   213     6   228   281   536   777  -6.250  -6.596  -1.310  -1.005  -6.446  -3.975  0.368 -0.385 -0.191  0.094 
    MR   211   208 6   213     6   228   281   535   776  -6.988  -5.717  -1.625  -5.695  -0.829  -3.908  0.368 -0.385 -0.191  0.094 
     D   212   208 6   213     6   225   277   532   773  -9.049  -7.747  -3.544  -4.226  -4.244  -0.319 
    IL   213   213 5   213     6   229   282   537   778  -2.579  -2.842  -0.760  -4.497  -5.274  -4.934  0.000  0.000  0.000  0.000 
    IR   214   214 6   214     5   229   282   537   778  -2.408  -0.496  -5.920  -4.087  -5.193          0.000  0.000  0.000  0.000 
                                             [ MATP   56 ]     60    445 c g - -
    MP   215   214 6   219     6   229   281   536   777 -10.292 -10.231  -0.009  -9.007  -9.287  -9.682 -4.249 -4.086 -4.309  0.906 -3.503 -5.138  2.113 -4.086 -4.253  1.566 -4.774 -1.910  1.410 -4.471  1.735 -3.105 
    ML   216   214 6   219     6   227   280   534   775  -6.250  -6.596  -1.310  -1.005  -6.446  -3.975  0.368 -0.385 -0.191  0.094 
    MR   217   214 6   219     6   227   280   534   775  -6.988  -5.717  -1.625  -5.695  -0.829  -3.908  0.368 -0.385 -0.191  0.094 
     D   218   214 6   219     6   224   277   531   772  -9.049  -7.747  -3.544  -4.226  -4.244  -0.319 
    IL   219   219 5   219     6   228   280   535   776  -2.579  -2.842  -0.760  -4.497  -5.274  -4.934  0.000  0.000  0.000  0.000 
    IR   220   220 6   220     5   228   280   535   776  -2.408  -0.496  -5.920  -4.087  -5.193          0.000  0.000  0.000  0.000 
                                             [ MATP   57 ]     61    444 c g - -
    MP   221   220 6   225     4   227   279   534   775  -8.887 -10.132  -0.019  -6.586                 -4.734 -4.364 -4.727 -0.352 -3.774 -5.536  2.971 -4.378 -4.648  1.625 -5.139  0.412  1.061 -4.899 -1.273 -3.403 
    ML   222   220 6   225     4   225   278   533   774  -2.408  -4.532  -1.293  -1.473                  0.368 -0.385 -0.191  0.094 
    MR   223   220 6   225     4   225   278   532   774  -4.102 -12.528  -0.390  -2.485                  0.368 -0.385 -0.191  0.094 
     D   224   220 6   225     4   224   277   531   772 -12.737 -14.007  -2.036  -0.404                 
    IL   225   225 5   225     4   226   278   533   774  -2.817  -4.319  -0.613  -2.698                  0.000  0.000  0.000  0.000 
    IR   226   226 6   226     3   226   279   533   774  -1.925  -0.554  -4.164                          0.000  0.000  0.000  0.000 
                                             [ MATR   58 ]      -    443 - G - -
    MR   227   226 6   229     2   225   277   532   773 -10.595  -0.001                                 -4.713 -6.319  1.973 -5.449 
     D   228   226 6   229     2   224   277   531   772  -4.432  -0.068                                 
    IR   229   229 3   229     2   225   278   532   773  -1.823  -0.479                                  0.000  0.000  0.000  0.000 
                                             [ BIF    59 ]      -      - - - - -
     B   230   229 3   330   231   224   276   531   772                                                 
                                             [ BEGR  303 ]      -      - - - - -
     S   231   230 1   232     3     0     5    51    81  -9.998  -0.005  -8.652                         
    IL   232   232 2   232     3     1     2    53    83  -1.442  -0.798  -4.142                          0.000  0.000  0.000  0.000 
                                             [ MATL  304 ]    405      - G - - -
    ML   233   232 2   235     3     1     5    51    81  -9.998  -0.005  -8.652                         -4.713 -6.319  1.973 -5.449 
     D   234   232 2   235     3     0     0    49    79  -6.174  -1.687  -0.566                         
    IL   235   235 3   235     3     1     2    52    82  -1.442  -0.798  -4.142                          0.000  0.000  0.000  0.000 
                                             [ MATL  305 ]    406      - A - - -
    ML   236   235 3   238     3     1     5    50    80  -9.998  -0.005  -8.652                          1.855 -2.600 -2.956 -3.504 
     D   237   235 3   238     3     0     0    48    78  -6.174  -1.687  -0.566                         
    IL   238   238 3   238     3     1     2    51    81  -1.442  -0.798  -4.142                          0.000  0.000  0.000  0.000 
                                             [ MATL  306 ]    407      - A - - -
    ML   239   238 3   241     3     1     4    49    79  -9.998  -0.005  -8.652                          1.976 -5.849 -5.262 -5.496 
     D   240   238 3   241     3     0     0    48    77  -6.174  -1.687  -0.566                         
    IL   241   241 3   241     3     1     2    50    80  -1.442  -0.798  -4.142                          0.000  0.000  0.000  0.000 
                                             [ MATL  307 ]    408      - A - - -
    ML   242   241 3   244     3     1     3    48    78  -9.998  -0.005  -8.652                          1.714 -3.309 -3.506 -0.918 
     D   243   241 3   244     3     0     0    47    76  -6.174  -1.687  -0.566                         
    IL   244   244 3   244     3     1     1    49    79  -1.442  -0.798  -4.142                          0.000  0.000  0.000  0.000 
                                             [ MATL  308 ]    409      - C - - -
    ML   245   244 3   247     5     1     3    47    77  -8.982  -0.010  -8.797  -9.009  -9.901          0.537  1.032 -3.057 -1.384 
     D   246   244 3   247     5     0     0    46    75  -4.959  -0.803  -4.221  -2.596  -2.508         
    IL   247   247 3   247     5     1     1    48    77  -2.408  -0.496  -4.087  -5.920  -5.193          0.000  0.000  0.000  0.000 
                                             [ MATP  309 ]    410    442 C G - -
    MP   248   247 3   252     4     2     3    46    76  -9.064  -9.271  -0.012  -7.685                 -6.659 -6.715 -6.107 -2.851 -4.546 -6.351  3.790 -5.421 -6.166 -0.076 -6.347 -4.741 -0.626 -6.591 -2.227 -4.963 
    ML   249   247 3   252     4     1     1    46    75  -3.758  -3.940  -0.507  -2.670                  0.368 -0.385 -0.191  0.094 
    MR   250   247 3   252     4     1     1    45    75  -4.809  -3.838  -1.706  -0.766                  0.368 -0.385 -0.191  0.094 
     D   251   247 3   252     4     0     0    44    74  -4.568  -4.250  -2.265  -0.520                 
    IL   252   252 5   252     4     1     1    47    76  -1.686  -2.369  -1.117  -4.855                  0.000  0.000  0.000  0.000 
    IR   253   253 6   253     3     1     1    46    76  -1.442  -0.798  -4.142                          0.000  0.000  0.000  0.000 
                                             [ MATL  310 ]    411      - U - - -
    ML   254   253 6   256     5     1     1    44    74  -8.982  -0.010  -8.797  -9.009  -9.901         -4.921 -4.488 -5.743  1.965 
     D   255   253 6   256     5     0     0    43    72  -4.959  -0.803  -4.221  -2.596  -2.508         
    IL   256   256 3   256     5     1     1    45    74  -2.408  -0.496  -4.087  -5.920  -5.193          0.000  0.000  0.000  0.000 
                                             [ MATP  311 ]    412    441 C G - -
    MP   257   256 3   261     4     2     2    43    73  -9.064  -9.271  -0.012  -7.685                 -5.297 -5.091 -5.185 -0.988 -3.953 -5.848  3.142 -4.671 -5.100  0.234 -5.533 -2.755  2.024 -5.431 -0.099 -3.850 
    ML   258   256 3   261     4     1     1    43    72  -3.758  -3.940  -0.507  -2.670                  0.368 -0.385 -0.191  0.094 
    MR   259   256 3   261     4     1     1    42    72  -4.809  -3.838  -1.706  -0.766                  0.368 -0.385 -0.191  0.094 
     D   260   256 3   261     4     0     0    41    70  -4.568  -4.250  -2.265  -0.520                 
    IL   261   261 5   261     4     1     1    44    73  -1.686  -2.369  -1.117  -4.855                  0.000  0.000  0.000  0.000 
    IR   262   262 6   262     3     1     1    43    73  -1.442  -0.798  -4.142                          0.000  0.000  0.000  0.000 
                                             [ MATL  312 ]    413      - C - - -
    ML   263   262 6   265     3     1     1    41    71 -10.316  -0.005  -8.633                         -3.056  1.269 -4.094  0.496 
     D   264   262 6   265     3     0     0    40    69  -5.620  -0.734  -1.403                         
    IL   265   265 3   265     3     1     1    42    71  -1.925  -0.554  -4.164                          0.000  0.000  0.000  0.000 
                                             [ MATR  313 ]      -    440 - G - -
    MR   266   265 3   268     5     1     1    40    70  -6.378  -0.025  -8.797  -9.009  -9.901          0.545 -3.990  1.261 -3.606 
     D   267   265 3   268     5     0     0    39    68  -5.352  -0.707  -2.978  -4.409  -2.404         
    IR   268   268 3   268     5     1     1    41    70  -2.552  -0.441  -6.063  -4.230  -5.336          0.000  0.000  0.000  0.000 
                                             [ MATP  314 ]    414    438 G C - -
    MP   269   268 3   273     4     2     2    39    69  -9.064  -9.271  -0.012  -7.685                 -4.889 -3.501 -4.752  2.128 -5.841 -5.353  0.135 -5.352 -5.032  3.188 -5.325 -1.115 -1.222 -4.646 -2.956 -3.684 
    ML   270   268 3   273     4     1     1    39    68  -3.758  -3.940  -0.507  -2.670                  0.368 -0.385 -0.191  0.094 
    MR   271   268 3   273     4     1     1    38    68  -4.809  -3.838  -1.706  -0.766                  0.368 -0.385 -0.191  0.094 
     D   272   268 3   273     4     0     0    37    67  -4.568  -4.250  -2.265  -0.520                 
    IL   273   273 5   273     4     1     1    40    69  -1.686  -2.369  -1.117  -4.855                  0.000  0.000  0.000  0.000 
    IR   274   274 6   274     3     1     1    39    69  -1.442  -0.798  -4.142                          0.000  0.000  0.000  0.000 
                                             [ MATL  315 ]    415      - C - - -
    ML   275   274 6   277     3     1     1    37    67  -6.159  -0.024  -8.652                         -5.303  1.967 -5.796 -4.404 
     D   276   274 6   277     3     0     0    36    66  -6.174  -1.687  -0.566                         
    IL   277   277 3   277     3     1     1    43    72  -0.907  -1.212  -4.837                          0.000  0.000  0.000  0.000 
                                             [ MATL  316 ]    421      - A - - -
    ML   278   277 3   280     3     1     1    29    48  -9.998  -0.005  -8.652                          1.896 -2.712 -4.074 -3.908 
     D   279   277 3   280     3     0     0    29    47  -6.174  -1.687  -0.566                         
    IL   280   280 3   280     3     1     1    33    51  -1.442  -0.798  -4.142                          0.000  0.000  0.000  0.000 
                                             [ MATL  317 ]    422      - A - - -
    ML   281   280 3   283     3     1     1    28    47 -10.316  -0.005  -8.633                          1.807 -1.614 -3.678 -3.376 
     D   282   280 3   283     3     0     0    27    45  -5.620  -0.734  -1.403                         
    IL   283   283 3   283     3     1     1    29    48  -1.925  -0.554  -4.164                          0.000  0.000  0.000  0.000 
                                             [ MATR  318 ]      -    437 - A - -
    MR   284   283 3   286     5     1     1    27    46  -8.982  -0.010  -8.797  -9.009  -9.901          1.976 -5.849 -5.262 -5.496 
     D   285   283 3   286     5     0     0    26    44  -5.352  -0.707  -2.978  -4.409  -2.404         
    IR   286   286 3   286     5     1     1    27    46  -2.408  -0.496  -5.920  -4.087  -5.193          0.000  0.000  0.000  0.000 
                                             [ MATP  319 ]    423    436 U G - -
    MP   287   286 3   291     6     2     2    26    45 -10.292 -10.231  -0.009  -9.007  -9.287  -9.682 -6.827 -6.827 -6.215 -3.083 -4.648 -6.438 -0.358 -5.517 -6.280 -3.141 -6.439 -4.843 -1.370 -6.768  3.848 -5.100 
    ML   288   286 3   291     6     1     1    25    43  -6.250  -6.596  -1.310  -1.005  -6.446  -3.975  0.368 -0.385 -0.191  0.094 
    MR   289   286 3   291     6     1     1    25    43  -6.988  -5.717  -1.625  -5.695  -0.829  -3.908  0.368 -0.385 -0.191  0.094 
     D   290   286 3   291     6     0     0    22    41  -9.049  -7.747  -3.544  -4.226  -4.244  -0.319 
    IL   291   291 5   291     6     1     1    26    44  -2.579  -2.842  -0.760  -4.497  -5.274  -4.934  0.000  0.000  0.000  0.000 
    IR   292   292 6   292     5     1     1    25    44  -2.408  -0.496  -5.920  -4.087  -5.193          0.000  0.000  0.000  0.000 
                                             [ MATP  320 ]    424    435 G C - -
    MP   293   292 6   297     6     2     2    24    43 -10.292 -10.231  -0.009  -9.007  -9.287  -9.682 -6.624 -4.596 -6.940 -1.390 -8.331 -6.433 -3.326 -7.125 -5.893  3.508 -6.266  1.958 -3.533 -6.413 -5.415 -5.674 
    ML   294   292 6   297     6     1     1    23    41  -6.250  -6.596  -1.310  -1.005  -6.446  -3.975  0.368 -0.385 -0.191  0.094 
    MR   295   292 6   297     6     1     1    23    41  -6.988  -5.717  -1.625  -5.695  -0.829  -3.908  0.368 -0.385 -0.191  0.094 
     D   296   292 6   297     6     0     0    21    39  -9.049  -7.747  -3.544  -4.226  -4.244  -0.319 
    IL   297   297 5   297     6     1     1    24    42  -2.579  -2.842  -0.760  -4.497  -5.274  -4.934  0.000  0.000  0.000  0.000 
    IR   298   298 6   298     5     1     1    23    42  -2.408  -0.496  -5.920  -4.087  -5.193          0.000  0.000  0.000  0.000 
                                             [ MATP  321 ]    425    434 C G - -
    MP   299   298 6   303     6     2     2    22    41 -10.292 -10.231  -0.009  -9.007  -9.287  -9.682 -6.862 -7.108 -6.203 -3.318 -4.567 -6.363  3.796 -5.477 -6.300 -3.275 -6.430 -5.434 -1.274 -6.712  0.377 -5.100 
    ML   300   298 6   303     6     1     1    22    40  -6.250  -6.596  -1.310  -1.005  -6.446  -3.975  0.368 -0.385 -0.191  0.094 
    MR   301   298 6   303     6     1     1    21    40  -6.988  -5.717  -1.625  -5.695  -0.829  -3.908  0.368 -0.385 -0.191  0.094 
     D   302   298 6   303     6     0     0    20    38  -9.049  -7.747  -3.544  -4.226  -4.244  -0.319 
    IL   303   303 5   303     6     1     1    22    41  -2.579  -2.842  -0.760  -4.497  -5.274  -4.934  0.000  0.000  0.000  0.000 
    IR   304   304 6   304     5     1     1    22    40  -2.408  -0.496  -5.920  -4.087  -5.193          0.000  0.000  0.000  0.000 
                                             [ MATP  322 ]    426    433 G C - -
    MP   305   304 6   309     6     2     2    20    39 -10.292 -10.231  -0.009  -9.007  -9.287  -9.682 -5.941 -4.266 -6.017  2.043 -7.339 -6.269 -2.425 -6.387 -5.623  3.460 -6.006 -1.846 -2.649 -5.869 -4.448 -4.831 
    ML   306   304 6   309     6     1     1    21    39  -6.250  -6.596  -1.310  -1.005  -6.446  -3.975  0.368 -0.385 -0.191  0.094 
    MR   307   304 6   309     6     1     1    21    39  -6.988  -5.717  -1.625  -5.695  -0.829  -3.908  0.368 -0.385 -0.191  0.094 
     D   308   304 6   309     6     0     0    19    38  -9.049  -7.747  -3.544  -4.226  -4.244  -0.319 
    IL   309   309 5   309     6     1     1    20    39  -2.579  -2.842  -0.760  -4.497  -5.274  -4.934  0.000  0.000  0.000  0.000 
    IR   310   310 6   310     5     1     1    20    39  -2.408  -0.496  -5.920  -4.087  -5.193          0.000  0.000  0.000  0.000 
                                             [ MATP  323 ]    427    432 g c - -
    MP   311   310 6   315     4     2     2    18    37  -9.064  -9.271  -0.012  -7.685                 -5.152 -4.013 -5.041  0.516 -5.023 -5.682  2.432 -5.193 -5.148  2.954 -5.505 -1.619 -0.811 -5.066 -2.427 -3.881 
    ML   312   310 6   315     4     1     1    20    39  -3.758  -3.940  -0.507  -2.670                  0.368 -0.385 -0.191  0.094 
    MR   313   310 6   315     4     1     1    20    39  -4.809  -3.838  -1.706  -0.766                  0.368 -0.385 -0.191  0.094 
     D   314   310 6   315     4     0     0    19    38  -4.568  -4.250  -2.265  -0.520                 
    IL   315   315 5   315     4     1     1    22    40  -1.686  -2.369  -1.117  -4.855                  0.000  0.000  0.000  0.000 
    IR   316   316 6   316     3     1     1    21    39  -1.442  -0.798  -4.142                          0.000  0.000  0.000  0.000 
                                             [ MATL  324 ]    428      - G - - -
    ML   317   316 6   319     3     1     1    15    33  -9.998  -0.005  -8.652                         -3.474 -4.572  1.826 -1.628 
     D   318   316 6   319     3     0     0    16    34  -6.174  -1.687  -0.566                         
    IL   319   319 3   319     3     1     1    20    38  -1.442  -0.798  -4.142                          0.000  0.000  0.000  0.000 
                                             [ MATL  325 ]    429      - A - - -
    ML   320   319 3   322     3     1     1    13    32  -9.998  -0.005  -8.652                          1.269  0.282 -2.532 -2.312 
     D   321   319 3   322     3     0     0    15    33  -6.174  -1.687  -0.566                         
    IL   322   322 3   322     3     1     1    19    37  -1.442  -0.798  -4.142                          0.000  0.000  0.000  0.000 
                                             [ MATL  326 ]    430      - A - - -
    ML   323   322 3   325     3     1     1    12    30  -9.998  -0.005  -8.652                          1.879 -2.444 -3.973 -3.771 
     D   324   322 3   325     3     0     0    13    32  -6.174  -1.687  -0.566                         
    IL   325   325 3   325     3     1     1    18    36  -1.442  -0.798  -4.142                          0.000  0.000  0.000  0.000 
                                             [ MATL  327 ]    431      - A - - -
    ML   326   325 3   328     2     1     1     1     1       *   0.000                                  1.746 -1.153 -3.537 -3.184 
     D   327   325 3   328     2     0     0     0     0       *   0.000                                 
    IL   328   328 3   328     2     1     1    13    28  -1.823  -0.479                                  0.000  0.000  0.000  0.000 
                                             [ END   328 ]      -      - - - - -
     E   329   328 3    -1     0     0     0     0     0                                                 
                                             [ BEGL   60 ]      -      - - - - -
     S   330   230 1   331     4   193   245   499   740  -0.016  -8.258  -7.665  -8.305                 
                                             [ MATP   61 ]     62    404 G C - -
    MP   331   330 1   335     4   193   245   499   740  -9.064  -9.271  -0.012  -7.685                 -7.777 -4.822 -8.830 -2.133 -8.883 -6.064 -2.177 -8.771 -6.173  3.928 -6.390 -2.701 -4.091 -6.440 -5.950 -7.715 
    ML   332   330 1   335     4   190   243   498   739  -3.758  -3.940  -0.507  -2.670                  0.368 -0.385 -0.191  0.094 
    MR   333   330 1   335     4   188   241   496   738  -4.809  -3.838  -1.706  -0.766                  0.368 -0.385 -0.191  0.094 
     D   334   330 1   335     4   187   240   495   736  -4.568  -4.250  -2.265  -0.520                 
    IL   335   335 5   335     4   192   244   498   740  -1.686  -2.369  -1.117  -4.855                  0.000  0.000  0.000  0.000 
    IR   336   336 6   336     3   191   244   498   739  -1.442  -0.798  -4.142                          0.000  0.000  0.000  0.000 
                                             [ MATL   62 ]     63      - A - - -
    ML   337   336 6   339     3   191   243   497   738  -9.998  -0.005  -8.652                          1.252 -1.668 -0.018 -1.659 
     D   338   336 6   339     3   186   239   494   735  -6.174  -1.687  -0.566                         
    IL   339   339 3   339     3   190   243   497   738  -1.442  -0.798  -4.142                          0.000  0.000  0.000  0.000 
                                             [ MATL   63 ]     64      - C - - -
    ML   340   339 3   342     3   190   242   496   737  -9.998  -0.005  -8.652                         -2.485  1.569 -3.822 -0.352 
     D   341   339 3   342     3   185   238   493   734  -6.174  -1.687  -0.566                         
    IL   342   342 3   342     3   189   242   496   737  -1.442  -0.798  -4.142                          0.000  0.000  0.000  0.000 
                                             [ MATL   64 ]     65      - U - - -
    ML   343   342 3   345     3   189   241   495   736  -9.998  -0.005  -8.652                         -4.921 -4.488 -5.743  1.965 
     D   344   342 3   345     3   184   237   492   733  -6.174  -1.687  -0.566                         
    IL   345   345 3   345     3   188   241   495   736  -1.442  -0.798  -4.142                          0.000  0.000  0.000  0.000 
                                             [ MATL   65 ]     66      - A - - -
    ML   346   345 3   348     3   188   240   494   735  -9.998  -0.005  -8.652                          1.633 -3.132 -3.336 -0.545 
     D   347   345 3   348     3   183   236   492   733  -6.174  -1.687  -0.566                         
    IL   348   348 3   348     3   188   240   494   735  -1.442  -0.798  -4.142                          0.000  0.000  0.000  0.000 
                                             [ MATL   66 ]     67      - A - - -
    ML   349   348 3   351     3   187   239   493   734 -10.316  -0.005  -8.633                          1.976 -5.849 -5.262 -5.496 
     D   350   348 3   351     3   182   235   491   732  -5.620  -0.734  -1.403                         
    IL   351   351 3   351     3   186   239   493   734  -1.925  -0.554  -4.164                          0.000  0.000  0.000  0.000 
                                             [ MATR   67 ]      -    403 - G - -
    MR   352   351 3   354     5   186   238   492   733  -8.982  -0.010  -8.797  -9.009  -9.901         -3.474 -4.572  1.826 -1.628 
     D   353   351 3   354     5   180   233   489   731  -5.352  -0.707  -2.978  -4.409  -2.404         
    IR   354   354 3   354     5   184   237   492   733  -2.408  -0.496  -5.920  -4.087  -5.193          0.000  0.000  0.000  0.000 
                                             [ MATP   68 ]     68    402 G C - -
    MP   355   354 3   359     6   185   237   491   732 -10.292 -10.231  -0.009  -9.007  -9.287  -9.682 -7.769 -4.821 -8.811 -2.129 -8.864 -6.063 -2.135 -8.756 -6.172  3.927 -6.389 -2.700 -4.081 -6.437 -5.935 -7.696 
    ML   356   354 3   359     6   181   234   489   730  -6.250  -6.596  -1.310  -1.005  -6.446  -3.975  0.368 -0.385 -0.191  0.094 
    MR   357   354 3   359     6   180   233   488   729  -6.988  -5.717  -1.625  -5.695  -0.829  -3.908  0.368 -0.385 -0.191  0.094 
     D   358   354 3   359     6   176   229   485   726  -9.049  -7.747  -3.544  -4.226  -4.244  -0.319 
    IL   359   359 5   359     6   183   235   490   731  -2.579  -2.842  -0.760  -4.497  -5.274  -4.934  0.000  0.000  0.000  0.000 
    IR   360   360 6   360     5   183   235   490   731  -2.408  -0.496  -5.920  -4.087  -5.193          0.000  0.000  0.000  0.000 
                                             [ MATP   69 ]     69    401 C G - -
    MP   361   360 6   365     6   183   236   489   730 -10.292 -10.231  -0.009  -9.007  -9.287  -9.682 -8.610 -8.810 -7.344 -5.099 -5.665 -7.218  3.972 -7.280 -8.095 -5.079 -7.260 -7.118 -3.099 -8.505 -4.079 -6.898 
    ML   362   360 6   365     6   180   233   487   728  -6.250  -6.596  -1.310  -1.005  -6.446  -3.975  0.368 -0.385 -0.191  0.094 
    MR   363   360 6   365     6   179   231   486   728  -6.988  -5.717  -1.625  -5.695  -0.829  -3.908  0.368 -0.385 -0.191  0.094 
     D   364   360 6   365     6   176   229   484   725  -9.049  -7.747  -3.544  -4.226  -4.244  -0.319 
    IL   365   365 5   365     6   181   234   488   729  -2.579  -2.842  -0.760  -4.497  -5.274  -4.934  0.000  0.000  0.000  0.000 
    IR   366   366 6   366     5   181   234   488   729  -2.408  -0.496  -5.920  -4.087  -5.193          0.000  0.000  0.000  0.000 
                                             [ MATP   70 ]     70    400 C G - -
    MP   367   366 6   371     4   181   234   487   728  -9.064  -9.271  -0.012  -7.685                 -8.610 -8.810 -7.344 -5.099 -5.665 -7.218  3.972 -7.280 -8.095 -5.079 -7.260 -7.118 -3.099 -8.505 -4.079 -6.898 
    ML   368   366 6   371     4   179   232   486   727  -3.758  -3.940  -0.507  -2.670                  0.368 -0.385 -0.191  0.094 
    MR   369   366 6   371     4   177   230   485   726  -4.809  -3.838  -1.706  -0.766                  0.368 -0.385 -0.191  0.094 
     D   370   366 6   371     4   176   228   483   724  -4.568  -4.250  -2.265  -0.520                 
    IL   371   371 5   371     4   180   233   487   728  -1.686  -2.369  -1.117  -4.855                  0.000  0.000  0.000  0.000 
    IR   372   372 6   372     3   180   232   486   727  -1.442  -0.798  -4.142                          0.000  0.000  0.000  0.000 
                                             [ MATL   71 ]     71      - A - - -
    ML   373   372 6   375     5   179   232   485   726  -8.982  -0.010  -8.797  -9.009  -9.901          1.976 -5.849 -5.262 -5.496 
     D   374   372 6   375     5   175   227   482   724  -4.959  -0.803  -4.221  -2.596  -2.508         
    IL   375   375 3   375     5   178   231   485   726  -2.408  -0.496  -4.087  -5.920  -5.193          0.000  0.000  0.000  0.000 
                                             [ MATP   72 ]     72    399 U A - -
    MP   376   375 3   380     6   178   231   484   725 -10.292 -10.231  -0.009  -9.007  -9.287  -9.682 -9.297 -9.191 -8.752 -5.606 -7.193 -8.971 -3.029 -8.092 -8.524 -5.677 -8.975 -7.256  3.976 -8.924 -4.408 -5.398 
    ML   377   375 3   380     6   175   228   482   723  -6.250  -6.596  -1.310  -1.005  -6.446  -3.975  0.368 -0.385 -0.191  0.094 
    MR   378   375 3   380     6   175   227   481   722  -6.988  -5.717  -1.625  -5.695  -0.829  -3.908  0.368 -0.385 -0.191  0.094 
     D   379   375 3   380     6   171   224   478   719  -9.049  -7.747  -3.544  -4.226  -4.244  -0.319 
    IL   380   380 5   380     6   177   229   483   724  -2.579  -2.842  -0.760  -4.497  -5.274  -4.934  0.000  0.000  0.000  0.000 
    IR   381   381 6   381     5   177   229   483   724  -2.408  -0.496  -5.920  -4.087  -5.193          0.000  0.000  0.000  0.000 
                                             [ MATP   73 ]     73    398 G C - -
    MP   382   381 6   386     6   176   229   482   723 -10.292 -10.231  -0.009  -9.007  -9.287  -9.682 -7.966 -4.848 -9.424 -2.221 -9.454 -6.076 -3.999 -9.218 -6.202  3.946 -6.417 -2.740 -4.365 -6.500 -6.360 -8.287 
    ML   383   381 6   386     6   174   227   480   721  -6.250  -6.596  -1.310  -1.005  -6.446  -3.975  0.368 -0.385 -0.191  0.094 
    MR   384   381 6   386     6   173   226   479   721  -6.988  -5.717  -1.625  -5.695  -0.829  -3.908  0.368 -0.385 -0.191  0.094 
     D   385   381 6   386     6   171   223   477   718  -9.049  -7.747  -3.544  -4.226  -4.244  -0.319 
    IL   386   386 5   386     6   175   227   481   722  -2.579  -2.842  -0.760  -4.497  -5.274  -4.934  0.000  0.000  0.000  0.000 
    IR   387   387 6   387     5   175   227   481   722  -2.408  -0.496  -5.920  -4.087  -5.193          0.000  0.000  0.000  0.000 
                                             [ MATP   74 ]     74    397 C G - -
    MP   388   387 6   392     4   174   227   480   721  -9.064  -9.271  -0.012  -7.685                 -6.509 -6.346 -6.045 -2.494 -4.582 -6.387  3.662 -5.401 -6.060  1.169 -6.294 -4.162 -1.126 -6.539 -2.249 -4.869 
    ML   389   387 6   392     4   173   225   479   720  -3.758  -3.940  -0.507  -2.670                  0.368 -0.385 -0.191  0.094 
    MR   390   387 6   392     4   172   224   478   719  -4.809  -3.838  -1.706  -0.766                  0.368 -0.385 -0.191  0.094 
     D   391   387 6   392     4   171   223   477   718  -4.568  -4.250  -2.265  -0.520                 
    IL   392   392 5   392     4   174   226   480   721  -1.686  -2.369  -1.117  -4.855                  0.000  0.000  0.000  0.000 
    IR   393   393 6   393     3   174   226   479   720  -1.442  -0.798  -4.142                          0.000  0.000  0.000  0.000 
                                             [ MATL   75 ]     75      - G - - -
    ML   394   393 6   396     3   173   225   478   719  -9.998  -0.005  -8.652                         -0.668 -3.120  1.529 -1.432 
     D   395   393 6   396     3   170   222   476   717  -6.174  -1.687  -0.566                         
    IL   396   396 3   396     3   173   225   478   719  -1.442  -0.798  -4.142                          0.000  0.000  0.000  0.000 
                                             [ MATL   76 ]     76      - A - - -
    ML   397   396 3   399     3   172   224   477   718 -10.316  -0.005  -8.633                          1.976 -5.849 -5.262 -5.496 
     D   398   396 3   399     3   169   222   475   716  -5.620  -0.734  -1.403                         
    IL   399   399 3   399     3   172   224   477   718  -1.925  -0.554  -4.164                          0.000  0.000  0.000  0.000 
                                             [ MATR   77 ]      -    396 - A - -
    MR   400   399 3   402     3   171   223   476   717 -10.316  -0.005  -8.633                          1.976 -5.849 -5.262 -5.496 
     D   401   399 3   402     3   168   221   474   715  -6.390  -1.568  -0.620                         
    IR   402   402 3   402     3   171   223   476   717  -1.925  -0.554  -4.164                          0.000  0.000  0.000  0.000 
                                             [ MATR   78 ]      -    395 - C - -
    MR   403   402 3   405     3   170   222   475   716 -10.316  -0.005  -8.633                         -5.303  1.967 -5.796 -4.404 
     D   404   402 3   405     3   168   220   473   714  -6.390  -1.568  -0.620                         
    IR   405   405 3   405     3   170   222   475   716  -1.925  -0.554  -4.164                          0.000  0.000  0.000  0.000 
                                             [ MATR   79 ]      -    394 - G - -
    MR   406   405 3   408     2   169   221   474   715 -10.595  -0.001                                 -4.713 -6.319  1.973 -5.449 
     D   407   405 3   408     2   168   220   473   714  -4.432  -0.068                                 
    IR   408   408 3   408     2   169   221   474   715  -1.823  -0.479                                  0.000  0.000  0.000  0.000 
                                             [ BIF    80 ]      -      - - - - -
     B   409   408 3   410  1157   168   220   473   714                                                 
                                             [ BEGL   81 ]      -      - - - - -
     S   410   409 1   411     1   134   185   437   678   0.000                                         
                                             [ BIF    82 ]      -      - - - - -
     B   411   410 1   412   489   134   185   437   678                                                 
                                             [ BEGL   83 ]      -      - - - - -
     S   412   411 1   413     4     0     0   106   205  -0.016  -8.258  -7.665  -8.305                 
                                             [ MATP   84 ]     77    116 G C - -
    MP   413   412 1   417     6     2     2   106   205 -10.292 -10.231  -0.009  -9.007  -9.287  -9.682 -7.966 -4.848 -9.424 -2.221 -9.454 -6.076 -3.999 -9.218 -6.202  3.946 -6.417 -2.740 -4.365 -6.500 -6.360 -8.287 
    ML   414   412 1   417     6     1     1   104   203  -6.250  -6.596  -1.310  -1.005  -6.446  -3.975  0.368 -0.385 -0.191  0.094 
    MR   415   412 1   417     6     1     1   103   202  -6.988  -5.717  -1.625  -5.695  -0.829  -3.908  0.368 -0.385 -0.191  0.094 
     D   416   412 1   417     6     0     0   100   199  -9.049  -7.747  -3.544  -4.226  -4.244  -0.319 
    IL   417   417 5   417     6     1     1   105   204  -2.579  -2.842  -0.760  -4.497  -5.274  -4.934  0.000  0.000  0.000  0.000 
    IR   418   418 6   418     5     1     1   105   204  -2.408  -0.496  -5.920  -4.087  -5.193          0.000  0.000  0.000  0.000 
                                             [ MATP   85 ]     78    115 U G - -
    MP   419   418 6   423     6     2     2   104   203 -10.292 -10.231  -0.009  -9.007  -9.287  -9.682 -6.827 -6.827 -6.215 -3.083 -4.648 -6.438 -0.358 -5.517 -6.280 -3.141 -6.439 -4.843 -1.370 -6.768  3.848 -5.100 
    ML   420   418 6   423     6     1     1   102   201  -6.250  -6.596  -1.310  -1.005  -6.446  -3.975  0.368 -0.385 -0.191  0.094 
    MR   421   418 6   423     6     1     1   102   201  -6.988  -5.717  -1.625  -5.695  -0.829  -3.908  0.368 -0.385 -0.191  0.094 
     D   422   418 6   423     6     0     0    99   198  -9.049  -7.747  -3.544  -4.226  -4.244  -0.319 
    IL   423   423 5   423     6     1     1   103   202  -2.579  -2.842  -0.760  -4.497  -5.274  -4.934  0.000  0.000  0.000  0.000 
    IR   424   424 6   424     5     1     1   103   202  -2.408  -0.496  -5.920  -4.087  -5.193          0.000  0.000  0.000  0.000 
                                             [ MATP   86 ]     79    114 C G - -
    MP   425   424 6   429     4     2     2   102   201  -9.064  -9.271  -0.012  -7.685                 -6.757 -6.950 -6.145 -3.107 -4.534 -6.337  3.754 -5.432 -6.227 -3.031 -6.381 -5.165  0.553 -6.632 -0.738 -5.022 
    ML   426   424 6   429     4     1     1   101   200  -3.758  -3.940  -0.507  -2.670                  0.368 -0.385 -0.191  0.094 
    MR   427   424 6   429     4     1     1   100   199  -4.809  -3.838  -1.706  -0.766                  0.368 -0.385 -0.191  0.094 
     D   428   424 6   429     4     0     0    99   198  -4.568  -4.250  -2.265  -0.520                 
    IL   429   429 5   429     4     1     1   102   201  -1.686  -2.369  -1.117  -4.855                  0.000  0.000  0.000  0.000 
    IR   430   430 6   430     3     1     1   101   200  -1.442  -0.798  -4.142                          0.000  0.000  0.000  0.000 
                                             [ MATL   87 ]     80      - g - - -
    ML   431   430 6   433     3     1     1   100   199  -9.998  -0.212  -2.879                          0.376 -2.312  0.790 -0.374 
     D   432   430 6   433     3     0     0    98   197  -6.174  -1.687  -0.566                         
    IL   433   433 3   433     3     1     1   100   200  -1.442  -0.798  -4.142                          0.000  0.000  0.000  0.000 
                                             [ MATL   88 ]     81      - a - - -
    ML   434   433 3   436     5     1     1    99   198  -8.783  -0.012  -8.598  -8.810  -9.702          0.828 -0.725 -1.960  0.447 
     D   435   433 3   436     5     0     0    98   197  -6.902  -0.170  -6.163  -4.538  -4.451         
    IL   436   436 3   436     5     1     1    99   198  -2.408  -0.496  -4.087  -5.920  -5.193          0.000  0.000  0.000  0.000 
                                             [ MATP   89 ]     82    113 a u - -
    MP   437   436 3   441     6     2     2    98   197 -10.292 -10.231  -0.009  -9.007  -9.287  -9.682 -5.668 -4.260 -5.740  2.952 -7.300 -7.060 -2.523 -5.995 -5.513  2.880 -6.035 -1.684 -2.684 -6.183 -4.480 -4.475 
    ML   438   436 3   441     6     1     1    95   194  -6.250  -6.596  -1.310  -1.005  -6.446  -3.975  0.368 -0.385 -0.191  0.094 
    MR   439   436 3   441     6     1     1    94   193  -6.988  -5.717  -1.625  -5.695  -0.829  -3.908  0.368 -0.385 -0.191  0.094 
     D   440   436 3   441     6     0     0    89   188  -9.049  -7.747  -3.544  -4.226  -4.244  -0.319 
    IL   441   441 5   441     6     1     1    97   196  -2.579  -2.842  -0.760  -4.497  -5.274  -4.934  0.000  0.000  0.000  0.000 
    IR   442   442 6   442     5     1     1    97   196  -2.408  -0.496  -5.920  -4.087  -5.193          0.000  0.000  0.000  0.000 
                                             [ MATP   90 ]     83    112 c g - -
    MP   443   442 6   447     6     2     2    96   195 -10.292 -10.231  -0.009  -9.007  -9.287  -9.682 -4.610 -4.361 -4.628  0.707 -3.621 -5.455  2.603 -4.249 -4.525  1.330 -5.036 -2.029  2.195 -4.806 -1.131 -3.298 
    ML   444   442 6   447     6     1     1    92   191  -6.250  -6.596  -1.310  -1.005  -6.446  -3.975  0.368 -0.385 -0.191  0.094 
    MR   445   442 6   447     6     1     1    91   190  -6.988  -5.717  -1.625  -5.695  -0.829  -3.908  0.368 -0.385 -0.191  0.094 
     D   446   442 6   447     6     0     0    86   185  -9.049  -7.747  -3.544  -4.226  -4.244  -0.319 
    IL   447   447 5   447     6     1     1    95   194  -2.579  -2.842  -0.760  -4.497  -5.274  -4.934  0.000  0.000  0.000  0.000 
    IR   448   448 6   448     5     1     1    95   194  -2.408  -0.496  -5.920  -4.087  -5.193          0.000  0.000  0.000  0.000 
                                             [ MATP   91 ]     84    111 G C - -
    MP   449   448 6   453     4     2     2    94   193  -9.064  -1.481  -0.655  -7.685                 -5.771 -4.151 -5.803  0.129 -7.103 -6.132 -2.186 -6.230  1.061  3.420 -5.909  0.541 -2.412 -5.665 -4.204 -4.645 
    ML   450   448 6   453     4     1     1    86   185  -3.758  -3.940  -0.507  -2.670                  0.368 -0.385 -0.191  0.094 
    MR   451   448 6   453     4     1     1    85   184  -4.809  -3.838  -1.706  -0.766                  0.368 -0.385 -0.191  0.094 
     D   452   448 6   453     4     0     0    83   182  -4.568  -4.250  -2.265  -0.520                 
    IL   453   453 5   453     4     1     1    92   191  -1.686  -2.369  -1.117  -4.855                  0.000  0.000  0.000  0.000 
    IR   454   454 6   454     3     1     1    97   197  -0.268  -2.580  -8.688                          0.000  0.000  0.000  0.000 
                                             [ MATL   92 ]     85      - g - - -
    ML   455   454 6   457     3     1     1    23    41  -9.998  -0.005  -8.652                         -0.362  0.063  0.464 -0.325 
     D   456   454 6   457     3     0     0    22    41  -6.174  -1.687  -0.566                         
    IL   457   457 3   457     3     1     1    26    45  -1.442  -0.798  -4.142                          0.000  0.000  0.000  0.000 
                                             [ MATL   93 ]     86      - u - - -
    ML   458   457 3   460     3     1     1    22    40  -9.998  -0.005  -8.652                         -0.550  0.293 -0.701  0.562 
     D   459   457 3   460     3     0     0    21    40  -6.174  -1.687  -0.566                         
    IL   460   460 3   460     3     1     1    25    44  -1.442  -0.798  -4.142                          0.000  0.000  0.000  0.000 
                                             [ MATL   94 ]     87      - C - - -
    ML   461   460 3   463     3     1     1    20    39  -9.998  -0.005  -8.652                         -2.016  1.071 -1.045  0.223 
     D   462   460 3   463     3     0     0    20    39  -6.174  -1.687  -0.566                         
    IL   463   463 3   463     3     1     1    24    43  -1.442  -0.798  -4.142                          0.000  0.000  0.000  0.000 
                                             [ MATL   95 ]     88      - u - - -
    ML   464   463 3   466     3     1     1    19    38  -9.998  -0.005  -8.652                         -1.505  0.531 -0.683  0.659 
     D   465   463 3   466     3     0     0    19    38  -6.174  -1.687  -0.566                         
    IL   466   466 3   466     3     1     1    23    42  -1.442  -0.798  -4.142                          0.000  0.000  0.000  0.000 
                                             [ MATL   96 ]     89      - u - - -
    ML   467   466 3   469     3     1     1    18    37  -9.998  -0.020  -6.279                          0.024  0.065 -0.598  0.352 
     D   468   466 3   469     3     0     0    18    37  -6.174  -1.687  -0.566                         
    IL   469   469 3   469     3     1     1    22    41  -1.442  -0.798  -4.142                          0.000  0.000  0.000  0.000 
                                             [ MATL   97 ]     90      - g - - -
    ML   470   469 3   472     3     1     1    17    36  -9.983  -0.005  -8.637                          0.340 -0.310  0.420 -0.761 
     D   471   469 3   472     3     0     0    17    36  -6.653  -2.166  -0.382                         
    IL   472   472 3   472     3     1     1    21    40  -1.442  -0.798  -4.142                          0.000  0.000  0.000  0.000 
                                             [ MATL   98 ]     91      - G - - -
    ML   473   472 3   475     3     1     1    16    34  -9.983  -0.005  -8.637                         -0.999 -1.379  1.470 -1.535 
     D   474   472 3   475     3     0     0    16    35  -6.653  -2.166  -0.382                         
    IL   475   475 3   475     3     1     1    20    39  -1.442  -0.798  -4.142                          0.000  0.000  0.000  0.000 
                                             [ MATL   99 ]     92      - g - - -
    ML   476   475 3   478     3     1     1    15    33  -9.983  -0.229  -2.780                         -0.077 -0.353  0.448 -0.144 
     D   477   475 3   478     3     0     0    15    33  -6.653  -2.166  -0.382                         
    IL   478   478 3   478     3     1     1    19    38  -1.442  -0.798  -4.142                          0.000  0.000  0.000  0.000 
                                             [ MATL  100 ]     93      - c - - -
    ML   479   478 3   481     3     1     1    13    32  -9.761  -0.212  -2.882                         -0.333  0.581 -0.346 -0.115 
     D   480   478 3   481     3     0     0    12    31  -8.930  -4.443  -0.071                         
    IL   481   481 3   481     3     1     1    18    37  -1.442  -0.798  -4.142                          0.000  0.000  0.000  0.000 
                                             [ MATL  101 ]     94      - u - - -
    ML   482   481 3   484     3     1     1    12    30  -9.555  -0.397  -2.065                          0.124  0.058 -0.532  0.236 
     D   483   481 3   484     3     0     0    11    29  -9.636  -5.149  -0.043                         
    IL   484   484 3   484     3     1     1    18    36  -1.442  -0.798  -4.142                          0.000  0.000  0.000  0.000 
                                             [ MATL  102 ]     95      - c - - -
    ML   485   484 3   487     2     1     1     1     1       *   0.000                                  0.235  0.445 -0.415 -0.490 
     D   486   484 3   487     2     0     0     0     0       *   0.000                                 
    IL   487   487 3   487     2     1     1    13    28  -1.823  -0.479                                  0.000  0.000  0.000  0.000 
                                             [ END   103 ]      -      - - - - -
     E   488   487 3    -1     0     0     0     0     0                                                 
                                             [ BEGR  104 ]      -      - - - - -
     S   489   411 1   490     3   111   162   410   651  -9.998  -0.005  -8.652                         
    IL   490   490 2   490     3   111   162   411   653  -1.442  -0.798  -4.142                          0.000  0.000  0.000  0.000 
                                             [ MATL  105 ]    117      - G - - -
    ML   491   490 2   493     3   111   162   410   651  -9.998  -0.005  -8.652                         -0.806 -4.311  1.726 -3.828 
     D   492   490 2   493     3   105   157   407   648  -6.174  -1.687  -0.566                         
    IL   493   493 3   493     3   110   161   410   652  -1.442  -0.798  -4.142                          0.000  0.000  0.000  0.000 
                                             [ MATL  106 ]    118      - g - - -
    ML   494   493 3   496     3   110   161   409   650  -9.998  -0.005  -8.652                         -0.769 -0.245  0.487  0.224 
     D   495   493 3   496     3   104   156   406   647  -6.174  -1.687  -0.566                         
    IL   496   496 3   496     3   109   160   409   651  -1.442  -0.798  -4.142                          0.000  0.000  0.000  0.000 
                                             [ MATL  107 ]    119      - A - - -
    ML   497   496 3   499     3   109   160   408   649  -9.998  -0.005  -8.652                          1.915 -3.100 -4.224 -4.114 
     D   498   496 3   499     3   104   155   405   646  -6.174  -1.687  -0.566                         
    IL   499   499 3   499     3   108   159   408   650  -1.442  -0.798  -4.142                          0.000  0.000  0.000  0.000 
                                             [ MATL  108 ]    120      - C - - -
    ML   500   499 3   502     3   108   159   407   648  -9.998  -0.005  -8.652                         -3.078  1.814 -3.026 -2.037 
     D   501   499 3   502     3   103   154   404   646  -6.174  -1.687  -0.566                         
    IL   502   502 3   502     3   107   158   407   649  -1.442  -0.798  -4.142                          0.000  0.000  0.000  0.000 
                                             [ MATL  109 ]    121      - G - - -
    ML   503   502 3   505     3   107   158   406   647  -9.998  -0.005  -8.652                         -0.727 -2.125  1.209 -0.225 
     D   504   502 3   505     3   102   153   403   645  -6.174  -1.687  -0.566                         
    IL   505   505 3   505     3   106   157   406   648  -1.442  -0.798  -4.142                          0.000  0.000  0.000  0.000 
                                             [ MATL  110 ]    122      - G - - -
    ML   506   505 3   508     5   106   157   405   646  -8.982  -0.010  -8.797  -9.009  -9.901         -4.713 -6.319  1.973 -5.449 
     D   507   505 3   508     5   101   152   403   644  -4.959  -0.803  -4.221  -2.596  -2.508         
    IL   508   508 3   508     5   105   156   405   646  -2.408  -0.496  -4.087  -5.920  -5.193          0.000  0.000  0.000  0.000 
                                             [ MATP  111 ]    123    357 C G - -
    MP   509   508 3   513     6   105   156   404   645 -10.292 -10.231  -0.009  -9.007  -9.287  -9.682 -8.610 -8.810 -7.344 -5.099 -5.665 -7.218  3.972 -7.280 -8.095 -5.079 -7.260 -7.118 -3.099 -8.505 -4.079 -6.898 
    ML   510   508 3   513     6   102   153   402   643  -6.250  -6.596  -1.310  -1.005  -6.446  -3.975  0.368 -0.385 -0.191  0.094 
    MR   511   508 3   513     6   101   152   401   643  -6.988  -5.717  -1.625  -5.695  -0.829  -3.908  0.368 -0.385 -0.191  0.094 
     D   512   508 3   513     6    98   148   398   639  -9.049  -7.747  -3.544  -4.226  -4.244  -0.319 
    IL   513   513 5   513     6   103   154   403   644  -2.579  -2.842  -0.760  -4.497  -5.274  -4.934  0.000  0.000  0.000  0.000 
    IR   514   514 6   514     5   103   154   403   644  -2.408  -0.496  -5.920  -4.087  -5.193          0.000  0.000  0.000  0.000 
                                             [ MATP  112 ]    124    356 U A - -
    MP   515   514 6   519     6   103   154   402   643 -10.292 -10.231  -0.009  -9.007  -9.287  -9.682 -9.297 -9.191 -8.752 -5.606 -7.193 -8.971 -3.029 -8.092 -8.524 -5.677 -8.975 -7.256  3.976 -8.924 -4.408 -5.398 
    ML   516   514 6   519     6   101   151   400   641  -6.250  -6.596  -1.310  -1.005  -6.446  -3.975  0.368 -0.385 -0.191  0.094 
    MR   517   514 6   519     6   100   150   400   641  -6.988  -5.717  -1.625  -5.695  -0.829  -3.908  0.368 -0.385 -0.191  0.094 
     D   518   514 6   519     6    97   148   397   638  -9.049  -7.747  -3.544  -4.226  -4.244  -0.319 
    IL   519   519 5   519     6   102   152   401   642  -2.579  -2.842  -0.760  -4.497  -5.274  -4.934  0.000  0.000  0.000  0.000 
    IR   520   520 6   520     5   102   152   401   642  -2.408  -0.496  -5.920  -4.087  -5.193          0.000  0.000  0.000  0.000 
                                             [ MATP  113 ]    125    355 C G - -
    MP   521   520 6   525     4   101   152   400   641  -9.064  -9.271  -0.012  -7.685                 -6.532 -6.386 -6.058 -2.537 -4.585 -6.390  3.687 -5.408 -6.077  1.034 -6.305 -4.215 -1.141 -6.555 -2.254 -4.886 
    ML   522   520 6   525     4   100   150   399   640  -3.758  -3.940  -0.507  -2.670                  0.368 -0.385 -0.191  0.094 
    MR   523   520 6   525     4    98   149   398   639  -4.809  -3.838  -1.706  -0.766                  0.368 -0.385 -0.191  0.094 
     D   524   520 6   525     4    97   147   396   638  -4.568  -4.250  -2.265  -0.520                 
    IL   525   525 5   525     4   101   151   400   641  -1.686  -2.369  -1.117  -4.855                  0.000  0.000  0.000  0.000 
    IR   526   526 6   526     3   100   151   399   641  -1.442  -0.798  -4.142                          0.000  0.000  0.000  0.000 
                                             [ MATL  114 ]    126      - A - - -
    ML   527   526 6   529     3    99   150   398   639  -9.998  -0.005  -8.652                          1.976 -5.849 -5.262 -5.496 
     D   528   526 6   529     3    96   147   395   637  -6.174  -1.687  -0.566                         
    IL   529   529 3   529     3    99   150   398   640  -1.442  -0.798  -4.142                          0.000  0.000  0.000  0.000 
                                             [ MATL  115 ]    127      - G - - -
    ML   530   529 3   532     3    98   149   397   638  -9.998  -0.005  -8.652                         -3.283 -4.335  1.777 -1.252 
     D   531   529 3   532     3    95   146   395   636  -6.174  -1.687  -0.566                         
    IL   532   532 3   532     3    99   149   397   639  -1.442  -0.798  -4.142                          0.000  0.000  0.000  0.000 
                                             [ MATL  116 ]    128      - U - - -
    ML   533   532 3   535     3    97   148   396   637  -9.998  -0.005  -8.652                         -4.921 -4.488 -5.743  1.965 
     D   534   532 3   535     3    95   145   394   635  -6.174  -1.687  -0.566                         
    IL   535   535 3   535     3    98   148   396   638  -1.442  -0.798  -4.142                          0.000  0.000  0.000  0.000 
                                             [ MATL  117 ]    129      - A - - -
    ML   536   535 3   538     3    97   147   395   636  -9.998  -0.005  -8.652                          1.976 -5.849 -5.262 -5.496 
     D   537   535 3   538     3    94   145   393   634  -6.174  -1.687  -0.566                         
    IL   538   538 3   538     3    97   147   395   637  -1.442  -0.798  -4.142                          0.000  0.000  0.000  0.000 
                                             [ MATL  118 ]    130      - A - - -
    ML   539   538 3   541     3    96   146   394   635  -9.998  -0.005  -8.652                          1.951 -5.186 -3.748 -4.967 
     D   540   538 3   541     3    94   144   392   634  -6.174  -1.687  -0.566                         
    IL   541   541 3   541     3    96   146   395   636  -1.442  -0.798  -4.142                          0.000  0.000  0.000  0.000 
                                             [ MATL  119 ]    131      - C - - -
    ML   542   541 3   544     2    95   145   393   634 -10.595  -0.001                                 -5.303  1.967 -5.796 -4.404 
     D   543   541 3   544     2    94   144   392   633  -8.445  -0.004                                 
    IL   544   544 3   544     2    95   145   393   635  -1.823  -0.479                                  0.000  0.000  0.000  0.000 
                                             [ BIF   120 ]      -      - - - - -
     B   545   544 3   546   933    94   144   392   633                                                 
                                             [ BEGL  121 ]      -      - - - - -
     S   546   545 1   547     4    33    77   320   561  -0.016  -8.258  -7.665  -8.305                 
                                             [ MATP  122 ]    132    280 A G - -
    MP   547   546 1   551     6    35    79   320   561 -10.292 -10.231  -0.009  -9.007  -9.287  -9.682 -5.900  1.115  3.523  0.384 -7.784 -9.087 -3.308 -6.092 -5.650 -1.232 -6.307 -1.865 -3.434 -7.352 -5.177 -4.683 
    ML   548   546 1   551     6    27    70   318   559  -6.250  -6.596  -1.310  -1.005  -6.446  -3.975  0.368 -0.385 -0.191  0.094 
    MR   549   546 1   551     6    27    69   317   558  -6.988  -5.717  -1.625  -5.695  -0.829  -3.908  0.368 -0.385 -0.191  0.094 
     D   550   546 1   551     6    22    64   312   553  -9.049  -7.747  -3.544  -4.226  -4.244  -0.319 
    IL   551   551 5   551     6    29    72   319   560  -2.579  -2.842  -0.760  -4.497  -5.274  -4.934  0.000  0.000  0.000  0.000 
    IR   552   552 6   552     5    29    72   319   560  -2.408  -0.496  -5.920  -4.087  -5.193          0.000  0.000  0.000  0.000 
                                             [ MATP  123 ]    133    279 C G - -
    MP   553   552 6   557     6    35    78   318   559 -10.292 -10.231  -0.009  -9.007  -9.287  -9.682 -8.610 -8.810 -7.344 -5.099 -5.665 -7.218  3.972 -7.280 -8.095 -5.079 -7.260 -7.118 -3.099 -8.505 -4.079 -6.898 
    ML   554   552 6   557     6    27    69   316   557  -6.250  -6.596  -1.310  -1.005  -6.446  -3.975  0.368 -0.385 -0.191  0.094 
    MR   555   552 6   557     6    27    69   315   556  -6.988  -5.717  -1.625  -5.695  -0.829  -3.908  0.368 -0.385 -0.191  0.094 
     D   556   552 6   557     6    22    63   310   551  -9.049  -7.747  -3.544  -4.226  -4.244  -0.319 
    IL   557   557 5   557     6    28    71   317   558  -2.579  -2.842  -0.760  -4.497  -5.274  -4.934  0.000  0.000  0.000  0.000 
    IR   558   558 6   558     5    29    72   317   558  -2.408  -0.496  -5.920  -4.087  -5.193          0.000  0.000  0.000  0.000 
                                             [ MATP  124 ]    134    278 G C - -
    MP   559   558 6   563     6    34    76   316   557 -10.292 -10.231  -0.009  -9.007  -9.287  -9.682 -7.966 -4.848 -9.424 -2.221 -9.454 -6.076 -3.999 -9.218 -6.202  3.946 -6.417 -2.740 -4.365 -6.500 -6.360 -8.287 
    ML   560   558 6   563     6    26    68   314   555  -6.250  -6.596  -1.310  -1.005  -6.446  -3.975  0.368 -0.385 -0.191  0.094 
    MR   561   558 6   563     6    26    68   313   554  -6.988  -5.717  -1.625  -5.695  -0.829  -3.908  0.368 -0.385 -0.191  0.094 
     D   562   558 6   563     6    22    62   308   549  -9.049  -7.747  -3.544  -4.226  -4.244  -0.319 
    IL   563   563 5   563     6    28    71   315   556  -2.579  -2.842  -0.760  -4.497  -5.274  -4.934  0.000  0.000  0.000  0.000 
    IR   564   564 6   564     5    28    71   315   556  -2.408  -0.496  -5.920  -4.087  -5.193          0.000  0.000  0.000  0.000 
                                             [ MATP  125 ]    135    277 U G - -
    MP   565   564 6   569     6    34    75   314   555 -10.292 -10.231  -0.009  -9.007  -9.287  -9.682 -6.887 -7.147 -6.215 -3.377 -4.573 -6.367  0.149 -5.485 -6.315 -3.347 -6.440 -5.509  1.461 -6.730  3.555 -5.117 
    ML   566   564 6   569     6    26    68   312   553  -6.250  -6.596  -1.310  -1.005  -6.446  -3.975  0.368 -0.385 -0.191  0.094 
    MR   567   564 6   569     6    26    67   311   553  -6.988  -5.717  -1.625  -5.695  -0.829  -3.908  0.368 -0.385 -0.191  0.094 
     D   568   564 6   569     6    21    62   307   548  -9.049  -7.747  -3.544  -4.226  -4.244  -0.319 
    IL   569   569 5   569     6    27    70   313   554  -2.579  -2.842  -0.760  -4.497  -5.274  -4.934  0.000  0.000  0.000  0.000 
    IR   570   570 6   570     5    28    70   313   554  -2.408  -0.496  -5.920  -4.087  -5.193          0.000  0.000  0.000  0.000 
                                             [ MATP  126 ]    136    276 G U - -
    MP   571   570 6   575     6    33    73   312   554 -10.292 -10.231  -0.009  -9.007  -9.287  -9.682 -5.917 -4.601 -6.078 -0.931 -7.367 -8.690 -0.427 -6.055 -5.659  0.191 -6.289  3.731 -3.235 -7.290 -4.832 -4.691 
    ML   572   570 6   575     6    26    67   310   551  -6.250  -6.596  -1.310  -1.005  -6.446  -3.975  0.368 -0.385 -0.191  0.094 
    MR   573   570 6   575     6    25    66   310   551  -6.988  -5.717  -1.625  -5.695  -0.829  -3.908  0.368 -0.385 -0.191  0.094 
     D   574   570 6   575     6    21    61   305   547  -9.049  -7.747  -3.544  -4.226  -4.244  -0.319 
    IL   575   575 5   575     6    27    69   311   553  -2.579  -2.842  -0.760  -4.497  -5.274  -4.934  0.000  0.000  0.000  0.000 
    IR   576   576 6   576     5    27    69   311   552  -2.408  -0.496  -5.920  -4.087  -5.193          0.000  0.000  0.000  0.000 
                                             [ MATP  127 ]    137    275 G C - -
    MP   577   576 6   581     6    32    71   310   552 -10.292 -10.231  -0.009  -9.007  -9.287  -9.682 -7.377 -4.758 -7.921 -1.927 -7.980 -6.033 -0.619 -8.005 -6.099  3.877 -6.321 -2.606 -3.547 -6.295 -5.223 -6.824 
    ML   578   576 6   581     6    25    66   308   549  -6.250  -6.596  -1.310  -1.005  -6.446  -3.975  0.368 -0.385 -0.191  0.094 
    MR   579   576 6   581     6    24    65   308   549  -6.988  -5.717  -1.625  -5.695  -0.829  -3.908  0.368 -0.385 -0.191  0.094 
     D   580   576 6   581     6    21    61   304   546  -9.049  -7.747  -3.544  -4.226  -4.244  -0.319 
    IL   581   581 5   581     6    26    68   309   551  -2.579  -2.842  -0.760  -4.497  -5.274  -4.934  0.000  0.000  0.000  0.000 
    IR   582   582 6   582     5    27    68   309   550  -2.408  -0.496  -5.920  -4.087  -5.193          0.000  0.000  0.000  0.000 
                                             [ MATP  128 ]    138    274 c g - -
    MP   583   582 6   587     6    30    70   308   550 -10.292 -10.231  -0.009  -9.007  -9.287  -9.682 -4.561 -4.344 -4.587  2.029 -3.636 -5.407  2.622 -4.254 -4.500  0.604 -5.010 -2.063  1.613 -4.769 -1.177 -3.302 
    ML   584   582 6   587     6    24    65   307   548  -6.250  -6.596  -1.310  -1.005  -6.446  -3.975  0.368 -0.385 -0.191  0.094 
    MR   585   582 6   587     6    23    63   306   547  -6.988  -5.717  -1.625  -5.695  -0.829  -3.908  0.368 -0.385 -0.191  0.094 
     D   586   582 6   587     6    20    60   303   545  -9.049  -7.747  -3.544  -4.226  -4.244  -0.319 
    IL   587   587 5   587     6    26    67   308   549  -2.579  -2.842  -0.760  -4.497  -5.274  -4.934  0.000  0.000  0.000  0.000 
    IR   588   588 6   588     5    26    67   307   549  -2.408  -0.496  -5.920  -4.087  -5.193          0.000  0.000  0.000  0.000 
                                             [ MATP  129 ]    139    273 U G - -
    MP   589   588 6   593     4    28    68   306   548  -9.064  -9.271  -0.012  -7.685                 -6.814 -7.042 -6.176 -3.233 -4.550 -6.349  2.305 -5.455 -6.267 -3.175 -6.407 -5.328  0.642 -6.674  3.183 -5.065 
    ML   590   588 6   593     4    23    64   305   546  -3.758  -3.940  -0.507  -2.670                  0.368 -0.385 -0.191  0.094 
    MR   591   588 6   593     4    21    61   304   545  -4.809  -3.838  -1.706  -0.766                  0.368 -0.385 -0.191  0.094 
     D   592   588 6   593     4    20    60   303   544  -4.568  -4.250  -2.265  -0.520                 
    IL   593   593 5   593     4    25    66   306   547  -1.686  -2.369  -1.117  -4.855                  0.000  0.000  0.000  0.000 
    IR   594   594 6   594     3    25    65   306   547  -1.442  -0.798  -4.142                          0.000  0.000  0.000  0.000 
                                             [ MATL  130 ]    140      - A - - -
    ML   595   594 6   597     3    27    66   304   546  -9.998  -0.005  -8.652                          1.976 -5.849 -5.262 -5.496 
     D   596   594 6   597     3    20    59   302   543  -6.174  -1.687  -0.566                         
    IL   597   597 3   597     3    24    64   305   546  -1.442  -0.798  -4.142                          0.000  0.000  0.000  0.000 
                                             [ MATL  131 ]    141      - A - - -
    ML   598   597 3   600     5    26    65   303   545  -8.982  -0.010  -8.797  -9.009  -9.901          1.976 -5.849 -5.262 -5.496 
     D   599   597 3   600     5    19    58   301   542  -4.959  -0.803  -4.221  -2.596  -2.508         
    IL   600   600 3   600     5    23    63   303   544  -2.408  -0.496  -4.087  -5.920  -5.193          0.000  0.000  0.000  0.000 
                                             [ MATP  132 ]    142    272 C G - -
    MP   601   600 3   605     6    26    64   302   544 -10.292 -10.231  -0.009  -9.007  -9.287  -9.682 -5.567 -5.363 -5.394  0.471 -4.111 -5.991  3.490 -4.849 -5.326 -0.662 -5.721 -3.042  1.006 -5.683 -1.671 -4.082 
    ML   602   600 3   605     6    21    59   301   542  -6.250  -6.596  -1.310  -1.005  -6.446  -3.975  0.368 -0.385 -0.191  0.094 
    MR   603   600 3   605     6    19    57   300   541  -6.988  -5.717  -1.625  -5.695  -0.829  -3.908  0.368 -0.385 -0.191  0.094 
     D   604   600 3   605     6    17    54   297   539  -9.049  -7.747  -3.544  -4.226  -4.244  -0.319 
    IL   605   605 5   605     6    22    61   302   543  -2.579  -2.842  -0.760  -4.497  -5.274  -4.934  0.000  0.000  0.000  0.000 
    IR   606   606 6   606     5    22    61   301   543  -2.408  -0.496  -5.920  -4.087  -5.193          0.000  0.000  0.000  0.000 
                                             [ MATP  133 ]    143    271 C G - -
    MP   607   606 6   611     4    24    62   300   542  -9.064  -9.271  -0.012  -7.685                 -5.988 -5.878 -5.686  0.653 -4.289 -6.139  3.519 -5.086 -5.666 -1.680 -5.983 -3.656  1.045 -6.038 -1.898 -4.435 
    ML   608   606 6   611     4    20    58   299   540  -3.758  -3.940  -0.507  -2.670                  0.368 -0.385 -0.191  0.094 
    MR   609   606 6   611     4    18    55   298   539  -4.809  -3.838  -1.706  -0.766                  0.368 -0.385 -0.191  0.094 
     D   610   606 6   611     4    17    54   297   538  -4.568  -4.250  -2.265  -0.520                 
    IL   611   611 5   611     4    21    60   300   541  -1.686  -2.369  -1.117  -4.855                  0.000  0.000  0.000  0.000 
    IR   612   612 6   612     3    21    60   300   541  -1.442  -0.798  -4.142                          0.000  0.000  0.000  0.000 
                                             [ MATL  134 ]    144      - U - - -
    ML   613   612 6   615     3    23    60   298   540  -9.998  -0.005  -8.652                         -4.921 -4.488 -5.743  1.965 
     D   614   612 6   615     3    16    53   296   537  -6.174  -1.687  -0.566                         
    IL   615   615 3   615     3    20    59   299   540  -1.442  -0.798  -4.142                          0.000  0.000  0.000  0.000 
                                             [ MATL  135 ]    145      - A - - -
    ML   616   615 3   618     3    22    59   297   539  -9.998  -0.005  -8.652                          1.474 -4.220  0.145 -4.002 
     D   617   615 3   618     3    15    52   295   536  -6.174  -1.687  -0.566                         
    IL   618   618 3   618     3    20    58   298   539  -1.442  -0.798  -4.142                          0.000  0.000  0.000  0.000 
                                             [ MATL  136 ]    146      - C - - -
    ML   619   618 3   621     3    22    59   296   538 -10.316  -0.005  -8.633                         -2.321  1.879 -4.816 -3.542 
     D   620   618 3   621     3    15    51   294   536  -5.620  -0.734  -1.403                         
    IL   621   621 3   621     3    18    56   297   538  -1.925  -0.554  -4.164                          0.000  0.000  0.000  0.000 
                                             [ MATR  137 ]      -    270 - U - -
    MR   622   621 3   624     3    21    58   295   537 -10.316  -0.005  -8.633                         -4.921 -4.488 -5.743  1.965 
     D   623   621 3   624     3    14    49   293   534  -6.390  -1.568  -0.620                         
    IR   624   624 3   624     3    18    55   296   537  -1.925  -0.554  -4.164                          0.000  0.000  0.000  0.000 
                                             [ MATR  138 ]      -    269 - A - -
    MR   625   624 3   627     5    21    57   294   536  -8.982  -0.010  -8.797  -9.009  -9.901          1.935 -4.947 -3.221 -4.754 
     D   626   624 3   627     5    13    48   292   533  -5.352  -0.707  -2.978  -4.409  -2.404         
    IR   627   627 3   627     5    16    53   294   535  -2.408  -0.496  -5.920  -4.087  -5.193          0.000  0.000  0.000  0.000 
                                             [ MATP  139 ]    147    268 C G - -
    MP   628   627 3   632     6    21    56   293   535 -10.292 -10.231  -0.009  -9.007  -9.287  -9.682 -8.610 -8.810 -7.344 -5.099 -5.665 -7.218  3.972 -7.280 -8.095 -5.079 -7.260 -7.118 -3.099 -8.505 -4.079 -6.898 
    ML   629   627 3   632     6    15    50   291   532  -6.250  -6.596  -1.310  -1.005  -6.446  -3.975  0.368 -0.385 -0.191  0.094 
    MR   630   627 3   632     6    15    50   290   532  -6.988  -5.717  -1.625  -5.695  -0.829  -3.908  0.368 -0.385 -0.191  0.094 
     D   631   627 3   632     6    11    45   285   526  -9.049  -7.747  -3.544  -4.226  -4.244  -0.319 
    IL   632   632 5   632     6    16    52   292   534  -2.579  -2.842  -0.760  -4.497  -5.274  -4.934  0.000  0.000  0.000  0.000 
    IR   633   633 6   633     5    16    52   292   533  -2.408  -0.496  -5.920  -4.087  -5.193          0.000  0.000  0.000  0.000 
                                             [ MATP  140 ]    148    267 C G - -
    MP   634   633 6   638     6    21    55   291   533 -10.292 -10.231  -0.009  -9.007  -9.287  -9.682 -8.610 -8.810 -7.344 -5.099 -5.665 -7.218  3.972 -7.280 -8.095 -5.079 -7.260 -7.118 -3.099 -8.505 -4.079 -6.898 
    ML   635   633 6   638     6    15    49   289   530  -6.250  -6.596  -1.310  -1.005  -6.446  -3.975  0.368 -0.385 -0.191  0.094 
    MR   636   633 6   638     6    14    49   289   530  -6.988  -5.717  -1.625  -5.695  -0.829  -3.908  0.368 -0.385 -0.191  0.094 
     D   637   633 6   638     6    11    44   284   525  -9.049  -7.747  -3.544  -4.226  -4.244  -0.319 
    IL   638   638 5   638     6    16    51   290   532  -2.579  -2.842  -0.760  -4.497  -5.274  -4.934  0.000  0.000  0.000  0.000 
    IR   639   639 6   639     5    16    51   290   531  -2.408  -0.496  -5.920  -4.087  -5.193          0.000  0.000  0.000  0.000 
                                             [ MATP  141 ]    149    266 U A - -
    MP   640   639 6   644     6    20    53   289   531 -10.292 -10.231  -0.009  -9.007  -9.287  -9.682 -9.173 -9.313 -8.560 -5.710 -6.924 -8.708 -2.732 -7.861 -8.402 -5.693 -8.784 -7.697  3.968 -8.752 -3.232 -5.393 
    ML   641   639 6   644     6    14    48   287   528  -6.250  -6.596  -1.310  -1.005  -6.446  -3.975  0.368 -0.385 -0.191  0.094 
    MR   642   639 6   644     6    14    48   287   528  -6.988  -5.717  -1.625  -5.695  -0.829  -3.908  0.368 -0.385 -0.191  0.094 
     D   643   639 6   644     6    11    44   282   523  -9.049  -7.747  -3.544  -4.226  -4.244  -0.319 
    IL   644   644 5   644     6    15    50   288   530  -2.579  -2.842  -0.760  -4.497  -5.274  -4.934  0.000  0.000  0.000  0.000 
    IR   645   645 6   645     5    16    50   288   529  -2.408  -0.496  -5.920  -4.087  -5.193          0.000  0.000  0.000  0.000 
                                             [ MATP  142 ]    150    265 c g - -
    MP   646   645 6   650     6    19    51   287   529 -10.292 -10.231  -0.009  -9.007  -9.287  -9.682 -4.684 -4.436 -4.693  1.000 -3.648 -5.514  2.914 -4.287 -4.583  0.843 -5.091 -2.087  1.810 -4.879 -1.153 -3.347 
    ML   647   645 6   650     6    14    47   285   526  -6.250  -6.596  -1.310  -1.005  -6.446  -3.975  0.368 -0.385 -0.191  0.094 
    MR   648   645 6   650     6    14    47   285   526  -6.988  -5.717  -1.625  -5.695  -0.829  -3.908  0.368 -0.385 -0.191  0.094 
     D   649   645 6   650     6    10    43   281   522  -9.049  -7.747  -3.544  -4.226  -4.244  -0.319 
    IL   650   650 5   650     6    15    49   286   528  -2.579  -2.842  -0.760  -4.497  -5.274  -4.934  0.000  0.000  0.000  0.000 
    IR   651   651 6   651     5    15    49   286   528  -2.408  -0.496  -5.920  -4.087  -5.193          0.000  0.000  0.000  0.000 
                                             [ MATP  143 ]    151    264 g c - -
    MP   652   651 6   656     6    17    49   285   527 -10.292 -10.231  -0.009  -9.007  -9.287  -9.682 -4.530 -1.300 -4.363  2.178 -5.415 -4.971  0.366 -5.023 -4.776  2.975 -5.037 -0.844 -0.337 -4.231 -2.540 -3.328 
    ML   653   651 6   656     6    14    46   283   525  -6.250  -6.596  -1.310  -1.005  -6.446  -3.975  0.368 -0.385 -0.191  0.094 
    MR   654   651 6   656     6    13    46   283   524  -6.988  -5.717  -1.625  -5.695  -0.829  -3.908  0.368 -0.385 -0.191  0.094 
     D   655   651 6   656     6    10    43   280   521  -9.049  -7.747  -3.544  -4.226  -4.244  -0.319 
    IL   656   656 5   656     6    14    48   285   526  -2.579  -2.842  -0.760  -4.497  -5.274  -4.934  0.000  0.000  0.000  0.000 
    IR   657   657 6   657     5    15    47   284   526  -2.408  -0.496  -5.920  -4.087  -5.193          0.000  0.000  0.000  0.000 
                                             [ MATP  144 ]    152    263 G C - -
    MP   658   657 6   662     6    15    47   283   525 -10.292 -10.231  -0.009  -9.007  -9.287  -9.682 -7.002 -4.641 -7.438  0.589 -8.478 -6.138 -3.338 -7.693 -5.997  3.805 -6.278 -2.397 -3.611 -6.278 -5.499 -6.258 
    ML   659   657 6   662     6    13    45   282   523  -6.250  -6.596  -1.310  -1.005  -6.446  -3.975  0.368 -0.385 -0.191  0.094 
    MR   660   657 6   662     6    12    45   281   523  -6.988  -5.717  -1.625  -5.695  -0.829  -3.908  0.368 -0.385 -0.191  0.094 
     D   661   657 6   662     6    10    42   279   520  -9.049  -7.747  -3.544  -4.226  -4.244  -0.319 
    IL   662   662 5   662     6    14    46   283   524  -2.579  -2.842  -0.760  -4.497  -5.274  -4.934  0.000  0.000  0.000  0.000 
    IR   663   663 6   663     5    13    46   283   524  -2.408  -0.496  -5.920  -4.087  -5.193          0.000  0.000  0.000  0.000 
                                             [ MATP  145 ]    153    262 G C - -
    MP   664   663 6   668     4    13    45   281   523  -9.064  -9.271  -0.012  -7.685                 -7.966 -4.848 -9.424 -2.221 -9.454 -6.076 -3.999 -9.218 -6.202  3.946 -6.417 -2.740 -4.365 -6.500 -6.360 -8.287 
    ML   665   663 6   668     4    12    44   281   522  -3.758  -3.940  -0.507  -2.670                  0.368 -0.385 -0.191  0.094 
    MR   666   663 6   668     4    11    43   280   521  -4.809  -3.838  -1.706  -0.766                  0.368 -0.385 -0.191  0.094 
     D   667   663 6   668     4    10    42   279   520  -4.568  -4.250  -2.265  -0.520                 
    IL   668   668 5   668     4    12    45   281   523  -1.686  -2.369  -1.117  -4.855                  0.000  0.000  0.000  0.000 
    IR   669   669 6   669     3    12    44   281   522  -1.442  -0.798  -4.142                          0.000  0.000  0.000  0.000 
                                             [ MATL  146 ]    154      - A - - -
    ML   670   669 6   672     3    11    43   279   521 -10.316  -0.005  -8.633                          1.302 -2.150 -2.660  0.202 
     D   671   669 6   672     3    10    42   278   519  -5.620  -0.734  -1.403                         
    IL   672   672 3   672     3    11    43   280   521  -1.925  -0.554  -4.164                          0.000  0.000  0.000  0.000 
                                             [ MATR  147 ]      -    261 - G - -
    MR   673   672 3   675     2    10    42   278   520 -10.595  -0.001                                 -3.520 -5.931  1.952 -5.168 
     D   674   672 3   675     2     9    41   278   519  -4.432  -0.068                                 
    IR   675   675 3   675     2    10    42   279   520  -1.823  -0.479                                  0.000  0.000  0.000  0.000 
                                             [ BIF   148 ]      -      - - - - -
     B   676   675 3   677   784     9    41   277   519                                                 
                                             [ BEGL  149 ]      -      - - - - -
     S   677   676 1   678     4     0     0    48    67  -0.016  -8.258  -7.665  -8.305                 
                                             [ MATP  150 ]    155    191 G C - -
    MP   678   677 1   682     6     2     2    48    67 -10.292 -10.231  -0.009  -9.007  -9.287  -9.682 -4.848 -3.746 -4.706  0.348 -4.709 -5.321  2.045 -4.926 -4.933  3.065 -5.259 -1.387  0.246 -4.669 -2.087 -3.575 
    ML   679   677 1   682     6     1     1    47    65  -6.250  -6.596  -1.310  -1.005  -6.446  -3.975  0.368 -0.385 -0.191  0.094 
    MR   680   677 1   682     6     1     1    47    65  -6.988  -5.717  -1.625  -5.695  -0.829  -3.908  0.368 -0.385 -0.191  0.094 
     D   681   677 1   682     6     0     0    44    63  -9.049  -7.747  -3.544  -4.226  -4.244  -0.319 
    IL   682   682 5   682     6     1     1    48    66  -2.579  -2.842  -0.760  -4.497  -5.274  -4.934  0.000  0.000  0.000  0.000 
    IR   683   683 6   683     5     1     1    47    66  -2.408  -0.496  -5.920  -4.087  -5.193          0.000  0.000  0.000  0.000 
                                             [ MATP  151 ]    156    190 G C - -
    MP   684   683 6   688     6     2     2    46    65 -10.292 -10.231  -0.009  -9.007  -9.287  -9.682 -4.713 -3.561 -4.559  0.450 -4.773 -5.173  1.572 -4.893 -4.855  3.186 -5.160 -1.209 -0.089 -4.492 -0.465 -3.459 
    ML   685   683 6   688     6     1     1    45    64  -6.250  -6.596  -1.310  -1.005  -6.446  -3.975  0.368 -0.385 -0.191  0.094 
    MR   686   683 6   688     6     1     1    45    64  -6.988  -5.717  -1.625  -5.695  -0.829  -3.908  0.368 -0.385 -0.191  0.094 
     D   687   683 6   688     6     0     0    43    62  -9.049  -7.747  -3.544  -4.226  -4.244  -0.319 
    IL   688   688 5   688     6     1     1    46    65  -2.579  -2.842  -0.760  -4.497  -5.274  -4.934  0.000  0.000  0.000  0.000 
    IR   689   689 6   689     5     1     1    45    64  -2.408  -0.496  -5.920  -4.087  -5.193          0.000  0.000  0.000  0.000 
                                             [ MATP  152 ]    157    189 G C - -
    MP   690   689 6   694     6     2     2    44    63 -10.292 -10.231  -0.009  -9.007  -9.287  -9.682 -4.609 -3.240 -4.436  1.181 -5.550 -5.020 -0.130 -5.111 -4.841  3.376 -5.094  0.150 -0.891 -4.290 -1.706 -3.397 
    ML   691   689 6   694     6     1     1    44    63  -6.250  -6.596  -1.310  -1.005  -6.446  -3.975  0.368 -0.385 -0.191  0.094 
    MR   692   689 6   694     6     1     1    44    63  -6.988  -5.717  -1.625  -5.695  -0.829  -3.908  0.368 -0.385 -0.191  0.094 
     D   693   689 6   694     6     0     0    43    61  -9.049  -7.747  -3.544  -4.226  -4.244  -0.319 
    IL   694   694 5   694     6     1     1    44    63  -2.579  -2.842  -0.760  -4.497  -5.274  -4.934  0.000  0.000  0.000  0.000 
    IR   695   695 6   695     5     1     1    44    62  -2.408  -0.496  -5.920  -4.087  -5.193          0.000  0.000  0.000  0.000 
                                             [ MATP  153 ]    158    188 G C - -
    MP   696   695 6   700     4     2     2    42    61  -9.064  -9.271  -0.012  -7.685                 -7.124 -4.653 -7.556 -1.148 -8.137 -6.008 -0.935 -7.837 -6.028  3.868 -6.264 -2.468 -3.459 -6.180 -5.248 -6.455 
    ML   697   695 6   700     4     1     1    44    63  -3.758  -3.940  -0.507  -2.670                  0.368 -0.385 -0.191  0.094 
    MR   698   695 6   700     4     1     1    43    62  -4.809  -3.838  -1.706  -0.766                  0.368 -0.385 -0.191  0.094 
     D   699   695 6   700     4     0     0    42    61  -4.568  -4.250  -2.265  -0.520                 
    IL   700   700 5   700     4     1     1    45    64  -1.686  -2.369  -1.117  -4.855                  0.000  0.000  0.000  0.000 
    IR   701   701 6   701     3     1     1    44    63  -1.442  -0.798  -4.142                          0.000  0.000  0.000  0.000 
                                             [ MATL  154 ]    159      - G - - -
    ML   702   701 6   704     3     1     1    40    58  -9.998  -0.005  -8.652                         -0.963 -0.614  1.374 -2.050 
     D   703   701 6   704     3     0     0    39    58  -6.174  -1.687  -0.566                         
    IL   704   704 3   704     3     1     1    43    62  -1.442  -0.798  -4.142                          0.000  0.000  0.000  0.000 
                                             [ MATL  155 ]    160      - A - - -
    ML   705   704 3   707     3     1     1    38    57  -9.998  -0.005  -8.652                          1.976 -5.849 -5.262 -5.496 
     D   706   704 3   707     3     0     0    38    57  -6.174  -1.687  -0.566                         
    IL   707   707 3   707     3     1     1    42    61  -1.442  -0.798  -4.142                          0.000  0.000  0.000  0.000 
                                             [ MATL  156 ]    161      - U - - -
    ML   708   707 3   710     3     1     1    37    56  -9.998  -0.005  -8.652                         -3.706 -2.264 -4.441  1.875 
     D   709   707 3   710     3     0     0    37    56  -6.174  -1.687  -0.566                         
    IL   710   710 3   710     3     1     1    41    60  -1.442  -0.798  -4.142                          0.000  0.000  0.000  0.000 
                                             [ MATL  157 ]    162      - A - - -
    ML   711   710 3   713     3     1     1    36    55 -10.316  -0.005  -8.633                          1.976 -5.849 -5.262 -5.496 
     D   712   710 3   713     3     0     0    35    54  -5.620  -0.734  -1.403                         
    IL   713   713 3   713     3     1     1    37    56  -1.925  -0.554  -4.164                          0.000  0.000  0.000  0.000 
                                             [ MATR  158 ]      -    187 - c - -
    MR   714   713 3   716     3     1     1    35    54 -10.316  -0.005  -8.633                          0.232  0.698 -1.716 -0.153 
     D   715   713 3   716     3     0     0    34    52  -6.390  -1.568  -0.620                         
    IR   716   716 3   716     3     1     1    36    55  -1.925  -0.554  -4.164                          0.000  0.000  0.000  0.000 
                                             [ MATR  159 ]      -    186 - U - -
    MR   717   716 3   719     3     1     1    34    53 -10.316  -0.005  -8.633                         -2.266 -2.276 -3.843  1.814 
     D   718   716 3   719     3     0     0    33    51  -6.390  -1.568  -0.620                         
    IR   719   719 3   719     3     1     1    35    54  -1.925  -0.554  -4.164                          0.000  0.000  0.000  0.000 
                                             [ MATR  160 ]      -    185 - A - -
    MR   720   719 3   722     3     1     1    33    52 -10.316  -0.005  -8.633                          1.976 -5.849 -5.262 -5.496 
     D   721   719 3   722     3     0     0    32    50  -6.390  -1.568  -0.620                         
    IR   722   722 3   722     3     1     1    34    53  -1.925  -0.554  -4.164                          0.000  0.000  0.000  0.000 
                                             [ MATR  161 ]      -    184 - A - -
    MR   723   722 3   725     3     1     1    32    51 -10.316  -0.005  -8.633                          1.976 -5.849 -5.262 -5.496 
     D   724   722 3   725     3     0     0    31    49  -6.390  -1.568  -0.620                         
    IR   725   725 3   725     3     1     1    33    52  -1.925  -0.554  -4.164                          0.000  0.000  0.000  0.000 
                                             [ MATR  162 ]      -    183 - U - -
    MR   726   725 3   728     5     1     1    31    50  -8.982  -0.010  -8.797  -9.009  -9.901         -3.529 -1.434 -4.268  1.804 
     D   727   725 3   728     5     0     0    30    49  -5.352  -0.707  -2.978  -4.409  -2.404         
    IR   728   728 3   728     5     1     1    32    50  -2.408  -0.496  -5.920  -4.087  -5.193          0.000  0.000  0.000  0.000 
                                             [ MATP  163 ]    163    182 a a - -
    MP   729   728 3   733     6     2     2    30    49 -10.292 -10.231  -0.009  -9.007  -9.287  -9.682  2.280  2.208 -0.305 -0.418 -3.524 -0.370 -0.117 -0.281 -3.649 -0.584 -4.204 -1.827 -0.421 -3.820 -1.668 -2.812 
    ML   730   728 3   733     6     1     1    29    47  -6.250  -6.596  -1.310  -1.005  -6.446  -3.975  0.368 -0.385 -0.191  0.094 
    MR   731   728 3   733     6     1     1    29    47  -6.988  -5.717  -1.625  -5.695  -0.829  -3.908  0.368 -0.385 -0.191  0.094 
     D   732   728 3   733     6     0     0    26    45  -9.049  -7.747  -3.544  -4.226  -4.244  -0.319 
    IL   733   733 5   733     6     1     1    30    49  -2.579  -2.842  -0.760  -4.497  -5.274  -4.934  0.000  0.000  0.000  0.000 
    IR   734   734 6   734     5     1     1    30    48  -2.408  -0.496  -5.920  -4.087  -5.193          0.000  0.000  0.000  0.000 
                                             [ MATP  164 ]    164    181 C G - -
    MP   735   734 6   739     6     2     2    28    47 -10.292 -10.231  -0.009  -9.007  -9.287  -9.682 -6.802 -7.022 -6.169 -3.203 -2.359 -6.346  3.724 -5.450 -6.258 -3.140 -6.401 -5.292 -1.222 -6.664  0.838 -5.055 
    ML   736   734 6   739     6     1     1    27    45  -6.250  -6.596  -1.310  -1.005  -6.446  -3.975  0.368 -0.385 -0.191  0.094 
    MR   737   734 6   739     6     1     1    27    45  -6.988  -5.717  -1.625  -5.695  -0.829  -3.908  0.368 -0.385 -0.191  0.094 
     D   738   734 6   739     6     0     0    24    43  -9.049  -7.747  -3.544  -4.226  -4.244  -0.319 
    IL   739   739 5   739     6     1     1    28    47  -2.579  -2.842  -0.760  -4.497  -5.274  -4.934  0.000  0.000  0.000  0.000 
    IR   740   740 6   740     5     1     1    28    46  -2.408  -0.496  -5.920  -4.087  -5.193          0.000  0.000  0.000  0.000 
                                             [ MATP  165 ]    165    180 C G - -
    MP   741   740 6   745     6     2     2    26    45 -10.292 -10.231  -0.009  -9.007  -9.287  -9.682 -6.437 -6.450 -5.970 -0.278 -4.452 -6.275  3.704 -5.305 -6.003 -2.386 -6.230 -4.389  0.562 -6.402 -2.107 -4.787 
    ML   742   740 6   745     6     1     1    25    43  -6.250  -6.596  -1.310  -1.005  -6.446  -3.975  0.368 -0.385 -0.191  0.094 
    MR   743   740 6   745     6     1     1    25    43  -6.988  -5.717  -1.625  -5.695  -0.829  -3.908  0.368 -0.385 -0.191  0.094 
     D   744   740 6   745     6     0     0    22    41  -9.049  -7.747  -3.544  -4.226  -4.244  -0.319 
    IL   745   745 5   745     6     1     1    26    45  -2.579  -2.842  -0.760  -4.497  -5.274  -4.934  0.000  0.000  0.000  0.000 
    IR   746   746 6   746     5     1     1    26    44  -2.408  -0.496  -5.920  -4.087  -5.193          0.000  0.000  0.000  0.000 
                                             [ MATP  166 ]    166    179 C G - -
    MP   747   746 6   751     6     2     2    24    43 -10.292 -10.231  -0.009  -9.007  -9.287  -9.682 -6.614 -6.733 -6.067 -2.836 -4.493 -6.305  3.298 -5.374 -6.128 -2.731 -6.314 -4.817  2.440 -6.526 -2.167 -4.917 
    ML   748   746 6   751     6     1     1    23    42  -6.250  -6.596  -1.310  -1.005  -6.446  -3.975  0.368 -0.385 -0.191  0.094 
    MR   749   746 6   751     6     1     1    23    41  -6.988  -5.717  -1.625  -5.695  -0.829  -3.908  0.368 -0.385 -0.191  0.094 
     D   750   746 6   751     6     0     0    21    39  -9.049  -7.747  -3.544  -4.226  -4.244  -0.319 
    IL   751   751 5   751     6     1     1    24    43  -2.579  -2.842  -0.760  -4.497  -5.274  -4.934  0.000  0.000  0.000  0.000 
    IR   752   752 6   752     5     1     1    24    42  -2.408  -0.496  -5.920  -4.087  -5.193          0.000  0.000  0.000  0.000 
                                             [ MATP  167 ]    167    178 C G - -
    MP   753   752 6   757     6     2     2    22    41  -5.444 -10.231  -0.042  -9.007  -9.287  -9.682 -6.849 -7.091 -6.195 -3.297 -4.561 -6.358  3.606 -5.469 -6.290 -3.251 -6.423 -5.408 -1.263 -6.701  1.586 -5.089 
    ML   754   752 6   757     6     1     1    22    40  -6.250  -6.596  -1.310  -1.005  -6.446  -3.975  0.368 -0.385 -0.191  0.094 
    MR   755   752 6   757     6     1     1    21    40  -6.988  -5.717  -1.625  -5.695  -0.829  -3.908  0.368 -0.385 -0.191  0.094 
     D   756   752 6   757     6     0     0    20    38  -9.049  -7.747  -3.544  -4.226  -4.244  -0.319 
    IL   757   757 5   757     6     1     1    22    41  -2.147  -3.620  -0.660  -5.275  -6.051  -5.711  0.000  0.000  0.000  0.000 
    IR   758   758 6   758     5     1     1    22    40  -2.408  -0.496  -5.920  -4.087  -5.193          0.000  0.000  0.000  0.000 
                                             [ MATP  168 ]    170    177 G U - -
    MP   759   758 6   763     6     2     2    20    39 -10.292 -10.231  -0.009  -9.007  -9.287  -9.682 -5.906 -4.584 -6.079 -0.897 -7.701 -9.032 -3.236 -6.088 -5.655 -1.242 -6.309  3.872 -3.402 -7.349 -5.112 -4.687 
    ML   760   758 6   763     6     1     1    21    39  -6.250  -6.596  -1.310  -1.005  -6.446  -3.975  0.368 -0.385 -0.191  0.094 
    MR   761   758 6   763     6     1     1    21    39  -6.988  -5.717  -1.625  -5.695  -0.829  -3.908  0.368 -0.385 -0.191  0.094 
     D   762   758 6   763     6     0     0    19    38  -9.049  -7.747  -3.544  -4.226  -4.244  -0.319 
    IL   763   763 5   763     6     1     1    20    39  -2.579  -2.842  -0.760  -4.497  -5.274  -4.934  0.000  0.000  0.000  0.000 
    IR   764   764 6   764     5     1     1    20    39  -2.408  -0.496  -5.920  -4.087  -5.193          0.000  0.000  0.000  0.000 
                                             [ MATP  169 ]    171    176 G C - -
    MP   765   764 6   769     4     2     2    18    37  -9.064  -9.271  -0.012  -7.685                 -7.712 -4.812 -8.658 -2.101 -8.716 -6.059 -1.827 -8.634 -6.162  3.921 -6.380 -2.687 -4.000 -6.418 -5.821 -7.547 
    ML   766   764 6   769     4     1     1    20    39  -3.758  -3.940  -0.507  -2.670                  0.368 -0.385 -0.191  0.094 
    MR   767   764 6   769     4     1     1    20    39  -4.809  -3.838  -1.706  -0.766                  0.368 -0.385 -0.191  0.094 
     D   768   764 6   769     4     0     0    19    38  -4.568  -4.250  -2.265  -0.520                 
    IL   769   769 5   769     4     1     1    22    40  -1.686  -2.369  -1.117  -4.855                  0.000  0.000  0.000  0.000 
    IR   770   770 6   770     3     1     1    21    39  -1.442  -0.798  -4.142                          0.000  0.000  0.000  0.000 
                                             [ MATL  170 ]    172      - G - - -
    ML   771   770 6   773     3     1     1    15    33  -9.998  -0.005  -8.652                         -4.713 -6.319  1.973 -5.449 
     D   772   770 6   773     3     0     0    16    34  -6.174  -1.687  -0.566                         
    IL   773   773 3   773     3     1     1    20    38  -1.442  -0.798  -4.142                          0.000  0.000  0.000  0.000 
                                             [ MATL  171 ]    173      - A - - -
    ML   774   773 3   776     3     1     1    13    32  -9.998  -0.005  -8.652                          1.976 -5.849 -5.262 -5.496 
     D   775   773 3   776     3     0     0    15    33  -6.174  -1.687  -0.566                         
    IL   776   776 3   776     3     1     1    19    37  -1.442  -0.798  -4.142                          0.000  0.000  0.000  0.000 
                                             [ MATL  172 ]    174      - A - - -
    ML   777   776 3   779     3     1     1    12    30  -9.998  -0.005  -8.652                          1.976 -5.849 -5.262 -5.496 
     D   778   776 3   779     3     0     0    13    32  -6.174  -1.687  -0.566                         
    IL   779   779 3   779     3     1     1    18    36  -1.442  -0.798  -4.142                          0.000  0.000  0.000  0.000 
                                             [ MATL  173 ]    175      - A - - -
    ML   780   779 3   782     2     1     1     1     1       *   0.000                                  1.976 -5.849 -5.262 -5.496 
     D   781   779 3   782     2     0     0     0     0       *   0.000                                 
    IL   782   782 3   782     2     1     1    13    28  -1.823  -0.479                                  0.000  0.000  0.000  0.000 
                                             [ END   174 ]      -      - - - - -
     E   783   782 3    -1     0     0     0     0     0                                                 
                                             [ BEGR  175 ]      -      - - - - -
     S   784   676 1   785     3     1    14   243   484  -9.998  -0.005  -8.652                         
    IL   785   785 2   785     3     1    15   244   485  -1.442  -0.798  -4.142                          0.000  0.000  0.000  0.000 
                                             [ MATL  176 ]    192      - A - - -
    ML   786   785 2   788     3     2    14   243   484  -9.998  -0.005  -8.652                          1.947 -5.122 -3.610 -4.911 
     D   787   785 2   788     3     0    12   241   482  -6.174  -1.687  -0.566                         
    IL   788   788 3   788     3     1    14   243   484  -1.442  -0.798  -4.142                          0.000  0.000  0.000  0.000 
                                             [ MATL  177 ]    193      - U - - -
    ML   789   788 3   791     3     1    13   242   483  -9.998  -0.005  -8.652                         -3.964 -2.953 -4.710  1.914 
     D   790   788 3   791     3     0    12   240   481  -6.174  -1.687  -0.566                         
    IL   791   791 3   791     3     1    14   242   483  -1.442  -0.798  -4.142                          0.000  0.000  0.000  0.000 
                                             [ MATL  178 ]    194      - A - - -
    ML   792   791 3   794     2     1    12   241   482 -10.595  -0.001                                  1.947 -5.122 -3.610 -4.911 
     D   793   791 3   794     2     0    11   240   481  -8.445  -0.004                                 
    IL   794   794 3   794     2     1    13   241   482  -1.823  -0.479                                  0.000  0.000  0.000  0.000 
                                             [ BIF   179 ]      -      - - - - -
     B   795   794 3   796   885     0    11   240   481                                                 
                                             [ BEGL  180 ]      -      - - - - -
     S   796   795 1   797     4     0     0    43    61  -0.016  -8.258  -7.665  -8.305                 
                                             [ MATP  181 ]    195    225 G C - -
    MP   797   796 1   801     6     2     2    43    61 -10.292 -10.231  -0.009  -9.007  -9.287  -9.682 -4.382 -3.145 -2.580  1.236 -5.206 -1.353 -0.485 -4.893 -4.639  3.079 -4.922  0.858  0.162 -4.123 -2.447 -1.134 
    ML   798   796 1   801     6     1     1    41    60  -6.250  -6.596  -1.310  -1.005  -6.446  -3.975  0.368 -0.385 -0.191  0.094 
    MR   799   796 1   801     6     1     1    41    60  -6.988  -5.717  -1.625  -5.695  -0.829  -3.908  0.368 -0.385 -0.191  0.094 
     D   800   796 1   801     6     0     0    39    57  -9.049  -7.747  -3.544  -4.226  -4.244  -0.319 
    IL   801   801 5   801     6     1     1    42    61  -2.579  -2.842  -0.760  -4.497  -5.274  -4.934  0.000  0.000  0.000  0.000 
    IR   802   802 6   802     5     1     1    42    61  -2.408  -0.496  -5.920  -4.087  -5.193          0.000  0.000  0.000  0.000 
                                             [ MATP  182 ]    196    224 g c - -
    MP   803   802 6   807     6     2     2    41    59 -10.292 -10.231  -0.009  -9.007  -9.287  -9.682 -3.134 -2.838 -3.239  1.237 -1.589 -2.576  1.142 -3.639 -3.387  2.702 -3.883 -0.104  0.695 -3.302 -1.385 -0.336 
    ML   804   802 6   807     6     1     1    39    58  -6.250  -6.596  -1.310  -1.005  -6.446  -3.975  0.368 -0.385 -0.191  0.094 
    MR   805   802 6   807     6     1     1    39    58  -6.988  -5.717  -1.625  -5.695  -0.829  -3.908  0.368 -0.385 -0.191  0.094 
     D   806   802 6   807     6     0     0    37    55  -9.049  -7.747  -3.544  -4.226  -4.244  -0.319 
    IL   807   807 5   807     6     1     1    40    59  -2.579  -2.842  -0.760  -4.497  -5.274  -4.934  0.000  0.000  0.000  0.000 
    IR   808   808 6   808     5     1     1    40    59  -2.408  -0.496  -5.920  -4.087  -5.193          0.000  0.000  0.000  0.000 
                                             [ MATP  183 ]    197    223 g c - -
    MP   809   808 6   813     6     2     2    39    57 -10.292 -10.231  -0.009  -9.007  -9.287  -9.682 -4.264 -3.415 -4.217  1.725 -4.241 -4.921  1.624 -4.473 -4.416  2.603 -4.812 -0.719  0.891 -4.203 -1.012 -3.140 
    ML   810   808 6   813     6     1     1    37    56  -6.250  -6.596  -1.310  -1.005  -6.446  -3.975  0.368 -0.385 -0.191  0.094 
    MR   811   808 6   813     6     1     1    37    56  -6.988  -5.717  -1.625  -5.695  -0.829  -3.908  0.368 -0.385 -0.191  0.094 
     D   812   808 6   813     6     0     0    35    54  -9.049  -7.747  -3.544  -4.226  -4.244  -0.319 
    IL   813   813 5   813     6     1     1    38    57  -2.579  -2.842  -0.760  -4.497  -5.274  -4.934  0.000  0.000  0.000  0.000 
    IR   814   814 6   814     5     1     1    38    57  -2.408  -0.496  -5.920  -4.087  -5.193          0.000  0.000  0.000  0.000 
                                             [ MATP  184 ]    198    222 g c - -
    MP   815   814 6   819     6     2     2    37    55 -10.292 -10.231  -0.009  -9.007  -9.287  -9.682 -4.638 -3.470 -4.508  1.944 -4.921 -5.167  1.822 -4.911 -4.797  2.740 -5.120 -1.110 -0.348 -4.449 -2.240 -3.420 
    ML   816   814 6   819     6     1     1    35    54  -6.250  -6.596  -1.310  -1.005  -6.446  -3.975  0.368 -0.385 -0.191  0.094 
    MR   817   814 6   819     6     1     1    35    54  -6.988  -5.717  -1.625  -5.695  -0.829  -3.908  0.368 -0.385 -0.191  0.094 
     D   818   814 6   819     6     0     0    33    52  -9.049  -7.747  -3.544  -4.226  -4.244  -0.319 
    IL   819   819 5   819     6     1     1    36    55  -2.579  -2.842  -0.760  -4.497  -5.274  -4.934  0.000  0.000  0.000  0.000 
    IR   820   820 6   820     5     1     1    36    55  -2.408  -0.496  -5.920  -4.087  -5.193          0.000  0.000  0.000  0.000 
                                             [ MATP  185 ]    199    221 A U - -
    MP   821   820 6   825     6     2     2    35    53 -10.292 -10.231  -0.009  -9.007  -9.287  -9.682 -5.209 -4.230 -5.204  3.224 -5.247 -6.250 -0.357 -5.266 -5.168  1.311 -5.648 -1.757  1.403 -5.511 -2.766 -4.010 
    ML   822   820 6   825     6     1     1    34    52  -6.250  -6.596  -1.310  -1.005  -6.446  -3.975  0.368 -0.385 -0.191  0.094 
    MR   823   820 6   825     6     1     1    34    52  -6.988  -5.717  -1.625  -5.695  -0.829  -3.908  0.368 -0.385 -0.191  0.094 
     D   824   820 6   825     6     0     0    32    50  -9.049  -7.747  -3.544  -4.226  -4.244  -0.319 
    IL   825   825 5   825     6     1     1    34    53  -2.579  -2.842  -0.760  -4.497  -5.274  -4.934  0.000  0.000  0.000  0.000 
    IR   826   826 6   826     5     1     1    34    53  -2.408  -0.496  -5.920  -4.087  -5.193          0.000  0.000  0.000  0.000 
                                             [ MATP  186 ]    200    220 a u - -
    MP   827   826 6   831     6     2     2    33    51 -10.292 -10.231  -0.009  -9.007  -9.287  -9.682 -2.129 -0.185 -2.326  1.555 -1.375 -1.763  1.200 -2.676 -2.394  1.519 -2.966 -0.464  1.497 -2.465  0.114 -0.674 
    ML   828   826 6   831     6     1     1    33    52  -6.250  -6.596  -1.310  -1.005  -6.446  -3.975  0.368 -0.385 -0.191  0.094 
    MR   829   826 6   831     6     1     1    32    51  -6.988  -5.717  -1.625  -5.695  -0.829  -3.908  0.368 -0.385 -0.191  0.094 
     D   830   826 6   831     6     0     0    31    50  -9.049  -7.747  -3.544  -4.226  -4.244  -0.319 
    IL   831   831 5   831     6     1     1    33    51  -2.579  -2.842  -0.760  -4.497  -5.274  -4.934  0.000  0.000  0.000  0.000 
    IR   832   832 6   832     5     1     1    32    51  -2.408  -0.496  -5.920  -4.087  -5.193          0.000  0.000  0.000  0.000 
                                             [ MATP  187 ]    201    219 G C - -
    MP   833   832 6   837     4     2     2    31    49  -9.064  -9.271  -0.012  -7.685                 -4.479 -3.180 -4.319  1.706 -5.328 -4.931 -0.180 -4.973 -4.728  3.026 -4.996  0.082  0.485 -4.190 -2.492 -0.611 
    ML   834   832 6   837     4     1     1    32    51  -3.758  -3.940  -0.507  -2.670                  0.368 -0.385 -0.191  0.094 
    MR   835   832 6   837     4     1     1    32    51  -4.809  -3.838  -1.706  -0.766                  0.368 -0.385 -0.191  0.094 
     D   836   832 6   837     4     0     0    31    50  -4.568  -4.250  -2.265  -0.520                 
    IL   837   837 5   837     4     1     1    33    52  -1.686  -2.369  -1.117  -4.855                  0.000  0.000  0.000  0.000 
    IR   838   838 6   838     3     1     1    32    51  -1.442  -0.798  -4.142                          0.000  0.000  0.000  0.000 
                                             [ MATL  188 ]    202      - c - - -
    ML   839   838 6   841     5     1     1    28    47  -8.982  -0.010  -8.797  -9.009  -9.901          0.093  0.146 -0.014 -0.258 
     D   840   838 6   841     5     0     0    28    46  -4.959  -0.803  -4.221  -2.596  -2.508         
    IL   841   841 3   841     5     1     1    29    47  -2.408  -0.496  -4.087  -5.920  -5.193          0.000  0.000  0.000  0.000 
                                             [ MATP  189 ]    203    218 g c - -
    MP   842   841 3   846     4     2     2    27    46  -6.021  -9.271  -0.032  -7.685                 -2.175 -1.392 -0.067  1.557 -2.374 -2.331  0.764 -1.324 -1.240  1.790 -3.009 -0.113  0.888 -2.503 -0.631  0.492 
    ML   843   841 3   846     4     1     1    28    47  -3.758  -3.940  -0.507  -2.670                  0.368 -0.385 -0.191  0.094 
    MR   844   841 3   846     4     1     1    28    46  -4.809  -3.838  -1.706  -0.766                  0.368 -0.385 -0.191  0.094 
     D   845   841 3   846     4     0     0    27    45  -4.568  -4.250  -2.265  -0.520                 
    IL   846   846 5   846     4     1     1    29    48  -2.015  -2.699  -0.808  -5.184                  0.000  0.000  0.000  0.000 
    IR   847   847 6   847     3     1     1    29    48  -1.442  -0.798  -4.142                          0.000  0.000  0.000  0.000 
                                             [ MATL  190 ]    205      - u - - -
    ML   848   847 6   850     3     1     1    24    42 -10.316  -0.005  -8.633                         -0.709 -1.501  0.478  0.716 
     D   849   847 6   850     3     0     0    23    41  -5.620  -0.734  -1.403                         
    IL   850   850 3   850     3     1     1    25    43  -1.925  -0.554  -4.164                          0.000  0.000  0.000  0.000 
                                             [ MATR  191 ]      -    217 - U - -
    MR   851   850 3   853     5     1     1    23    41  -8.982  -0.010  -8.797  -9.009  -9.901         -1.292 -0.133 -1.812  1.260 
     D   852   850 3   853     5     0     0    22    40  -5.352  -0.707  -2.978  -4.409  -2.404         
    IR   853   853 3   853     5     1     1    23    42  -2.408  -0.496  -5.920  -4.087  -5.193          0.000  0.000  0.000  0.000 
                                             [ MATP  192 ]    206    216 c g - -
    MP   854   853 3   858     6     2     2    22    40 -10.292 -10.231  -0.009  -9.007  -9.287  -9.682 -4.438 -3.957 -4.441  1.301 -3.778 -5.224  2.242 -4.295 -4.449  2.173 -4.925 -1.671  1.605 -4.545 -1.299 -3.221 
    ML   855   853 3   858     6     1     1    21    39  -6.250  -6.596  -1.310  -1.005  -6.446  -3.975  0.368 -0.385 -0.191  0.094 
    MR   856   853 3   858     6     1     1    21    39  -6.988  -5.717  -1.625  -5.695  -0.829  -3.908  0.368 -0.385 -0.191  0.094 
     D   857   853 3   858     6     0     0    19    37  -9.049  -7.747  -3.544  -4.226  -4.244  -0.319 
    IL   858   858 5   858     6     1     1    22    40  -2.579  -2.842  -0.760  -4.497  -5.274  -4.934  0.000  0.000  0.000  0.000 
    IR   859   859 6   859     5     1     1    21    40  -2.408  -0.496  -5.920  -4.087  -5.193          0.000  0.000  0.000  0.000 
                                             [ MATP  193 ]    207    215 C G - -
    MP   860   859 6   864     4     2     2    20    38  -9.064  -3.935  -0.108  -7.685                 -7.165 -7.414 -6.431 -3.631 -4.787 -6.545  3.889 -5.782 -6.606 -3.587 -6.610 -5.752 -0.889 -7.016 -1.660 -5.406 
    ML   861   859 6   864     4     1     1    20    38  -3.758  -3.940  -0.507  -2.670                  0.368 -0.385 -0.191  0.094 
    MR   862   859 6   864     4     1     1    20    38  -4.809  -3.838  -1.706  -0.766                  0.368 -0.385 -0.191  0.094 
     D   863   859 6   864     4     0     0    19    37  -4.568  -4.250  -2.265  -0.520                 
    IL   864   864 5   864     4     1     1    22    39  -1.686  -2.369  -1.117  -4.855                  0.000  0.000  0.000  0.000 
    IR   865   865 6   865     3     1     1    19    38  -2.116  -0.447  -4.816                          0.000  0.000  0.000  0.000 
                                             [ MATL  194 ]    208      - U - - -
    ML   866   865 6   868     3     1     1    17    36  -9.998  -0.005  -8.652                         -4.921 -4.488 -5.743  1.965 
     D   867   865 6   868     3     0     0    18    36  -6.174  -1.687  -0.566                         
    IL   868   868 3   868     3     1     1    22    40  -1.442  -0.798  -4.142                          0.000  0.000  0.000  0.000 
                                             [ MATL  195 ]    209      - G - - -
    ML   869   868 3   871     3     1     1    16    35  -9.998  -0.005  -8.652                         -4.137 -5.439  1.929 -3.143 
     D   870   868 3   871     3     0     0    17    35  -6.174  -1.687  -0.566                         
    IL   871   871 3   871     3     1     1    21    39  -1.442  -0.798  -4.142                          0.000  0.000  0.000  0.000 
                                             [ MATL  196 ]    210      - G - - -
    ML   872   871 3   874     3     1     1    15    33  -9.998  -0.005  -8.652                         -4.239 -5.583  1.939 -3.431 
     D   873   871 3   874     3     0     0    16    34  -6.174  -1.687  -0.566                         
    IL   874   874 3   874     3     1     1    20    38  -1.442  -0.798  -4.142                          0.000  0.000  0.000  0.000 
                                             [ MATL  197 ]    211      - A - - -
    ML   875   874 3   877     3     1     1    13    32  -9.998  -0.005  -8.652                          1.976 -5.849 -5.262 -5.496 
     D   876   874 3   877     3     0     0    15    33  -6.174  -1.687  -0.566                         
    IL   877   877 3   877     3     1     1    19    37  -1.442  -0.798  -4.142                          0.000  0.000  0.000  0.000 
                                             [ MATL  198 ]    212      - A - - -
    ML   878   877 3   880     3     1     1    12    30  -9.998  -0.005  -8.652                          1.909 -4.694 -2.624 -4.523 
     D   879   877 3   880     3     0     0    13    32  -6.174  -1.687  -0.566                         
    IL   880   880 3   880     3     1     1    18    36  -1.442  -0.798  -4.142                          0.000  0.000  0.000  0.000 
                                             [ MATL  199 ]    213      - U - - -
    ML   881   880 3   883     2     1     1     1     1       *   0.000                                 -1.769 -0.757 -0.174  1.156 
     D   882   880 3   883     2     0     0     0     0       *   0.000                                 
    IL   883   883 3   883     2     1     1    13    28  -1.823  -0.479                                  0.000  0.000  0.000  0.000 
                                             [ END   200 ]      -      - - - - -
     E   884   883 3    -1     0     0     0     0     0                                                 
                                             [ BEGR  201 ]      -      - - - - -
     S   885   795 1   886     3     0     0   211   452  -9.998  -0.005  -8.652                         
    IL   886   886 2   886     3     1     1   212   453  -1.442  -0.798  -4.142                          0.000  0.000  0.000  0.000 
                                             [ MATL  202 ]    226      - G - - -
    ML   887   886 2   889     3     1     1   211   452  -9.998  -0.005  -8.652                         -0.754 -1.908  1.472 -1.450 
     D   888   886 2   889     3     0     0   208   449  -6.174  -1.687  -0.566                         
    IL   889   889 3   889     3     1     1   211   452  -1.442  -0.798  -4.142                          0.000  0.000  0.000  0.000 
                                             [ MATL  203 ]    227      - A - - -
    ML   890   889 3   892     3     1     1   210   451  -9.998  -0.005  -8.652                          1.976 -5.849 -5.262 -5.496 
     D   891   889 3   892     3     0     0   207   449  -6.174  -1.687  -0.566                         
    IL   892   892 3   892     3     1     1   210   451  -1.442  -0.798  -4.142                          0.000  0.000  0.000  0.000 
                                             [ MATL  204 ]    228      - A - - -
    ML   893   892 3   895     3     1     1   209   450  -9.998  -0.005  -8.652                          1.976 -5.849 -5.262 -5.496 
     D   894   892 3   895     3     0     0   207   448  -6.174  -1.687  -0.566                         
    IL   895   895 3   895     3     1     1   209   450  -1.442  -0.798  -4.142                          0.000  0.000  0.000  0.000 
                                             [ MATL  205 ]    229      - A - - -
    ML   896   895 3   898     3     1     1   208   449  -9.998  -0.551  -1.660                          1.941 -5.026 -3.397 -4.825 
     D   897   895 3   898     3     0     0   206   447  -6.174  -1.687  -0.566                         
    IL   898   898 3   898     3     1     1   209   450  -1.442  -0.798  -4.142                          0.000  0.000  0.000  0.000 
                                             [ MATL  206 ]    230      - g - - -
    ML   899   898 3   901     5     1     1   207   448  -5.370  -0.046  -8.276  -8.488  -9.380          0.113 -0.372  0.315 -0.149 
     D   900   898 3   901     5     0     0   206   447  -7.902  -0.082  -7.164  -5.538  -5.451         
    IL   901   901 3   901     5     1     1   207   448  -2.616  -0.419  -4.295  -6.127  -5.400          0.000  0.000  0.000  0.000 
                                             [ MATP  207 ]    232    260 G C - -
    MP   902   901 3   906     6     2     2   206   447 -10.292 -10.231  -0.009  -9.007  -9.287  -9.682 -6.875 -4.600 -7.247 -0.818 -8.367 -6.140 -3.244 -7.537 -5.960  3.763 -6.250  0.585 -3.501 -6.229 -5.386 -6.069 
    ML   903   901 3   906     6     1     1   201   442  -6.250  -6.596  -1.310  -1.005  -6.446  -3.975  0.368 -0.385 -0.191  0.094 
    MR   904   901 3   906     6     1     1   199   440  -6.988  -5.717  -1.625  -5.695  -0.829  -3.908  0.368 -0.385 -0.191  0.094 
     D   905   901 3   906     6     0     0   187   429  -9.049  -7.747  -3.544  -4.226  -4.244  -0.319 
    IL   906   906 5   906     6     1     1   204   446  -2.579  -2.842  -0.760  -4.497  -5.274  -4.934  0.000  0.000  0.000  0.000 
    IR   907   907 6   907     5     1     1   204   446  -2.408  -0.496  -5.920  -4.087  -5.193          0.000  0.000  0.000  0.000 
                                             [ MATP  208 ]    233    259 g c - -
    MP   908   907 6   912     6     2     2   204   445 -10.292 -10.231  -0.046  -9.007  -9.287  -5.239 -3.830 -3.331 -3.873  1.556 -3.771 -4.636  2.095 -4.094 -4.001  2.345 -4.467 -0.908  0.157 -3.924 -0.339 -0.542 
    ML   909   907 6   912     6     1     1   196   437  -6.250  -6.596  -1.310  -1.005  -6.446  -3.975  0.368 -0.385 -0.191  0.094 
    MR   910   907 6   912     6     1     1   194   435  -6.988  -5.717  -1.625  -5.695  -0.829  -3.908  0.368 -0.385 -0.191  0.094 
     D   911   907 6   912     6     0     0   181   422  -9.049  -7.747  -3.544  -4.226  -4.244  -0.319 
    IL   912   912 5   912     6     1     1   202   444  -2.579  -2.842  -0.760  -4.497  -5.274  -4.934  0.000  0.000  0.000  0.000 
    IR   913   913 6   913     5     1     1   202   444  -2.408  -0.496  -5.920  -4.087  -5.193          0.000  0.000  0.000  0.000 
                                             [ MATP  209 ]    234    258 a u - -
    MP   914   913 6   918     4     2     2   203   444  -9.013  -1.567  -0.609  -7.634                 -3.647 -3.496 -3.749  2.044 -3.330 -4.572  1.758 -3.798 -3.775  1.347 -4.300 -0.614  0.791 -3.875  1.468 -2.730 
    ML   915   913 6   918     4     1     1   184   425  -3.758  -3.940  -0.507  -2.670                  0.368 -0.385 -0.191  0.094 
    MR   916   913 6   918     4     1     1   183   424  -4.809  -3.838  -1.706  -0.766                  0.368 -0.385 -0.191  0.094 
     D   917   913 6   918     4     0     0   171   412  -5.501  -5.182  -0.773  -1.453                 
    IL   918   918 5   918     4     1     1   200   441  -1.686  -2.369  -1.117  -4.855                  0.000  0.000  0.000  0.000 
    IR   919   919 6   919     3     1     1   215   456  -0.110  -3.788  -9.780                          0.000  0.000  0.000  0.000 
                                             [ MATL  210 ]    235      - c - - -
    ML   920   919 6   922     3     1     1    15    33  -9.998  -0.027  -5.805                         -1.971  0.876 -1.214  0.565 
     D   921   919 6   922     3     0     0    15    34  -6.174  -1.687  -0.566                         
    IL   922   922 3   922     3     1     1    19    38  -1.442  -0.798  -4.142                          0.000  0.000  0.000  0.000 
                                             [ MATL  211 ]    236      - c - - -
    ML   923   922 3   925     3     1     1    13    32  -9.976  -0.627  -1.508                         -0.063  0.764 -1.745  0.065 
     D   924   922 3   925     3     0     0    14    32  -6.837  -2.350  -0.331                         
    IL   925   925 3   925     3     1     1    19    37  -1.442  -0.798  -4.142                          0.000  0.000  0.000  0.000 
                                             [ MATL  212 ]    237      - c - - -
    ML   926   925 3   928     3     1     1    12    31  -9.356  -0.092  -4.059                         -0.010  0.188 -0.338  0.106 
     D   927   925 3   928     3     0     0    11    29 -10.042  -5.555  -0.032                         
    IL   928   928 3   928     3     1     1    18    36  -1.442  -0.798  -4.142                          0.000  0.000  0.000  0.000 
                                             [ MATL  213 ]    238      - g - - -
    ML   929   928 3   931     2     1     1     1     1       *   0.000                                 -0.682  0.162  0.687 -0.627 
     D   930   928 3   931     2     0     0     0     0       *   0.000                                 
    IL   931   931 3   931     2     1     1    13    28  -1.823  -0.479                                  0.000  0.000  0.000  0.000 
                                             [ END   214 ]      -      - - - - -
     E   932   931 3    -1     0     0     0     0     0                                                 
                                             [ BEGR  215 ]      -      - - - - -
     S   933   545 1   934     2     0    30    86   105 -10.595  -0.001                                 
    IL   934   934 2   934     2     2    31    88   107  -1.823  -0.479                                  0.000  0.000  0.000  0.000 
                                             [ BIF   216 ]      -      - - - - -
     B   935   934 2   936  1079     0    30    86   105                                                 
                                             [ BEGL  217 ]      -      - - - - -
     S   936   935 1   937     4     0     7    61    80  -0.016  -8.258  -7.665  -8.305                 
                                             [ MATP  218 ]    281    328 C G - -
    MP   937   936 1   941     6     2     9    61    80 -10.292 -10.231  -0.009  -9.007  -9.287  -9.682 -6.692 -6.855 -6.110 -2.988 -4.515 -6.321  3.582 -5.405 -6.183 -2.897 -6.351 -5.014  0.417 -6.583  1.147 -4.975 
    ML   938   936 1   941     6     1     3    60    79  -6.250  -6.596  -1.310  -1.005  -6.446  -3.975  0.368 -0.385 -0.191  0.094 
    MR   939   936 1   941     6     1     2    60    79  -6.988  -5.717  -1.625  -5.695  -0.829  -3.908  0.368 -0.385 -0.191  0.094 
     D   940   936 1   941     6     0     0    58    77  -9.049  -7.747  -3.544  -4.226  -4.244  -0.319 
    IL   941   941 5   941     6     1     3    61    80  -2.579  -2.842  -0.760  -4.497  -5.274  -4.934  0.000  0.000  0.000  0.000 
    IR   942   942 6   942     5     1     4    60    79  -2.408  -0.496  -5.920  -4.087  -5.193          0.000  0.000  0.000  0.000 
                                             [ MATP  219 ]    282    327 C G - -
    MP   943   942 6   947     6     2     7    59    78 -10.292 -10.231  -0.009  -9.007  -9.287  -9.682 -6.425 -6.467 -5.958 -2.510 -4.432 -6.257  3.718 -5.290 -5.994 -0.544 -6.220 -4.429 -0.087 -6.380 -0.335 -4.773 
    ML   944   942 6   947     6     1     2    59    78  -6.250  -6.596  -1.310  -1.005  -6.446  -3.975  0.368 -0.385 -0.191  0.094 
    MR   945   942 6   947     6     1     2    58    77  -6.988  -5.717  -1.625  -5.695  -0.829  -3.908  0.368 -0.385 -0.191  0.094 
     D   946   942 6   947     6     0     0    57    76  -9.049  -7.747  -3.544  -4.226  -4.244  -0.319 
    IL   947   947 5   947     6     1     3    59    78  -2.579  -2.842  -0.760  -4.497  -5.274  -4.934  0.000  0.000  0.000  0.000 
    IR   948   948 6   948     5     1     3    58    77  -2.408  -0.496  -5.920  -4.087  -5.193          0.000  0.000  0.000  0.000 
                                             [ MATP  220 ]    283    326 g c - -
    MP   949   948 6   953     4     2     6    57    76  -9.064  -9.271  -0.012  -7.685                 -5.786 -5.261 -5.505 -1.454 -4.424 -5.963  2.220 -5.130 -5.584  2.847 -5.878 -3.012 -0.691 -5.731  1.472 -4.331 
    ML   950   948 6   953     4     1     1    58    77  -3.758  -3.940  -0.507  -2.670                  0.368 -0.385 -0.191  0.094 
    MR   951   948 6   953     4     1     1    58    77  -4.809  -3.838  -1.706  -0.766                  0.368 -0.385 -0.191  0.094 
     D   952   948 6   953     4     0     0    57    76  -4.568  -4.250  -2.265  -0.520                 
    IL   953   953 5   953     4     1     3    59    79  -1.686  -2.369  -1.117  -4.855                  0.000  0.000  0.000  0.000 
    IR   954   954 6   954     3     1     2    58    77  -1.442  -0.798  -4.142                          0.000  0.000  0.000  0.000 
                                             [ MATL  221 ]    284      - A - - -
    ML   955   954 6   957     3     1     4    55    73  -9.998  -0.005  -8.652                          1.976 -5.849 -5.262 -5.496 
     D   956   954 6   957     3     0     0    54    73  -6.174  -1.687  -0.566                         
    IL   957   957 3   957     3     1     2    57    76  -1.442  -0.798  -4.142                          0.000  0.000  0.000  0.000 
                                             [ MATL  222 ]    285      - U - - -
    ML   958   957 3   960     5     1     4    53    72  -8.982  -0.010  -8.797  -9.009  -9.901         -4.921 -4.488 -5.743  1.965 
     D   959   957 3   960     5     0     0    53    72  -4.959  -0.803  -4.221  -2.596  -2.508         
    IL   960   960 3   960     5     1     1    54    73  -2.408  -0.496  -4.087  -5.920  -5.193          0.000  0.000  0.000  0.000 
                                             [ MATP  223 ]    286    325 u u - -
    MP   961   960 3   965     4     2     3    52    71  -9.064  -9.271  -0.012  -7.685                 -6.718 -6.419 -6.202 -2.692 -4.763  2.788 -0.471 -5.559 -6.213 -2.830 -6.427 -4.168 -1.468 -6.810 -2.459  2.878 
    ML   962   960 3   965     4     1     1    54    73  -3.758  -3.940  -0.507  -2.670                  0.368 -0.385 -0.191  0.094 
    MR   963   960 3   965     4     1     1    53    72  -4.809  -3.838  -1.706  -0.766                  0.368 -0.385 -0.191  0.094 
     D   964   960 3   965     4     0     0    52    71  -4.568  -4.250  -2.265  -0.520                 
    IL   965   965 5   965     4     1     1    55    74  -1.686  -2.369  -1.117  -4.855                  0.000  0.000  0.000  0.000 
    IR   966   966 6   966     3     1     1    54    73  -1.442  -0.798  -4.142                          0.000  0.000  0.000  0.000 
                                             [ MATL  224 ]    287      - A - - -
    ML   967   966 6   969     3     1     2    50    69  -3.051  -0.190  -8.633                          1.976 -5.849 -5.262 -5.496 
     D   968   966 6   969     3     0     0    49    67  -5.620  -0.734  -1.403                         
    IL   969   969 3   969     3     1     1    50    69  -3.261  -0.195  -5.499                          0.000  0.000  0.000  0.000 
                                             [ MATR  225 ]      -    324 - A - -
    MR   970   969 3   972     3     1     2    49    68 -10.316  -0.005  -8.633                          1.976 -5.849 -5.262 -5.496 
     D   971   969 3   972     3     0     0    47    66  -6.390  -1.568  -0.620                         
    IR   972   972 3   972     3     1     1    50    68  -1.925  -0.554  -4.164                          0.000  0.000  0.000  0.000 
                                             [ MATR  226 ]      -    323 - G - -
    MR   973   972 3   975     3     1     1    48    67 -10.316  -0.005  -8.633                          0.197 -1.643  1.141 -1.608 
     D   974   972 3   975     3     0     0    46    65  -6.390  -1.568  -0.620                         
    IR   975   975 3   975     3     1     1    49    67  -1.925  -0.554  -4.164                          0.000  0.000  0.000  0.000 
                                             [ MATR  227 ]      -    322 - u - -
    MR   976   975 3   978     3     1     1    47    66 -10.316  -0.005  -8.633                          0.043  0.277 -2.313  0.638 
     D   977   975 3   978     3     0     0    45    64  -6.390  -1.568  -0.620                         
    IR   978   978 3   978     3     1     1    48    66  -1.925  -0.554  -4.164                          0.000  0.000  0.000  0.000 
                                             [ MATR  228 ]      -    321 - A - -
    MR   979   978 3   981     3     1     1    46    65 -10.316  -0.005  -8.633                          1.702 -3.211 -1.501 -1.815 
     D   980   978 3   981     3     0     0    44    63  -6.390  -1.568  -0.620                         
    IR   981   981 3   981     3     1     1    47    65  -1.925  -0.554  -4.164                          0.000  0.000  0.000  0.000 
                                             [ MATR  229 ]      -    320 - u - -
    MR   982   981 3   984     5     1     1    45    64  -8.982  -0.010  -8.797  -9.009  -9.901         -1.117 -1.547  0.666  0.687 
     D   983   981 3   984     5     0     0    44    62  -5.352  -0.707  -2.978  -4.409  -2.404         
    IR   984   984 3   984     5     1     1    45    64  -2.408  -0.496  -5.920  -4.087  -5.193          0.000  0.000  0.000  0.000 
                                             [ MATP  230 ]    289    319 G C - -
    MP   985   984 3   989     6     2     2    44    63 -10.292 -10.231  -0.009  -9.007  -9.287  -9.682 -7.966 -4.848 -9.424 -2.221 -9.454 -6.076 -3.999 -9.218 -6.202  3.946 -6.417 -2.740 -4.365 -6.500 -6.360 -8.287 
    ML   986   984 3   989     6     1     1    43    62  -6.250  -6.596  -1.310  -1.005  -6.446  -3.975  0.368 -0.385 -0.191  0.094 
    MR   987   984 3   989     6     1     1    43    62  -6.988  -5.717  -1.625  -5.695  -0.829  -3.908  0.368 -0.385 -0.191  0.094 
     D   988   984 3   989     6     0     0    41    60  -9.049  -7.747  -3.544  -4.226  -4.244  -0.319 
    IL   989   989 5   989     6     1     1    44    62  -2.579  -2.842  -0.760  -4.497  -5.274  -4.934  0.000  0.000  0.000  0.000 
    IR   990   990 6   990     5     1     1    43    62  -2.408  -0.496  -5.920  -4.087  -5.193          0.000  0.000  0.000  0.000 
                                             [ MATP  231 ]    290    318 G C - -
    MP   991   990 6   995     6     2     2    42    61 -10.292 -10.231  -0.009  -9.007  -9.287  -9.682 -7.966 -4.848 -9.424 -2.221 -9.454 -6.076 -3.999 -9.218 -6.202  3.946 -6.417 -2.740 -4.365 -6.500 -6.360 -8.287 
    ML   992   990 6   995     6     1     1    42    61  -6.250  -6.596  -1.310  -1.005  -6.446  -3.975  0.368 -0.385 -0.191  0.094 
    MR   993   990 6   995     6     1     1    42    61  -6.988  -5.717  -1.625  -5.695  -0.829  -3.908  0.368 -0.385 -0.191  0.094 
     D   994   990 6   995     6     0     0    40    59  -9.049  -7.747  -3.544  -4.226  -4.244  -0.319 
    IL   995   995 5   995     6     1     1    42    61  -2.579  -2.842  -0.760  -4.497  -5.274  -4.934  0.000  0.000  0.000  0.000 
    IR   996   996 6   996     5     1     1    42    60  -2.408  -0.496  -5.920  -4.087  -5.193          0.000  0.000  0.000  0.000 
                                             [ MATP  232 ]    291    317 U G - -
    MP   997   996 6  1001     4     2     2    40    59  -9.064  -9.271  -0.012  -7.685                 -6.898 -7.150 -6.222 -3.388 -0.587 -6.374 -0.292 -5.491 -6.322 -3.368 -6.446 -5.505 -1.311 -6.742  3.784 -5.126 
    ML   998   996 6  1001     4     1     1    42    60  -3.758  -3.940  -0.507  -2.670                  0.368 -0.385 -0.191  0.094 
    MR   999   996 6  1001     4     1     1    41    60  -4.809  -3.838  -1.706  -0.766                  0.368 -0.385 -0.191  0.094 
     D  1000   996 6  1001     4     0     0    40    59  -4.568  -4.250  -2.265  -0.520                 
    IL  1001  1001 5  1001     4     1     1    43    62  -1.686  -2.369  -1.117  -4.855                  0.000  0.000  0.000  0.000 
    IR  1002  1002 6  1002     3     1     1    42    61  -1.442  -0.798  -4.142                          0.000  0.000  0.000  0.000 
                                             [ MATL  233 ]    292      - A - - -
    ML  1003  1002 6  1005     3     1     1    37    56  -9.998  -0.005  -8.652                          1.586 -1.935 -3.021 -0.706 
     D  1004  1002 6  1005     3     0     0    37    56  -6.174  -1.687  -0.566                         
    IL  1005  1005 3  1005     3     1     1    41    60  -1.442  -0.798  -4.142                          0.000  0.000  0.000  0.000 
                                             [ MATL  234 ]    293      - G - - -
    ML  1006  1005 3  1008     5     1     1    36    55  -8.982  -0.010  -8.797  -9.009  -9.901         -4.713 -6.319  1.973 -5.449 
     D  1007  1005 3  1008     5     0     0    35    54  -4.959  -0.803  -4.221  -2.596  -2.508         
    IL  1008  1008 3  1008     5     1     1    37    55  -2.408  -0.496  -4.087  -5.920  -5.193          0.000  0.000  0.000  0.000 
                                             [ MATP  235 ]    294    316 U A - -
    MP  1009  1008 3  1013     6     2     2    35    54 -10.292 -10.231  -0.009  -9.007  -9.287  -9.682 -6.154 -6.052 -5.803  0.573 -4.389 -6.214  1.247 -5.195 -5.800 -1.963 -6.088 -3.871  3.504 -6.197 -2.023 -4.587 
    ML  1010  1008 3  1013     6     1     1    34    53  -6.250  -6.596  -1.310  -1.005  -6.446  -3.975  0.368 -0.385 -0.191  0.094 
    MR  1011  1008 3  1013     6     1     1    34    52  -6.988  -5.717  -1.625  -5.695  -0.829  -3.908  0.368 -0.385 -0.191  0.094 
     D  1012  1008 3  1013     6     0     0    31    50  -9.049  -7.747  -3.544  -4.226  -4.244  -0.319 
    IL  1013  1013 5  1013     6     1     1    35    54  -2.579  -2.842  -0.760  -4.497  -5.274  -4.934  0.000  0.000  0.000  0.000 
    IR  1014  1014 6  1014     5     1     1    35    53  -2.408  -0.496  -5.920  -4.087  -5.193          0.000  0.000  0.000  0.000 
                                             [ MATP  236 ]    295    315 U A - -
    MP  1015  1014 6  1019     6     2     2    33    52 -10.292 -10.231  -0.009  -9.007  -9.287  -9.682 -6.032 -5.868 -5.732  1.439 -4.388 -6.200  0.958 -5.164 -5.714 -1.817 -6.030 -3.644  3.393 -6.121 -2.019 -4.514 
    ML  1016  1014 6  1019     6     1     1    32    51  -6.250  -6.596  -1.310  -1.005  -6.446  -3.975  0.368 -0.385 -0.191  0.094 
    MR  1017  1014 6  1019     6     1     1    32    50  -6.988  -5.717  -1.625  -5.695  -0.829  -3.908  0.368 -0.385 -0.191  0.094 
     D  1018  1014 6  1019     6     0     0    29    48  -9.049  -7.747  -3.544  -4.226  -4.244  -0.319 
    IL  1019  1019 5  1019     6     1     1    33    52  -2.579  -2.842  -0.760  -4.497  -5.274  -4.934  0.000  0.000  0.000  0.000 
    IR  1020  1020 6  1020     5     1     1    33    51  -2.408  -0.496  -5.920  -4.087  -5.193          0.000  0.000  0.000  0.000 
                                             [ MATP  237 ]    296    314 G C - -
    MP  1021  1020 6  1025     6     2     2    31    50 -10.292 -10.231  -0.009  -9.007  -9.287  -9.682 -7.966 -4.848 -9.424 -2.221 -9.454 -6.076 -3.999 -9.218 -6.202  3.946 -6.417 -2.740 -4.365 -6.500 -6.360 -8.287 
    ML  1022  1020 6  1025     6     1     1    30    49  -6.250  -6.596  -1.310  -1.005  -6.446  -3.975  0.368 -0.385 -0.191  0.094 
    MR  1023  1020 6  1025     6     1     1    30    48  -6.988  -5.717  -1.625  -5.695  -0.829  -3.908  0.368 -0.385 -0.191  0.094 
     D  1024  1020 6  1025     6     0     0    27    46  -9.049  -7.747  -3.544  -4.226  -4.244  -0.319 
    IL  1025  1025 5  1025     6     1     1    31    50  -2.579  -2.842  -0.760  -4.497  -5.274  -4.934  0.000  0.000  0.000  0.000 
    IR  1026  1026 6  1026     5     1     1    31    49  -2.408  -0.496  -5.920  -4.087  -5.193          0.000  0.000  0.000  0.000 
                                             [ MATP  238 ]    297    313 G C - -
    MP  1027  1026 6  1031     6     2     2    29    48 -10.292 -10.231  -0.009  -9.007  -9.287  -9.682 -6.510 -4.537 -6.610 -1.358 -6.898 -6.001 -2.162 -6.832 -5.859  3.676 -6.125 -2.275  1.121 -5.951 -4.226 -5.493 
    ML  1028  1026 6  1031     6     1     1    28    47  -6.250  -6.596  -1.310  -1.005  -6.446  -3.975  0.368 -0.385 -0.191  0.094 
    MR  1029  1026 6  1031     6     1     1    28    46  -6.988  -5.717  -1.625  -5.695  -0.829  -3.908  0.368 -0.385 -0.191  0.094 
     D  1030  1026 6  1031     6     0     0    26    44  -9.049  -7.747  -3.544  -4.226  -4.244  -0.319 
    IL  1031  1031 5  1031     6     1     1    29    48  -2.579  -2.842  -0.760  -4.497  -5.274  -4.934  0.000  0.000  0.000  0.000 
    IR  1032  1032 6  1032     5     1     1    29    47  -2.408  -0.496  -5.920  -4.087  -5.193          0.000  0.000  0.000  0.000 
                                             [ MATP  239 ]    298    312 u a - -
    MP  1033  1032 6  1037     6     2     2    27    46 -10.292 -10.231  -0.009  -9.007  -9.287  -9.682 -4.443 -4.283 -4.485 -0.324 -1.248 -5.309  2.217 -4.174 -4.402  0.274 -4.919  0.598  2.700 -4.664 -1.117 -3.224 
    ML  1034  1032 6  1037     6     1     1    26    45  -6.250  -6.596  -1.310  -1.005  -6.446  -3.975  0.368 -0.385 -0.191  0.094 
    MR  1035  1032 6  1037     6     1     1    26    45  -6.988  -5.717  -1.625  -5.695  -0.829  -3.908  0.368 -0.385 -0.191  0.094 
     D  1036  1032 6  1037     6     0     0    24    42  -9.049  -7.747  -3.544  -4.226  -4.244  -0.319 
    IL  1037  1037 5  1037     6     1     1    27    46  -2.579  -2.842  -0.760  -4.497  -5.274  -4.934  0.000  0.000  0.000  0.000 
    IR  1038  1038 6  1038     5     1     1    27    45  -2.408  -0.496  -5.920  -4.087  -5.193          0.000  0.000  0.000  0.000 
                                             [ MATP  240 ]    299    311 G C - -
    MP  1039  1038 6  1043     6     2     2    25    44 -10.292 -10.231  -0.009  -9.007  -9.287  -9.682 -5.585 -4.102 -5.593 -0.099 -6.906 -6.331 -2.056 -5.976 -5.457  3.778 -5.877 -1.624 -2.288 -5.681 -4.050 -1.622 
    ML  1040  1038 6  1043     6     1     1    25    43  -6.250  -6.596  -1.310  -1.005  -6.446  -3.975  0.368 -0.385 -0.191  0.094 
    MR  1041  1038 6  1043     6     1     1    25    43  -6.988  -5.717  -1.625  -5.695  -0.829  -3.908  0.368 -0.385 -0.191  0.094 
     D  1042  1038 6  1043     6     0     0    23    41  -9.049  -7.747  -3.544  -4.226  -4.244  -0.319 
    IL  1043  1043 5  1043     6     1     1    25    44  -2.579  -2.842  -0.760  -4.497  -5.274  -4.934  0.000  0.000  0.000  0.000 
    IR  1044  1044 6  1044     5     1     1    25    43  -2.408  -0.496  -5.920  -4.087  -5.193          0.000  0.000  0.000  0.000 
                                             [ MATP  241 ]    300    310 G C - -
    MP  1045  1044 6  1049     6     2     2    23    42 -10.292 -10.231  -0.009  -9.007  -9.287  -9.682 -7.730 -4.810 -8.810 -1.067 -9.309 -6.102 -3.908 -8.788 -6.162  3.919 -6.395 -2.667 -4.235 -6.475 -6.223 -7.631 
    ML  1046  1044 6  1049     6     1     1    24    43  -6.250  -6.596  -1.310  -1.005  -6.446  -3.975  0.368 -0.385 -0.191  0.094 
    MR  1047  1044 6  1049     6     1     1    24    42  -6.988  -5.717  -1.625  -5.695  -0.829  -3.908  0.368 -0.385 -0.191  0.094 
     D  1048  1044 6  1049     6     0     0    22    41  -9.049  -7.747  -3.544  -4.226  -4.244  -0.319 
    IL  1049  1049 5  1049     6     1     1    24    42  -2.579  -2.842  -0.760  -4.497  -5.274  -4.934  0.000  0.000  0.000  0.000 
    IR  1050  1050 6  1050     5     1     1    23    42  -2.408  -0.496  -5.920  -4.087  -5.193          0.000  0.000  0.000  0.000 
                                             [ MATP  242 ]    301    309 G C - -
    MP  1051  1050 6  1055     4     2     2    21    40  -9.064  -9.271  -0.012  -7.685                 -5.972 -4.223 -5.983 -0.476 -6.760 -5.859 -1.907 -6.405 -5.626  3.619 -5.913 -1.906  1.124 -5.569 -3.959 -4.879 
    ML  1052  1050 6  1055     4     1     1    23    42  -3.758  -3.940  -0.507  -2.670                  0.368 -0.385 -0.191  0.094 
    MR  1053  1050 6  1055     4     1     1    23    42  -4.809  -3.838  -1.706  -0.766                  0.368 -0.385 -0.191  0.094 
     D  1054  1050 6  1055     4     0     0    22    41  -4.568  -4.250  -2.265  -0.520                 
    IL  1055  1055 5  1055     4     1     1    25    43  -1.686  -2.369  -1.117  -4.855                  0.000  0.000  0.000  0.000 
    IR  1056  1056 6  1056     3     1     1    24    42  -1.442  -0.798  -4.142                          0.000  0.000  0.000  0.000 
                                             [ MATL  243 ]    302      - G - - -
    ML  1057  1056 6  1059     3     1     1    18    37  -9.998  -0.005  -8.652                         -3.891 -5.104  1.899 -2.524 
     D  1058  1056 6  1059     3     0     0    19    37  -6.174  -1.687  -0.566                         
    IL  1059  1059 3  1059     3     1     1    23    41  -1.442  -0.798  -4.142                          0.000  0.000  0.000  0.000 
                                             [ MATL  244 ]    303      - U - - -
    ML  1060  1059 3  1062     3     1     1    17    36  -9.998  -0.005  -8.652                         -4.921 -4.488 -5.743  1.965 
     D  1061  1059 3  1062     3     0     0    18    36  -6.174  -1.687  -0.566                         
    IL  1062  1062 3  1062     3     1     1    22    40  -1.442  -0.798  -4.142                          0.000  0.000  0.000  0.000 
                                             [ MATL  245 ]    304      - A - - -
    ML  1063  1062 3  1065     3     1     1    16    35  -9.998  -0.005  -8.652                          1.976 -5.849 -5.262 -5.496 
     D  1064  1062 3  1065     3     0     0    17    35  -6.174  -1.687  -0.566                         
    IL  1065  1065 3  1065     3     1     1    21    39  -1.442  -0.798  -4.142                          0.000  0.000  0.000  0.000 
                                             [ MATL  246 ]    305      - A - - -
    ML  1066  1065 3  1068     3     1     1    15    33  -9.998  -0.005  -8.652                          1.976 -5.849 -5.262 -5.496 
     D  1067  1065 3  1068     3     0     0    16    34  -6.174  -1.687  -0.566                         
    IL  1068  1068 3  1068     3     1     1    20    38  -1.442  -0.798  -4.142                          0.000  0.000  0.000  0.000 
                                             [ MATL  247 ]    306      - C - - -
    ML  1069  1068 3  1071     3     1     1    13    32  -9.998  -0.005  -8.652                         -0.862  1.075 -2.544  0.228 
     D  1070  1068 3  1071     3     0     0    15    33  -6.174  -1.687  -0.566                         
    IL  1071  1071 3  1071     3     1     1    19    37  -1.442  -0.798  -4.142                          0.000  0.000  0.000  0.000 
                                             [ MATL  248 ]    307      - G - - -
    ML  1072  1071 3  1074     3     1     1    12    30  -9.998  -0.005  -8.652                         -4.713 -6.319  1.973 -5.449 
     D  1073  1071 3  1074     3     0     0    13    32  -6.174  -1.687  -0.566                         
    IL  1074  1074 3  1074     3     1     1    18    36  -1.442  -0.798  -4.142                          0.000  0.000  0.000  0.000 
                                             [ MATL  249 ]    308      - G - - -
    ML  1075  1074 3  1077     2     1     1     1     1       *   0.000                                 -3.285 -4.339  1.778 -1.257 
     D  1076  1074 3  1077     2     0     0     0     0       *   0.000                                 
    IL  1077  1077 3  1077     2     1     1    13    28  -1.823  -0.479                                  0.000  0.000  0.000  0.000 
                                             [ END   250 ]      -      - - - - -
     E  1078  1077 3    -1     0     0     0     0     0                                                 
                                             [ BEGR  251 ]      -      - - - - -
     S  1079   935 1  1080     3     0     0    37    56  -9.998  -0.005  -8.652                         
    IL  1080  1080 2  1080     3     1     1    42    61  -1.442  -0.798  -4.142                          0.000  0.000  0.000  0.000 
                                             [ MATL  252 ]    329      - U - - -
    ML  1081  1080 2  1083     3     1     1    37    56  -9.998  -0.005  -8.652                         -4.921 -4.488 -5.743  1.965 
     D  1082  1080 2  1083     3     0     0    37    56  -6.174  -1.687  -0.566                         
    IL  1083  1083 3  1083     3     1     1    41    60  -1.442  -0.798  -4.142                          0.000  0.000  0.000  0.000 
                                             [ MATL  253 ]    330      - A - - -
    ML  1084  1083 3  1086     5     1     1    36    55  -8.982  -0.010  -8.797  -9.009  -9.901          1.772 -4.213 -1.083 -4.060 
     D  1085  1083 3  1086     5     0     0    35    53  -4.959  -0.803  -4.221  -2.596  -2.508         
    IL  1086  1086 3  1086     5     1     1    37    55  -2.408  -0.496  -4.087  -5.920  -5.193          0.000  0.000  0.000  0.000 
                                             [ MATP  254 ]    331    354 C G - -
    MP  1087  1086 3  1091     6     2     2    35    54 -10.292 -10.231  -0.009  -9.007  -9.287  -9.682 -6.003 -5.779 -5.694 -1.815 -4.351 -6.146  3.298 -5.130 -5.691  2.097 -5.999 -3.537  0.029 -6.037 -1.961 -4.459 
    ML  1088  1086 3  1091     6     1     1    34    52  -6.250  -6.596  -1.310  -1.005  -6.446  -3.975  0.368 -0.385 -0.191  0.094 
    MR  1089  1086 3  1091     6     1     1    34    52  -6.988  -5.717  -1.625  -5.695  -0.829  -3.908  0.368 -0.385 -0.191  0.094 
     D  1090  1086 3  1091     6     0     0    31    50  -9.049  -7.747  -3.544  -4.226  -4.244  -0.319 
    IL  1091  1091 5  1091     6     1     1    35    54  -2.579  -2.842  -0.760  -4.497  -5.274  -4.934  0.000  0.000  0.000  0.000 
    IR  1092  1092 6  1092     5     1     1    35    53  -2.408  -0.496  -5.920  -4.087  -5.193          0.000  0.000  0.000  0.000 
                                             [ MATP  255 ]    332    353 G C - -
    MP  1093  1092 6  1097     6     2     2    33    52 -10.292 -10.231  -0.009  -9.007  -9.287  -9.682 -7.169 -4.679 -7.704 -0.164 -8.690 -6.117 -3.478 -7.939 -6.039  3.855 -6.306 -1.603 -3.753 -6.316 -5.672 -6.531 
    ML  1094  1092 6  1097     6     1     1    32    50  -6.250  -6.596  -1.310  -1.005  -6.446  -3.975  0.368 -0.385 -0.191  0.094 
    MR  1095  1092 6  1097     6     1     1    32    50  -6.988  -5.717  -1.625  -5.695  -0.829  -3.908  0.368 -0.385 -0.191  0.094 
     D  1096  1092 6  1097     6     0     0    29    48  -9.049  -7.747  -3.544  -4.226  -4.244  -0.319 
    IL  1097  1097 5  1097     6     1     1    33    52  -2.579  -2.842  -0.760  -4.497  -5.274  -4.934  0.000  0.000  0.000  0.000 
    IR  1098  1098 6  1098     5     1     1    33    51  -2.408  -0.496  -5.920  -4.087  -5.193          0.000  0.000  0.000  0.000 
                                             [ MATP  256 ]    333    352 G C - -
    MP  1099  1098 6  1103     6     2     2    31    50 -10.292 -10.231  -0.009  -9.007  -9.287  -9.682 -7.966 -4.848 -9.424 -2.221 -9.454 -6.076 -3.999 -9.218 -6.202  3.946 -6.417 -2.740 -4.365 -6.500 -6.360 -8.287 
    ML  1100  1098 6  1103     6     1     1    30    49  -6.250  -6.596  -1.310  -1.005  -6.446  -3.975  0.368 -0.385 -0.191  0.094 
    MR  1101  1098 6  1103     6     1     1    30    48  -6.988  -5.717  -1.625  -5.695  -0.829  -3.908  0.368 -0.385 -0.191  0.094 
     D  1102  1098 6  1103     6     0     0    28    46  -9.049  -7.747  -3.544  -4.226  -4.244  -0.319 
    IL  1103  1103 5  1103     6     1     1    31    50  -2.579  -2.842  -0.760  -4.497  -5.274  -4.934  0.000  0.000  0.000  0.000 
    IR  1104  1104 6  1104     5     1     1    31    49  -2.408  -0.496  -5.920  -4.087  -5.193          0.000  0.000  0.000  0.000 
                                             [ MATP  257 ]    334    351 G C - -
    MP  1105  1104 6  1109     4     2     2    29    48  -8.887 -10.132  -0.019  -6.586                 -7.966 -4.848 -9.424 -2.221 -9.454 -6.076 -3.999 -9.218 -6.202  3.946 -6.417 -2.740 -4.365 -6.500 -6.360 -8.287 
    ML  1106  1104 6  1109     4     1     1    29    47  -2.408  -4.532  -1.293  -1.473                  0.368 -0.385 -0.191  0.094 
    MR  1107  1104 6  1109     4     1     1    28    47  -4.102 -12.528  -0.390  -2.485                  0.368 -0.385 -0.191  0.094 
     D  1108  1104 6  1109     4     0     0    26    45 -12.737 -14.007  -2.036  -0.404                 
    IL  1109  1109 5  1109     4     1     1    29    47  -2.817  -4.319  -0.613  -2.698                  0.000  0.000  0.000  0.000 
    IR  1110  1110 6  1110     3     1     1    29    48  -1.925  -0.554  -4.164                          0.000  0.000  0.000  0.000 
                                             [ MATR  258 ]      -    350 - G - -
    MR  1111  1110 6  1113     3     1     1    27    46 -10.316  -0.005  -8.633                         -1.705 -2.903  1.738 -2.158 
     D  1112  1110 6  1113     3     0     0    26    44  -6.390  -1.568  -0.620                         
    IR  1113  1113 3  1113     3     1     1    28    47  -1.925  -0.554  -4.164                          0.000  0.000  0.000  0.000 
                                             [ MATR  259 ]      -    349 - A - -
    MR  1114  1113 3  1116     3     1     1    26    45 -10.316  -0.005  -8.633                          1.976 -5.849 -5.262 -5.496 
     D  1115  1113 3  1116     3     0     0    25    43  -6.390  -1.568  -0.620                         
    IR  1116  1116 3  1116     3     1     1    27    46  -1.925  -0.554  -4.164                          0.000  0.000  0.000  0.000 
                                             [ MATR  260 ]      -    348 - G - -
    MR  1117  1116 3  1119     5     1     1    25    44  -4.480  -0.074  -8.797  -9.009  -9.901         -2.728 -4.728  1.889 -3.234 
     D  1118  1116 3  1119     5     0     0    24    42  -5.352  -0.707  -2.978  -4.409  -2.404         
    IR  1119  1119 3  1119     5     1     1    25    44  -2.939  -0.325  -6.451  -4.618  -5.724          0.000  0.000  0.000  0.000 
                                             [ MATP  261 ]    335    346 C G - -
    MP  1120  1119 3  1124     6     2     2    24    43 -10.292 -10.231  -0.009  -9.007  -9.287  -9.682 -6.602 -6.715 -6.060 -2.815 -4.490 -6.302  3.209 -5.368 -6.120 -2.707 -6.308 -4.791  2.587 -6.517 -2.162 -4.908 
    ML  1121  1119 3  1124     6     1     1    23    41  -6.250  -6.596  -1.310  -1.005  -6.446  -3.975  0.368 -0.385 -0.191  0.094 
    MR  1122  1119 3  1124     6     1     1    23    41  -6.988  -5.717  -1.625  -5.695  -0.829  -3.908  0.368 -0.385 -0.191  0.094 
     D  1123  1119 3  1124     6     0     0    21    39  -9.049  -7.747  -3.544  -4.226  -4.244  -0.319 
    IL  1124  1124 5  1124     6     1     1    24    42  -2.579  -2.842  -0.760  -4.497  -5.274  -4.934  0.000  0.000  0.000  0.000 
    IR  1125  1125 6  1125     5     1     1    23    42  -2.408  -0.496  -5.920  -4.087  -5.193          0.000  0.000  0.000  0.000 
                                             [ MATP  262 ]    336    345 c g - -
    MP  1126  1125 6  1130     6     2     2    22    41 -10.292 -10.231  -0.009  -9.007  -9.287  -9.682 -5.517 -5.331 -5.352 -1.244 -4.068 -5.951  2.989 -4.810 -5.284  0.400 -5.684 -3.019  2.476 -5.628 -1.626 -4.038 
    ML  1127  1125 6  1130     6     1     1    22    40  -6.250  -6.596  -1.310  -1.005  -6.446  -3.975  0.368 -0.385 -0.191  0.094 
    MR  1128  1125 6  1130     6     1     1    21    40  -6.988  -5.717  -1.625  -5.695  -0.829  -3.908  0.368 -0.385 -0.191  0.094 
     D  1129  1125 6  1130     6     0     0    20    38  -9.049  -7.747  -3.544  -4.226  -4.244  -0.319 
    IL  1130  1130 5  1130     6     1     1    22    41  -2.579  -2.842  -0.760  -4.497  -5.274  -4.934  0.000  0.000  0.000  0.000 
    IR  1131  1131 6  1131     5     1     1    22    40  -2.408  -0.496  -5.920  -4.087  -5.193          0.000  0.000  0.000  0.000 
                                             [ MATP  263 ]    337    344 G C - -
    MP  1132  1131 6  1136     6     2     2    20    39 -10.292 -10.231  -0.009  -9.007  -9.287  -9.682 -4.736 -3.427 -4.574  0.603 -5.275 -5.142  0.469 -5.104 -4.909  3.323 -5.182 -1.069  0.990 -4.450 -2.492 -3.510 
    ML  1133  1131 6  1136     6     1     1    21    39  -6.250  -6.596  -1.310  -1.005  -6.446  -3.975  0.368 -0.385 -0.191  0.094 
    MR  1134  1131 6  1136     6     1     1    21    39  -6.988  -5.717  -1.625  -5.695  -0.829  -3.908  0.368 -0.385 -0.191  0.094 
     D  1135  1131 6  1136     6     0     0    19    38  -9.049  -7.747  -3.544  -4.226  -4.244  -0.319 
    IL  1136  1136 5  1136     6     1     1    20    39  -2.579  -2.842  -0.760  -4.497  -5.274  -4.934  0.000  0.000  0.000  0.000 
    IR  1137  1137 6  1137     5     1     1    20    39  -2.408  -0.496  -5.920  -4.087  -5.193          0.000  0.000  0.000  0.000 
                                             [ MATP  264 ]    338    343 U G - -
    MP  1138  1137 6  1142     4     2     2    18    37  -9.064  -9.271  -0.012  -7.685                 -6.827 -6.827 -6.215 -3.083 -4.648 -6.438 -0.358 -5.517 -6.280 -3.141 -6.439 -4.843 -1.370 -6.768  3.848 -5.100 
    ML  1139  1137 6  1142     4     1     1    20    39  -3.758  -3.940  -0.507  -2.670                  0.368 -0.385 -0.191  0.094 
    MR  1140  1137 6  1142     4     1     1    20    39  -4.809  -3.838  -1.706  -0.766                  0.368 -0.385 -0.191  0.094 
     D  1141  1137 6  1142     4     0     0    19    38  -4.568  -4.250  -2.265  -0.520                 
    IL  1142  1142 5  1142     4     1     1    22    40  -1.686  -2.369  -1.117  -4.855                  0.000  0.000  0.000  0.000 
    IR  1143  1143 6  1143     3     1     1    21    39  -1.442  -0.798  -4.142                          0.000  0.000  0.000  0.000 
                                             [ MATL  265 ]    339      - G - - -
    ML  1144  1143 6  1146     3     1     1    15    33  -9.998  -0.005  -8.652                         -4.713 -6.319  1.973 -5.449 
     D  1145  1143 6  1146     3     0     0    16    34  -6.174  -1.687  -0.566                         
    IL  1146  1146 3  1146     3     1     1    20    38  -1.442  -0.798  -4.142                          0.000  0.000  0.000  0.000 
                                             [ MATL  266 ]    340      - A - - -
    ML  1147  1146 3  1149     3     1     1    13    32  -9.998  -0.005  -8.652                          1.685 -4.166 -0.583 -4.000 
     D  1148  1146 3  1149     3     0     0    15    33  -6.174  -1.687  -0.566                         
    IL  1149  1149 3  1149     3     1     1    19    37  -1.442  -0.798  -4.142                          0.000  0.000  0.000  0.000 
                                             [ MATL  267 ]    341      - G - - -
    ML  1150  1149 3  1152     3     1     1    12    30  -9.998  -0.005  -8.652                         -2.467 -5.370  1.910 -4.728 
     D  1151  1149 3  1152     3     0     0    13    32  -6.174  -1.687  -0.566                         
    IL  1152  1152 3  1152     3     1     1    18    36  -1.442  -0.798  -4.142                          0.000  0.000  0.000  0.000 
                                             [ MATL  268 ]    342      - A - - -
    ML  1153  1152 3  1155     2     1     1     1     1       *   0.000                                  1.976 -5.849 -5.262 -5.496 
     D  1154  1152 3  1155     2     0     0     0     0       *   0.000                                 
    IL  1155  1155 3  1155     2     1     1    13    28  -1.823  -0.479                                  0.000  0.000  0.000  0.000 
                                             [ END   269 ]      -      - - - - -
     E  1156  1155 3    -1     0     0     0     0     0                                                 
                                             [ BEGR  270 ]      -      - - - - -
     S  1157   409 1  1158     3     0     7    49    68  -9.998  -0.005  -8.652                         
    IL  1158  1158 2  1158     3     1     9    53    72  -1.442  -0.798  -4.142                          0.000  0.000  0.000  0.000 
                                             [ MATL  271 ]    358      - A - - -
    ML  1159  1158 2  1161     2     1     7    49    68 -10.595  -0.001                                  1.862 -3.916 -4.017 -2.072 
     D  1160  1158 2  1161     2     0     6    48    67  -8.445  -0.004                                 
    IL  1161  1161 3  1161     2     1     8    50    69  -1.823  -0.479                                  0.000  0.000  0.000  0.000 
                                             [ BIF   272 ]      -      - - - - -
     B  1162  1161 3  1163  1231     0     6    48    67                                                 
                                             [ BEGL  273 ]      -      - - - - -
     S  1163  1162 1  1164     4     0     0    35    53  -0.016  -8.258  -7.665  -8.305                 
                                             [ MATP  274 ]    359    380 U A - -
    MP  1164  1163 1  1168     6     2     2    35    53 -10.292 -10.231  -0.009  -9.007  -9.287  -9.682 -6.818 -7.022 -6.181 -3.218 -4.559 -6.357  1.280 -5.461 -6.269 -3.172 -6.411 -5.277  3.694 -6.684 -2.254 -5.069 
    ML  1165  1163 1  1168     6     1     1    33    52  -6.250  -6.596  -1.310  -1.005  -6.446  -3.975  0.368 -0.385 -0.191  0.094 
    MR  1166  1163 1  1168     6     1     1    33    52  -6.988  -5.717  -1.625  -5.695  -0.829  -3.908  0.368 -0.385 -0.191  0.094 
     D  1167  1163 1  1168     6     0     0    31    49  -9.049  -7.747  -3.544  -4.226  -4.244  -0.319 
    IL  1168  1168 5  1168     6     1     1    34    53  -2.579  -2.842  -0.760  -4.497  -5.274  -4.934  0.000  0.000  0.000  0.000 
    IR  1169  1169 6  1169     5     1     1    34    53  -2.408  -0.496  -5.920  -4.087  -5.193          0.000  0.000  0.000  0.000 
                                             [ MATP  275 ]    360    379 G C - -
    MP  1170  1169 6  1174     6     2     2    33    51 -10.292 -10.231  -0.009  -9.007  -9.287  -9.682 -7.492 -4.777 -8.152 -1.988 -8.215 -6.042 -0.964 -8.209 -6.122  3.893 -6.343 -2.635 -3.700 -6.338 -5.419 -7.051 
    ML  1171  1169 6  1174     6     1     1    31    50  -6.250  -6.596  -1.310  -1.005  -6.446  -3.975  0.368 -0.385 -0.191  0.094 
    MR  1172  1169 6  1174     6     1     1    31    50  -6.988  -5.717  -1.625  -5.695  -0.829  -3.908  0.368 -0.385 -0.191  0.094 
     D  1173  1169 6  1174     6     0     0    29    47  -9.049  -7.747  -3.544  -4.226  -4.244  -0.319 
    IL  1174  1174 5  1174     6     1     1    32    51  -2.579  -2.842  -0.760  -4.497  -5.274  -4.934  0.000  0.000  0.000  0.000 
    IR  1175  1175 6  1175     5     1     1    32    51  -2.408  -0.496  -5.920  -4.087  -5.193          0.000  0.000  0.000  0.000 
                                             [ MATP  276 ]    361    378 G C - -
    MP  1176  1175 6  1180     6     2     2    31    49 -10.292 -10.231  -0.009  -9.007  -9.287  -9.682 -7.966 -4.848 -9.424 -2.221 -9.454 -6.076 -3.999 -9.218 -6.202  3.946 -6.417 -2.740 -4.365 -6.500 -6.360 -8.287 
    ML  1177  1175 6  1180     6     1     1    29    48  -6.250  -6.596  -1.310  -1.005  -6.446  -3.975  0.368 -0.385 -0.191  0.094 
    MR  1178  1175 6  1180     6     1     1    29    48  -6.988  -5.717  -1.625  -5.695  -0.829  -3.908  0.368 -0.385 -0.191  0.094 
     D  1179  1175 6  1180     6     0     0    27    46  -9.049  -7.747  -3.544  -4.226  -4.244  -0.319 
    IL  1180  1180 5  1180     6     1     1    30    49  -2.579  -2.842  -0.760  -4.497  -5.274  -4.934  0.000  0.000  0.000  0.000 
    IR  1181  1181 6  1181     5     1     1    30    49  -2.408  -0.496  -5.920  -4.087  -5.193          0.000  0.000  0.000  0.000 
                                             [ MATP  277 ]    362    377 g c - -
    MP  1182  1181 6  1186     6     2     2    29    47 -10.292 -10.231  -0.009  -9.007  -9.287  -9.682 -5.032 -3.671 -4.934  2.678 -6.103 -5.725 -1.239 -5.455 -5.131  2.908 -5.488 -1.230 -0.352 -4.955 -3.237 -3.823 
    ML  1183  1181 6  1186     6     1     1    28    47  -6.250  -6.596  -1.310  -1.005  -6.446  -3.975  0.368 -0.385 -0.191  0.094 
    MR  1184  1181 6  1186     6     1     1    28    46  -6.988  -5.717  -1.625  -5.695  -0.829  -3.908  0.368 -0.385 -0.191  0.094 
     D  1185  1181 6  1186     6     0     0    26    45  -9.049  -7.747  -3.544  -4.226  -4.244  -0.319 
    IL  1186  1186 5  1186     6     1     1    28    47  -2.579  -2.842  -0.760  -4.497  -5.274  -4.934  0.000  0.000  0.000  0.000 
    IR  1187  1187 6  1187     5     1     1    28    47  -2.408  -0.496  -5.920  -4.087  -5.193          0.000  0.000  0.000  0.000 
                                             [ MATP  278 ]    363    376 c g - -
    MP  1188  1187 6  1192     6     2     2    27    45 -10.292 -10.231  -0.009  -9.007  -9.287  -9.682 -4.511 -4.264 -4.540  1.263 -3.603 -5.367  2.632 -4.213 -4.455  1.388 -4.967 -1.968  1.828 -4.709 -1.131 -3.245 
    ML  1189  1187 6  1192     6     1     1    27    46  -6.250  -6.596  -1.310  -1.005  -6.446  -3.975  0.368 -0.385 -0.191  0.094 
    MR  1190  1187 6  1192     6     1     1    27    45  -6.988  -5.717  -1.625  -5.695  -0.829  -3.908  0.368 -0.385 -0.191  0.094 
     D  1191  1187 6  1192     6     0     0    25    44  -9.049  -7.747  -3.544  -4.226  -4.244  -0.319 
    IL  1192  1192 5  1192     6     1     1    27    45  -2.579  -2.842  -0.760  -4.497  -5.274  -4.934  0.000  0.000  0.000  0.000 
    IR  1193  1193 6  1193     5     1     1    26    45  -2.408  -0.496  -5.920  -4.087  -5.193          0.000  0.000  0.000  0.000 
                                             [ MATP  279 ]    364    375 a g - -
    MP  1194  1193 6  1198     4     2     2    25    43  -9.064  -9.271  -0.012  -7.685                 -6.798 -6.991  2.912 -3.204 -4.562 -6.355  1.187 -5.460 -6.259 -3.166 -6.405 -5.237  2.481 -6.675 -2.259 -5.064 
    ML  1195  1193 6  1198     4     1     1    27    45  -3.758  -3.940  -0.507  -2.670                  0.368 -0.385 -0.191  0.094 
    MR  1196  1193 6  1198     4     1     1    26    45  -4.809  -3.838  -1.706  -0.766                  0.368 -0.385 -0.191  0.094 
     D  1197  1193 6  1198     4     0     0    25    44  -4.568  -4.250  -2.265  -0.520                 
    IL  1198  1198 5  1198     4     1     1    28    47  -1.686  -2.369  -1.117  -4.855                  0.000  0.000  0.000  0.000 
    IR  1199  1199 6  1199     3     1     1    27    45  -1.442  -0.798  -4.142                          0.000  0.000  0.000  0.000 
                                             [ MATL  280 ]    365      - C - - -
    ML  1200  1199 6  1202     3     1     1    22    40  -9.998  -0.005  -8.652                         -5.303  1.967 -5.796 -4.404 
     D  1201  1199 6  1202     3     0     0    22    40  -6.174  -1.687  -0.566                         
    IL  1202  1202 3  1202     3     1     1    26    44  -1.442  -0.798  -4.142                          0.000  0.000  0.000  0.000 
                                             [ MATL  281 ]    366      - U - - -
    ML  1203  1202 3  1205     3     1     1    21    39  -9.998  -0.005  -8.652                         -4.921 -4.488 -5.743  1.965 
     D  1204  1202 3  1205     3     0     0    21    39  -6.174  -1.687  -0.566                         
    IL  1205  1205 3  1205     3     1     1    25    43  -1.442  -0.798  -4.142                          0.000  0.000  0.000  0.000 
                                             [ MATL  282 ]    367      - G - - -
    ML  1206  1205 3  1208     3     1     1    20    38  -9.998  -0.005  -8.652                         -4.713 -6.319  1.973 -5.449 
     D  1207  1205 3  1208     3     0     0    20    38  -6.174  -1.687  -0.566                         
    IL  1208  1208 3  1208     3     1     1    24    42  -1.442  -0.798  -4.142                          0.000  0.000  0.000  0.000 
                                             [ MATL  283 ]    368      - A - - -
    ML  1209  1208 3  1211     3     1     1    18    37  -9.998  -0.005  -8.652                          1.976 -5.849 -5.262 -5.496 
     D  1210  1208 3  1211     3     0     0    19    37  -6.174  -1.687  -0.566                         
    IL  1211  1211 3  1211     3     1     1    23    41  -1.442  -0.798  -4.142                          0.000  0.000  0.000  0.000 
                                             [ MATL  284 ]    369      - G - - -
    ML  1212  1211 3  1214     3     1     1    17    36  -9.998  -0.005  -8.652                         -4.713 -6.319  1.973 -5.449 
     D  1213  1211 3  1214     3     0     0    18    36  -6.174  -1.687  -0.566                         
    IL  1214  1214 3  1214     3     1     1    22    40  -1.442  -0.798  -4.142                          0.000  0.000  0.000  0.000 
                                             [ MATL  285 ]    370      - A - - -
    ML  1215  1214 3  1217     3     1     1    16    35  -9.998  -0.005  -8.652                          1.976 -5.849 -5.262 -5.496 
     D  1216  1214 3  1217     3     0     0    17    35  -6.174  -1.687  -0.566                         
    IL  1217  1217 3  1217     3     1     1    21    39  -1.442  -0.798  -4.142                          0.000  0.000  0.000  0.000 
                                             [ MATL  286 ]    371      - C - - -
    ML  1218  1217 3  1220     3     1     1    15    33  -9.998  -0.005  -8.652                         -5.303  1.967 -5.796 -4.404 
     D  1219  1217 3  1220     3     0     0    16    34  -6.174  -1.687  -0.566                         
    IL  1220  1220 3  1220     3     1     1    20    38  -1.442  -0.798  -4.142                          0.000  0.000  0.000  0.000 
                                             [ MATL  287 ]    372      - A - - -
    ML  1221  1220 3  1223     3     1     1    13    32  -9.998  -0.005  -8.652                          1.976 -5.849 -5.262 -5.496 
     D  1222  1220 3  1223     3     0     0    15    33  -6.174  -1.687  -0.566                         
    IL  1223  1223 3  1223     3     1     1    19    37  -1.442  -0.798  -4.142                          0.000  0.000  0.000  0.000 
                                             [ MATL  288 ]    373      - a - - -
    ML  1224  1223 3  1226     3     1     1    12    30  -9.998  -0.005  -8.652                          0.890  0.181 -2.333 -0.296 
     D  1225  1223 3  1226     3     0     0    13    32  -6.174  -1.687  -0.566                         
    IL  1226  1226 3  1226     3     1     1    18    36  -1.442  -0.798  -4.142                          0.000  0.000  0.000  0.000 
                                             [ MATL  289 ]    374      - G - - -
    ML  1227  1226 3  1229     2     1     1     1     1       *   0.000                                 -3.019 -2.823  1.848 -2.873 
     D  1228  1226 3  1229     2     0     0     0     0       *   0.000                                 
    IL  1229  1229 3  1229     2     1     1    13    28  -1.823  -0.479                                  0.000  0.000  0.000  0.000 
                                             [ END   290 ]      -      - - - - -
     E  1230  1229 3    -1     0     0     0     0     0                                                 
                                             [ BEGR  291 ]      -      - - - - -
     S  1231  1162 1  1232     3     0     0    25    44  -9.998  -0.005  -8.652                         
    IL  1232  1232 2  1232     3     1     1    30    49  -1.442  -0.798  -4.142                          0.000  0.000  0.000  0.000 
                                             [ MATL  292 ]    381      - G - - -
    ML  1233  1232 2  1235     5     1     1    25    44  -8.982  -0.010  -8.797  -9.009  -9.901         -4.713 -6.319  1.973 -5.449 
     D  1234  1232 2  1235     5     0     0    24    43  -4.959  -0.803  -4.221  -2.596  -2.508         
    IL  1235  1235 3  1235     5     1     1    26    44  -2.408  -0.496  -4.087  -5.920  -5.193          0.000  0.000  0.000  0.000 
                                             [ MATP  293 ]    382    393 G C - -
    MP  1236  1235 3  1240     6     2     2    24    43 -10.292 -10.231  -0.009  -9.007  -9.287  -9.682 -6.101 -4.338 -6.218 -0.029 -7.562 -6.272 -2.614 -6.573 -5.691  3.510 -6.064  1.631 -2.830 -5.967 -4.651 -5.026 
    ML  1237  1235 3  1240     6     1     1    24    42  -6.250  -6.596  -1.310  -1.005  -6.446  -3.975  0.368 -0.385 -0.191  0.094 
    MR  1238  1235 3  1240     6     1     1    24    42  -6.988  -5.717  -1.625  -5.695  -0.829  -3.908  0.368 -0.385 -0.191  0.094 
     D  1239  1235 3  1240     6     0     0    22    40  -9.049  -7.747  -3.544  -4.226  -4.244  -0.319 
    IL  1240  1240 5  1240     6     1     1    24    43  -2.579  -2.842  -0.760  -4.497  -5.274  -4.934  0.000  0.000  0.000  0.000 
    IR  1241  1241 6  1241     5     1     1    24    42  -2.408  -0.496  -5.920  -4.087  -5.193          0.000  0.000  0.000  0.000 
                                             [ MATP  294 ]    383    392 C G - -
    MP  1242  1241 6  1246     6     2     2    22    41 -10.292 -10.231  -0.009  -9.007  -9.287  -9.682 -8.610 -8.810 -7.344 -5.099 -5.665 -7.218  3.972 -7.280 -8.095 -5.079 -7.260 -7.118 -3.099 -8.505 -4.079 -6.898 
    ML  1243  1241 6  1246     6     1     1    23    42  -6.250  -6.596  -1.310  -1.005  -6.446  -3.975  0.368 -0.385 -0.191  0.094 
    MR  1244  1241 6  1246     6     1     1    23    41  -6.988  -5.717  -1.625  -5.695  -0.829  -3.908  0.368 -0.385 -0.191  0.094 
     D  1245  1241 6  1246     6     0     0    21    40  -9.049  -7.747  -3.544  -4.226  -4.244  -0.319 
    IL  1246  1246 5  1246     6     1     1    23    41  -2.579  -2.842  -0.760  -4.497  -5.274  -4.934  0.000  0.000  0.000  0.000 
    IR  1247  1247 6  1247     5     1     1    22    41  -2.408  -0.496  -5.920  -4.087  -5.193          0.000  0.000  0.000  0.000 
                                             [ MATP  295 ]    384    391 C G - -
    MP  1248  1247 6  1252     4     2     2    20    39  -9.064  -9.271  -0.024  -6.242                 -8.610 -8.810 -7.344 -5.099 -5.665 -7.218  3.972 -7.280 -8.095 -5.079 -7.260 -7.118 -3.099 -8.505 -4.079 -6.898 
    ML  1249  1247 6  1252     4     1     1    22    41  -3.758  -3.940  -0.507  -2.670                  0.368 -0.385 -0.191  0.094 
    MR  1250  1247 6  1252     4     1     1    22    41  -4.809  -3.838  -1.706  -0.766                  0.368 -0.385 -0.191  0.094 
     D  1251  1247 6  1252     4     0     0    21    40  -4.568  -4.250  -2.265  -0.520                 
    IL  1252  1252 5  1252     4     1     1    24    42  -1.686  -2.369  -1.117  -4.855                  0.000  0.000  0.000  0.000 
    IR  1253  1253 6  1253     3     1     1    23    41  -1.442  -0.798  -4.142                          0.000  0.000  0.000  0.000 
                                             [ MATL  296 ]    385      - C - - -
    ML  1254  1253 6  1256     3     1     1    17    36  -9.987  -0.005  -8.641                         -5.290  1.967 -5.784 -4.390 
     D  1255  1253 6  1256     3     0     0    17    36  -6.564  -1.077  -0.956                         
    IL  1256  1256 3  1256     3     1     1    22    40  -1.442  -0.798  -4.142                          0.000  0.000  0.000  0.000 
                                             [ MATL  297 ]    386      - U - - -
    ML  1257  1256 3  1259     3     1     1    16    35  -9.998  -0.005  -8.652                         -4.921 -4.488 -5.743  1.965 
     D  1258  1256 3  1259     3     0     0    17    35  -6.174  -1.687  -0.566                         
    IL  1259  1259 3  1259     3     1     1    21    39  -1.442  -0.798  -4.142                          0.000  0.000  0.000  0.000 
                                             [ MATL  298 ]    387      - A - - -
    ML  1260  1259 3  1262     3     1     1    15    33  -9.998  -0.005  -8.652                          1.976 -5.849 -5.262 -5.496 
     D  1261  1259 3  1262     3     0     0    16    34  -6.174  -1.687  -0.566                         
    IL  1262  1262 3  1262     3     1     1    20    38  -1.442  -0.798  -4.142                          0.000  0.000  0.000  0.000 
                                             [ MATL  299 ]    388      - C - - -
    ML  1263  1262 3  1265     3     1     1    13    32  -9.998  -0.005  -8.652                         -4.097  1.808 -4.887 -1.300 
     D  1264  1262 3  1265     3     0     0    15    33  -6.174  -1.687  -0.566                         
    IL  1265  1265 3  1265     3     1     1    19    37  -1.442  -0.798  -4.142                          0.000  0.000  0.000  0.000 
                                             [ MATL  300 ]    389      - G - - -
    ML  1266  1265 3  1268     3     1     1    12    30  -9.998  -0.005  -8.652                         -4.713 -6.319  1.973 -5.449 
     D  1267  1265 3  1268     3     0     0    13    32  -6.174  -1.687  -0.566                         
    IL  1268  1268 3  1268     3     1     1    18    36  -1.442  -0.798  -4.142                          0.000  0.000  0.000  0.000 
                                             [ MATL  301 ]    390      - G - - -
    ML  1269  1268 3  1271     2     1     1     1     1       *   0.000                                 -4.713 -6.319  1.973 -5.449 
     D  1270  1268 3  1271     2     0     0     0     0       *   0.000                                 
    IL  1271  1271 3  1271     2     1     1    13    28  -1.823  -0.479                                  0.000  0.000  0.000  0.000 
                                             [ END   302 ]      -      - - - - -
     E  1272  1271 3    -1     0     0     0     0     0                                                 
                                             [ BEGR  329 ]      -      - - - - -
     S  1273   171 1  1274     3    21    57   116   136  -9.998  -0.005  -8.652                         
    IL  1274  1274 2  1274     3    23    58   119   139  -1.442  -0.798  -4.142                          0.000  0.000  0.000  0.000 
                                             [ MATL  330 ]    453      - G - - -
    ML  1275  1274 2  1277     3    21    57   116   136  -9.998  -0.005  -8.652                         -4.713 -6.319  1.973 -5.449 
     D  1276  1274 2  1277     3    20    55   115   135  -6.174  -1.687  -0.566                         
    IL  1277  1277 3  1277     3    22    57   118   138  -1.442  -0.798  -4.142                          0.000  0.000  0.000  0.000 
                                             [ MATL  331 ]    454      - U - - -
    ML  1278  1277 3  1280     2    20    56   115   135 -10.595  -0.001                                 -4.921 -4.488 -5.743  1.965 
     D  1279  1277 3  1280     2    19    55   114   134  -8.445  -0.004                                 
    IL  1280  1280 3  1280     2    21    56   116   136  -1.823  -0.479                                  0.000  0.000  0.000  0.000 
                                             [ BIF   332 ]      -      - - - - -
     B  1281  1280 3  1444  1282    19    55   114   134                                                 
                                             [ BEGR  371 ]      -      - - - - -
     S  1282  1281 1  1283     3     0    14    67    86  -9.998  -0.005  -8.652                         
    IL  1283  1283 2  1283     3     1    12    71    90  -1.442  -0.798  -4.142                          0.000  0.000  0.000  0.000 
                                             [ MATL  372 ]    509      - G - - -
    ML  1284  1283 2  1286     3     1    14    67    86  -9.998  -0.005  -8.652                         -0.745 -2.177  1.430 -1.033 
     D  1285  1283 2  1286     3     0     6    66    85  -6.174  -1.687  -0.566                         
    IL  1286  1286 3  1286     3     1    11    70    89  -1.442  -0.798  -4.142                          0.000  0.000  0.000  0.000 
                                             [ MATL  373 ]    510      - A - - -
    ML  1287  1286 3  1289     3     1    14    66    85  -9.998  -0.005  -8.652                          1.648 -2.462 -3.187 -0.802 
     D  1288  1286 3  1289     3     0     4    65    84  -6.174  -1.687  -0.566                         
    IL  1289  1289 3  1289     3     1    10    69    88  -1.442  -0.798  -4.142                          0.000  0.000  0.000  0.000 
                                             [ MATL  374 ]    511      - A - - -
    ML  1290  1289 3  1292     3     1    13    65    84  -2.735  -0.239  -8.652                          1.798 -4.250 -1.279 -4.099 
     D  1291  1289 3  1292     3     0     4    63    82  -6.174  -1.687  -0.566                         
    IL  1292  1292 3  1292     3     1    11    65    84  -2.716  -0.279  -5.416                          0.000  0.000  0.000  0.000 
                                             [ MATL  375 ]    513      - U - - -
    ML  1293  1292 3  1295     3     1    13    64    82  -9.998  -0.005  -8.652                         -0.998 -0.156 -2.948  1.306 
     D  1294  1292 3  1295     3     0     3    63    82  -6.174  -1.687  -0.566                         
    IL  1295  1295 3  1295     3     1     9    66    85  -1.442  -0.798  -4.142                          0.000  0.000  0.000  0.000 
                                             [ MATL  376 ]    514      - A - - -
    ML  1296  1295 3  1298     3     1    12    63    81  -9.998  -0.005  -8.652                          1.976 -5.849 -5.262 -5.496 
     D  1297  1295 3  1298     3     0     2    62    81  -6.174  -1.687  -0.566                         
    IL  1298  1298 3  1298     3     1     8    65    84  -1.442  -0.798  -4.142                          0.000  0.000  0.000  0.000 
                                             [ MATL  377 ]    515      - A - - -
    ML  1299  1298 3  1301     5     1    11    61    80  -8.982  -0.010  -8.797  -9.009  -9.901          1.976 -5.849 -5.262 -5.496 
     D  1300  1298 3  1301     5     0     1    60    79  -4.959  -0.803  -4.221  -2.596  -2.508         
    IL  1301  1301 3  1301     5     1     6    62    81  -2.408  -0.496  -4.087  -5.920  -5.193          0.000  0.000  0.000  0.000 
                                             [ MATP  378 ]    516    562 G C - -
    MP  1302  1301 3  1306     6     2    12    60    79 -10.292 -10.231  -0.009  -9.007  -9.287  -9.682 -7.966 -4.848 -9.424 -2.221 -9.454 -6.076 -3.999 -9.218 -6.202  3.946 -6.417 -2.740 -4.365 -6.500 -6.360 -8.287 
    ML  1303  1301 3  1306     6     1     3    59    78  -6.250  -6.596  -1.310  -1.005  -6.446  -3.975  0.368 -0.385 -0.191  0.094 
    MR  1304  1301 3  1306     6     1     3    59    78  -6.988  -5.717  -1.625  -5.695  -0.829  -3.908  0.368 -0.385 -0.191  0.094 
     D  1305  1301 3  1306     6     0     0    57    75  -9.049  -7.747  -3.544  -4.226  -4.244  -0.319 
    IL  1306  1306 5  1306     6     1     5    60    79  -2.579  -2.842  -0.760  -4.497  -5.274  -4.934  0.000  0.000  0.000  0.000 
    IR  1307  1307 6  1307     5     1     5    60    79  -2.408  -0.496  -5.920  -4.087  -5.193          0.000  0.000  0.000  0.000 
                                             [ MATP  379 ]    517    561 g c - -
    MP  1308  1307 6  1312     6     2    11    58    77 -10.292 -10.231  -0.009  -9.007  -9.287  -9.682 -4.555 -3.333 -4.418  0.861 -5.049 -5.065  1.841 -4.915 -4.748  2.797 -5.055  1.104 -0.321 -4.330 -2.306 -3.347 
    ML  1309  1307 6  1312     6     1     3    57    76  -6.250  -6.596  -1.310  -1.005  -6.446  -3.975  0.368 -0.385 -0.191  0.094 
    MR  1310  1307 6  1312     6     1     3    57    76  -6.988  -5.717  -1.625  -5.695  -0.829  -3.908  0.368 -0.385 -0.191  0.094 
     D  1311  1307 6  1312     6     0     0    55    74  -9.049  -7.747  -3.544  -4.226  -4.244  -0.319 
    IL  1312  1312 5  1312     6     1     4    58    77  -2.579  -2.842  -0.760  -4.497  -5.274  -4.934  0.000  0.000  0.000  0.000 
    IR  1313  1313 6  1313     5     1     5    58    77  -2.408  -0.496  -5.920  -4.087  -5.193          0.000  0.000  0.000  0.000 
                                             [ MATP  380 ]    518    560 G C - -
    MP  1314  1313 6  1318     6     2    10    56    75 -10.292 -10.231  -0.009  -9.007  -9.287  -9.682 -7.471 -4.759 -8.252 -0.298 -9.025 -6.119 -3.728 -8.361 -6.111  3.883 -6.361 -2.581 -4.031 -6.422 -5.982 -7.066 
    ML  1315  1313 6  1318     6     1     3    55    74  -6.250  -6.596  -1.310  -1.005  -6.446  -3.975  0.368 -0.385 -0.191  0.094 
    MR  1316  1313 6  1318     6     1     3    55    74  -6.988  -5.717  -1.625  -5.695  -0.829  -3.908  0.368 -0.385 -0.191  0.094 
     D  1317  1313 6  1318     6     0     0    53    72  -9.049  -7.747  -3.544  -4.226  -4.244  -0.319 
    IL  1318  1318 5  1318     6     1     4    56    75  -2.579  -2.842  -0.760  -4.497  -5.274  -4.934  0.000  0.000  0.000  0.000 
    IR  1319  1319 6  1319     5     1     4    56    75  -2.408  -0.496  -5.920  -4.087  -5.193          0.000  0.000  0.000  0.000 
                                             [ MATP  381 ]    519    559 C G - -
    MP  1320  1319 6  1324     6     2     9    54    73 -10.292 -10.231  -0.009  -9.007  -9.287  -9.682 -6.311 -5.951 -5.936 -2.116 -4.599 -6.353  3.341 -5.362 -5.926  2.220 -6.201 -3.670 -1.048 -6.377 -2.244 -4.738 
    ML  1321  1319 6  1324     6     1     2    53    72  -6.250  -6.596  -1.310  -1.005  -6.446  -3.975  0.368 -0.385 -0.191  0.094 
    MR  1322  1319 6  1324     6     1     2    53    72  -6.988  -5.717  -1.625  -5.695  -0.829  -3.908  0.368 -0.385 -0.191  0.094 
     D  1323  1319 6  1324     6     0     0    51    70  -9.049  -7.747  -3.544  -4.226  -4.244  -0.319 
    IL  1324  1324 5  1324     6     1     3    54    73  -2.579  -2.842  -0.760  -4.497  -5.274  -4.934  0.000  0.000  0.000  0.000 
    IR  1325  1325 6  1325     5     1     3    54    73  -2.408  -0.496  -5.920  -4.087  -5.193          0.000  0.000  0.000  0.000 
                                             [ MATP  382 ]    520    558 c g - -
    MP  1326  1325 6  1330     6     2     8    52    71 -10.292 -10.231  -0.009  -9.007  -9.287  -9.682 -3.945 -3.859 -4.039  0.306 -3.363 -4.881  2.016 -3.914 -4.003  1.190 -4.538  0.812  1.850 -4.196  1.260 -2.914 
    ML  1327  1325 6  1330     6     1     2    52    71  -6.250  -6.596  -1.310  -1.005  -6.446  -3.975  0.368 -0.385 -0.191  0.094 
    MR  1328  1325 6  1330     6     1     2    52    71  -6.988  -5.717  -1.625  -5.695  -0.829  -3.908  0.368 -0.385 -0.191  0.094 
     D  1329  1325 6  1330     6     0     0    51    70  -9.049  -7.747  -3.544  -4.226  -4.244  -0.319 
    IL  1330  1330 5  1330     6     1     3    52    71  -2.579  -2.842  -0.760  -4.497  -5.274  -4.934  0.000  0.000  0.000  0.000 
    IR  1331  1331 6  1331     5     1     3    52    71  -2.408  -0.496  -5.920  -4.087  -5.193          0.000  0.000  0.000  0.000 
                                             [ MATP  383 ]    521    557 G C - -
    MP  1332  1331 6  1336     4     2     6    50    69  -9.064  -9.271  -0.012  -7.685                 -7.966 -4.848 -9.424 -2.221 -9.454 -6.076 -3.999 -9.218 -6.202  3.946 -6.417 -2.740 -4.365 -6.500 -6.360 -8.287 
    ML  1333  1331 6  1336     4     1     1    52    71  -3.758  -3.940  -0.507  -2.670                  0.368 -0.385 -0.191  0.094 
    MR  1334  1331 6  1336     4     1     1    51    70  -4.809  -3.838  -1.706  -0.766                  0.368 -0.385 -0.191  0.094 
     D  1335  1331 6  1336     4     0     0    50    69  -4.568  -4.250  -2.265  -0.520                 
    IL  1336  1336 5  1336     4     1     2    53    72  -1.686  -2.369  -1.117  -4.855                  0.000  0.000  0.000  0.000 
    IR  1337  1337 6  1337     3     1     2    52    71  -1.442  -0.798  -4.142                          0.000  0.000  0.000  0.000 
                                             [ MATL  384 ]    522      - G - - -
    ML  1338  1337 6  1340     3     1     5    48    67  -9.998  -0.005  -8.652                         -4.713 -6.319  1.973 -5.449 
     D  1339  1337 6  1340     3     0     0    47    66  -6.174  -1.687  -0.566                         
    IL  1340  1340 3  1340     3     1     2    51    70  -1.442  -0.798  -4.142                          0.000  0.000  0.000  0.000 
                                             [ MATL  385 ]    523      - G - - -
    ML  1341  1340 3  1343     3     1     4    47    66  -9.998  -0.005  -8.652                         -4.713 -6.319  1.973 -5.449 
     D  1342  1340 3  1343     3     0     0    46    65  -6.174  -1.687  -0.566                         
    IL  1343  1343 3  1343     3     1     1    50    69  -1.442  -0.798  -4.142                          0.000  0.000  0.000  0.000 
                                             [ MATL  386 ]    524      - C - - -
    ML  1344  1343 3  1346     3     1     4    46    65  -9.998  -0.005  -8.652                         -4.849  1.934 -5.356 -3.074 
     D  1345  1343 3  1346     3     0     0    45    64  -6.174  -1.687  -0.566                         
    IL  1346  1346 3  1346     3     1     1    49    68  -1.442  -0.798  -4.142                          0.000  0.000  0.000  0.000 
                                             [ MATL  387 ]    525      - A - - -
    ML  1347  1346 3  1349     3     1     3    45    64  -9.998  -0.005  -8.652                          1.976 -5.849 -5.262 -5.496 
     D  1348  1346 3  1349     3     0     0    44    63  -6.174  -1.687  -0.566                         
    IL  1349  1349 3  1349     3     1     1    48    67  -1.442  -0.798  -4.142                          0.000  0.000  0.000  0.000 
                                             [ MATL  388 ]    526      - A - - -
    ML  1350  1349 3  1352     3     1     3    44    63  -9.998  -0.005  -8.652                          1.976 -5.849 -5.262 -5.496 
     D  1351  1349 3  1352     3     0     0    43    62  -6.174  -1.687  -0.566                         
    IL  1352  1352 3  1352     3     1     1    47    66  -1.442  -0.798  -4.142                          0.000  0.000  0.000  0.000 
                                             [ MATL  389 ]    527      - G - - -
    ML  1353  1352 3  1355     3     1     2    43    62  -9.998  -0.005  -8.652                         -4.713 -6.319  1.973 -5.449 
     D  1354  1352 3  1355     3     0     0    42    61  -6.174  -1.687  -0.566                         
    IL  1355  1355 3  1355     3     1     1    46    65  -1.442  -0.798  -4.142                          0.000  0.000  0.000  0.000 
                                             [ MATL  390 ]    528      - a - - -
    ML  1356  1355 3  1358     5     1     2    42    61  -8.982  -0.010  -8.797  -9.009  -9.901          0.826 -1.727 -1.301  0.603 
     D  1357  1355 3  1358     5     0     0    41    59  -4.959  -0.803  -4.221  -2.596  -2.508         
    IL  1358  1358 3  1358     5     1     1    42    61  -2.408  -0.496  -4.087  -5.920  -5.193          0.000  0.000  0.000  0.000 
                                             [ MATP  391 ]    529    556 C G - -
    MP  1359  1358 3  1363     6     2     2    41    60 -10.292 -10.231  -0.009  -9.007  -9.287  -9.682 -6.757 -6.943 -6.146 -3.103 -4.536 -6.339  3.681 -5.433 -6.227 -3.030 -6.382 -5.148  1.331 -6.634 -2.224 -5.022 
    ML  1360  1358 3  1363     6     1     1    40    58  -6.250  -6.596  -1.310  -1.005  -6.446  -3.975  0.368 -0.385 -0.191  0.094 
    MR  1361  1358 3  1363     6     1     1    40    58  -6.988  -5.717  -1.625  -5.695  -0.829  -3.908  0.368 -0.385 -0.191  0.094 
     D  1362  1358 3  1363     6     0     0    37    56  -9.049  -7.747  -3.544  -4.226  -4.244  -0.319 
    IL  1363  1363 5  1363     6     1     1    41    59  -2.579  -2.842  -0.760  -4.497  -5.274  -4.934  0.000  0.000  0.000  0.000 
    IR  1364  1364 6  1364     5     1     1    40    59  -2.408  -0.496  -5.920  -4.087  -5.193          0.000  0.000  0.000  0.000 
                                             [ MATP  392 ]    530    555 C G - -
    MP  1365  1364 6  1369     6     2     2    39    58 -10.292 -10.231  -0.009  -9.007  -9.287  -9.682 -5.717 -5.562 -5.496 -1.489 -4.159 -6.032  3.226 -4.926 -5.447  0.072 -5.813 -3.281  2.187 -5.800 -1.736 -4.204 
    ML  1366  1364 6  1369     6     1     1    38    57  -6.250  -6.596  -1.310  -1.005  -6.446  -3.975  0.368 -0.385 -0.191  0.094 
    MR  1367  1364 6  1369     6     1     1    38    57  -6.988  -5.717  -1.625  -5.695  -0.829  -3.908  0.368 -0.385 -0.191  0.094 
     D  1368  1364 6  1369     6     0     0    36    55  -9.049  -7.747  -3.544  -4.226  -4.244  -0.319 
    IL  1369  1369 5  1369     6     1     1    39    57  -2.579  -2.842  -0.760  -4.497  -5.274  -4.934  0.000  0.000  0.000  0.000 
    IR  1370  1370 6  1370     5     1     1    38    57  -2.408  -0.496  -5.920  -4.087  -5.193          0.000  0.000  0.000  0.000 
                                             [ MATP  393 ]    531    554 G C - -
    MP  1371  1370 6  1375     6     2     2    37    56 -10.292 -10.231  -0.009  -9.007  -9.287  -9.682 -7.966 -4.848 -9.424 -2.221 -9.454 -6.076 -3.999 -9.218 -6.202  3.946 -6.417 -2.740 -4.365 -6.500 -6.360 -8.287 
    ML  1372  1370 6  1375     6     1     1    37    56  -6.250  -6.596  -1.310  -1.005  -6.446  -3.975  0.368 -0.385 -0.191  0.094 
    MR  1373  1370 6  1375     6     1     1    37    56  -6.988  -5.717  -1.625  -5.695  -0.829  -3.908  0.368 -0.385 -0.191  0.094 
     D  1374  1370 6  1375     6     0     0    35    54  -9.049  -7.747  -3.544  -4.226  -4.244  -0.319 
    IL  1375  1375 5  1375     6     1     1    37    56  -2.579  -2.842  -0.760  -4.497  -5.274  -4.934  0.000  0.000  0.000  0.000 
    IR  1376  1376 6  1376     5     1     1    37    55  -2.408  -0.496  -5.920  -4.087  -5.193          0.000  0.000  0.000  0.000 
                                             [ MATP  394 ]    532    553 G C - -
    MP  1377  1376 6  1381     4     2     2    35    54  -9.064  -9.271  -0.012  -7.685                 -7.712 -4.812 -8.658 -2.101 -8.716 -6.059 -1.827 -8.634 -6.162  3.921 -6.380 -2.687 -4.000 -6.418 -5.821 -7.547 
    ML  1378  1376 6  1381     4     1     1    37    55  -3.758  -3.940  -0.507  -2.670                  0.368 -0.385 -0.191  0.094 
    MR  1379  1376 6  1381     4     1     1    36    55  -4.809  -3.838  -1.706  -0.766                  0.368 -0.385 -0.191  0.094 
     D  1380  1376 6  1381     4     0     0    35    54  -4.568  -4.250  -2.265  -0.520                 
    IL  1381  1381 5  1381     4     1     1    38    57  -1.686  -2.369  -1.117  -4.855                  0.000  0.000  0.000  0.000 
    IR  1382  1382 6  1382     3     1     1    37    56  -1.442  -0.798  -4.142                          0.000  0.000  0.000  0.000 
                                             [ MATL  395 ]    533      - U - - -
    ML  1383  1382 6  1385     3     1     1    32    51  -9.998  -0.005  -8.652                         -4.921 -4.488 -5.743  1.965 
     D  1384  1382 6  1385     3     0     0    32    51  -6.174  -1.687  -0.566                         
    IL  1385  1385 3  1385     3     1     1    36    55  -1.442  -0.798  -4.142                          0.000  0.000  0.000  0.000 
                                             [ MATL  396 ]    534      - G - - -
    ML  1386  1385 3  1388     3     1     1    31    50  -9.998  -0.005  -8.652                         -4.713 -6.319  1.973 -5.449 
     D  1387  1385 3  1388     3     0     0    31    50  -6.174  -1.687  -0.566                         
    IL  1388  1388 3  1388     3     1     1    35    54  -1.442  -0.798  -4.142                          0.000  0.000  0.000  0.000 
                                             [ MATL  397 ]    535      - C - - -
    ML  1389  1388 3  1391     3     1     1    30    49  -9.998  -0.005  -8.652                         -2.259  1.219 -1.912  0.259 
     D  1390  1388 3  1391     3     0     0    30    49  -6.174  -1.687  -0.566                         
    IL  1391  1391 3  1391     3     1     1    34    53  -1.442  -0.798  -4.142                          0.000  0.000  0.000  0.000 
                                             [ MATL  398 ]    536      - C - - -
    ML  1392  1391 3  1394     3     1     1    29    48  -9.998  -0.005  -8.652                         -5.303  1.967 -5.796 -4.404 
     D  1393  1391 3  1394     3     0     0    29    47  -6.174  -1.687  -0.566                         
    IL  1394  1394 3  1394     3     1     1    33    52  -1.442  -0.798  -4.142                          0.000  0.000  0.000  0.000 
                                             [ MATL  399 ]    537      - A - - -
    ML  1395  1394 3  1397     3     1     1    28    47 -10.316  -0.005  -8.633                          1.976 -5.849 -5.262 -5.496 
     D  1396  1394 3  1397     3     0     0    27    45  -5.620  -0.734  -1.403                         
    IL  1397  1397 3  1397     3     1     1    29    48  -1.925  -0.554  -4.164                          0.000  0.000  0.000  0.000 
                                             [ MATR  400 ]      -    552 - A - -
    MR  1398  1397 3  1400     3     1     1    27    46 -10.316  -0.005  -8.633                          1.976 -5.849 -5.262 -5.496 
     D  1399  1397 3  1400     3     0     0    26    44  -6.390  -1.568  -0.620                         
    IR  1400  1400 3  1400     3     1     1    28    47  -1.925  -0.554  -4.164                          0.000  0.000  0.000  0.000 
                                             [ MATR  401 ]      -    551 - U - -
    MR  1401  1400 3  1403     3     1     1    26    45 -10.316  -0.005  -8.633                         -3.097  0.633 -4.035  1.183 
     D  1402  1400 3  1403     3     0     0    25    43  -6.390  -1.568  -0.620                         
    IR  1403  1403 3  1403     3     1     1    27    46  -1.925  -0.554  -4.164                          0.000  0.000  0.000  0.000 
                                             [ MATR  402 ]      -    550 - A - -
    MR  1404  1403 3  1406     3     1     1    25    44 -10.316  -0.005  -8.633                          1.976 -5.849 -5.262 -5.496 
     D  1405  1403 3  1406     3     0     0    24    42  -6.390  -1.568  -0.620                         
    IR  1406  1406 3  1406     3     1     1    26    45  -1.925  -0.554  -4.164                          0.000  0.000  0.000  0.000 
                                             [ MATR  403 ]      -    549 - A - -
    MR  1407  1406 3  1409     3     1     1    24    43 -10.316  -0.005  -8.633                          1.976 -5.849 -5.262 -5.496 
     D  1408  1406 3  1409     3     0     0    23    41  -6.390  -1.568  -0.620                         
    IR  1409  1409 3  1409     3     1     1    25    44  -1.925  -0.554  -4.164                          0.000  0.000  0.000  0.000 
                                             [ MATR  404 ]      -    548 - U - -
    MR  1410  1409 3  1412     3     1     1    23    42 -10.316  -0.005  -8.633                         -4.921 -4.488 -5.743  1.965 
     D  1411  1409 3  1412     3     0     0    22    40  -6.390  -1.568  -0.620                         
    IR  1412  1412 3  1412     3     1     1    24    43  -1.925  -0.554  -4.164                          0.000  0.000  0.000  0.000 
                                             [ MATR  405 ]      -    547 - G - -
    MR  1413  1412 3  1415     3     1     1    22    41 -10.316  -0.005  -8.633                         -4.713 -6.319  1.973 -5.449 
     D  1414  1412 3  1415     3     0     0    21    39  -6.390  -1.568  -0.620                         
    IR  1415  1415 3  1415     3     1     1    23    42  -1.925  -0.554  -4.164                          0.000  0.000  0.000  0.000 
                                             [ MATR  406 ]      -    546 - G - -
    MR  1416  1415 3  1418     5     1     1    21    40  -8.982  -0.010  -8.797  -9.009  -9.901         -4.713 -6.319  1.973 -5.449 
     D  1417  1415 3  1418     5     0     0    20    39  -5.352  -0.707  -2.978  -4.409  -2.404         
    IR  1418  1418 3  1418     5     1     1    22    40  -2.408  -0.496  -5.920  -4.087  -5.193          0.000  0.000  0.000  0.000 
                                             [ MATP  407 ]    538    545 G C - -
    MP  1419  1418 3  1423     6     2     2    20    39 -10.292 -10.231  -0.009  -9.007  -9.287  -9.682 -7.966 -4.848 -9.424 -2.221 -9.454 -6.076 -3.999 -9.218 -6.202  3.946 -6.417 -2.740 -4.365 -6.500 -6.360 -8.287 
    ML  1420  1418 3  1423     6     1     1    21    39  -6.250  -6.596  -1.310  -1.005  -6.446  -3.975  0.368 -0.385 -0.191  0.094 
    MR  1421  1418 3  1423     6     1     1    21    39  -6.988  -5.717  -1.625  -5.695  -0.829  -3.908  0.368 -0.385 -0.191  0.094 
     D  1422  1418 3  1423     6     0     0    19    38  -9.049  -7.747  -3.544  -4.226  -4.244  -0.319 
    IL  1423  1423 5  1423     6     1     1    20    39  -2.579  -2.842  -0.760  -4.497  -5.274  -4.934  0.000  0.000  0.000  0.000 
    IR  1424  1424 6  1424     5     1     1    20    39  -2.408  -0.496  -5.920  -4.087  -5.193          0.000  0.000  0.000  0.000 
                                             [ MATP  408 ]    539    544 C G - -
    MP  1425  1424 6  1429     4     2     2    18    37  -9.064  -9.271  -0.012  -7.685                 -8.610 -8.810 -7.344 -5.099 -5.665 -7.218  3.972 -7.280 -8.095 -5.079 -7.260 -7.118 -3.099 -8.505 -4.079 -6.898 
    ML  1426  1424 6  1429     4     1     1    20    39  -3.758  -3.940  -0.507  -2.670                  0.368 -0.385 -0.191  0.094 
    MR  1427  1424 6  1429     4     1     1    20    39  -4.809  -3.838  -1.706  -0.766                  0.368 -0.385 -0.191  0.094 
     D  1428  1424 6  1429     4     0     0    19    38  -4.568  -4.250  -2.265  -0.520                 
    IL  1429  1429 5  1429     4     1     1    22    40  -1.686  -2.369  -1.117  -4.855                  0.000  0.000  0.000  0.000 
    IR  1430  1430 6  1430     3     1     1    21    39  -1.442  -0.798  -4.142                          0.000  0.000  0.000  0.000 
                                             [ MATL  409 ]    540      - C - - -
    ML  1431  1430 6  1433     3     1     1    15    33  -9.998  -0.005  -8.652                         -0.860  1.706 -4.406 -2.837 
     D  1432  1430 6  1433     3     0     0    16    34  -6.174  -1.687  -0.566                         
    IL  1433  1433 3  1433     3     1     1    20    38  -1.442  -0.798  -4.142                          0.000  0.000  0.000  0.000 
                                             [ MATL  410 ]    541      - G - - -
    ML  1434  1433 3  1436     3     1     1    13    32  -9.998  -0.005  -8.652                         -4.713 -6.319  1.973 -5.449 
     D  1435  1433 3  1436     3     0     0    15    33  -6.174  -1.687  -0.566                         
    IL  1436  1436 3  1436     3     1     1    19    37  -1.442  -0.798  -4.142                          0.000  0.000  0.000  0.000 
                                             [ MATL  411 ]    542      - C - - -
    ML  1437  1436 3  1439     3     1     1    12    30  -9.998  -0.005  -8.652                         -5.303  1.967 -5.796 -4.404 
     D  1438  1436 3  1439     3     0     0    13    32  -6.174  -1.687  -0.566                         
    IL  1439  1439 3  1439     3     1     1    18    36  -1.442  -0.798  -4.142                          0.000  0.000  0.000  0.000 
                                             [ MATL  412 ]    543      - C - - -
    ML  1440  1439 3  1442     2     1     1     1     1       *   0.000                                 -5.303  1.967 -5.796 -4.404 
     D  1441  1439 3  1442     2     0     0     0     0       *   0.000                                 
    IL  1442  1442 3  1442     2     1     1    13    28  -1.823  -0.479                                  0.000  0.000  0.000  0.000 
                                             [ END   413 ]      -      - - - - -
     E  1443  1442 3    -1     0     0     0     0     0                                                 
                                             [ BEGL  333 ]      -      - - - - -
     S  1444  1281 1  1445     1     0    14    60    79   0.000                                         
                                             [ BIF   334 ]      -      - - - - -
     B  1445  1444 1  1446  1505     0    14    60    79                                                 
                                             [ BEGL  335 ]      -      - - - - -
     S  1446  1445 1  1447     4     0     0    35    53  -0.016  -8.258  -7.665  -8.305                 
                                             [ MATP  336 ]    455    483 G C - -
    MP  1447  1446 1  1451     6     2     2    35    53 -10.292 -10.231  -0.009  -9.007  -9.287  -9.682 -7.966 -4.848 -9.424 -2.221 -9.454 -6.076 -3.999 -9.218 -6.202  3.946 -6.417 -2.740 -4.365 -6.500 -6.360 -8.287 
    ML  1448  1446 1  1451     6     1     1    34    52  -6.250  -6.596  -1.310  -1.005  -6.446  -3.975  0.368 -0.385 -0.191  0.094 
    MR  1449  1446 1  1451     6     1     1    34    52  -6.988  -5.717  -1.625  -5.695  -0.829  -3.908  0.368 -0.385 -0.191  0.094 
     D  1450  1446 1  1451     6     0     0    32    50  -9.049  -7.747  -3.544  -4.226  -4.244  -0.319 
    IL  1451  1451 5  1451     6     1     1    35    53  -2.579  -2.842  -0.760  -4.497  -5.274  -4.934  0.000  0.000  0.000  0.000 
    IR  1452  1452 6  1452     5     1     1    34    53  -2.408  -0.496  -5.920  -4.087  -5.193          0.000  0.000  0.000  0.000 
                                             [ MATP  337 ]    456    482 C G - -
    MP  1453  1452 6  1457     6     2     2    33    51 -10.292 -10.231  -0.009  -9.007  -9.287  -9.682 -6.758 -6.952 -6.146 -3.109 -4.534 -6.337  3.755 -5.432 -6.228 -3.034 -6.381 -5.168  0.570 -6.632 -0.797 -5.022 
    ML  1454  1452 6  1457     6     1     1    33    52  -6.250  -6.596  -1.310  -1.005  -6.446  -3.975  0.368 -0.385 -0.191  0.094 
    MR  1455  1452 6  1457     6     1     1    32    51  -6.988  -5.717  -1.625  -5.695  -0.829  -3.908  0.368 -0.385 -0.191  0.094 
     D  1456  1452 6  1457     6     0     0    31    50  -9.049  -7.747  -3.544  -4.226  -4.244  -0.319 
    IL  1457  1457 5  1457     6     1     1    33    51  -2.579  -2.842  -0.760  -4.497  -5.274  -4.934  0.000  0.000  0.000  0.000 
    IR  1458  1458 6  1458     5     1     1    32    51  -2.408  -0.496  -5.920  -4.087  -5.193          0.000  0.000  0.000  0.000 
                                             [ MATP  338 ]    457    481 C G - -
    MP  1459  1458 6  1463     4     2     2    31    49  -9.064  -9.271  -0.560  -1.652                 -5.586 -5.430 -5.400 -1.364 -4.102 -5.967  3.217 -4.856 -5.346  0.673 -5.730 -3.152  0.625 -5.685  1.468 -4.107 
    ML  1460  1458 6  1463     4     1     1    32    51  -3.758  -3.940  -0.507  -2.670                  0.368 -0.385 -0.191  0.094 
    MR  1461  1458 6  1463     4     1     1    32    51  -4.809  -3.838  -1.706  -0.766                  0.368 -0.385 -0.191  0.094 
     D  1462  1458 6  1463     4     0     0    31    50  -4.568  -4.250  -2.265  -0.520                 
    IL  1463  1463 5  1463     4     1     1    34    53  -1.686  -2.369  -1.117  -4.855                  0.000  0.000  0.000  0.000 
    IR  1464  1464 6  1464     3     1     1    33    51  -1.442  -0.798  -4.142                          0.000  0.000  0.000  0.000 
                                             [ MATL  339 ]    458      - a - - -
    ML  1465  1464 6  1467     3     1     1    29    47  -1.217  -0.820  -8.113                          0.254 -0.256  0.241 -0.343 
     D  1466  1464 6  1467     3     0     0    25    43  -8.638  -3.752  -0.115                         
    IL  1467  1467 3  1467     3     1     1    28    46  -2.613  -0.275  -6.604                          0.000  0.000  0.000  0.000 
                                             [ MATR  340 ]      -    480 - u - -
    MR  1468  1467 3  1470     5     1     1    27    45  -1.249  -0.807  -8.288  -8.500  -9.392         -0.370  0.141 -0.272  0.373 
     D  1469  1467 3  1470     5     0     0    25    43  -8.054  -0.089  -5.680  -7.111  -5.105         
    IR  1470  1470 3  1470     5     1     1    26    44  -2.724  -0.276  -8.105  -6.273  -7.379          0.000  0.000  0.000  0.000 
                                             [ MATP  341 ]    463    475 c g - -
    MP  1471  1470 3  1475     6     2     2    25    43 -10.292 -10.231  -0.009  -9.007  -9.287  -9.682 -4.420 -4.104 -4.448  1.195 -3.638 -5.262  2.184 -4.210 -4.402  1.855 -4.904 -1.836  2.099 -4.591 -1.178 -3.201 
    ML  1472  1470 3  1475     6     1     1    24    43  -6.250  -6.596  -1.310  -1.005  -6.446  -3.975  0.368 -0.385 -0.191  0.094 
    MR  1473  1470 3  1475     6     1     1    24    42  -6.988  -5.717  -1.625  -5.695  -0.829  -3.908  0.368 -0.385 -0.191  0.094 
     D  1474  1470 3  1475     6     0     0    22    41  -9.049  -7.747  -3.544  -4.226  -4.244  -0.319 
    IL  1475  1475 5  1475     6     1     1    25    43  -2.579  -2.842  -0.760  -4.497  -5.274  -4.934  0.000  0.000  0.000  0.000 
    IR  1476  1476 6  1476     5     1     1    25    43  -2.408  -0.496  -5.920  -4.087  -5.193          0.000  0.000  0.000  0.000 
                                             [ MATP  342 ]    464    474 g c - -
    MP  1477  1476 6  1481     6     2     2    23    41 -10.292 -10.231  -0.009  -9.007  -9.287  -9.682 -4.466 -3.384 -4.356  0.581 -4.618 -5.015  1.642 -4.712 -4.632  2.978 -4.971  0.000  0.421 -4.291 -0.644 -3.262 
    ML  1478  1476 6  1481     6     1     1    23    42  -6.250  -6.596  -1.310  -1.005  -6.446  -3.975  0.368 -0.385 -0.191  0.094 
    MR  1479  1476 6  1481     6     1     1    23    41  -6.988  -5.717  -1.625  -5.695  -0.829  -3.908  0.368 -0.385 -0.191  0.094 
     D  1480  1476 6  1481     6     0     0    21    40  -9.049  -7.747  -3.544  -4.226  -4.244  -0.319 
    IL  1481  1481 5  1481     6     1     1    23    41  -2.579  -2.842  -0.760  -4.497  -5.274  -4.934  0.000  0.000  0.000  0.000 
    IR  1482  1482 6  1482     5     1     1    23    41  -2.408  -0.496  -5.920  -4.087  -5.193          0.000  0.000  0.000  0.000 
                                             [ MATP  343 ]    465    473 C G - -
    MP  1483  1482 6  1487     4     2     2    21    39  -9.064  -9.271  -0.012  -7.685                 -6.841 -7.074 -6.193 -3.267 -4.563 -6.360  3.809 -5.473 -6.289 -3.212 -6.421 -5.369 -0.455 -6.697 -0.231 -5.086 
    ML  1484  1482 6  1487     4     1     1    23    41  -3.758  -3.940  -0.507  -2.670                  0.368 -0.385 -0.191  0.094 
    MR  1485  1482 6  1487     4     1     1    22    41  -4.809  -3.838  -1.706  -0.766                  0.368 -0.385 -0.191  0.094 
     D  1486  1482 6  1487     4     0     0    21    40  -4.568  -4.250  -2.265  -0.520                 
    IL  1487  1487 5  1487     4     1     1    24    43  -1.686  -2.369  -1.117  -4.855                  0.000  0.000  0.000  0.000 
    IR  1488  1488 6  1488     3     1     1    23    42  -1.442  -0.798  -4.142                          0.000  0.000  0.000  0.000 
                                             [ MATL  344 ]    466      - a - - -
    ML  1489  1488 6  1491     3     1     1    19    36  -9.998  -0.005  -8.652                          0.695 -0.907 -0.110 -0.119 
     D  1490  1488 6  1491     3     0     0    18    36  -6.174  -1.687  -0.566                         
    IL  1491  1491 3  1491     3     1     1    22    40  -1.442  -0.798  -4.142                          0.000  0.000  0.000  0.000 
                                             [ MATL  345 ]    467      - u - - -
    ML  1492  1491 3  1494     3     1     1    18    35  -9.998  -0.005  -8.652                          0.199 -0.028 -1.538  0.611 
     D  1493  1491 3  1494     3     0     0    17    35  -6.174  -1.687  -0.566                         
    IL  1494  1494 3  1494     3     1     1    21    39  -1.442  -0.798  -4.142                          0.000  0.000  0.000  0.000 
                                             [ MATL  346 ]    468      - A - - -
    ML  1495  1494 3  1497     3     1     1    17    34  -2.407  -1.037  -1.625                          1.118 -0.731 -2.277  0.030 
     D  1496  1494 3  1497     3     0     0    13    31  -6.174  -1.687  -0.566                         
    IL  1497  1497 3  1497     3     1     1    17    34  -1.590  -0.617  -5.997                          0.000  0.000  0.000  0.000 
                                             [ MATL  347 ]    471      - a - - -
    ML  1498  1497 3  1500     3     1     1    12    30  -9.438  -0.007  -8.092                          0.284 -0.653  0.186  0.013 
     D  1499  1497 3  1500     3     0     0    11    29  -9.895  -1.179  -0.844                         
    IL  1500  1500 3  1500     3     1     1    18    36  -1.442  -0.798  -4.142                          0.000  0.000  0.000  0.000 
                                             [ MATL  348 ]    472      - a - - -
    ML  1501  1500 3  1503     2     1     1     1     1       *   0.000                                  0.722 -0.979 -0.523  0.199 
     D  1502  1500 3  1503     2     0     0     0     0       *   0.000                                 
    IL  1503  1503 3  1503     2     1     1    13    28  -1.823  -0.479                                  0.000  0.000  0.000  0.000 
                                             [ END   349 ]      -      - - - - -
     E  1504  1503 3    -1     0     0     0     0     0                                                 
                                             [ BEGR  350 ]      -      - - - - -
     S  1505  1445 1  1506     3     0     0    38    57  -9.998  -0.005  -8.652                         
    IL  1506  1506 2  1506     3     1     1    42    61  -1.442  -0.798  -4.142                          0.000  0.000  0.000  0.000 
                                             [ MATL  351 ]    484      - U - - -
    ML  1507  1506 2  1509     3     1     1    38    57  -9.998  -0.005  -8.652                         -4.921 -4.488 -5.743  1.965 
     D  1508  1506 2  1509     3     0     0    37    56  -6.174  -1.687  -0.566                         
    IL  1509  1509 3  1509     3     1     1    41    60  -1.442  -0.798  -4.142                          0.000  0.000  0.000  0.000 
                                             [ MATL  352 ]    485      - U - - -
    ML  1510  1509 3  1512     3     1     1    37    56  -9.998  -0.005  -8.652                         -2.769 -2.904 -0.222  1.517 
     D  1511  1509 3  1512     3     0     0    36    55  -6.174  -1.687  -0.566                         
    IL  1512  1512 3  1512     3     1     1    40    59  -1.442  -0.798  -4.142                          0.000  0.000  0.000  0.000 
                                             [ MATL  353 ]    486      - U - - -
    ML  1513  1512 3  1515     3     1     1    36    55  -9.998  -0.005  -8.652                         -4.921 -4.488 -5.743  1.965 
     D  1514  1512 3  1515     3     0     0    35    54  -6.174  -1.687  -0.566                         
    IL  1515  1515 3  1515     3     1     1    39    58  -1.442  -0.798  -4.142                          0.000  0.000  0.000  0.000 
                                             [ MATL  354 ]    487      - U - - -
    ML  1516  1515 3  1518     5     1     1    35    54  -8.982  -0.010  -8.797  -9.009  -9.901         -2.391 -0.390 -3.616  1.568 
     D  1517  1515 3  1518     5     0     0    34    53  -4.959  -0.803  -4.221  -2.596  -2.508         
    IL  1518  1518 3  1518     5     1     1    35    54  -2.408  -0.496  -4.087  -5.920  -5.193          0.000  0.000  0.000  0.000 
                                             [ MATP  355 ]    488    508 c g - -
    MP  1519  1518 3  1523     6     2     2    34    53 -10.292 -10.231  -0.009  -9.007  -9.287  -9.682 -3.248 -3.330  0.309  0.037 -1.081 -4.242  2.957 -3.500 -1.639  0.934 -3.968 -0.947  0.623 -3.549 -0.910 -2.470 
    ML  1520  1518 3  1523     6     1     1    34    53  -6.250  -6.596  -1.310  -1.005  -6.446  -3.975  0.368 -0.385 -0.191  0.094 
    MR  1521  1518 3  1523     6     1     1    34    53  -6.988  -5.717  -1.625  -5.695  -0.829  -3.908  0.368 -0.385 -0.191  0.094 
     D  1522  1518 3  1523     6     0     0    32    51  -9.049  -7.747  -3.544  -4.226  -4.244  -0.319 
    IL  1523  1523 5  1523     6     1     1    34    53  -2.579  -2.842  -0.760  -4.497  -5.274  -4.934  0.000  0.000  0.000  0.000 
    IR  1524  1524 6  1524     5     1     1    34    52  -2.408  -0.496  -5.920  -4.087  -5.193          0.000  0.000  0.000  0.000 
                                             [ MATP  356 ]    489    507 c g - -
    MP  1525  1524 6  1529     4     2     2    32    51  -9.064  -9.271  -0.012  -7.685                 -4.304 -4.128 -4.363  1.565 -3.504 -5.207  2.484 -4.096 -4.286  0.705 -4.813 -0.950  2.087 -4.531 -1.069 -3.120 
    ML  1526  1524 6  1529     4     1     1    34    52  -3.758  -3.940  -0.507  -2.670                  0.368 -0.385 -0.191  0.094 
    MR  1527  1524 6  1529     4     1     1    33    52  -4.809  -3.838  -1.706  -0.766                  0.368 -0.385 -0.191  0.094 
     D  1528  1524 6  1529     4     0     0    32    51  -4.568  -4.250  -2.265  -0.520                 
    IL  1529  1529 5  1529     4     1     1    35    54  -1.686  -2.369  -1.117  -4.855                  0.000  0.000  0.000  0.000 
    IR  1530  1530 6  1530     3     1     1    34    53  -1.442  -0.798  -4.142                          0.000  0.000  0.000  0.000 
                                             [ MATL  357 ]    490      - c - - -
    ML  1531  1530 6  1533     3     1     1    29    48 -10.316  -0.005  -8.633                         -1.549  0.845  0.214 -0.510 
     D  1532  1530 6  1533     3     0     0    28    47  -5.620  -0.734  -1.403                         
    IL  1533  1533 3  1533     3     1     1    30    49  -1.925  -0.554  -4.164                          0.000  0.000  0.000  0.000 
                                             [ MATR  358 ]      -    506 - G - -
    MR  1534  1533 3  1536     5     1     1    28    47  -8.982  -0.010  -8.797  -9.009  -9.901         -1.476  0.096  1.025 -0.899 
     D  1535  1533 3  1536     5     0     0    27    46  -5.352  -0.707  -2.978  -4.409  -2.404         
    IR  1536  1536 3  1536     5     1     1    29    47  -2.408  -0.496  -5.920  -4.087  -5.193          0.000  0.000  0.000  0.000 
                                             [ MATP  359 ]    491    505 c g - -
    MP  1537  1536 3  1541     6     2     2    27    46 -10.292 -10.231  -0.009  -9.007  -9.287  -9.682 -3.843 -3.684 -3.935  2.094 -3.424 -4.760  2.394 -3.920 -3.942  1.318 -4.465 -1.653  0.937 -4.070 -1.124 -0.490 
    ML  1538  1536 3  1541     6     1     1    26    45  -6.250  -6.596  -1.310  -1.005  -6.446  -3.975  0.368 -0.385 -0.191  0.094 
    MR  1539  1536 3  1541     6     1     1    26    45  -6.988  -5.717  -1.625  -5.695  -0.829  -3.908  0.368 -0.385 -0.191  0.094 
     D  1540  1536 3  1541     6     0     0    24    42  -9.049  -7.747  -3.544  -4.226  -4.244  -0.319 
    IL  1541  1541 5  1541     6     1     1    27    46  -2.579  -2.842  -0.760  -4.497  -5.274  -4.934  0.000  0.000  0.000  0.000 
    IR  1542  1542 6  1542     5     1     1    27    45  -2.408  -0.496  -5.920  -4.087  -5.193          0.000  0.000  0.000  0.000 
                                             [ MATP  360 ]    492    504 a u - -
    MP  1543  1542 6  1547     6     2     2    25    44 -10.292 -10.231  -0.009  -9.007  -9.287  -9.682 -4.155 -3.590 -4.217  2.505 -4.245 -5.076 -0.064  0.149 -4.294  1.901 -4.783 -1.395  1.752 -4.344 -1.975 -3.212 
    ML  1544  1542 6  1547     6     1     1    25    43  -6.250  -6.596  -1.310  -1.005  -6.446  -3.975  0.368 -0.385 -0.191  0.094 
    MR  1545  1542 6  1547     6     1     1    25    43  -6.988  -5.717  -1.625  -5.695  -0.829  -3.908  0.368 -0.385 -0.191  0.094 
     D  1546  1542 6  1547     6     0     0    23    41  -9.049  -7.747  -3.544  -4.226  -4.244  -0.319 
    IL  1547  1547 5  1547     6     1     1    25    44  -2.579  -2.842  -0.760  -4.497  -5.274  -4.934  0.000  0.000  0.000  0.000 
    IR  1548  1548 6  1548     5     1     1    25    43  -2.408  -0.496  -5.920  -4.087  -5.193          0.000  0.000  0.000  0.000 
                                             [ MATP  361 ]    493    503 G C - -
    MP  1549  1548 6  1553     6     2     2    23    42 -10.292 -10.231  -0.009  -9.007  -9.287  -9.682 -5.484 -3.980 -5.391  0.112 -5.981 -5.644  1.502 -5.813 -5.383  3.465 -5.668 -1.637 -1.593 -5.169 -3.242 -4.301 
    ML  1550  1548 6  1553     6     1     1    24    43  -6.250  -6.596  -1.310  -1.005  -6.446  -3.975  0.368 -0.385 -0.191  0.094 
    MR  1551  1548 6  1553     6     1     1    24    42  -6.988  -5.717  -1.625  -5.695  -0.829  -3.908  0.368 -0.385 -0.191  0.094 
     D  1552  1548 6  1553     6     0     0    22    41  -9.049  -7.747  -3.544  -4.226  -4.244  -0.319 
    IL  1553  1553 5  1553     6     1     1    24    42  -2.579  -2.842  -0.760  -4.497  -5.274  -4.934  0.000  0.000  0.000  0.000 
    IR  1554  1554 6  1554     5     1     1    23    42  -2.408  -0.496  -5.920  -4.087  -5.193          0.000  0.000  0.000  0.000 
                                             [ MATP  362 ]    494    502 U G - -
    MP  1555  1554 6  1559     4     2     2    21    40  -9.064  -9.271  -0.012  -7.685                 -6.774 -6.982 -6.154 -3.158 -4.540 -6.339  1.790 -5.440 -6.240 -3.090 -6.389 -5.230  1.616 -6.644  3.177 -5.037 
    ML  1556  1554 6  1559     4     1     1    23    42  -3.758  -3.940  -0.507  -2.670                  0.368 -0.385 -0.191  0.094 
    MR  1557  1554 6  1559     4     1     1    23    42  -4.809  -3.838  -1.706  -0.766                  0.368 -0.385 -0.191  0.094 
     D  1558  1554 6  1559     4     0     0    22    41  -4.568  -4.250  -2.265  -0.520                 
    IL  1559  1559 5  1559     4     1     1    25    43  -1.686  -2.369  -1.117  -4.855                  0.000  0.000  0.000  0.000 
    IR  1560  1560 6  1560     3     1     1    24    42  -1.442  -0.798  -4.142                          0.000  0.000  0.000  0.000 
                                             [ MATL  363 ]    495      - G - - -
    ML  1561  1560 6  1563     3     1     1    18    37  -9.998  -0.005  -8.652                         -2.680 -0.248  1.530 -3.119 
     D  1562  1560 6  1563     3     0     0    19    37  -6.174  -1.687  -0.566                         
    IL  1563  1563 3  1563     3     1     1    23    41  -1.442  -0.798  -4.142                          0.000  0.000  0.000  0.000 
                                             [ MATL  364 ]    496      - U - - -
    ML  1564  1563 3  1566     3     1     1    17    36  -9.998  -0.005  -8.652                         -3.964 -2.953 -4.710  1.914 
     D  1565  1563 3  1566     3     0     0    18    36  -6.174  -1.687  -0.566                         
    IL  1566  1566 3  1566     3     1     1    22    40  -1.442  -0.798  -4.142                          0.000  0.000  0.000  0.000 
                                             [ MATL  365 ]    497      - A - - -
    ML  1567  1566 3  1569     3     1     1    16    35  -9.998  -0.005  -8.652                          1.976 -5.849 -5.262 -5.496 
     D  1568  1566 3  1569     3     0     0    17    35  -6.174  -1.687  -0.566                         
    IL  1569  1569 3  1569     3     1     1    21    39  -1.442  -0.798  -4.142                          0.000  0.000  0.000  0.000 
                                             [ MATL  366 ]    498      - A - - -
    ML  1570  1569 3  1572     3     1     1    15    33  -9.998  -0.005  -8.652                          1.733 -2.578 -1.306 -3.278 
     D  1571  1569 3  1572     3     0     0    16    34  -6.174  -1.687  -0.566                         
    IL  1572  1572 3  1572     3     1     1    20    38  -1.442  -0.798  -4.142                          0.000  0.000  0.000  0.000 
                                             [ MATL  367 ]    499      - A - - -
    ML  1573  1572 3  1575     3     1     1    13    32  -9.998  -0.005  -8.652                          1.502 -4.212  0.073 -4.001 
     D  1574  1572 3  1575     3     0     0    15    33  -6.174  -1.687  -0.566                         
    IL  1575  1575 3  1575     3     1     1    19    37  -1.442  -0.798  -4.142                          0.000  0.000  0.000  0.000 
                                             [ MATL  368 ]    500      - a - - -
    ML  1576  1575 3  1578     3     1     1    12    30  -9.998  -0.005  -8.652                          0.773 -0.352 -0.820 -0.088 
     D  1577  1575 3  1578     3     0     0    13    32  -6.174  -1.687  -0.566                         
    IL  1578  1578 3  1578     3     1     1    18    36  -1.442  -0.798  -4.142                          0.000  0.000  0.000  0.000 
                                             [ MATL  369 ]    501      - A - - -
    ML  1579  1578 3  1581     2     1     1     1     1       *   0.000                                  1.368 -1.217 -1.931 -0.463 
     D  1580  1578 3  1581     2     0     0     0     0       *   0.000                                 
    IL  1581  1581 3  1581     2     1     1    13    28  -1.823  -0.479                                  0.000  0.000  0.000  0.000 
                                             [ END   370 ]      -      - - - - -
     E  1582  1581 3    -1     0     0     0     0     0                                                 
                                             [ BEGR  414 ]      -      - - - - -
     S  1583    44 1  1584     3   212   269   358   402  -9.998  -0.005  -8.652                         
    IL  1584  1584 2  1584     3   212   270   360   403  -1.442  -0.798  -4.142                          0.000  0.000  0.000  0.000 
                                             [ MATL  415 ]    636      - g - - -
    ML  1585  1584 2  1587     3   212   269   358   402  -9.998  -0.005  -8.652                          0.909 -4.111  0.993 -3.771 
     D  1586  1584 2  1587     3   207   264   356   399  -6.174  -1.687  -0.566                         
    IL  1587  1587 3  1587     3   212   269   359   402  -1.442  -0.798  -4.142                          0.000  0.000  0.000  0.000 
                                             [ MATL  416 ]    637      - C - - -
    ML  1588  1587 3  1590     3   211   268   357   401  -9.998  -0.005  -8.652                         -1.063  1.054 -3.095  0.410 
     D  1589  1587 3  1590     3   206   263   355   398  -6.174  -1.687  -0.566                         
    IL  1590  1590 3  1590     3   211   268   358   401  -1.442  -0.798  -4.142                          0.000  0.000  0.000  0.000 
                                             [ MATL  417 ]    638      - U - - -
    ML  1591  1590 3  1593     3   210   267   356   400  -9.998  -0.005  -8.652                         -2.535 -2.850  0.293  1.301 
     D  1592  1590 3  1593     3   205   262   354   397  -6.174  -1.687  -0.566                         
    IL  1593  1593 3  1593     3   210   267   357   400  -1.442  -0.798  -4.142                          0.000  0.000  0.000  0.000 
                                             [ MATL  418 ]    639      - u - - -
    ML  1594  1593 3  1596     3   209   266   355   399  -9.998  -0.005  -8.652                          0.343 -0.159 -1.740  0.620 
     D  1595  1593 3  1596     3   204   261   353   396  -6.174  -1.687  -0.566                         
    IL  1596  1596 3  1596     3   209   266   356   399  -1.442  -0.798  -4.142                          0.000  0.000  0.000  0.000 
                                             [ MATL  419 ]    640      - U - - -
    ML  1597  1596 3  1599     3   208   265   354   398  -9.998  -0.005  -8.652                         -4.921 -4.488 -5.743  1.965 
     D  1598  1596 3  1599     3   203   260   352   395  -6.174  -1.687  -0.566                         
    IL  1599  1599 3  1599     3   208   265   355   398  -1.442  -0.798  -4.142                          0.000  0.000  0.000  0.000 
                                             [ MATL  420 ]    641      - U - - -
    ML  1600  1599 3  1602     3   207   264   353   397  -9.998  -0.005  -8.652                         -4.921 -4.488 -5.743  1.965 
     D  1601  1599 3  1602     3   202   259   351   394  -6.174  -1.687  -0.566                         
    IL  1602  1602 3  1602     3   207   264   354   397  -1.442  -0.798  -4.142                          0.000  0.000  0.000  0.000 
                                             [ MATL  421 ]    642      - A - - -
    ML  1603  1602 3  1605     3   206   263   352   396  -9.998  -0.005  -8.652                          1.976 -5.849 -5.262 -5.496 
     D  1604  1602 3  1605     3   201   258   350   393  -6.174  -1.687  -0.566                         
    IL  1605  1605 3  1605     3   206   263   353   396  -1.442  -0.798  -4.142                          0.000  0.000  0.000  0.000 
                                             [ MATL  422 ]    643      - U - - -
    ML  1606  1605 3  1608     3   205   262   351   395  -9.998  -0.005  -8.652                         -3.232  0.179 -4.087  1.435 
     D  1607  1605 3  1608     3   200   257   349   393  -6.174  -1.687  -0.566                         
    IL  1608  1608 3  1608     3   205   262   352   395  -1.442  -0.798  -4.142                          0.000  0.000  0.000  0.000 
                                             [ MATL  423 ]    644      - U - - -
    ML  1609  1608 3  1611     3   204   261   350   394  -9.998  -0.005  -8.652                         -4.921 -4.488 -5.743  1.965 
     D  1610  1608 3  1611     3   199   256   348   392  -6.174  -1.687  -0.566                         
    IL  1611  1611 3  1611     3   204   261   351   394  -1.442  -0.798  -4.142                          0.000  0.000  0.000  0.000 
                                             [ MATL  424 ]    645      - G - - -
    ML  1612  1611 3  1614     5   204   260   349   393  -8.982  -0.010  -8.797  -9.009  -9.901         -4.713 -6.319  1.973 -5.449 
     D  1613  1611 3  1614     5   198   255   347   391  -4.959  -0.803  -4.221  -2.596  -2.508         
    IL  1614  1614 3  1614     5   202   259   349   393  -2.408  -0.496  -4.087  -5.920  -5.193          0.000  0.000  0.000  0.000 
                                             [ MATP  425 ]    646    969 G C - -
    MP  1615  1614 3  1619     6   203   259   348   392 -10.292 -10.231  -0.009  -9.007  -9.287  -9.682 -7.475 -4.760 -8.260 -0.308 -9.029 -6.119 -3.730 -8.367 -6.111  3.884 -6.362 -2.582 -4.034 -6.422 -5.986 -7.074 
    ML  1616  1614 3  1619     6   199   256   346   390  -6.250  -6.596  -1.310  -1.005  -6.446  -3.975  0.368 -0.385 -0.191  0.094 
    MR  1617  1614 3  1619     6   198   255   346   390  -6.988  -5.717  -1.625  -5.695  -0.829  -3.908  0.368 -0.385 -0.191  0.094 
     D  1618  1614 3  1619     6   195   251   343   387  -9.049  -7.747  -3.544  -4.226  -4.244  -0.319 
    IL  1619  1619 5  1619     6   201   257   347   391  -2.579  -2.842  -0.760  -4.497  -5.274  -4.934  0.000  0.000  0.000  0.000 
    IR  1620  1620 6  1620     5   201   257   347   391  -2.408  -0.496  -5.920  -4.087  -5.193          0.000  0.000  0.000  0.000 
                                             [ MATP  426 ]    647    968 G C - -
    MP  1621  1620 6  1625     6   201   257   346   390 -10.292 -10.231  -0.009  -9.007  -9.287  -9.682 -7.966 -4.848 -9.424 -2.221 -9.454 -6.076 -3.999 -9.218 -6.202  3.946 -6.417 -2.740 -4.365 -6.500 -6.360 -8.287 
    ML  1622  1620 6  1625     6   198   255   345   388  -6.250  -6.596  -1.310  -1.005  -6.446  -3.975  0.368 -0.385 -0.191  0.094 
    MR  1623  1620 6  1625     6   197   254   344   388  -6.988  -5.717  -1.625  -5.695  -0.829  -3.908  0.368 -0.385 -0.191  0.094 
     D  1624  1620 6  1625     6   194   251   342   385  -9.049  -7.747  -3.544  -4.226  -4.244  -0.319 
    IL  1625  1625 5  1625     6   199   256   345   389  -2.579  -2.842  -0.760  -4.497  -5.274  -4.934  0.000  0.000  0.000  0.000 
    IR  1626  1626 6  1626     5   199   256   345   389  -2.408  -0.496  -5.920  -4.087  -5.193          0.000  0.000  0.000  0.000 
                                             [ MATP  427 ]    648    967 C G - -
    MP  1627  1626 6  1631     4   199   255   344   388  -9.064  -9.271  -0.012  -7.685                 -6.710 -6.873 -6.121 -3.013 -4.522 -6.328  3.594 -5.414 -6.196 -2.929 -6.360 -5.036  1.699 -6.599 -2.206 -4.988 
    ML  1628  1626 6  1631     4   197   253   343   387  -3.758  -3.940  -0.507  -2.670                  0.368 -0.385 -0.191  0.094 
    MR  1629  1626 6  1631     4   195   252   342   386  -4.809  -3.838  -1.706  -0.766                  0.368 -0.385 -0.191  0.094 
     D  1630  1626 6  1631     4   194   250   341   385  -4.568  -4.250  -2.265  -0.520                 
    IL  1631  1631 5  1631     4   198   255   344   388  -1.686  -2.369  -1.117  -4.855                  0.000  0.000  0.000  0.000 
    IR  1632  1632 6  1632     3   198   254   344   387  -1.442  -0.798  -4.142                          0.000  0.000  0.000  0.000 
                                             [ MATL  428 ]    649      - C - - -
    ML  1633  1632 6  1635     3   197   253   342   386  -9.998  -0.005  -8.652                         -3.723  1.712 -4.637 -0.717 
     D  1634  1632 6  1635     3   193   250   340   383  -6.174  -1.687  -0.566                         
    IL  1635  1635 3  1635     3   197   253   343   386  -1.442  -0.798  -4.142                          0.000  0.000  0.000  0.000 
                                             [ MATL  429 ]    650      - U - - -
    ML  1636  1635 3  1638     3   196   252   341   385  -9.998  -0.005  -8.652                         -4.921 -4.488 -5.743  1.965 
     D  1637  1635 3  1638     3   192   249   339   382  -6.174  -1.687  -0.566                         
    IL  1638  1638 3  1638     3   196   252   342   385  -1.442  -0.798  -4.142                          0.000  0.000  0.000  0.000 
                                             [ MATL  430 ]    651      - A - - -
    ML  1639  1638 3  1641     3   195   251   340   384  -9.998  -0.005  -8.652                          1.976 -5.849 -5.262 -5.496 
     D  1640  1638 3  1641     3   192   248   338   382  -6.174  -1.687  -0.566                         
    IL  1641  1641 3  1641     3   195   251   341   384  -1.442  -0.798  -4.142                          0.000  0.000  0.000  0.000 
                                             [ MATL  431 ]    652      - A - - -
    ML  1642  1641 3  1644     3   194   250   339   383  -9.998  -0.005  -8.652                          1.976 -5.849 -5.262 -5.496 
     D  1643  1641 3  1644     3   191   247   337   381  -6.174  -1.687  -0.566                         
    IL  1644  1644 3  1644     3   194   250   340   383  -1.442  -0.798  -4.142                          0.000  0.000  0.000  0.000 
                                             [ MATL  432 ]    653      - A - - -
    ML  1645  1644 3  1647     3   193   249   338   382  -9.998  -0.005  -8.652                          1.976 -5.849 -5.262 -5.496 
     D  1646  1644 3  1647     3   190   247   336   380  -6.174  -1.687  -0.566                         
    IL  1647  1647 3  1647     3   193   250   339   382  -1.442  -0.798  -4.142                          0.000  0.000  0.000  0.000 
                                             [ MATL  433 ]    654      - G - - -
    ML  1648  1647 3  1650     3   192   248   337   381  -9.998  -0.005  -8.652                         -4.713 -6.319  1.973 -5.449 
     D  1649  1647 3  1650     3   190   246   335   379  -6.174  -1.687  -0.566                         
    IL  1650  1650 3  1650     3   192   249   338   381  -1.442  -0.798  -4.142                          0.000  0.000  0.000  0.000 
                                             [ MATL  434 ]    655      - C - - -
    ML  1651  1650 3  1653     3   191   247   336   380 -10.316  -0.005  -8.633                         -3.853  1.714 -0.889 -3.185 
     D  1652  1650 3  1653     3   189   246   335   378  -5.620  -0.734  -1.403                         
    IL  1653  1653 3  1653     3   191   247   336   380  -1.925  -0.554  -4.164                          0.000  0.000  0.000  0.000 
                                             [ MATR  435 ]      -    966 - C - -
    MR  1654  1653 3  1656     2   190   246   335   379 -10.595  -0.001                                 -5.303  1.967 -5.796 -4.404 
     D  1655  1653 3  1656     2   189   245   334   378  -4.432  -0.068                                 
    IR  1656  1656 3  1656     2   190   247   336   379  -1.823  -0.479                                  0.000  0.000  0.000  0.000 
                                             [ BIF   436 ]      -      - - - - -
     B  1657  1656 3  1658  2234   189   245   334   378                                                 
                                             [ BEGL  437 ]      -      - - - - -
     S  1658  1657 1  1659     4    85   136   215   259  -0.016  -8.258  -7.665  -8.305                 
                                             [ MATP  438 ]    656    845 G C - -
    MP  1659  1658 1  1663     6    85   136   215   259 -10.292 -10.231  -0.009  -9.007  -9.287  -9.682 -7.966 -4.848 -9.424 -2.221 -9.454 -6.076 -3.999 -9.218 -6.202  3.946 -6.417 -2.740 -4.365 -6.500 -6.360 -8.287 
    ML  1660  1658 1  1663     6    81   133   213   257  -6.250  -6.596  -1.310  -1.005  -6.446  -3.975  0.368 -0.385 -0.191  0.094 
    MR  1661  1658 1  1663     6    80   132   213   257  -6.988  -5.717  -1.625  -5.695  -0.829  -3.908  0.368 -0.385 -0.191  0.094 
     D  1662  1658 1  1663     6    76   128   210   254  -9.049  -7.747  -3.544  -4.226  -4.244  -0.319 
    IL  1663  1663 5  1663     6    82   134   215   258  -2.579  -2.842  -0.760  -4.497  -5.274  -4.934  0.000  0.000  0.000  0.000 
    IR  1664  1664 6  1664     5    83   134   214   258  -2.408  -0.496  -5.920  -4.087  -5.193          0.000  0.000  0.000  0.000 
                                             [ MATP  439 ]    657    844 U A - -
    MP  1665  1664 6  1669     6    83   134   213   257 -10.292 -10.231  -0.009  -9.007  -9.287  -9.682 -5.835 -5.705 -5.580 -1.658 -4.219 -6.076  2.279 -4.999 -5.545  0.006 -5.889 -3.457  3.200 -5.904 -1.812 -4.309 
    ML  1666  1664 6  1669     6    80   131   211   255  -6.250  -6.596  -1.310  -1.005  -6.446  -3.975  0.368 -0.385 -0.191  0.094 
    MR  1667  1664 6  1669     6    79   131   211   255  -6.988  -5.717  -1.625  -5.695  -0.829  -3.908  0.368 -0.385 -0.191  0.094 
     D  1668  1664 6  1669     6    75   127   208   252  -9.049  -7.747  -3.544  -4.226  -4.244  -0.319 
    IL  1669  1669 5  1669     6    81   133   213   256  -2.579  -2.842  -0.760  -4.497  -5.274  -4.934  0.000  0.000  0.000  0.000 
    IR  1670  1670 6  1670     5    81   133   212   256  -2.408  -0.496  -5.920  -4.087  -5.193          0.000  0.000  0.000  0.000 
                                             [ MATP  440 ]    658    843 C G - -
    MP  1671  1670 6  1675     6    81   132   211   255 -10.292 -10.231  -0.009  -9.007  -9.287  -9.682 -6.781 -6.987 -6.159 -3.155 -4.541 -6.343  3.775 -5.443 -6.245 -3.085 -6.393 -5.226  0.369 -6.650 -0.774 -5.040 
    ML  1672  1670 6  1675     6    79   130   210   253  -6.250  -6.596  -1.310  -1.005  -6.446  -3.975  0.368 -0.385 -0.191  0.094 
    MR  1673  1670 6  1675     6    78   129   209   253  -6.988  -5.717  -1.625  -5.695  -0.829  -3.908  0.368 -0.385 -0.191  0.094 
     D  1674  1670 6  1675     6    75   127   207   251  -9.049  -7.747  -3.544  -4.226  -4.244  -0.319 
    IL  1675  1675 5  1675     6    80   131   211   254  -2.579  -2.842  -0.760  -4.497  -5.274  -4.934  0.000  0.000  0.000  0.000 
    IR  1676  1676 6  1676     5    80   131   210   254  -2.408  -0.496  -5.920  -4.087  -5.193          0.000  0.000  0.000  0.000 
                                             [ MATP  441 ]    659    842 C G - -
    MP  1677  1676 6  1681     4    79   130   209   253  -9.064  -9.271  -0.012  -7.685                 -6.710 -6.882 -6.121 -3.025 -4.522 -6.326  3.766 -0.751 -6.197 -2.939 -6.360 -5.059 -0.260 -6.598 -0.923 -4.991 
    ML  1678  1676 6  1681     4    77   129   208   252  -3.758  -3.940  -0.507  -2.670                  0.368 -0.385 -0.191  0.094 
    MR  1679  1676 6  1681     4    76   128   208   251  -4.809  -3.838  -1.706  -0.766                  0.368 -0.385 -0.191  0.094 
     D  1680  1676 6  1681     4    75   126   207   250  -4.568  -4.250  -2.265  -0.520                 
    IL  1681  1681 5  1681     4    78   130   209   253  -1.686  -2.369  -1.117  -4.855                  0.000  0.000  0.000  0.000 
    IR  1682  1682 6  1682     3    78   129   209   253  -1.442  -0.798  -4.142                          0.000  0.000  0.000  0.000 
                                             [ MATL  442 ]    660      - G - - -
    ML  1683  1682 6  1685     3    77   128   207   251 -10.316  -0.005  -8.633                         -4.713 -6.319  1.973 -5.449 
     D  1684  1682 6  1685     3    74   126   206   249  -5.620  -0.734  -1.403                         
    IL  1685  1685 3  1685     3    77   128   208   251  -1.925  -0.554  -4.164                          0.000  0.000  0.000  0.000 
                                             [ MATR  443 ]      -    841 - G - -
    MR  1686  1685 3  1688     3    76   127   206   250 -10.316  -0.005  -8.633                         -4.713 -6.319  1.973 -5.449 
     D  1687  1685 3  1688     3    72   124   204   248  -6.390  -1.568  -0.620                         
    IR  1688  1688 3  1688     3    76   127   207   250  -1.925  -0.554  -4.164                          0.000  0.000  0.000  0.000 
                                             [ MATR  444 ]      -    840 - A - -
    MR  1689  1688 3  1691     5    75   126   205   249  -8.982  -0.010  -8.797  -9.009  -9.901          1.976 -5.849 -5.262 -5.496 
     D  1690  1688 3  1691     5    72   123   204   247  -5.352  -0.707  -2.978  -4.409  -2.404         
    IR  1691  1691 3  1691     5    74   126   205   249  -2.408  -0.496  -5.920  -4.087  -5.193          0.000  0.000  0.000  0.000 
                                             [ MATP  445 ]    661    839 U G - -
    MP  1692  1691 3  1696     4    74   125   204   248  -9.064  -9.271  -0.012  -7.685                 -6.878 -7.052 -6.220 -3.295 -4.599 -6.391 -0.310 -5.499 -6.310 -3.301 -6.444 -5.286 -0.485 -6.749  3.816 -5.119 
    ML  1693  1691 3  1696     4    72   123   203   247  -3.758  -3.940  -0.507  -2.670                  0.368 -0.385 -0.191  0.094 
    MR  1694  1691 3  1696     4    70   122   203   246  -4.809  -3.838  -1.706  -0.766                  0.368 -0.385 -0.191  0.094 
     D  1695  1691 3  1696     4    69   120   202   245  -4.568  -4.250  -2.265  -0.520                 
    IL  1696  1696 5  1696     4    73   125   204   248  -1.686  -2.369  -1.117  -4.855                  0.000  0.000  0.000  0.000 
    IR  1697  1697 6  1697     3    73   124   204   248  -1.442  -0.798  -4.142                          0.000  0.000  0.000  0.000 
                                             [ MATL  446 ]    662      - A - - -
    ML  1698  1697 6  1700     5    72   123   202   246  -8.982  -0.010  -8.797  -9.009  -9.901          1.976 -5.849 -5.262 -5.496 
     D  1699  1697 6  1700     5    68   119   201   244  -4.959  -0.803  -4.221  -2.596  -2.508         
    IL  1700  1700 3  1700     5    71   123   202   246  -2.408  -0.496  -4.087  -5.920  -5.193          0.000  0.000  0.000  0.000 
                                             [ MATP  447 ]    663    838 G U - -
    MP  1701  1700 3  1705     6    71   122   201   245 -10.292 -10.231  -0.009  -9.007  -9.287  -9.682 -5.881 -4.542 -6.074  0.006 -8.152 -9.318 -3.619 -6.113 -5.635 -0.407 -6.303  3.795 -3.574 -7.373 -5.456 -4.673 
    ML  1702  1700 3  1705     6    69   120   199   243  -6.250  -6.596  -1.310  -1.005  -6.446  -3.975  0.368 -0.385 -0.191  0.094 
    MR  1703  1700 3  1705     6    68   119   199   243  -6.988  -5.717  -1.625  -5.695  -0.829  -3.908  0.368 -0.385 -0.191  0.094 
     D  1704  1700 3  1705     6    65   116   196   240  -9.049  -7.747  -3.544  -4.226  -4.244  -0.319 
    IL  1705  1705 5  1705     6    70   121   201   244  -2.579  -2.842  -0.760  -4.497  -5.274  -4.934  0.000  0.000  0.000  0.000 
    IR  1706  1706 6  1706     5    70   121   200   244  -2.408  -0.496  -5.920  -4.087  -5.193          0.000  0.000  0.000  0.000 
                                             [ MATP  448 ]    664    837 C G - -
    MP  1707  1706 6  1711     6    69   121   199   243 -10.292 -10.231  -0.009  -9.007  -9.287  -9.682 -8.610 -8.810 -7.344 -5.099 -5.665 -7.218  3.972 -7.280 -8.095 -5.079 -7.260 -7.118 -3.099 -8.505 -4.079 -6.898 
    ML  1708  1706 6  1711     6    67   119   198   241  -6.250  -6.596  -1.310  -1.005  -6.446  -3.975  0.368 -0.385 -0.191  0.094 
    MR  1709  1706 6  1711     6    67   118   197   241  -6.988  -5.717  -1.625  -5.695  -0.829  -3.908  0.368 -0.385 -0.191  0.094 
     D  1710  1706 6  1711     6    64   115   195   239  -9.049  -7.747  -3.544  -4.226  -4.244  -0.319 
    IL  1711  1711 5  1711     6    68   119   199   242  -2.579  -2.842  -0.760  -4.497  -5.274  -4.934  0.000  0.000  0.000  0.000 
    IR  1712  1712 6  1712     5    68   119   198   242  -2.408  -0.496  -5.920  -4.087  -5.193          0.000  0.000  0.000  0.000 
                                             [ MATP  449 ]    665    836 C G - -
    MP  1713  1712 6  1717     4    67   119   197   241  -9.064  -9.271  -0.012  -7.685                 -6.738 -6.915 -6.136 -3.067 -4.531 -6.335  3.648 -5.426 -6.215 -2.989 -6.373 -5.103  1.484 -6.620 -2.217 -5.009 
    ML  1714  1712 6  1717     4    66   117   196   240  -3.758  -3.940  -0.507  -2.670                  0.368 -0.385 -0.191  0.094 
    MR  1715  1712 6  1717     4    65   116   196   239  -4.809  -3.838  -1.706  -0.766                  0.368 -0.385 -0.191  0.094 
     D  1716  1712 6  1717     4    64   115   195   238  -4.568  -4.250  -2.265  -0.520                 
    IL  1717  1717 5  1717     4    67   118   197   241  -1.686  -2.369  -1.117  -4.855                  0.000  0.000  0.000  0.000 
    IR  1718  1718 6  1718     3    67   118   197   241  -1.442  -0.798  -4.142                          0.000  0.000  0.000  0.000 
                                             [ MATL  450 ]    666      - G - - -
    ML  1719  1718 6  1721     3    65   117   195   239 -10.316  -0.005  -8.633                         -3.633 -4.772  1.858 -1.955 
     D  1720  1718 6  1721     3    63   115   194   237  -5.620  -0.734  -1.403                         
    IL  1721  1721 3  1721     3    65   117   196   239  -1.925  -0.554  -4.164                          0.000  0.000  0.000  0.000 
                                             [ MATR  451 ]      -    835 - C - -
    MR  1722  1721 3  1724     3    64   116   194   238 -10.316  -0.005  -8.633                         -5.303  1.967 -5.796 -4.404 
     D  1723  1721 3  1724     3    62   113   192   236  -6.390  -1.568  -0.620                         
    IR  1724  1724 3  1724     3    65   116   195   238  -1.925  -0.554  -4.164                          0.000  0.000  0.000  0.000 
                                             [ MATR  452 ]      -    834 - A - -
    MR  1725  1724 3  1727     3    63   115   193   237 -10.316  -0.005  -8.633                          1.976 -5.849 -5.262 -5.496 
     D  1726  1724 3  1727     3    62   113   192   235  -6.390  -1.568  -0.620                         
    IR  1727  1727 3  1727     3    64   115   194   237  -1.925  -0.554  -4.164                          0.000  0.000  0.000  0.000 
                                             [ MATR  453 ]      -    833 - G - -
    MR  1728  1727 3  1730     2    62   114   192   236 -10.595  -0.001                                 -4.713 -6.319  1.973 -5.449 
     D  1729  1727 3  1730     2    61   113   191   235  -4.432  -0.068                                 
    IR  1730  1730 3  1730     2    63   114   193   236  -1.823  -0.479                                  0.000  0.000  0.000  0.000 
                                             [ BIF   454 ]      -      - - - - -
     B  1731  1730 3  1732  1926    61   113   191   235                                                 
                                             [ BEGL  455 ]      -      - - - - -
     S  1732  1731 1  1733     4     0    19    78    97  -0.016  -8.258  -7.665  -8.305                 
                                             [ MATP  456 ]    667    732 G C - -
    MP  1733  1732 1  1737     6     2    21    78    97 -10.292 -10.231  -0.009  -9.007  -9.287  -9.682 -7.966 -4.848 -9.424 -2.221 -9.454 -6.076 -3.999 -9.218 -6.202  3.946 -6.417 -2.740 -4.365 -6.500 -6.360 -8.287 
    ML  1734  1732 1  1737     6     1    10    77    95  -6.250  -6.596  -1.310  -1.005  -6.446  -3.975  0.368 -0.385 -0.191  0.094 
    MR  1735  1732 1  1737     6     1    10    76    95  -6.988  -5.717  -1.625  -5.695  -0.829  -3.908  0.368 -0.385 -0.191  0.094 
     D  1736  1732 1  1737     6     0     4    74    93  -9.049  -7.747  -3.544  -4.226  -4.244  -0.319 
    IL  1737  1737 5  1737     6     1    14    78    97  -2.579  -2.842  -0.760  -4.497  -5.274  -4.934  0.000  0.000  0.000  0.000 
    IR  1738  1738 6  1738     5     1    14    77    96  -2.408  -0.496  -5.920  -4.087  -5.193          0.000  0.000  0.000  0.000 
                                             [ MATP  457 ]    668    731 c g - -
    MP  1739  1738 6  1743     6     2    19    76    95 -10.292 -10.231  -0.009  -9.007  -9.287  -9.682 -4.609 -4.362 -4.631  0.619 -3.598 -5.472  2.671 -4.230 -4.515  0.609 -5.032 -1.516  2.393 -4.811 -1.097 -3.279 
    ML  1740  1738 6  1743     6     1    10    74    93  -6.250  -6.596  -1.310  -1.005  -6.446  -3.975  0.368 -0.385 -0.191  0.094 
    MR  1741  1738 6  1743     6     1     9    74    93  -6.988  -5.717  -1.625  -5.695  -0.829  -3.908  0.368 -0.385 -0.191  0.094 
     D  1742  1738 6  1743     6     0     3    72    91  -9.049  -7.747  -3.544  -4.226  -4.244  -0.319 
    IL  1743  1743 5  1743     6     1    13    76    95  -2.579  -2.842  -0.760  -4.497  -5.274  -4.934  0.000  0.000  0.000  0.000 
    IR  1744  1744 6  1744     5     1    13    75    94  -2.408  -0.496  -5.920  -4.087  -5.193          0.000  0.000  0.000  0.000 
                                             [ MATP  458 ]    669    730 C G - -
    MP  1745  1744 6  1749     6     2    18    74    93 -10.292  -6.118  -0.029  -9.007  -9.287  -9.682 -6.002 -5.960 -5.689 -1.977 -4.290 -6.113  3.270 -5.098 -5.686 -1.810 -5.992 -3.821  0.869 -6.040  1.648 -0.778 
    ML  1746  1744 6  1749     6     1     9    72    91  -6.250  -6.596  -1.310  -1.005  -6.446  -3.975  0.368 -0.385 -0.191  0.094 
    MR  1747  1744 6  1749     6     1     8    72    91  -6.988  -5.717  -1.625  -5.695  -0.829  -3.908  0.368 -0.385 -0.191  0.094 
     D  1748  1744 6  1749     6     0     3    70    89  -9.049  -7.747  -3.544  -4.226  -4.244  -0.319 
    IL  1749  1749 5  1749     6     1    12    74    92  -2.579  -2.842  -0.760  -4.497  -5.274  -4.934  0.000  0.000  0.000  0.000 
    IR  1750  1750 6  1750     5     1    13    73    92  -2.652  -0.407  -6.163  -4.331  -5.436          0.000  0.000  0.000  0.000 
                                             [ MATP  459 ]    670    728 c g - -
    MP  1751  1750 6  1755     6     2    16    72    91 -10.292 -10.231  -0.009  -9.007  -9.287  -9.682 -4.765 -4.509 -4.761  0.208 -3.679 -5.572  2.720 -4.328 -4.646  1.016 -5.148 -2.142  2.352 -4.952 -1.177 -3.400 
    ML  1752  1750 6  1755     6     1     8    71    89  -6.250  -6.596  -1.310  -1.005  -6.446  -3.975  0.368 -0.385 -0.191  0.094 
    MR  1753  1750 6  1755     6     1     7    70    89  -6.988  -5.717  -1.625  -5.695  -0.829  -3.908  0.368 -0.385 -0.191  0.094 
     D  1754  1750 6  1755     6     0     3    68    87  -9.049  -7.747  -3.544  -4.226  -4.244  -0.319 
    IL  1755  1755 5  1755     6     1    11    72    90  -2.579  -2.842  -0.760  -4.497  -5.274  -4.934  0.000  0.000  0.000  0.000 
    IR  1756  1756 6  1756     5     1    11    71    90  -2.408  -0.496  -5.920  -4.087  -5.193          0.000  0.000  0.000  0.000 
                                             [ MATP  460 ]    671    727 g c - -
    MP  1757  1756 6  1761     6     2    14    70    89 -10.292 -10.231  -0.009  -9.007  -9.287  -9.682 -4.186 -3.229 -4.122  1.734 -1.730 -4.798  0.593 -4.566 -4.399  2.932 -4.762 -0.962  0.854 -4.071 -2.002 -2.202 
    ML  1758  1756 6  1761     6     1     7    69    88  -6.250  -6.596  -1.310  -1.005  -6.446  -3.975  0.368 -0.385 -0.191  0.094 
    MR  1759  1756 6  1761     6     1     6    69    88  -6.988  -5.717  -1.625  -5.695  -0.829  -3.908  0.368 -0.385 -0.191  0.094 
     D  1760  1756 6  1761     6     0     2    67    86  -9.049  -7.747  -3.544  -4.226  -4.244  -0.319 
    IL  1761  1761 5  1761     6     1    10    70    89  -2.579  -2.842  -0.760  -4.497  -5.274  -4.934  0.000  0.000  0.000  0.000 
    IR  1762  1762 6  1762     5     1    10    69    88  -2.408  -0.496  -5.920  -4.087  -5.193          0.000  0.000  0.000  0.000 
                                             [ MATP  461 ]    672    726 G C - -
    MP  1763  1762 6  1767     6     2    13    68    87 -10.292 -10.231  -0.009  -9.007  -9.287  -9.682 -4.553 -3.225 -4.380  1.780 -5.356 -4.981  0.206 -5.018 -4.793  3.178 -5.051 -0.867 -0.452 -4.247 -0.784 -3.339 
    ML  1764  1762 6  1767     6     1     6    68    87  -6.250  -6.596  -1.310  -1.005  -6.446  -3.975  0.368 -0.385 -0.191  0.094 
    MR  1765  1762 6  1767     6     1     5    68    87  -6.988  -5.717  -1.625  -5.695  -0.829  -3.908  0.368 -0.385 -0.191  0.094 
     D  1766  1762 6  1767     6     0     2    66    85  -9.049  -7.747  -3.544  -4.226  -4.244  -0.319 
    IL  1767  1767 5  1767     6     1     8    68    87  -2.579  -2.842  -0.760  -4.497  -5.274  -4.934  0.000  0.000  0.000  0.000 
    IR  1768  1768 6  1768     5     1     8    68    86  -2.408  -0.496  -5.920  -4.087  -5.193          0.000  0.000  0.000  0.000 
                                             [ MATP  462 ]    673    725 U G - -
    MP  1769  1768 6  1773     4     2    11    66    85  -9.064  -9.271  -0.012  -7.685                 -6.651 -6.798 -6.088 -1.472 -4.506 -6.311  2.129 -5.392 -6.157 -2.835 -6.333 -4.934  0.700 -6.554  3.215 -4.950 
    ML  1770  1768 6  1773     4     1     5    67    86  -3.758  -3.940  -0.507  -2.670                  0.368 -0.385 -0.191  0.094 
    MR  1771  1768 6  1773     4     1     3    67    86  -4.809  -3.838  -1.706  -0.766                  0.368 -0.385 -0.191  0.094 
     D  1772  1768 6  1773     4     0     2    66    85  -4.568  -4.250  -2.265  -0.520                 
    IL  1773  1773 5  1773     4     1     8    69    88  -1.686  -2.369  -1.117  -4.855                  0.000  0.000  0.000  0.000 
    IR  1774  1774 6  1774     3     1     7    68    87  -1.442  -0.798  -4.142                          0.000  0.000  0.000  0.000 
                                             [ MATL  463 ]    674      - A - - -
    ML  1775  1774 6  1777     5     1     9    64    82  -8.982  -0.010  -8.797  -9.009  -9.901          1.725 -1.294 -2.647 -2.982 
     D  1776  1774 6  1777     5     0     1    62    81  -4.959  -0.803  -4.221  -2.596  -2.508         
    IL  1777  1777 3  1777     5     1     5    64    83  -2.408  -0.496  -4.087  -5.920  -5.193          0.000  0.000  0.000  0.000 
                                             [ MATP  464 ]    675    724 A U - -
    MP  1778  1777 3  1782     6     2     8    63    81 -10.292 -10.231  -0.009  -9.007  -9.287  -9.682 -6.082 -4.748 -6.037  3.846 -8.346 -9.461 -3.828 -6.043 -5.841 -0.292 -6.506 -1.060 -3.777 -7.558 -5.662 -4.785 
    ML  1779  1777 3  1782     6     1     2    61    80  -6.250  -6.596  -1.310  -1.005  -6.446  -3.975  0.368 -0.385 -0.191  0.094 
    MR  1780  1777 3  1782     6     1     2    61    80  -6.988  -5.717  -1.625  -5.695  -0.829  -3.908  0.368 -0.385 -0.191  0.094 
     D  1781  1777 3  1782     6     0     0    59    78  -9.049  -7.747  -3.544  -4.226  -4.244  -0.319 
    IL  1782  1782 5  1782     6     1     4    62    81  -2.579  -2.842  -0.760  -4.497  -5.274  -4.934  0.000  0.000  0.000  0.000 
    IR  1783  1783 6  1783     5     1     4    62    81  -2.408  -0.496  -5.920  -4.087  -5.193          0.000  0.000  0.000  0.000 
                                             [ MATP  465 ]    676    723 G C - -
    MP  1784  1783 6  1788     4     2     7    61    79  -8.887 -10.132  -0.019  -6.586                 -7.762 -0.802 -8.864 -2.104 -9.311 -6.065 -3.876 -8.901 -6.165  3.891 -6.387 -2.674 -4.202 -6.434 -6.196 -7.738 
    ML  1785  1783 6  1788     4     1     1    60    79  -2.408  -4.532  -1.293  -1.473                  0.368 -0.385 -0.191  0.094 
    MR  1786  1783 6  1788     4     1     2    60    78  -4.102 -12.528  -0.390  -2.485                  0.368 -0.385 -0.191  0.094 
     D  1787  1783 6  1788     4     0     0    58    76 -12.737 -14.007  -2.036  -0.404                 
    IL  1788  1788 5  1788     4     1     2    60    79  -2.817  -4.319  -0.613  -2.698                  0.000  0.000  0.000  0.000 
    IR  1789  1789 6  1789     3     1     3    60    79  -1.925  -0.554  -4.164                          0.000  0.000  0.000  0.000 
                                             [ MATR  466 ]      -    722 - A - -
    MR  1790  1789 6  1792     3     1     6    59    77 -10.316  -0.005  -8.633                          1.976 -5.849 -5.262 -5.496 
     D  1791  1789 6  1792     3     0     0    57    76  -6.390  -1.568  -0.620                         
    IR  1792  1792 3  1792     3     1     2    59    78  -1.925  -0.554  -4.164                          0.000  0.000  0.000  0.000 
                                             [ MATR  467 ]      -    721 - U - -
    MR  1793  1792 3  1795     5     1     6    58    76  -8.982  -0.010  -8.797  -9.009  -9.901         -0.385 -2.399 -1.830  1.466 
     D  1794  1792 3  1795     5     0     0    56    75  -5.352  -0.707  -2.978  -4.409  -2.404         
    IR  1795  1795 3  1795     5     1     1    58    77  -2.408  -0.496  -5.920  -4.087  -5.193          0.000  0.000  0.000  0.000 
                                             [ MATP  468 ]    677    720 U A - -
    MP  1796  1795 3  1800     6     2     6    57    75 -10.292 -10.231  -0.009  -9.007  -9.287  -9.682 -9.297 -9.191 -8.752 -5.606 -7.193 -8.971 -3.029 -8.092 -8.524 -5.677 -8.975 -7.256  3.976 -8.924 -4.408 -5.398 
    ML  1797  1795 3  1800     6     1     1    55    74  -6.250  -6.596  -1.310  -1.005  -6.446  -3.975  0.368 -0.385 -0.191  0.094 
    MR  1798  1795 3  1800     6     1     1    55    74  -6.988  -5.717  -1.625  -5.695  -0.829  -3.908  0.368 -0.385 -0.191  0.094 
     D  1799  1795 3  1800     6     0     0    53    71  -9.049  -7.747  -3.544  -4.226  -4.244  -0.319 
    IL  1800  1800 5  1800     6     1     1    56    75  -2.579  -2.842  -0.760  -4.497  -5.274  -4.934  0.000  0.000  0.000  0.000 
    IR  1801  1801 6  1801     5     1     1    56    75  -2.408  -0.496  -5.920  -4.087  -5.193          0.000  0.000  0.000  0.000 
                                             [ MATP  469 ]    678    719 C G - -
    MP  1802  1801 6  1806     6     2     6    55    73 -10.292 -10.231  -0.009  -9.007  -9.287  -9.682 -6.979 -7.214 -6.295 -3.427 -4.659 -6.440  3.861 -5.599 -6.420 -3.388 -6.503 -5.524 -0.142 -6.834 -2.390 -5.220 
    ML  1803  1801 6  1806     6     1     1    53    72  -6.250  -6.596  -1.310  -1.005  -6.446  -3.975  0.368 -0.385 -0.191  0.094 
    MR  1804  1801 6  1806     6     1     1    53    72  -6.988  -5.717  -1.625  -5.695  -0.829  -3.908  0.368 -0.385 -0.191  0.094 
     D  1805  1801 6  1806     6     0     0    51    70  -9.049  -7.747  -3.544  -4.226  -4.244  -0.319 
    IL  1806  1806 5  1806     6     1     1    54    73  -2.579  -2.842  -0.760  -4.497  -5.274  -4.934  0.000  0.000  0.000  0.000 
    IR  1807  1807 6  1807     5     1     1    54    73  -2.408  -0.496  -5.920  -4.087  -5.193          0.000  0.000  0.000  0.000 
                                             [ MATP  470 ]    679    718 c g - -
    MP  1808  1807 6  1812     6     2     5    53    71 -10.292 -10.231  -0.009  -9.007  -9.287  -9.682 -4.592 -4.367 -4.615  1.038 -3.595 -5.444  2.862 -4.229 -4.507  0.748 -5.021 -2.038  1.839 -4.794 -0.569 -3.282 
    ML  1809  1807 6  1812     6     1     1    52    70  -6.250  -6.596  -1.310  -1.005  -6.446  -3.975  0.368 -0.385 -0.191  0.094 
    MR  1810  1807 6  1812     6     1     1    52    70  -6.988  -5.717  -1.625  -5.695  -0.829  -3.908  0.368 -0.385 -0.191  0.094 
     D  1811  1807 6  1812     6     0     0    50    68  -9.049  -7.747  -3.544  -4.226  -4.244  -0.319 
    IL  1812  1812 5  1812     6     1     1    52    71  -2.579  -2.842  -0.760  -4.497  -5.274  -4.934  0.000  0.000  0.000  0.000 
    IR  1813  1813 6  1813     5     1     1    52    71  -2.408  -0.496  -5.920  -4.087  -5.193          0.000  0.000  0.000  0.000 
                                             [ MATP  471 ]    680    717 C G - -
    MP  1814  1813 6  1818     6     2     4    51    69 -10.292 -10.231  -0.009  -9.007  -9.287  -9.682 -4.909 -4.671 -4.879 -0.089 -3.751 -5.650  3.150 -4.421 -4.770  0.576 -5.255 -2.310  1.166 -5.083  0.862 -3.522 
    ML  1815  1813 6  1818     6     1     1    51    70  -6.250  -6.596  -1.310  -1.005  -6.446  -3.975  0.368 -0.385 -0.191  0.094 
    MR  1816  1813 6  1818     6     1     1    51    69  -6.988  -5.717  -1.625  -5.695  -0.829  -3.908  0.368 -0.385 -0.191  0.094 
     D  1817  1813 6  1818     6     0     0    49    68  -9.049  -7.747  -3.544  -4.226  -4.244  -0.319 
    IL  1818  1818 5  1818     6     1     1    51    69  -2.579  -2.842  -0.760  -4.497  -5.274  -4.934  0.000  0.000  0.000  0.000 
    IR  1819  1819 6  1819     5     1     1    50    69  -2.408  -0.496  -5.920  -4.087  -5.193          0.000  0.000  0.000  0.000 
                                             [ MATP  472 ]    681    716 c g - -
    MP  1820  1819 6  1824     4     2     3    49    67  -9.064  -9.271  -0.012  -7.685                 -6.424 -6.485 -5.956 -2.551 -4.434 -6.250  2.658 -5.293 -5.996 -2.417 -6.220 -4.480  2.031 -6.378  2.320 -4.782 
    ML  1821  1819 6  1824     4     1     1    50    69  -3.758  -3.940  -0.507  -2.670                  0.368 -0.385 -0.191  0.094 
    MR  1822  1819 6  1824     4     1     1    50    69  -4.809  -3.838  -1.706  -0.766                  0.368 -0.385 -0.191  0.094 
     D  1823  1819 6  1824     4     0     0    49    68  -4.568  -4.250  -2.265  -0.520                 
    IL  1824  1824 5  1824     4     1     1    52    70  -1.686  -2.369  -1.117  -4.855                  0.000  0.000  0.000  0.000 
    IR  1825  1825 6  1825     3     1     1    51    69  -1.442  -0.798  -4.142                          0.000  0.000  0.000  0.000 
                                             [ MATL  473 ]    682      - c - - -
    ML  1826  1825 6  1828     3     1     1    46    65 -10.316  -0.023  -6.075                         -0.925  0.417  0.227 -0.046 
     D  1827  1825 6  1828     3     0     0    45    64  -5.620  -0.734  -1.403                         
    IL  1828  1828 3  1828     3     1     1    47    66  -1.925  -0.554  -4.164                          0.000  0.000  0.000  0.000 
                                             [ MATR  474 ]      -    715 - g - -
    MR  1829  1828 3  1831     5     1     1    45    64  -8.964  -0.011  -8.779  -8.992  -9.883         -0.140 -0.262  0.441 -0.151 
     D  1830  1828 3  1831     5     0     0    44    62  -5.644  -0.549  -3.270  -4.701  -2.695         
    IR  1831  1831 3  1831     5     1     1    46    64  -2.408  -0.496  -5.920  -4.087  -5.193          0.000  0.000  0.000  0.000 
                                             [ MATP  475 ]    683    714 g c - -
    MP  1832  1831 3  1836     6     2     2    44    63 -10.292 -10.231  -0.009  -9.007  -9.287  -9.682 -4.654 -3.873 -4.586 -0.103 -4.185 -5.293  2.170 -4.594 -4.696  2.665 -5.104 -0.338  0.005 -4.631  0.967 -3.408 
    ML  1833  1831 3  1836     6     1     1    43    61  -6.250  -6.596  -1.310  -1.005  -6.446  -3.975  0.368 -0.385 -0.191  0.094 
    MR  1834  1831 3  1836     6     1     1    43    61  -6.988  -5.717  -1.625  -5.695  -0.829  -3.908  0.368 -0.385 -0.191  0.094 
     D  1835  1831 3  1836     6     0     0    40    59  -9.049  -7.747  -3.544  -4.226  -4.244  -0.319 
    IL  1836  1836 5  1836     6     1     1    44    62  -2.579  -2.842  -0.760  -4.497  -5.274  -4.934  0.000  0.000  0.000  0.000 
    IR  1837  1837 6  1837     5     1     1    44    62  -2.408  -0.496  -5.920  -4.087  -5.193          0.000  0.000  0.000  0.000 
                                             [ MATP  476 ]    684    713 u g - -
    MP  1838  1837 6  1842     6     2     2    42    61 -10.292 -10.231  -0.009  -9.007  -9.287  -9.682 -4.311 -3.741 -4.325  0.738 -3.972 -5.116  1.463 -4.365 -4.390  1.950 -4.857  0.191  0.113 -4.415  2.303 -3.204 
    ML  1839  1837 6  1842     6     1     1    41    59  -6.250  -6.596  -1.310  -1.005  -6.446  -3.975  0.368 -0.385 -0.191  0.094 
    MR  1840  1837 6  1842     6     1     1    41    59  -6.988  -5.717  -1.625  -5.695  -0.829  -3.908  0.368 -0.385 -0.191  0.094 
     D  1841  1837 6  1842     6     0     0    39    57  -9.049  -7.747  -3.544  -4.226  -4.244  -0.319 
    IL  1842  1842 5  1842     6     1     1    42    60  -2.579  -2.842  -0.760  -4.497  -5.274  -4.934  0.000  0.000  0.000  0.000 
    IR  1843  1843 6  1843     5     1     1    42    60  -2.408  -0.496  -5.920  -4.087  -5.193          0.000  0.000  0.000  0.000 
                                             [ MATP  477 ]    685    712 g u - -
    MP  1844  1843 6  1848     4     2     2    40    59  -9.064  -1.219  -0.827  -7.685                 -4.628 -3.462 -4.853 -0.306 -5.562 -5.544 -1.429 -5.076 -4.629  1.703 -0.004  2.378 -1.675 -1.290 -3.233  2.091 
    ML  1845  1843 6  1848     4     1     1    40    58  -3.758  -3.940  -0.507  -2.670                  0.368 -0.385 -0.191  0.094 
    MR  1846  1843 6  1848     4     1     1    39    58  -4.809  -3.838  -1.706  -0.766                  0.368 -0.385 -0.191  0.094 
     D  1847  1843 6  1848     4     0     0    38    57  -4.568  -4.250  -2.265  -0.520                 
    IL  1848  1848 5  1848     4     1     1    41    59  -1.686  -2.369  -1.117  -4.855                  0.000  0.000  0.000  0.000 
    IR  1849  1849 6  1849     3     1     1    39    57  -3.763  -0.128  -6.464                          0.000  0.000  0.000  0.000 
                                             [ MATL  478 ]    686      - A - - -
    ML  1850  1849 6  1852     3     1     1    37    56  -9.998  -0.005  -8.652                          1.976 -5.849 -5.262 -5.496 
     D  1851  1849 6  1852     3     0     0    37    56  -6.174  -1.687  -0.566                         
    IL  1852  1852 3  1852     3     1     1    41    60  -1.442  -0.798  -4.142                          0.000  0.000  0.000  0.000 
                                             [ MATL  479 ]    687      - A - - -
    ML  1853  1852 3  1855     3     1     1    36    55  -9.998  -0.005  -8.652                          1.976 -5.849 -5.262 -5.496 
     D  1854  1852 3  1855     3     0     0    36    55  -6.174  -1.687  -0.566                         
    IL  1855  1855 3  1855     3     1     1    40    59  -1.442  -0.798  -4.142                          0.000  0.000  0.000  0.000 
                                             [ MATL  480 ]    688      - A - - -
    ML  1856  1855 3  1858     3     1     1    35    54  -9.998  -0.005  -8.652                          1.976 -5.849 -5.262 -5.496 
     D  1857  1855 3  1858     3     0     0    35    53  -6.174  -1.687  -0.566                         
    IL  1858  1858 3  1858     3     1     1    39    58  -1.442  -0.798  -4.142                          0.000  0.000  0.000  0.000 
                                             [ MATL  481 ]    689      - U - - -
    ML  1859  1858 3  1861     3     1     1    34    53 -10.316  -0.005  -8.633                         -3.016 -2.993 -0.953  1.693 
     D  1860  1858 3  1861     3     0     0    33    52  -5.620  -0.734  -1.403                         
    IL  1861  1861 3  1861     3     1     1    35    54  -1.925  -0.554  -4.164                          0.000  0.000  0.000  0.000 
                                             [ MATR  482 ]      -    710 - C - -
    MR  1862  1861 3  1864     3     1     1    33    52 -10.316  -0.005  -8.633                         -0.925  1.494 -1.372 -1.885 
     D  1863  1861 3  1864     3     0     0    32    50  -6.390  -1.568  -0.620                         
    IR  1864  1864 3  1864     3     1     1    34    53  -1.925  -0.554  -4.164                          0.000  0.000  0.000  0.000 
                                             [ MATR  483 ]      -    709 - G - -
    MR  1865  1864 3  1867     5     1     1    32    51  -8.982  -0.010  -8.797  -9.009  -9.901          0.744 -3.440  1.037 -2.461 
     D  1866  1864 3  1867     5     0     0    31    49  -5.352  -0.707  -2.978  -4.409  -2.404         
    IR  1867  1867 3  1867     5     1     1    33    51  -2.408  -0.496  -5.920  -4.087  -5.193          0.000  0.000  0.000  0.000 
                                             [ MATP  484 ]    690    708 C G - -
    MP  1868  1867 3  1872     6     2     2    31    50 -10.292 -10.231  -0.018  -9.007  -7.025  -9.682 -2.395 -5.302 -1.324 -1.345 -4.062 -5.849  3.561 -4.796 -5.222 -1.165 -5.621 -3.123  0.730 -5.529 -0.457 -4.029 
    ML  1869  1867 3  1872     6     1     1    30    48  -6.250  -6.596  -1.310  -1.005  -6.446  -3.975  0.368 -0.385 -0.191  0.094 
    MR  1870  1867 3  1872     6     1     1    30    48  -6.988  -5.717  -1.625  -5.695  -0.829  -3.908  0.368 -0.385 -0.191  0.094 
     D  1871  1867 3  1872     6     0     0    27    46  -9.049  -7.747  -3.544  -4.226  -4.244  -0.319 
    IL  1872  1872 5  1872     6     1     1    31    50  -2.579  -2.842  -0.760  -4.497  -5.274  -4.934  0.000  0.000  0.000  0.000 
    IR  1873  1873 6  1873     5     1     1    31    49  -2.408  -0.496  -5.920  -4.087  -5.193          0.000  0.000  0.000  0.000 
                                             [ MATP  485 ]    691    707 C G - -
    MP  1874  1873 6  1878     6     2     2    29    48 -10.283 -10.222  -0.009  -8.999  -9.278  -9.673 -5.918 -5.806 -5.632 -1.757 -4.240 -6.099  3.381 -5.033 -5.606 -0.255 -5.933 -3.572  1.939 -5.969 -1.839 -4.368 
    ML  1875  1873 6  1878     6     1     1    28    46  -6.250  -6.596  -1.310  -1.005  -6.446  -3.975  0.368 -0.385 -0.191  0.094 
    MR  1876  1873 6  1878     6     1     1    28    46  -7.201  -5.930  -1.261  -5.908  -1.042  -4.122  0.209 -0.666  0.400 -0.161 
     D  1877  1873 6  1878     6     0     0    25    44  -9.049  -7.747  -3.544  -4.226  -4.244  -0.319 
    IL  1878  1878 5  1878     6     1     1    29    48  -2.579  -2.842  -0.760  -4.497  -5.274  -4.934  0.000  0.000  0.000  0.000 
    IR  1879  1879 6  1879     5     1     1    29    47  -2.408  -0.496  -5.920  -4.087  -5.193          0.000  0.000  0.000  0.000 
                                             [ MATP  486 ]    692    706 c g - -
    MP  1880  1879 6  1884     6     2     2    27    46 -10.292 -10.231  -0.009  -9.007  -9.287  -9.682 -3.920 -3.840 -4.017  1.347 -3.351 -4.860  2.194 -3.899 -3.981  0.710 -4.518  0.716  2.072 -4.173 -0.513 -2.898 
    ML  1881  1879 6  1884     6     1     1    26    44  -6.250  -6.596  -1.310  -1.005  -6.446  -3.975  0.368 -0.385 -0.191  0.094 
    MR  1882  1879 6  1884     6     1     1    26    44  -6.988  -5.717  -1.625  -5.695  -0.829  -3.908  0.368 -0.385 -0.191  0.094 
     D  1883  1879 6  1884     6     0     0    23    42  -9.049  -7.747  -3.544  -4.226  -4.244  -0.319 
    IL  1884  1884 5  1884     6     1     1    27    46  -2.579  -2.842  -0.760  -4.497  -5.274  -4.934  0.000  0.000  0.000  0.000 
    IR  1885  1885 6  1885     5     1     1    27    45  -2.408  -0.496  -5.920  -4.087  -5.193          0.000  0.000  0.000  0.000 
                                             [ MATP  487 ]    693    705 c g - -
    MP  1886  1885 6  1890     6     2     2    25    44 -10.292 -10.231  -0.009  -9.007  -9.287  -9.682 -3.550 -3.537 -3.675  1.564 -2.029 -4.518  2.393 -3.694 -3.676  1.218 -4.220  0.386  1.353 -3.823 -0.674 -2.666 
    ML  1887  1885 6  1890     6     1     1    24    43  -6.250  -6.596  -1.310  -1.005  -6.446  -3.975  0.368 -0.385 -0.191  0.094 
    MR  1888  1885 6  1890     6     1     1    24    42  -6.988  -5.717  -1.625  -5.695  -0.829  -3.908  0.368 -0.385 -0.191  0.094 
     D  1889  1885 6  1890     6     0     0    22    40  -9.049  -7.747  -3.544  -4.226  -4.244  -0.319 
    IL  1890  1890 5  1890     6     1     1    25    44  -2.579  -2.842  -0.760  -4.497  -5.274  -4.934  0.000  0.000  0.000  0.000 
    IR  1891  1891 6  1891     5     1     1    25    43  -2.408  -0.496  -5.920  -4.087  -5.193          0.000  0.000  0.000  0.000 
                                             [ MATP  488 ]    694    704 c g - -
    MP  1892  1891 6  1896     6     2     2    23    42 -10.292 -10.231  -0.009  -9.007  -9.287  -9.682 -4.634 -4.289 -4.638 -0.275 -3.694 -5.453  2.753 -4.299 -4.559  1.872 -5.058 -0.344  1.611 -4.798 -1.193 -3.318 
    ML  1893  1891 6  1896     6     1     1    23    41  -6.250  -6.596  -1.310  -1.005  -6.446  -3.975  0.368 -0.385 -0.191  0.094 
    MR  1894  1891 6  1896     6     1     1    23    41  -6.988  -5.717  -1.625  -5.695  -0.829  -3.908  0.368 -0.385 -0.191  0.094 
     D  1895  1891 6  1896     6     0     0    21    39  -9.049  -7.747  -3.544  -4.226  -4.244  -0.319 
    IL  1896  1896 5  1896     6     1     1    23    42  -2.579  -2.842  -0.760  -4.497  -5.274  -4.934  0.000  0.000  0.000  0.000 
    IR  1897  1897 6  1897     5     1     1    23    41  -2.408  -0.496  -5.920  -4.087  -5.193          0.000  0.000  0.000  0.000 
                                             [ MATP  489 ]    695    703 G C - -
    MP  1898  1897 6  1902     6     2     2    21    40 -10.292 -10.231  -0.009  -9.007  -9.287  -9.682 -4.672 -3.324 -4.515  1.798 -5.551 -5.130  1.048 -5.141 -4.876  3.112 -5.153 -0.580 -0.935 -4.397 -2.674 -3.462 
    ML  1899  1897 6  1902     6     1     1    22    40  -6.250  -6.596  -1.310  -1.005  -6.446  -3.975  0.368 -0.385 -0.191  0.094 
    MR  1900  1897 6  1902     6     1     1    22    40  -6.988  -5.717  -1.625  -5.695  -0.829  -3.908  0.368 -0.385 -0.191  0.094 
     D  1901  1897 6  1902     6     0     0    20    39  -9.049  -7.747  -3.544  -4.226  -4.244  -0.319 
    IL  1902  1902 5  1902     6     1     1    22    40  -2.579  -2.842  -0.760  -4.497  -5.274  -4.934  0.000  0.000  0.000  0.000 
    IR  1903  1903 6  1903     5     1     1    21    40  -2.408  -0.496  -5.920  -4.087  -5.193          0.000  0.000  0.000  0.000 
                                             [ MATP  490 ]    696    702 G C - -
    MP  1904  1903 6  1908     4     2     2    19    38  -9.064  -9.271  -0.012  -7.685                 -7.283 -4.739 -7.768 -1.867 -7.921 -6.044 -3.018 -7.878 -6.078  3.903 -6.309 -2.571 -3.491 -6.279 -1.924 -6.658 
    ML  1905  1903 6  1908     4     1     1    21    40  -3.758  -3.940  -0.507  -2.670                  0.368 -0.385 -0.191  0.094 
    MR  1906  1903 6  1908     4     1     1    21    40  -4.809  -3.838  -1.706  -0.766                  0.368 -0.385 -0.191  0.094 
     D  1907  1903 6  1908     4     0     0    20    39  -4.568  -4.250  -2.265  -0.520                 
    IL  1908  1908 5  1908     4     1     1    23    41  -1.686  -2.369  -1.117  -4.855                  0.000  0.000  0.000  0.000 
    IR  1909  1909 6  1909     3     1     1    22    40  -1.442  -0.798  -4.142                          0.000  0.000  0.000  0.000 
                                             [ MATL  491 ]    697      - C - - -
    ML  1910  1909 6  1912     3     1     1    16    35  -9.998  -0.005  -8.652                         -5.303  1.967 -5.796 -4.404 
     D  1911  1909 6  1912     3     0     0    17    35  -6.174  -1.687  -0.566                         
    IL  1912  1912 3  1912     3     1     1    21    39  -1.442  -0.798  -4.142                          0.000  0.000  0.000  0.000 
                                             [ MATL  492 ]    698      - U - - -
    ML  1913  1912 3  1915     3     1     1    15    33  -9.998  -0.005  -8.652                         -3.669 -2.128 -4.404  1.866 
     D  1914  1912 3  1915     3     0     0    16    34  -6.174  -1.687  -0.566                         
    IL  1915  1915 3  1915     3     1     1    20    38  -1.442  -0.798  -4.142                          0.000  0.000  0.000  0.000 
                                             [ MATL  493 ]    699      - C - - -
    ML  1916  1915 3  1918     3     1     1    13    32  -9.998  -0.005  -8.652                         -3.036  1.211 -4.070  0.588 
     D  1917  1915 3  1918     3     0     0    15    33  -6.174  -1.687  -0.566                         
    IL  1918  1918 3  1918     3     1     1    19    37  -1.442  -0.798  -4.142                          0.000  0.000  0.000  0.000 
                                             [ MATL  494 ]    700      - A - - -
    ML  1919  1918 3  1921     3     1     1    12    30  -9.998  -0.005  -8.652                          1.976 -5.849 -5.262 -5.496 
     D  1920  1918 3  1921     3     0     0    13    32  -6.174  -1.687  -0.566                         
    IL  1921  1921 3  1921     3     1     1    18    36  -1.442  -0.798  -4.142                          0.000  0.000  0.000  0.000 
                                             [ MATL  495 ]    701      - A - - -
    ML  1922  1921 3  1924     2     1     1     1     1       *   0.000                                  1.976 -5.849 -5.262 -5.496 
     D  1923  1921 3  1924     2     0     0     0     0       *   0.000                                 
    IL  1924  1924 3  1924     2     1     1    13    28  -1.823  -0.479                                  0.000  0.000  0.000  0.000 
                                             [ END   496 ]      -      - - - - -
     E  1925  1924 3    -1     0     0     0     0     0                                                 
                                             [ BEGR  497 ]      -      - - - - -
     S  1926  1731 1  1927     3    17    55   127   170  -9.998  -0.005  -8.652                         
    IL  1927  1927 2  1927     3    15    54   129   172  -1.442  -0.798  -4.142                          0.000  0.000  0.000  0.000 
                                             [ MATL  498 ]    733      - U - - -
    ML  1928  1927 2  1930     3    18    55   127   170  -9.998  -0.005  -8.652                         -4.921 -4.488 -5.743  1.965 
     D  1929  1927 2  1930     3    10    46   125   168  -6.174  -1.687  -0.566                         
    IL  1930  1930 3  1930     3    15    53   128   171  -1.442  -0.798  -4.142                          0.000  0.000  0.000  0.000 
                                             [ MATL  499 ]    734      - U - - -
    ML  1931  1930 3  1933     3    17    54   126   169  -9.998  -0.005  -8.652                         -0.161 -2.131 -3.024  1.462 
     D  1932  1930 3  1933     3    10    45   124   167  -6.174  -1.687  -0.566                         
    IL  1933  1933 3  1933     3    14    51   127   170  -1.442  -0.798  -4.142                          0.000  0.000  0.000  0.000 
                                             [ MATL  500 ]    735      - G - - -
    ML  1934  1933 3  1936     5    17    54   125   168  -8.982  -0.010  -8.797  -9.009  -9.901         -4.713 -6.319  1.973 -5.449 
     D  1935  1933 3  1936     5     9    44   123   167  -4.959  -0.803  -4.221  -2.596  -2.508         
    IL  1936  1936 3  1936     5    13    49   125   169  -2.408  -0.496  -4.087  -5.920  -5.193          0.000  0.000  0.000  0.000 
                                             [ MATP  501 ]    736    832 G C - -
    MP  1937  1936 3  1941     6    17    53   124   167 -10.292 -10.231  -0.009  -9.007  -9.287  -9.682 -7.198 -4.694 -7.756  0.265 -8.707 -6.131 -3.506 -7.960 -6.048  3.840 -6.316 -2.478 -3.790 -6.344 -5.703 -6.572 
    ML  1938  1936 3  1941     6    11    45   122   166  -6.250  -6.596  -1.310  -1.005  -6.446  -3.975  0.368 -0.385 -0.191  0.094 
    MR  1939  1936 3  1941     6    11    45   122   165  -6.988  -5.717  -1.625  -5.695  -0.829  -3.908  0.368 -0.385 -0.191  0.094 
     D  1940  1936 3  1941     6     7    40   119   162  -9.049  -7.747  -3.544  -4.226  -4.244  -0.319 
    IL  1941  1941 5  1941     6    12    48   123   167  -2.579  -2.842  -0.760  -4.497  -5.274  -4.934  0.000  0.000  0.000  0.000 
    IR  1942  1942 6  1942     5    12    48   123   167  -2.408  -0.496  -5.920  -4.087  -5.193          0.000  0.000  0.000  0.000 
                                             [ MATP  502 ]    737    831 G C - -
    MP  1943  1942 6  1947     6    16    51   122   165 -10.292 -10.231  -0.009  -9.007  -9.287  -9.682 -6.589 -4.509 -6.837  1.169 -8.009 -6.154 -2.970 -7.166 -5.871  3.713 -6.183 -2.205 -3.224 -6.118 -5.068 -5.662 
    ML  1944  1942 6  1947     6    10    43   120   164  -6.250  -6.596  -1.310  -1.005  -6.446  -3.975  0.368 -0.385 -0.191  0.094 
    MR  1945  1942 6  1947     6    10    44   120   164  -6.988  -5.717  -1.625  -5.695  -0.829  -3.908  0.368 -0.385 -0.191  0.094 
     D  1946  1942 6  1947     6     7    39   118   161  -9.049  -7.747  -3.544  -4.226  -4.244  -0.319 
    IL  1947  1947 5  1947     6    12    47   121   165  -2.579  -2.842  -0.760  -4.497  -5.274  -4.934  0.000  0.000  0.000  0.000 
    IR  1948  1948 6  1948     5    12    47   121   165  -2.408  -0.496  -5.920  -4.087  -5.193          0.000  0.000  0.000  0.000 
                                             [ MATP  503 ]    738    830 A U - -
    MP  1949  1948 6  1953     4    14    50   120   163  -8.887 -10.132  -0.019  -6.586                 -5.698 -4.319 -5.792  3.122 -7.433 -7.410 -2.700 -5.999 -5.533  2.688 -6.092 -1.708 -2.836 -6.397 -4.638 -4.498 
    ML  1950  1948 6  1953     4     9    42   119   162  -2.408  -4.532  -1.293  -1.473                  0.368 -0.385 -0.191  0.094 
    MR  1951  1948 6  1953     4     9    43   119   162  -4.102 -12.528  -0.390  -2.485                  0.368 -0.385 -0.191  0.094 
     D  1952  1948 6  1953     4     7    39   117   160 -12.737 -14.007  -2.036  -0.404                 
    IL  1953  1953 5  1953     4    10    43   119   163  -2.817  -4.319  -0.613  -2.698                  0.000  0.000  0.000  0.000 
    IR  1954  1954 6  1954     3    11    46   119   163  -1.925  -0.554  -4.164                          0.000  0.000  0.000  0.000 
                                             [ MATR  504 ]      -    829 - G - -
    MR  1955  1954 6  1957     5    14    49   118   161  -8.982  -0.010  -8.797  -9.009  -9.901         -0.383 -1.918  1.376 -1.420 
     D  1956  1954 6  1957     5     6    38   116   160  -5.352  -0.707  -2.978  -4.409  -2.404         
    IR  1957  1957 3  1957     5    10    43   118   162  -2.408  -0.496  -5.920  -4.087  -5.193          0.000  0.000  0.000  0.000 
                                             [ MATP  505 ]    739    828 C G - -
    MP  1958  1957 3  1962     6    14    48   117   160 -10.292 -10.231  -0.009  -9.007  -9.287  -9.682 -5.579 -5.323 -5.392 -1.293 -4.146 -5.968  3.140 -4.879 -5.350  2.060 -5.731 -3.019  0.912 -5.664 -1.711 -4.103 
    ML  1959  1957 3  1962     6     8    40   115   159  -6.250  -6.596  -1.310  -1.005  -6.446  -3.975  0.368 -0.385 -0.191  0.094 
    MR  1960  1957 3  1962     6     8    40   115   158  -6.988  -5.717  -1.625  -5.695  -0.829  -3.908  0.368 -0.385 -0.191  0.094 
     D  1961  1957 3  1962     6     5    35   111   155  -9.049  -7.747  -3.544  -4.226  -4.244  -0.319 
    IL  1962  1962 5  1962     6     9    42   116   160  -2.579  -2.842  -0.760  -4.497  -5.274  -4.934  0.000  0.000  0.000  0.000 
    IR  1963  1963 6  1963     5     9    43   116   160  -2.408  -0.496  -5.920  -4.087  -5.193          0.000  0.000  0.000  0.000 
                                             [ MATP  506 ]    740    827 C G - -
    MP  1964  1963 6  1968     6    14    47   115   158 -10.292 -10.231  -0.009  -9.007  -9.287  -9.682 -6.768 -6.959 -6.152 -3.124 -4.539 -6.342  3.700 -5.438 -6.235 -3.055 -6.387 -5.175  1.234 -6.642 -2.228 -5.030 
    ML  1965  1963 6  1968     6     8    40   113   157  -6.250  -6.596  -1.310  -1.005  -6.446  -3.975  0.368 -0.385 -0.191  0.094 
    MR  1966  1963 6  1968     6     8    39   113   156  -6.988  -5.717  -1.625  -5.695  -0.829  -3.908  0.368 -0.385 -0.191  0.094 
     D  1967  1963 6  1968     6     4    34   109   153  -9.049  -7.747  -3.544  -4.226  -4.244  -0.319 
    IL  1968  1968 5  1968     6     9    42   114   158  -2.579  -2.842  -0.760  -4.497  -5.274  -4.934  0.000  0.000  0.000  0.000 
    IR  1969  1969 6  1969     5     9    42   114   158  -2.408  -0.496  -5.920  -4.087  -5.193          0.000  0.000  0.000  0.000 
                                             [ MATP  507 ]    741    826 G C - -
    MP  1970  1969 6  1974     6    13    45   113   156 -10.292 -10.231  -0.009  -9.007  -9.287  -9.682 -7.966 -4.848 -9.424 -2.221 -9.454 -6.076 -3.999 -9.218 -6.202  3.946 -6.417 -2.740 -4.365 -6.500 -6.360 -8.287 
    ML  1971  1969 6  1974     6     8    39   111   155  -6.250  -6.596  -1.310  -1.005  -6.446  -3.975  0.368 -0.385 -0.191  0.094 
    MR  1972  1969 6  1974     6     7    38   111   154  -6.988  -5.717  -1.625  -5.695  -0.829  -3.908  0.368 -0.385 -0.191  0.094 
     D  1973  1969 6  1974     6     4    34   108   151  -9.049  -7.747  -3.544  -4.226  -4.244  -0.319 
    IL  1974  1974 5  1974     6     8    41   112   156  -2.579  -2.842  -0.760  -4.497  -5.274  -4.934  0.000  0.000  0.000  0.000 
    IR  1975  1975 6  1975     5     9    41   112   156  -2.408  -0.496  -5.920  -4.087  -5.193          0.000  0.000  0.000  0.000 
                                             [ MATP  508 ]    742    825 G A - -
    MP  1976  1975 6  1980     6    13    44   111   154 -10.292 -10.231  -0.009  -9.007  -9.287  -9.682 -5.957 -1.292 -6.089 -0.982 -7.083 -8.580 -2.685 -6.037  3.808 -1.321 -6.318 -1.971 -3.107 -7.298 -4.602 -4.713 
    ML  1977  1975 6  1980     6     7    38   109   153  -6.250  -6.596  -1.310  -1.005  -6.446  -3.975  0.368 -0.385 -0.191  0.094 
    MR  1978  1975 6  1980     6     7    37   109   152  -6.988  -5.717  -1.625  -5.695  -0.829  -3.908  0.368 -0.385 -0.191  0.094 
     D  1979  1975 6  1980     6     4    33   106   150  -9.049  -7.747  -3.544  -4.226  -4.244  -0.319 
    IL  1980  1980 5  1980     6     8    40   110   154  -2.579  -2.842  -0.760  -4.497  -5.274  -4.934  0.000  0.000  0.000  0.000 
    IR  1981  1981 6  1981     5     8    40   110   154  -2.408  -0.496  -5.920  -4.087  -5.193          0.000  0.000  0.000  0.000 
                                             [ MATP  509 ]    743    824 G A - -
    MP  1982  1981 6  1986     6    12    42   109   152 -10.292 -10.231  -0.009  -9.007  -9.287  -9.682 -0.649 -4.688 -1.434 -0.999 -6.964 -8.479 -2.578 -6.022  3.721 -0.736 -6.316 -1.992 -3.038 -7.273 -4.500 -4.715 
    ML  1983  1981 6  1986     6     7    37   107   151  -6.250  -6.596  -1.310  -1.005  -6.446  -3.975  0.368 -0.385 -0.191  0.094 
    MR  1984  1981 6  1986     6     6    36   107   151  -6.988  -5.717  -1.625  -5.695  -0.829  -3.908  0.368 -0.385 -0.191  0.094 
     D  1985  1981 6  1986     6     4    33   105   148  -9.049  -7.747  -3.544  -4.226  -4.244  -0.319 
    IL  1986  1986 5  1986     6     8    39   108   152  -2.579  -2.842  -0.760  -4.497  -5.274  -4.934  0.000  0.000  0.000  0.000 
    IR  1987  1987 6  1987     5     8    39   108   152  -2.408  -0.496  -5.920  -4.087  -5.193          0.000  0.000  0.000  0.000 
                                             [ MATP  510 ]    744    823 A G - -
    MP  1988  1987 6  1992     4    10    40   107   150  -9.064  -9.271  -0.012  -7.685                 -0.689 -6.182  3.688 -2.464 -4.849 -6.627 -0.556 -5.587 -6.164 -2.639 -6.416 -3.825 -1.539 -6.835 -0.142 -5.027 
    ML  1989  1987 6  1992     4     6    36   106   150  -3.758  -3.940  -0.507  -2.670                  0.368 -0.385 -0.191  0.094 
    MR  1990  1987 6  1992     4     5    34   105   149  -4.809  -3.838  -1.706  -0.766                  0.368 -0.385 -0.191  0.094 
     D  1991  1987 6  1992     4     4    32   104   148  -4.568  -4.250  -2.265  -0.520                 
    IL  1992  1992 5  1992     4     7    38   107   151  -1.686  -2.369  -1.117  -4.855                  0.000  0.000  0.000  0.000 
    IR  1993  1993 6  1993     3     7    38   107   150  -1.442  -0.798  -4.142                          0.000  0.000  0.000  0.000 
                                             [ MATL  511 ]    745      - G - - -
    ML  1994  1993 6  1996     3     9    38   105   148  -9.998  -0.005  -8.652                         -4.713 -6.319  1.973 -5.449 
     D  1995  1993 6  1996     3     3    31   103   147  -6.174  -1.687  -0.566                         
    IL  1996  1996 3  1996     3     7    37   106   149  -1.442  -0.798  -4.142                          0.000  0.000  0.000  0.000 
                                             [ MATL  512 ]    746      - A - - -
    ML  1997  1996 3  1999     3     8    37   104   147 -10.316  -0.005  -8.633                          1.889 -4.558 -2.277 -4.397 
     D  1998  1996 3  1999     3     3    31   102   146  -5.620  -0.734  -1.403                         
    IL  1999  1999 3  1999     3     6    35   104   148  -1.925  -0.554  -4.164                          0.000  0.000  0.000  0.000 
                                             [ MATR  513 ]      -    822 - a - -
    MR  2000  1999 3  2002     5     8    36   103   146  -8.982  -0.010  -8.797  -9.009  -9.901          0.977 -4.139  0.929 -3.810 
     D  2001  1999 3  2002     5     2    28   101   145  -5.352  -0.707  -2.978  -4.409  -2.404         
    IR  2002  2002 3  2002     5     5    33   103   147  -2.408  -0.496  -5.920  -4.087  -5.193          0.000  0.000  0.000  0.000 
                                             [ MATP  514 ]    747    821 G U - -
    MP  2003  2002 3  2007     6     9    36   102   145 -10.292 -10.231  -0.009  -9.007  -9.287  -9.682 -5.446 -4.133 -5.438 -0.518 -6.225 -6.525  0.476 -5.660 -5.380  2.224 -5.824  3.084 -1.283 -5.753 -3.561 -4.220 
    ML  2004  2002 3  2007     6     4    30   100   144  -6.250  -6.596  -1.310  -1.005  -6.446  -3.975  0.368 -0.385 -0.191  0.094 
    MR  2005  2002 3  2007     6     4    30   100   144  -6.988  -5.717  -1.625  -5.695  -0.829  -3.908  0.368 -0.385 -0.191  0.094 
     D  2006  2002 3  2007     6     1    25    98   142  -9.049  -7.747  -3.544  -4.226  -4.244  -0.319 
    IL  2007  2007 5  2007     6     4    32   101   145  -2.579  -2.842  -0.760  -4.497  -5.274  -4.934  0.000  0.000  0.000  0.000 
    IR  2008  2008 6  2008     5     4    32   101   145  -2.408  -0.496  -5.920  -4.087  -5.193          0.000  0.000  0.000  0.000 
                                             [ MATP  515 ]    748    820 G C - -
    MP  2009  2008 6  2013     6     8    34   100   143 -10.292 -10.231  -0.009  -9.007  -9.287  -9.682 -5.959 -4.278 -5.872 -0.931 -6.138 -5.730 -0.372 -6.205 -5.646  3.732 -5.882 -2.003 -0.234 -5.467 -3.481 -4.809 
    ML  2010  2008 6  2013     6     3    29    99   143  -6.250  -6.596  -1.310  -1.005  -6.446  -3.975  0.368 -0.385 -0.191  0.094 
    MR  2011  2008 6  2013     6     3    29    99   143  -6.988  -5.717  -1.625  -5.695  -0.829  -3.908  0.368 -0.385 -0.191  0.094 
     D  2012  2008 6  2013     6     1    25    97   141  -9.049  -7.747  -3.544  -4.226  -4.244  -0.319 
    IL  2013  2013 5  2013     6     4    31    99   143  -2.579  -2.842  -0.760  -4.497  -5.274  -4.934  0.000  0.000  0.000  0.000 
    IR  2014  2014 6  2014     5     4    31    99   143  -2.408  -0.496  -5.920  -4.087  -5.193          0.000  0.000  0.000  0.000 
                                             [ MATP  516 ]    749    819 c g - -
    MP  2015  2014 6  2019     6     8    32    98   141 -10.292 -10.231  -0.009  -9.007  -9.287  -9.682 -5.052 -4.852 -4.992  1.163 -3.847 -5.711  2.773 -4.535 -4.904 -0.572 -5.366 -2.536  2.358 -5.215 -0.829 -3.672 
    ML  2016  2014 6  2019     6     3    28    98   142  -6.250  -6.596  -1.310  -1.005  -6.446  -3.975  0.368 -0.385 -0.191  0.094 
    MR  2017  2014 6  2019     6     3    28    99   142  -6.988  -5.717  -1.625  -5.695  -0.829  -3.908  0.368 -0.385 -0.191  0.094 
     D  2018  2014 6  2019     6     1    24    97   141  -9.049  -7.747  -3.544  -4.226  -4.244  -0.319 
    IL  2019  2019 5  2019     6     4    30    98   141  -2.579  -2.842  -0.760  -4.497  -5.274  -4.934  0.000  0.000  0.000  0.000 
    IR  2020  2020 6  2020     5     4    30    98   141  -2.408  -0.496  -5.920  -4.087  -5.193          0.000  0.000  0.000  0.000 
                                             [ MATP  517 ]    750    818 c g - -
    MP  2021  2020 6  2025     6     8    30    96   139 -10.292 -10.231  -0.009  -9.007  -9.287  -9.682 -4.457 -4.242 -4.494  1.443 -3.565 -5.324  2.760 -4.176 -4.409  1.230 -4.926 -1.966  1.428 -4.663 -0.554 -3.211 
    ML  2022  2020 6  2025     6     3    27    98   141  -6.250  -6.596  -1.310  -1.005  -6.446  -3.975  0.368 -0.385 -0.191  0.094 
    MR  2023  2020 6  2025     6     3    27    98   142  -6.988  -5.717  -1.625  -5.695  -0.829  -3.908  0.368 -0.385 -0.191  0.094 
     D  2024  2020 6  2025     6     1    24    97   141  -9.049  -7.747  -3.544  -4.226  -4.244  -0.319 
    IL  2025  2025 5  2025     6     4    28    96   140  -2.579  -2.842  -0.760  -4.497  -5.274  -4.934  0.000  0.000  0.000  0.000 
    IR  2026  2026 6  2026     5     4    28    96   140  -2.408  -0.496  -5.920  -4.087  -5.193          0.000  0.000  0.000  0.000 
                                             [ MATP  518 ]    751    817 a u - -
    MP  2027  2026 6  2031     6     6    28    94   137 -10.292 -10.231  -0.009  -9.007  -9.287  -9.682 -5.667 -4.258 -5.739  2.948 -7.297 -7.053 -2.520 -5.995 -5.512  2.884 -6.033 -1.684 -2.681 -6.179 -4.477 -4.475 
    ML  2028  2026 6  2031     6     3    26    98   141  -6.250  -6.596  -1.310  -1.005  -6.446  -3.975  0.368 -0.385 -0.191  0.094 
    MR  2029  2026 6  2031     6     3    26    98   142  -6.988  -5.717  -1.625  -5.695  -0.829  -3.908  0.368 -0.385 -0.191  0.094 
     D  2030  2026 6  2031     6     1    23    97   141  -9.049  -7.747  -3.544  -4.226  -4.244  -0.319 
    IL  2031  2031 5  2031     6     4    27    96   139  -2.579  -2.842  -0.760  -4.497  -5.274  -4.934  0.000  0.000  0.000  0.000 
    IR  2032  2032 6  2032     5     4    27    95   139  -2.408  -0.496  -5.920  -4.087  -5.193          0.000  0.000  0.000  0.000 
                                             [ MATP  519 ]    752    816 g c - -
    MP  2033  2032 6  2037     6     4    26    92   135 -10.292 -10.231  -0.009  -9.007  -9.287  -9.682 -4.861 -3.512 -4.728  2.498 -5.771 -5.415  0.393 -5.294 -5.014  2.927 -5.326 -1.109 -1.194 -4.672 -2.918 -3.649 
    ML  2034  2032 6  2037     6     2    25    98   141  -6.250  -6.596  -1.310  -1.005  -6.446  -3.975  0.368 -0.385 -0.191  0.094 
    MR  2035  2032 6  2037     6     2    25    98   142  -6.988  -5.717  -1.625  -5.695  -0.829  -3.908  0.368 -0.385 -0.191  0.094 
     D  2036  2032 6  2037     6     0    23    97   141  -9.049  -7.747  -3.544  -4.226  -4.244  -0.319 
    IL  2037  2037 5  2037     6     3    25    95   139  -2.579  -2.842  -0.760  -4.497  -5.274  -4.934  0.000  0.000  0.000  0.000 
    IR  2038  2038 6  2038     5     3    25    95   138  -2.408  -0.496  -5.920  -4.087  -5.193          0.000  0.000  0.000  0.000 
                                             [ MATP  520 ]    753    815 G C - -
    MP  2039  2038 6  2043     3     2    24    89   133  -7.714 -18.184  -0.007                         -4.799 -3.442 -4.654  2.174 -5.682 -5.283  0.633 -5.248 -4.970  3.074 -5.261 -1.057 -1.092 -4.558 -2.818 -3.588 
    ML  2040  2038 6  2043     3     1    24    98   142  -1.585  -1.585  -1.585                          0.368 -0.385 -0.191  0.094 
    MR  2041  2038 6  2043     3     1    24    98   142  -1.585  -1.585  -1.585                          0.368 -0.385 -0.191  0.094 
     D  2042  2038 6  2043     3     0    23    97   141  -1.585  -1.585  -1.585                         
    IL  2043  2043 5  2043     3     1    24   100   143  -0.610  -4.491  -1.736                          0.000  0.000  0.000  0.000 
    IR  2044  2044 6  2044     2     1    23    77    96  -1.823  -0.479                                  0.000  0.000  0.000  0.000 
                                             [ BIF   521 ]      -      - - - - -
     B  2045  2044 6  2046  2183     0    22    75    94                                                 
                                             [ BEGL  522 ]      -      - - - - -
     S  2046  2045 1  2047     4     0     6    58    77  -0.016  -8.258  -7.665  -8.305                 
                                             [ MATP  523 ]    754    798 G C - -
    MP  2047  2046 1  2051     6     2     7    58    77 -10.292 -10.231  -0.009  -9.007  -9.287  -9.682 -5.789 -4.284 -5.624 -0.850 -5.663 -5.695  0.122 -5.876 -5.592  3.708 -5.822 -1.997 -1.641 -5.371 -1.109 -4.563 
    ML  2048  2046 1  2051     6     1     2    58    77  -6.250  -6.596  -1.310  -1.005  -6.446  -3.975  0.368 -0.385 -0.191  0.094 
    MR  2049  2046 1  2051     6     1     2    58    77  -6.988  -5.717  -1.625  -5.695  -0.829  -3.908  0.368 -0.385 -0.191  0.094 
     D  2050  2046 1  2051     6     0     0    57    76  -9.049  -7.747  -3.544  -4.226  -4.244  -0.319 
    IL  2051  2051 5  2051     6     1     3    58    77  -2.579  -2.842  -0.760  -4.497  -5.274  -4.934  0.000  0.000  0.000  0.000 
    IR  2052  2052 6  2052     5     1     3    58    77  -2.408  -0.496  -5.920  -4.087  -5.193          0.000  0.000  0.000  0.000 
                                             [ MATP  524 ]    755    797 G C - -
    MP  2053  2052 6  2057     4     2     6    56    75  -9.064  -9.271  -0.012  -7.685                 -7.966 -4.848 -9.424 -2.221 -9.454 -6.076 -3.999 -9.218 -6.202  3.946 -6.417 -2.740 -4.365 -6.500 -6.360 -8.287 
    ML  2054  2052 6  2057     4     1     1    58    77  -3.758  -3.940  -0.507  -2.670                  0.368 -0.385 -0.191  0.094 
    MR  2055  2052 6  2057     4     1     1    57    76  -4.809  -3.838  -1.706  -0.766                  0.368 -0.385 -0.191  0.094 
     D  2056  2052 6  2057     4     0     0    56    75  -4.568  -4.250  -2.265  -0.520                 
    IL  2057  2057 5  2057     4     1     3    59    78  -1.686  -2.369  -1.117  -4.855                  0.000  0.000  0.000  0.000 
    IR  2058  2058 6  2058     3     1     2    58    77  -1.442  -0.798  -4.142                          0.000  0.000  0.000  0.000 
                                             [ MATL  525 ]    756      - U - - -
    ML  2059  2058 6  2061     3     1     4    54    73  -9.998  -0.005  -8.652                         -4.921 -4.488 -5.743  1.965 
     D  2060  2058 6  2061     3     0     0    53    72  -6.174  -1.687  -0.566                         
    IL  2061  2061 3  2061     3     1     2    57    76  -1.442  -0.798  -4.142                          0.000  0.000  0.000  0.000 
                                             [ MATL  526 ]    757      - A - - -
    ML  2062  2061 3  2064     3     1     3    53    72 -10.316  -0.005  -8.633                          1.976 -5.849 -5.262 -5.496 
     D  2063  2061 3  2064     3     0     0    52    70  -5.620  -0.734  -1.403                         
    IL  2064  2064 3  2064     3     1     1    54    73  -1.925  -0.554  -4.164                          0.000  0.000  0.000  0.000 
                                             [ MATR  527 ]      -    796 - A - -
    MR  2065  2064 3  2067     3     1     3    52    71 -10.316  -0.005  -8.633                          1.976 -5.849 -5.262 -5.496 
     D  2066  2064 3  2067     3     0     0    50    69  -6.390  -1.568  -0.620                         
    IR  2067  2067 3  2067     3     1     1    53    72  -1.925  -0.554  -4.164                          0.000  0.000  0.000  0.000 
                                             [ MATR  528 ]      -    795 - G - -
    MR  2068  2067 3  2070     5     1     3    51    70  -8.982  -0.010  -8.797  -9.009  -9.901         -4.713 -6.319  1.973 -5.449 
     D  2069  2067 3  2070     5     0     0    50    68  -5.352  -0.707  -2.978  -4.409  -2.404         
    IR  2070  2070 3  2070     5     1     1    51    70  -2.408  -0.496  -5.920  -4.087  -5.193          0.000  0.000  0.000  0.000 
                                             [ MATP  529 ]    758    794 C G - -
    MP  2071  2070 3  2075     6     2     3    50    69 -10.292 -10.231  -0.009  -9.007  -9.287  -9.682 -7.587 -7.840 -6.729 -4.077 -5.072 -6.773  3.929 -6.206 -7.033 -4.040 -6.835 -6.196 -2.012 -7.442 -1.861 -5.833 
    ML  2072  2070 3  2075     6     1     1    48    67  -6.250  -6.596  -1.310  -1.005  -6.446  -3.975  0.368 -0.385 -0.191  0.094 
    MR  2073  2070 3  2075     6     1     1    48    67  -6.988  -5.717  -1.625  -5.695  -0.829  -3.908  0.368 -0.385 -0.191  0.094 
     D  2074  2070 3  2075     6     0     0    46    65  -9.049  -7.747  -3.544  -4.226  -4.244  -0.319 
    IL  2075  2075 5  2075     6     1     1    50    68  -2.579  -2.842  -0.760  -4.497  -5.274  -4.934  0.000  0.000  0.000  0.000 
    IR  2076  2076 6  2076     5     1     1    49    68  -2.408  -0.496  -5.920  -4.087  -5.193          0.000  0.000  0.000  0.000 
                                             [ MATP  530 ]    759    793 u a - -
    MP  2077  2076 6  2081     6     2     3    48    67 -10.292 -10.231  -0.009  -9.007  -9.287  -9.682 -5.333 -5.179 -5.209 -1.153 -4.005 -5.838  1.412 -4.728 -5.150  0.702 -5.568 -2.921  2.983 -5.467  1.530 -3.931 
    ML  2078  2076 6  2081     6     1     1    46    65  -6.250  -6.596  -1.310  -1.005  -6.446  -3.975  0.368 -0.385 -0.191  0.094 
    MR  2079  2076 6  2081     6     1     1    46    65  -6.988  -5.717  -1.625  -5.695  -0.829  -3.908  0.368 -0.385 -0.191  0.094 
     D  2080  2076 6  2081     6     0     0    44    63  -9.049  -7.747  -3.544  -4.226  -4.244  -0.319 
    IL  2081  2081 5  2081     6     1     1    48    66  -2.579  -2.842  -0.760  -4.497  -5.274  -4.934  0.000  0.000  0.000  0.000 
    IR  2082  2082 6  2082     5     1     1    47    66  -2.408  -0.496  -5.920  -4.087  -5.193          0.000  0.000  0.000  0.000 
                                             [ MATP  531 ]    760    792 c g - -
    MP  2083  2082 6  2087     6     2     3    46    65 -10.292 -10.231  -0.009  -9.007  -9.287  -9.682 -3.975 -3.912 -1.219  0.926 -3.366 -4.914  2.673 -3.926 -4.025 -0.005 -4.563 -0.625  2.184 -4.234 -1.022 -2.938 
    ML  2084  2082 6  2087     6     1     1    44    63  -6.250  -6.596  -1.310  -1.005  -6.446  -3.975  0.368 -0.385 -0.191  0.094 
    MR  2085  2082 6  2087     6     1     1    44    63  -6.988  -5.717  -1.625  -5.695  -0.829  -3.908  0.368 -0.385 -0.191  0.094 
     D  2086  2082 6  2087     6     0     0    42    61  -9.049  -7.747  -3.544  -4.226  -4.244  -0.319 
    IL  2087  2087 5  2087     6     1     1    46    64  -2.579  -2.842  -0.760  -4.497  -5.274  -4.934  0.000  0.000  0.000  0.000 
    IR  2088  2088 6  2088     5     1     1    45    64  -2.408  -0.496  -5.920  -4.087  -5.193          0.000  0.000  0.000  0.000 
                                             [ MATP  532 ]    761    791 C G - -
    MP  2089  2088 6  2093     6     2     2    44    63 -10.292 -10.231  -0.009  -9.007  -9.287  -9.682 -6.621 -6.747 -6.076 -2.858 -4.506 -6.312  3.775 -5.392 -6.143 -2.750 -6.322 -4.844 -0.152 -1.252 -1.013 -4.933 
    ML  2090  2088 6  2093     6     1     1    42    61  -6.250  -6.596  -1.310  -1.005  -6.446  -3.975  0.368 -0.385 -0.191  0.094 
    MR  2091  2088 6  2093     6     1     1    42    61  -6.988  -5.717  -1.625  -5.695  -0.829  -3.908  0.368 -0.385 -0.191  0.094 
     D  2092  2088 6  2093     6     0     0    40    59  -9.049  -7.747  -3.544  -4.226  -4.244  -0.319 
    IL  2093  2093 5  2093     6     1     1    44    62  -2.579  -2.842  -0.760  -4.497  -5.274  -4.934  0.000  0.000  0.000  0.000 
    IR  2094  2094 6  2094     5     1     1    43    62  -2.408  -0.496  -5.920  -4.087  -5.193          0.000  0.000  0.000  0.000 
                                             [ MATP  533 ]    762    790 c g - -
    MP  2095  2094 6  2099     6     2     2    42    61 -10.292 -10.231  -0.009  -9.007  -9.287  -9.682 -4.422 -4.141 -4.456  1.725 -3.601 -5.283  2.849 -4.186 -4.392  1.148 -4.903 -1.181  0.771 -4.610 -0.789 -3.191 
    ML  2096  2094 6  2099     6     1     1    41    59  -6.250  -6.596  -1.310  -1.005  -6.446  -3.975  0.368 -0.385 -0.191  0.094 
    MR  2097  2094 6  2099     6     1     1    41    59  -6.988  -5.717  -1.625  -5.695  -0.829  -3.908  0.368 -0.385 -0.191  0.094 
     D  2098  2094 6  2099     6     0     0    38    57  -9.049  -7.747  -3.544  -4.226  -4.244  -0.319 
    IL  2099  2099 5  2099     6     1     1    42    60  -2.579  -2.842  -0.760  -4.497  -5.274  -4.934  0.000  0.000  0.000  0.000 
    IR  2100  2100 6  2100     5     1     1    41    60  -2.408  -0.496  -5.920  -4.087  -5.193          0.000  0.000  0.000  0.000 
                                             [ MATP  534 ]    763    789 G C - -
    MP  2101  2100 6  2105     6     2     2    40    59 -10.292 -10.231  -0.009  -9.007  -9.287  -9.682 -5.536 -4.060 -5.540  1.012 -6.930 -6.303 -2.050 -5.946 -5.429  3.204 -5.849  2.004 -2.256 -5.628 -4.043 -4.360 
    ML  2102  2100 6  2105     6     1     1    39    58  -6.250  -6.596  -1.310  -1.005  -6.446  -3.975  0.368 -0.385 -0.191  0.094 
    MR  2103  2100 6  2105     6     1     1    39    58  -6.988  -5.717  -1.625  -5.695  -0.829  -3.908  0.368 -0.385 -0.191  0.094 
     D  2104  2100 6  2105     6     0     0    37    56  -9.049  -7.747  -3.544  -4.226  -4.244  -0.319 
    IL  2105  2105 5  2105     6     1     1    40    58  -2.579  -2.842  -0.760  -4.497  -5.274  -4.934  0.000  0.000  0.000  0.000 
    IR  2106  2106 6  2106     5     1     1    39    58  -2.408  -0.496  -5.920  -4.087  -5.193          0.000  0.000  0.000  0.000 
                                             [ MATP  535 ]    764    788 G C - -
    MP  2107  2106 6  2111     6     2     2    38    57 -10.292 -10.231  -0.009  -9.007  -9.287  -9.682 -7.855 -4.827 -9.128 -2.158 -9.482 -6.085 -3.995 -9.045 -6.183  3.931 -6.406 -1.725 -4.324 -6.485 -6.346 -7.970 
    ML  2108  2106 6  2111     6     1     1    38    57  -6.250  -6.596  -1.310  -1.005  -6.446  -3.975  0.368 -0.385 -0.191  0.094 
    MR  2109  2106 6  2111     6     1     1    38    57  -6.988  -5.717  -1.625  -5.695  -0.829  -3.908  0.368 -0.385 -0.191  0.094 
     D  2110  2106 6  2111     6     0     0    36    55  -9.049  -7.747  -3.544  -4.226  -4.244  -0.319 
    IL  2111  2111 5  2111     6     1     1    38    57  -2.579  -2.842  -0.760  -4.497  -5.274  -4.934  0.000  0.000  0.000  0.000 
    IR  2112  2112 6  2112     5     1     1    38    56  -2.408  -0.496  -5.920  -4.087  -5.193          0.000  0.000  0.000  0.000 
                                             [ MATP  536 ]    765    787 G C - -
    MP  2113  2112 6  2117     4     2     2    36    55  -9.064  -9.271  -0.012  -7.685                 -2.652 -0.504 -6.517 -1.167 -7.630 -5.965 -2.598 -6.972 -5.787  3.807 -6.069 -2.086 -2.862 -5.840 -4.681 -5.403 
    ML  2114  2112 6  2117     4     1     1    38    56  -3.758  -3.940  -0.507  -2.670                  0.368 -0.385 -0.191  0.094 
    MR  2115  2112 6  2117     4     1     1    37    56  -4.809  -3.838  -1.706  -0.766                  0.368 -0.385 -0.191  0.094 
     D  2116  2112 6  2117     4     0     0    36    55  -4.568  -4.250  -2.265  -0.520                 
    IL  2117  2117 5  2117     4     1     1    39    58  -1.686  -2.369  -1.117  -4.855                  0.000  0.000  0.000  0.000 
    IR  2118  2118 6  2118     3     1     1    38    57  -1.442  -0.798  -4.142                          0.000  0.000  0.000  0.000 
                                             [ MATL  537 ]    766      - G - - -
    ML  2119  2118 6  2121     3     1     1    33    52  -9.998  -0.005  -8.652                         -4.713 -6.319  1.973 -5.449 
     D  2120  2118 6  2121     3     0     0    33    52  -6.174  -1.687  -0.566                         
    IL  2121  2121 3  2121     3     1     1    37    56  -1.442  -0.798  -4.142                          0.000  0.000  0.000  0.000 
                                             [ MATL  538 ]    767      - U - - -
    ML  2122  2121 3  2124     3     1     1    32    51  -9.998  -0.005  -8.652                         -3.360 -3.200 -3.355  1.886 
     D  2123  2121 3  2124     3     0     0    32    51  -6.174  -1.687  -0.566                         
    IL  2124  2124 3  2124     3     1     1    36    55  -1.442  -0.798  -4.142                          0.000  0.000  0.000  0.000 
                                             [ MATL  539 ]    768      - A - - -
    ML  2125  2124 3  2127     3     1     1    31    50 -10.316  -0.005  -8.633                          1.976 -5.849 -5.262 -5.496 
     D  2126  2124 3  2127     3     0     0    30    49  -5.620  -0.734  -1.403                         
    IL  2127  2127 3  2127     3     1     1    32    51  -1.925  -0.554  -4.164                          0.000  0.000  0.000  0.000 
                                             [ MATR  540 ]      -    786 - U - -
    MR  2128  2127 3  2130     3     1     1    30    49 -10.316  -0.005  -8.633                         -4.921 -4.488 -5.743  1.965 
     D  2129  2127 3  2130     3     0     0    29    47  -6.390  -1.568  -0.620                         
    IR  2130  2130 3  2130     3     1     1    31    50  -1.925  -0.554  -4.164                          0.000  0.000  0.000  0.000 
                                             [ MATR  541 ]      -    785 - A - -
    MR  2131  2130 3  2133     3     1     1    29    48 -10.316  -0.005  -8.633                          1.976 -5.849 -5.262 -5.496 
     D  2132  2130 3  2133     3     0     0    28    46  -6.390  -1.568  -0.620                         
    IR  2133  2133 3  2133     3     1     1    30    49  -1.925  -0.554  -4.164                          0.000  0.000  0.000  0.000 
                                             [ MATR  542 ]      -    784 - A - -
    MR  2134  2133 3  2136     3     1     1    28    47 -10.316  -0.005  -8.633                          1.530 -2.875 -0.189 -3.348 
     D  2135  2133 3  2136     3     0     0    27    45  -6.390  -1.568  -0.620                         
    IR  2136  2136 3  2136     3     1     1    29    48  -1.925  -0.554  -4.164                          0.000  0.000  0.000  0.000 
                                             [ MATR  543 ]      -    783 - U - -
    MR  2137  2136 3  2139     3     1     1    27    46 -10.316  -0.005  -8.633                         -1.916 -3.173 -4.033  1.833 
     D  2138  2136 3  2139     3     0     0    26    44  -6.390  -1.568  -0.620                         
    IR  2139  2139 3  2139     3     1     1    28    47  -1.925  -0.554  -4.164                          0.000  0.000  0.000  0.000 
                                             [ MATR  544 ]      -    782 - g - -
    MR  2140  2139 3  2142     3     1     1    26    45 -10.316  -0.005  -8.633                          0.220 -1.546  0.502  0.107 
     D  2141  2139 3  2142     3     0     0    25    43  -6.390  -1.568  -0.620                         
    IR  2142  2142 3  2142     3     1     1    27    46  -1.925  -0.554  -4.164                          0.000  0.000  0.000  0.000 
                                             [ MATR  545 ]      -    781 - U - -
    MR  2143  2142 3  2145     5     1     1    25    44  -8.982  -0.010  -8.797  -9.009  -9.901         -1.577 -1.638  0.186  1.141 
     D  2144  2142 3  2145     5     0     0    24    43  -5.352  -0.707  -2.978  -4.409  -2.404         
    IR  2145  2145 3  2145     5     1     1    26    44  -2.408  -0.496  -5.920  -4.087  -5.193          0.000  0.000  0.000  0.000 
                                             [ MATP  546 ]    769    780 G C - -
    MP  2146  2145 3  2150     6     2     2    24    43 -10.292 -10.231  -0.009  -9.007  -9.287  -9.682 -6.680 -4.605 -7.013 -1.429 -8.368 -6.391 -3.343 -7.201 -5.910  3.538 -6.271  1.875 -3.557 -6.401 -5.443 -5.753 
    ML  2147  2145 3  2150     6     1     1    24    42  -6.250  -6.596  -1.310  -1.005  -6.446  -3.975  0.368 -0.385 -0.191  0.094 
    MR  2148  2145 3  2150     6     1     1    24    42  -6.988  -5.717  -1.625  -5.695  -0.829  -3.908  0.368 -0.385 -0.191  0.094 
     D  2149  2145 3  2150     6     0     0    22    40  -9.049  -7.747  -3.544  -4.226  -4.244  -0.319 
    IL  2150  2150 5  2150     6     1     1    24    43  -2.579  -2.842  -0.760  -4.497  -5.274  -4.934  0.000  0.000  0.000  0.000 
    IR  2151  2151 6  2151     5     1     1    24    42  -2.408  -0.496  -5.920  -4.087  -5.193          0.000  0.000  0.000  0.000 
                                             [ MATP  547 ]    770    779 G C - -
    MP  2152  2151 6  2156     6     2     2    22    41 -10.292 -10.231  -0.009  -9.007  -9.287  -9.682 -5.885 -4.184 -5.852 -0.306 -6.465 -5.763  1.077 -6.269 -5.589  3.616 -5.857 -1.879 -2.055 -5.453 -3.707 -4.767 
    ML  2153  2151 6  2156     6     1     1    23    42  -6.250  -6.596  -1.310  -1.005  -6.446  -3.975  0.368 -0.385 -0.191  0.094 
    MR  2154  2151 6  2156     6     1     1    23    41  -6.988  -5.717  -1.625  -5.695  -0.829  -3.908  0.368 -0.385 -0.191  0.094 
     D  2155  2151 6  2156     6     0     0    21    40  -9.049  -7.747  -3.544  -4.226  -4.244  -0.319 
    IL  2156  2156 5  2156     6     1     1    23    41  -2.579  -2.842  -0.760  -4.497  -5.274  -4.934  0.000  0.000  0.000  0.000 
    IR  2157  2157 6  2157     5     1     1    22    41  -2.408  -0.496  -5.920  -4.087  -5.193          0.000  0.000  0.000  0.000 
                                             [ MATP  548 ]    771    778 G U - -
    MP  2158  2157 6  2162     4     2     2    20    39  -9.064  -9.271  -0.012  -7.685                 -5.880 -4.542 -6.073  2.246 -8.149 -9.314 -3.615 -6.112 -5.635 -1.199 -6.303  3.387 -3.571 -7.370 -5.453 -4.672 
    ML  2159  2157 6  2162     4     1     1    22    41  -3.758  -3.940  -0.507  -2.670                  0.368 -0.385 -0.191  0.094 
    MR  2160  2157 6  2162     4     1     1    22    41  -4.809  -3.838  -1.706  -0.766                  0.368 -0.385 -0.191  0.094 
     D  2161  2157 6  2162     4     0     0    21    40  -4.568  -4.250  -2.265  -0.520                 
    IL  2162  2162 5  2162     4     1     1    24    42  -1.686  -2.369  -1.117  -4.855                  0.000  0.000  0.000  0.000 
    IR  2163  2163 6  2163     3     1     1    23    41  -1.442  -0.798  -4.142                          0.000  0.000  0.000  0.000 
                                             [ MATL  549 ]    772      - G - - -
    ML  2164  2163 6  2166     3     1     1    17    36  -9.998  -0.005  -8.652                         -4.713 -6.319  1.973 -5.449 
     D  2165  2163 6  2166     3     0     0    18    36  -6.174  -1.687  -0.566                         
    IL  2166  2166 3  2166     3     1     1    22    40  -1.442  -0.798  -4.142                          0.000  0.000  0.000  0.000 
                                             [ MATL  550 ]    773      - U - - -
    ML  2167  2166 3  2169     3     1     1    16    35  -9.998  -0.005  -8.652                         -3.241  0.147 -4.090  1.448 
     D  2168  2166 3  2169     3     0     0    17    35  -6.174  -1.687  -0.566                         
    IL  2169  2169 3  2169     3     1     1    21    39  -1.442  -0.798  -4.142                          0.000  0.000  0.000  0.000 
                                             [ MATL  551 ]    774      - G - - -
    ML  2170  2169 3  2172     3     1     1    15    33  -9.998  -0.005  -8.652                         -2.311 -5.274  1.900 -4.650 
     D  2171  2169 3  2172     3     0     0    16    34  -6.174  -1.687  -0.566                         
    IL  2172  2172 3  2172     3     1     1    20    38  -1.442  -0.798  -4.142                          0.000  0.000  0.000  0.000 
                                             [ MATL  552 ]    775      - A - - -
    ML  2173  2172 3  2175     3     1     1    13    32  -9.998  -0.005  -8.652                          1.976 -5.849 -5.262 -5.496 
     D  2174  2172 3  2175     3     0     0    15    33  -6.174  -1.687  -0.566                         
    IL  2175  2175 3  2175     3     1     1    19    37  -1.442  -0.798  -4.142                          0.000  0.000  0.000  0.000 
                                             [ MATL  553 ]    776      - A - - -
    ML  2176  2175 3  2178     3     1     1    12    30  -9.998  -0.005  -8.652                          1.976 -5.849 -5.262 -5.496 
     D  2177  2175 3  2178     3     0     0    13    32  -6.174  -1.687  -0.566                         
    IL  2178  2178 3  2178     3     1     1    18    36  -1.442  -0.798  -4.142                          0.000  0.000  0.000  0.000 
                                             [ MATL  554 ]    777      - A - - -
    ML  2179  2178 3  2181     2     1     1     1     1       *   0.000                                  1.976 -5.849 -5.262 -5.496 
     D  2180  2178 3  2181     2     0     0     0     0       *   0.000                                 
    IL  2181  2181 3  2181     2     1     1    13    28  -1.823  -0.479                                  0.000  0.000  0.000  0.000 
                                             [ END   555 ]      -      - - - - -
     E  2182  2181 3    -1     0     0     0     0     0                                                 
                                             [ BEGR  556 ]      -      - - - - -
     S  2183  2045 1  2184     3     0     0    29    48  -9.998  -0.005  -8.652                         
    IL  2184  2184 2  2184     3     1     1    33    52  -1.442  -0.798  -4.142                          0.000  0.000  0.000  0.000 
                                             [ MATL  557 ]    799      - A - - -
    ML  2185  2184 2  2187     3     1     1    29    48  -9.998  -0.005  -8.652                          1.803 -4.259 -1.318 -4.108 
     D  2186  2184 2  2187     3     0     0    28    47  -6.174  -1.687  -0.566                         
    IL  2187  2187 3  2187     3     1     1    32    51  -1.442  -0.798  -4.142                          0.000  0.000  0.000  0.000 
                                             [ MATL  558 ]    800      - C - - -
    ML  2188  2187 3  2190     3     1     1    28    47  -9.998  -0.005  -8.652                         -5.303  1.967 -5.796 -4.404 
     D  2189  2187 3  2190     3     0     0    27    46  -6.174  -1.687  -0.566                         
    IL  2190  2190 3  2190     3     1     1    31    50  -1.442  -0.798  -4.142                          0.000  0.000  0.000  0.000 
                                             [ MATL  559 ]    801      - C - - -
    ML  2191  2190 3  2193     3     1     1    27    45  -9.998  -0.005  -8.652                         -5.303  1.967 -5.796 -4.404 
     D  2192  2190 3  2193     3     0     0    26    45  -6.174  -1.687  -0.566                         
    IL  2193  2193 3  2193     3     1     1    30    49  -1.442  -0.798  -4.142                          0.000  0.000  0.000  0.000 
                                             [ MATL  560 ]    802      - a - - -
    ML  2194  2193 3  2196     5     1     1    26    44  -8.982  -0.010  -8.797  -9.009  -9.901          0.707 -1.905 -0.908  0.649 
     D  2195  2193 3  2196     5     0     0    25    44  -4.959  -0.803  -4.221  -2.596  -2.508         
    IL  2196  2196 3  2196     5     1     1    27    45  -2.408  -0.496  -4.087  -5.920  -5.193          0.000  0.000  0.000  0.000 
                                             [ MATP  561 ]    803    814 G G - -
    MP  2197  2196 3  2201     4     2     2    25    43  -9.064  -9.271  -0.012  -7.685                  2.146 -5.002 -6.121 -1.309 -5.966 -7.650 -1.639 -5.880 -5.826 -1.625  3.309 -2.346 -2.412 -7.137 -3.603 -4.806 
    ML  2198  2196 3  2201     4     1     1    27    45  -3.758  -3.940  -0.507  -2.670                  0.368 -0.385 -0.191  0.094 
    MR  2199  2196 3  2201     4     1     1    26    45  -4.809  -3.838  -1.706  -0.766                  0.368 -0.385 -0.191  0.094 
     D  2200  2196 3  2201     4     0     0    25    44  -4.568  -4.250  -2.265  -0.520                 
    IL  2201  2201 5  2201     4     1     1    28    47  -1.686  -2.369  -1.117  -4.855                  0.000  0.000  0.000  0.000 
    IR  2202  2202 6  2202     3     1     1    27    46  -1.442  -0.798  -4.142                          0.000  0.000  0.000  0.000 
                                             [ MATL  562 ]    804      - U - - -
    ML  2203  2202 6  2205     3     1     1    22    41  -9.998  -0.005  -8.652                         -4.921 -4.488 -5.743  1.965 
     D  2204  2202 6  2205     3     0     0    22    40  -6.174  -1.687  -0.566                         
    IL  2205  2205 3  2205     3     1     1    26    44  -1.442  -0.798  -4.142                          0.000  0.000  0.000  0.000 
                                             [ MATL  563 ]    805      - G - - -
    ML  2206  2205 3  2208     5     1     1    21    40  -8.982  -0.010  -8.797  -9.009  -9.901         -2.883 -4.776  1.894 -3.158 
     D  2207  2205 3  2208     5     0     0    20    39  -4.959  -0.803  -4.221  -2.596  -2.508         
    IL  2208  2208 3  2208     5     1     1    22    40  -2.408  -0.496  -4.087  -5.920  -5.193          0.000  0.000  0.000  0.000 
                                             [ MATP  564 ]    806    813 G C - -
    MP  2209  2208 3  2213     6     2     2    20    39 -10.292 -10.231  -0.009  -9.007  -9.287  -9.682 -7.966 -4.848 -9.424 -2.221 -9.454 -6.076 -3.999 -9.218 -6.202  3.946 -6.417 -2.740 -4.365 -6.500 -6.360 -8.287 
    ML  2210  2208 3  2213     6     1     1    21    39  -6.250  -6.596  -1.310  -1.005  -6.446  -3.975  0.368 -0.385 -0.191  0.094 
    MR  2211  2208 3  2213     6     1     1    21    39  -6.988  -5.717  -1.625  -5.695  -0.829  -3.908  0.368 -0.385 -0.191  0.094 
     D  2212  2208 3  2213     6     0     0    19    38  -9.049  -7.747  -3.544  -4.226  -4.244  -0.319 
    IL  2213  2213 5  2213     6     1     1    20    39  -2.579  -2.842  -0.760  -4.497  -5.274  -4.934  0.000  0.000  0.000  0.000 
    IR  2214  2214 6  2214     5     1     1    20    39  -2.408  -0.496  -5.920  -4.087  -5.193          0.000  0.000  0.000  0.000 
                                             [ MATP  565 ]    807    812 C G - -
    MP  2215  2214 6  2219     4     2     2    18    37  -9.064  -9.271  -0.012  -7.685                 -6.981 -6.991 -6.346 -3.198 -4.778 -6.545  3.869 -5.713 -6.463 -0.811 -6.541 -4.998 -1.511 -6.926 -2.536 -5.274 
    ML  2216  2214 6  2219     4     1     1    20    39  -3.758  -3.940  -0.507  -2.670                  0.368 -0.385 -0.191  0.094 
    MR  2217  2214 6  2219     4     1     1    20    39  -4.809  -3.838  -1.706  -0.766                  0.368 -0.385 -0.191  0.094 
     D  2218  2214 6  2219     4     0     0    19    38  -4.568  -4.250  -2.265  -0.520                 
    IL  2219  2219 5  2219     4     1     1    22    40  -1.686  -2.369  -1.117  -4.855                  0.000  0.000  0.000  0.000 
    IR  2220  2220 6  2220     3     1     1    21    39  -1.442  -0.798  -4.142                          0.000  0.000  0.000  0.000 
                                             [ MATL  566 ]    808      - G - - -
    ML  2221  2220 6  2223     3     1     1    15    33  -9.998  -0.005  -8.652                         -4.713 -6.319  1.973 -5.449 
     D  2222  2220 6  2223     3     0     0    16    34  -6.174  -1.687  -0.566                         
    IL  2223  2223 3  2223     3     1     1    20    38  -1.442  -0.798  -4.142                          0.000  0.000  0.000  0.000 
                                             [ MATL  567 ]    809      - A - - -
    ML  2224  2223 3  2226     3     1     1    13    32  -9.998  -0.005  -8.652                          1.748 -4.190 -0.928 -4.034 
     D  2225  2223 3  2226     3     0     0    15    33  -6.174  -1.687  -0.566                         
    IL  2226  2226 3  2226     3     1     1    19    37  -1.442  -0.798  -4.142                          0.000  0.000  0.000  0.000 
                                             [ MATL  568 ]    810      - A - - -
    ML  2227  2226 3  2229     3     1     1    12    30  -9.998  -0.005  -8.652                          1.976 -5.849 -5.262 -5.496 
     D  2228  2226 3  2229     3     0     0    13    32  -6.174  -1.687  -0.566                         
    IL  2229  2229 3  2229     3     1     1    18    36  -1.442  -0.798  -4.142                          0.000  0.000  0.000  0.000 
                                             [ MATL  569 ]    811      - G - - -
    ML  2230  2229 3  2232     2     1     1     1     1       *   0.000                                  0.340 -3.963  1.370 -3.561 
     D  2231  2229 3  2232     2     0     0     0     0       *   0.000                                 
    IL  2232  2232 3  2232     2     1     1    13    28  -1.823  -0.479                                  0.000  0.000  0.000  0.000 
                                             [ END   570 ]      -      - - - - -
     E  2233  2232 3    -1     0     0     0     0     0                                                 
                                             [ BEGR  571 ]      -      - - - - -
     S  2234  1657 1  2235     3    26    68   134   153  -9.998  -0.005  -8.652                         
    IL  2235  2235 2  2235     3    27    69   137   157  -1.442  -0.798  -4.142                          0.000  0.000  0.000  0.000 
                                             [ MATL  572 ]    846      - G - - -
    ML  2236  2235 2  2238     3    26    68   134   153  -9.998  -0.005  -8.652                         -4.713 -6.319  1.973 -5.449 
     D  2237  2235 2  2238     3    24    65   133   152  -6.174  -1.687  -0.566                         
    IL  2238  2238 3  2238     3    26    68   136   156  -1.442  -0.798  -4.142                          0.000  0.000  0.000  0.000 
                                             [ MATL  573 ]    847      - A - - -
    ML  2239  2238 3  2241     3    25    67   133   152  -9.998  -0.005  -8.652                          1.976 -5.849 -5.262 -5.496 
     D  2240  2238 3  2241     3    23    65   132   151  -6.174  -1.687  -0.566                         
    IL  2241  2241 3  2241     3    26    67   135   155  -1.442  -0.798  -4.142                          0.000  0.000  0.000  0.000 
                                             [ MATL  574 ]    848      - A - - -
    ML  2242  2241 3  2244     3    24    66   132   151  -9.998  -0.005  -8.652                          1.976 -5.849 -5.262 -5.496 
     D  2243  2241 3  2244     3    23    64   131   150  -6.174  -1.687  -0.566                         
    IL  2244  2244 3  2244     3    25    66   134   154  -1.442  -0.798  -4.142                          0.000  0.000  0.000  0.000 
                                             [ MATL  575 ]    849      - A - - -
    ML  2245  2244 3  2247     2    23    65   131   150 -10.595  -0.001                                  1.745 -4.188 -0.909 -4.032 
     D  2246  2244 3  2247     2    22    64   130   149  -8.445  -0.004                                 
    IL  2247  2247 3  2247     2    24    65   132   151  -1.823  -0.479                                  0.000  0.000  0.000  0.000 
                                             [ BIF   576 ]      -      - - - - -
     B  2248  2247 3  2249  2377    22    64   130   149                                                 
                                             [ BEGL  577 ]      -      - - - - -
     S  2249  2248 1  2250     4     0     4    55    74  -0.016  -8.258  -7.665  -8.305                 
                                             [ MATP  578 ]    850    891 G C - -
    MP  2250  2249 1  2254     6     2     7    55    74 -10.292 -10.231  -0.009  -9.007  -9.287  -9.682 -7.966 -4.848 -9.424 -2.221 -9.454 -6.076 -3.999 -9.218 -6.202  3.946 -6.417 -2.740 -4.365 -6.500 -6.360 -8.287 
    ML  2251  2249 1  2254     6     1     1    54    73  -6.250  -6.596  -1.310  -1.005  -6.446  -3.975  0.368 -0.385 -0.191  0.094 
    MR  2252  2249 1  2254     6     1     1    54    73  -6.988  -5.717  -1.625  -5.695  -0.829  -3.908  0.368 -0.385 -0.191  0.094 
     D  2253  2249 1  2254     6     0     0    52    70  -9.049  -7.747  -3.544  -4.226  -4.244  -0.319 
    IL  2254  2254 5  2254     6     1     2    55    74  -2.579  -2.842  -0.760  -4.497  -5.274  -4.934  0.000  0.000  0.000  0.000 
    IR  2255  2255 6  2255     5     1     2    55    74  -2.408  -0.496  -5.920  -4.087  -5.193          0.000  0.000  0.000  0.000 
                                             [ MATP  579 ]    851    890 C G - -
    MP  2256  2255 6  2260     6     2     7    53    72 -10.292 -10.231  -0.009  -9.007  -9.287  -9.682 -8.610 -8.810 -7.344 -5.099 -5.665 -7.218  3.972 -7.280 -8.095 -5.079 -7.260 -7.118 -3.099 -8.505 -4.079 -6.898 
    ML  2257  2255 6  2260     6     1     1    52    71  -6.250  -6.596  -1.310  -1.005  -6.446  -3.975  0.368 -0.385 -0.191  0.094 
    MR  2258  2255 6  2260     6     1     1    52    71  -6.988  -5.717  -1.625  -5.695  -0.829  -3.908  0.368 -0.385 -0.191  0.094 
     D  2259  2255 6  2260     6     0     0    50    68  -9.049  -7.747  -3.544  -4.226  -4.244  -0.319 
    IL  2260  2260 5  2260     6     1     1    53    72  -2.579  -2.842  -0.760  -4.497  -5.274  -4.934  0.000  0.000  0.000  0.000 
    IR  2261  2261 6  2261     5     1     2    53    72  -2.408  -0.496  -5.920  -4.087  -5.193          0.000  0.000  0.000  0.000 
                                             [ MATP  580 ]    852    889 C G - -
    MP  2262  2261 6  2266     6     2     6    51    70 -10.292 -10.231  -0.009  -9.007  -9.287  -9.682 -6.595 -6.706 -6.057 -2.804 -4.488 -6.300  3.097 -5.366 -6.115 -2.695 -6.305 -4.778  2.744 -6.512 -2.159 -4.903 
    ML  2263  2261 6  2266     6     1     1    50    69  -6.250  -6.596  -1.310  -1.005  -6.446  -3.975  0.368 -0.385 -0.191  0.094 
    MR  2264  2261 6  2266     6     1     1    50    69  -6.988  -5.717  -1.625  -5.695  -0.829  -3.908  0.368 -0.385 -0.191  0.094 
     D  2265  2261 6  2266     6     0     0    48    67  -9.049  -7.747  -3.544  -4.226  -4.244  -0.319 
    IL  2266  2266 5  2266     6     1     1    51    70  -2.579  -2.842  -0.760  -4.497  -5.274  -4.934  0.000  0.000  0.000  0.000 
    IR  2267  2267 6  2267     5     1     1    51    70  -2.408  -0.496  -5.920  -4.087  -5.193          0.000  0.000  0.000  0.000 
                                             [ MATP  581 ]    853    888 G C - -
    MP  2268  2267 6  2272     6     2     6    49    68 -10.292 -10.231  -0.009  -9.007  -9.287  -9.682 -5.665 -4.217 -5.721  2.764 -7.210 -6.774 -2.396 -6.018 -5.506  3.047 -5.991 -1.678 -2.578 -6.016 -4.368 -4.482 
    ML  2269  2267 6  2272     6     1     1    48    67  -6.250  -6.596  -1.310  -1.005  -6.446  -3.975  0.368 -0.385 -0.191  0.094 
    MR  2270  2267 6  2272     6     1     1    48    67  -6.988  -5.717  -1.625  -5.695  -0.829  -3.908  0.368 -0.385 -0.191  0.094 
     D  2271  2267 6  2272     6     0     0    46    65  -9.049  -7.747  -3.544  -4.226  -4.244  -0.319 
    IL  2272  2272 5  2272     6     1     1    49    68  -2.579  -2.842  -0.760  -4.497  -5.274  -4.934  0.000  0.000  0.000  0.000 
    IR  2273  2273 6  2273     5     1     1    49    68  -2.408  -0.496  -5.920  -4.087  -5.193          0.000  0.000  0.000  0.000 
                                             [ MATP  582 ]    854    887 G C - -
    MP  2274  2273 6  2278     6     2     4    47    66 -10.292 -10.231  -0.009  -9.007  -9.287  -9.682 -7.966 -4.848 -9.424 -2.221 -9.454 -6.076 -3.999 -9.218 -6.202  3.946 -6.417 -2.740 -4.365 -6.500 -6.360 -8.287 
    ML  2275  2273 6  2278     6     1     1    47    66  -6.250  -6.596  -1.310  -1.005  -6.446  -3.975  0.368 -0.385 -0.191  0.094 
    MR  2276  2273 6  2278     6     1     1    47    66  -6.988  -5.717  -1.625  -5.695  -0.829  -3.908  0.368 -0.385 -0.191  0.094 
     D  2277  2273 6  2278     6     0     0    46    65  -9.049  -7.747  -3.544  -4.226  -4.244  -0.319 
    IL  2278  2278 5  2278     6     1     1    47    66  -2.579  -2.842  -0.760  -4.497  -5.274  -4.934  0.000  0.000  0.000  0.000 
    IR  2279  2279 6  2279     5     1     1    47    66  -2.408  -0.496  -5.920  -4.087  -5.193          0.000  0.000  0.000  0.000 
                                             [ MATP  583 ]    855    886 G C - -
    MP  2280  2279 6  2284     4     2     3    45    64  -9.064  -9.271  -0.012  -7.685                 -7.966 -4.848 -9.424 -2.221 -9.454 -6.076 -3.999 -9.218 -6.202  3.946 -6.417 -2.740 -4.365 -6.500 -6.360 -8.287 
    ML  2281  2279 6  2284     4     1     1    47    66  -3.758  -3.940  -0.507  -2.670                  0.368 -0.385 -0.191  0.094 
    MR  2282  2279 6  2284     4     1     1    46    65  -4.809  -3.838  -1.706  -0.766                  0.368 -0.385 -0.191  0.094 
     D  2283  2279 6  2284     4     0     0    45    64  -4.568  -4.250  -2.265  -0.520                 
    IL  2284  2284 5  2284     4     1     1    48    67  -1.686  -2.369  -1.117  -4.855                  0.000  0.000  0.000  0.000 
    IR  2285  2285 6  2285     3     1     1    47    66  -1.442  -0.798  -4.142                          0.000  0.000  0.000  0.000 
                                             [ MATL  584 ]    856      - G - - -
    ML  2286  2285 6  2288     3     1     2    43    62  -9.998  -0.005  -8.652                         -4.713 -6.319  1.973 -5.449 
     D  2287  2285 6  2288     3     0     0    42    61  -6.174  -1.687  -0.566                         
    IL  2288  2288 3  2288     3     1     1    46    65  -1.442  -0.798  -4.142                          0.000  0.000  0.000  0.000 
                                             [ MATL  585 ]    857      - G - - -
    ML  2289  2288 3  2291     3     1     2    42    61  -9.998  -0.005  -8.652                         -2.302 -2.219  1.656 -1.212 
     D  2290  2288 3  2291     3     0     0    41    60  -6.174  -1.687  -0.566                         
    IL  2291  2291 3  2291     3     1     1    45    64  -1.442  -0.798  -4.142                          0.000  0.000  0.000  0.000 
                                             [ MATL  586 ]    858      - A - - -
    ML  2292  2291 3  2294     5     1     1    41    60  -8.982  -0.010  -8.797  -9.009  -9.901          1.147  0.591 -3.294 -2.493 
     D  2293  2291 3  2294     5     0     0    40    59  -4.959  -0.803  -4.221  -2.596  -2.508         
    IL  2294  2294 3  2294     5     1     1    42    60  -2.408  -0.496  -4.087  -5.920  -5.193          0.000  0.000  0.000  0.000 
                                             [ MATP  587 ]    859    885 G U - -
    MP  2295  2294 3  2299     6     2     2    40    59 -10.292 -10.231  -0.009  -9.007  -9.287  -9.682 -5.870 -4.522 -6.071  1.302 -8.137 -9.175 -3.594 -6.105 -5.624 -1.196 -6.280  3.509 -3.562 -7.348 -5.437  0.472 
    ML  2296  2294 3  2299     6     1     1    40    59  -6.250  -6.596  -1.310  -1.005  -6.446  -3.975  0.368 -0.385 -0.191  0.094 
    MR  2297  2294 3  2299     6     1     1    40    59  -6.988  -5.717  -1.625  -5.695  -0.829  -3.908  0.368 -0.385 -0.191  0.094 
     D  2298  2294 3  2299     6     0     0    38    57  -9.049  -7.747  -3.544  -4.226  -4.244  -0.319 
    IL  2299  2299 5  2299     6     1     1    40    59  -2.579  -2.842  -0.760  -4.497  -5.274  -4.934  0.000  0.000  0.000  0.000 
    IR  2300  2300 6  2300     5     1     1    40    59  -2.408  -0.496  -5.920  -4.087  -5.193          0.000  0.000  0.000  0.000 
                                             [ MATP  588 ]    860    884 C G - -
    MP  2301  2300 6  2305     4     2     2    38    57  -9.064  -9.271  -0.012  -7.685                 -8.610 -8.810 -7.344 -5.099 -5.665 -7.218  3.972 -7.280 -8.095 -5.079 -7.260 -7.118 -3.099 -8.505 -4.079 -6.898 
    ML  2302  2300 6  2305     4     1     1    40    59  -3.758  -3.940  -0.507  -2.670                  0.368 -0.385 -0.191  0.094 
    MR  2303  2300 6  2305     4     1     1    39    58  -4.809  -3.838  -1.706  -0.766                  0.368 -0.385 -0.191  0.094 
     D  2304  2300 6  2305     4     0     0    38    57  -4.568  -4.250  -2.265  -0.520                 
    IL  2305  2305 5  2305     4     1     1    41    60  -1.686  -2.369  -1.117  -4.855                  0.000  0.000  0.000  0.000 
    IR  2306  2306 6  2306     3     1     1    40    59  -1.442  -0.798  -4.142                          0.000  0.000  0.000  0.000 
                                             [ MATL  589 ]    861      - G - - -
    ML  2307  2306 6  2309     3     1     1    36    54  -9.998  -0.005  -8.652                          0.672 -2.450  1.061 -2.870 
     D  2308  2306 6  2309     3     0     0    35    54  -6.174  -1.687  -0.566                         
    IL  2309  2309 3  2309     3     1     1    39    58  -1.442  -0.798  -4.142                          0.000  0.000  0.000  0.000 
                                             [ MATL  590 ]    862      - A - - -
    ML  2310  2309 3  2312     3     1     1    35    53  -9.998  -0.005  -8.652                          1.976 -5.849 -5.262 -5.496 
     D  2311  2309 3  2312     3     0     0    34    53  -6.174  -1.687  -0.566                         
    IL  2312  2312 3  2312     3     1     1    38    57  -1.442  -0.798  -4.142                          0.000  0.000  0.000  0.000 
                                             [ MATL  591 ]    863      - A - - -
    ML  2313  2312 3  2315     3     1     1    34    52 -10.316  -0.005  -8.633                          1.976 -5.849 -5.262 -5.496 
     D  2314  2312 3  2315     3     0     0    32    51  -5.620  -0.734  -1.403                         
    IL  2315  2315 3  2315     3     1     1    34    53  -1.925  -0.554  -4.164                          0.000  0.000  0.000  0.000 
                                             [ MATR  592 ]      -    883 - A - -
    MR  2316  2315 3  2318     3     1     1    32    51 -10.316  -0.005  -8.633                          1.976 -5.849 -5.262 -5.496 
     D  2317  2315 3  2318     3     0     0    31    50  -6.390  -1.568  -0.620                         
    IR  2318  2318 3  2318     3     1     1    33    52  -1.925  -0.554  -4.164                          0.000  0.000  0.000  0.000 
                                             [ MATR  593 ]      -    882 - U - -
    MR  2319  2318 3  2321     3     1     1    31    50 -10.316  -0.005  -8.633                         -4.921 -4.488 -5.743  1.965 
     D  2320  2318 3  2321     3     0     0    30    49  -6.390  -1.568  -0.620                         
    IR  2321  2321 3  2321     3     1     1    32    51  -1.925  -0.554  -4.164                          0.000  0.000  0.000  0.000 
                                             [ MATR  594 ]      -    881 - G - -
    MR  2322  2321 3  2324     5     1     1    30    49  -8.982  -0.010  -8.797  -9.009  -9.901         -4.713 -6.319  1.973 -5.449 
     D  2323  2321 3  2324     5     0     0    29    48  -5.352  -0.707  -2.978  -4.409  -2.404         
    IR  2324  2324 3  2324     5     1     1    31    50  -2.408  -0.496  -5.920  -4.087  -5.193          0.000  0.000  0.000  0.000 
                                             [ MATP  595 ]    864    880 C G - -
    MP  2325  2324 3  2329     6     2     2    29    48 -10.292 -10.231  -0.009  -9.007  -9.287  -9.682 -5.346 -4.955 -5.269 -0.532 -4.175 -6.052  3.418 -4.806 -5.151 -0.416 -5.610  0.975  0.345 -5.579 -1.707 -3.929 
    ML  2326  2324 3  2329     6     1     1    28    47  -6.250  -6.596  -1.310  -1.005  -6.446  -3.975  0.368 -0.385 -0.191  0.094 
    MR  2327  2324 3  2329     6     1     1    28    47  -6.988  -5.717  -1.625  -5.695  -0.829  -3.908  0.368 -0.385 -0.191  0.094 
     D  2328  2324 3  2329     6     0     0    26    45  -9.049  -7.747  -3.544  -4.226  -4.244  -0.319 
    IL  2329  2329 5  2329     6     1     1    29    48  -2.579  -2.842  -0.760  -4.497  -5.274  -4.934  0.000  0.000  0.000  0.000 
    IR  2330  2330 6  2330     5     1     1    29    48  -2.408  -0.496  -5.920  -4.087  -5.193          0.000  0.000  0.000  0.000 
                                             [ MATP  596 ]    865    879 C G - -
    MP  2331  2330 6  2335     6     2     2    27    46 -10.292 -10.231  -0.009  -9.007  -9.287  -9.682 -5.866 -5.380 -5.664 -0.801 -4.522 -6.308  3.410 -5.178 -5.588  1.844 -5.968 -2.971 -0.720 -6.064 -2.110 -4.391 
    ML  2332  2330 6  2335     6     1     1    27    45  -6.250  -6.596  -1.310  -1.005  -6.446  -3.975  0.368 -0.385 -0.191  0.094 
    MR  2333  2330 6  2335     6     1     1    27    45  -6.988  -5.717  -1.625  -5.695  -0.829  -3.908  0.368 -0.385 -0.191  0.094 
     D  2334  2330 6  2335     6     0     0    25    43  -9.049  -7.747  -3.544  -4.226  -4.244  -0.319 
    IL  2335  2335 5  2335     6     1     1    27    46  -2.579  -2.842  -0.760  -4.497  -5.274  -4.934  0.000  0.000  0.000  0.000 
    IR  2336  2336 6  2336     5     1     1    27    46  -2.408  -0.496  -5.920  -4.087  -5.193          0.000  0.000  0.000  0.000 
                                             [ MATP  597 ]    866    878 G C - -
    MP  2337  2336 6  2341     6     2     2    25    44 -10.292 -10.231  -0.009  -9.007  -9.287  -9.682 -7.966 -4.848 -9.424 -2.221 -9.454 -6.076 -3.999 -9.218 -6.202  3.946 -6.417 -2.740 -4.365 -6.500 -6.360 -8.287 
    ML  2338  2336 6  2341     6     1     1    26    45  -6.250  -6.596  -1.310  -1.005  -6.446  -3.975  0.368 -0.385 -0.191  0.094 
    MR  2339  2336 6  2341     6     1     1    26    44  -6.988  -5.717  -1.625  -5.695  -0.829  -3.908  0.368 -0.385 -0.191  0.094 
     D  2340  2336 6  2341     6     0     0    24    43  -9.049  -7.747  -3.544  -4.226  -4.244  -0.319 
    IL  2341  2341 5  2341     6     1     1    26    44  -2.579  -2.842  -0.760  -4.497  -5.274  -4.934  0.000  0.000  0.000  0.000 
    IR  2342  2342 6  2342     5     1     1    25    44  -2.408  -0.496  -5.920  -4.087  -5.193          0.000  0.000  0.000  0.000 
                                             [ MATP  598 ]    867    877 G C - -
    MP  2343  2342 6  2347     4     2     2    23    42  -9.064  -9.271  -0.012  -7.685                 -7.881 -4.831 -9.200 -2.172 -9.507 -6.083 -4.009 -9.094 -6.188  3.935 -6.409 -1.932 -4.342 -6.489 -6.367 -8.045 
    ML  2344  2342 6  2347     4     1     1    26    44  -3.758  -3.940  -0.507  -2.670                  0.368 -0.385 -0.191  0.094 
    MR  2345  2342 6  2347     4     1     1    25    44  -4.809  -3.838  -1.706  -0.766                  0.368 -0.385 -0.191  0.094 
     D  2346  2342 6  2347     4     0     0    24    43  -4.568  -4.250  -2.265  -0.520                 
    IL  2347  2347 5  2347     4     1     1    27    46  -1.686  -2.369  -1.117  -4.855                  0.000  0.000  0.000  0.000 
    IR  2348  2348 6  2348     3     1     1    26    44  -1.442  -0.798  -4.142                          0.000  0.000  0.000  0.000 
                                             [ MATL  599 ]    868      - A - - -
    ML  2349  2348 6  2351     3     1     1    21    39  -9.998  -0.005  -8.652                          1.976 -5.849 -5.262 -5.496 
     D  2350  2348 6  2351     3     0     0    21    39  -6.174  -1.687  -0.566                         
    IL  2351  2351 3  2351     3     1     1    25    43  -1.442  -0.798  -4.142                          0.000  0.000  0.000  0.000 
                                             [ MATL  600 ]    869      - U - - -
    ML  2352  2351 3  2354     3     1     1    20    38  -9.998  -0.005  -8.652                         -4.921 -4.488 -5.743  1.965 
     D  2353  2351 3  2354     3     0     0    20    38  -6.174  -1.687  -0.566                         
    IL  2354  2354 3  2354     3     1     1    24    42  -1.442  -0.798  -4.142                          0.000  0.000  0.000  0.000 
                                             [ MATL  601 ]    870      - U - - -
    ML  2355  2354 3  2357     3     1     1    18    37  -9.998  -0.005  -8.652                         -4.921 -4.488 -5.743  1.965 
     D  2356  2354 3  2357     3     0     0    19    37  -6.174  -1.687  -0.566                         
    IL  2357  2357 3  2357     3     1     1    23    41  -1.442  -0.798  -4.142                          0.000  0.000  0.000  0.000 
                                             [ MATL  602 ]    871      - A - - -
    ML  2358  2357 3  2360     3     1     1    17    36  -9.998  -0.005  -8.652                          1.976 -5.849 -5.262 -5.496 
     D  2359  2357 3  2360     3     0     0    18    36  -6.174  -1.687  -0.566                         
    IL  2360  2360 3  2360     3     1     1    22    40  -1.442  -0.798  -4.142                          0.000  0.000  0.000  0.000 
                                             [ MATL  603 ]    872      - G - - -
    ML  2361  2360 3  2363     3     1     1    16    35  -9.998  -0.005  -8.652                         -4.713 -6.319  1.973 -5.449 
     D  2362  2360 3  2363     3     0     0    17    35  -6.174  -1.687  -0.566                         
    IL  2363  2363 3  2363     3     1     1    21    39  -1.442  -0.798  -4.142                          0.000  0.000  0.000  0.000 
                                             [ MATL  604 ]    873      - A - - -
    ML  2364  2363 3  2366     3     1     1    15    33  -9.998  -0.005  -8.652                          1.976 -5.849 -5.262 -5.496 
     D  2365  2363 3  2366     3     0     0    16    34  -6.174  -1.687  -0.566                         
    IL  2366  2366 3  2366     3     1     1    20    38  -1.442  -0.798  -4.142                          0.000  0.000  0.000  0.000 
                                             [ MATL  605 ]    874      - U - - -
    ML  2367  2366 3  2369     3     1     1    13    32  -9.998  -0.005  -8.652                         -4.921 -4.488 -5.743  1.965 
     D  2368  2366 3  2369     3     0     0    15    33  -6.174  -1.687  -0.566                         
    IL  2369  2369 3  2369     3     1     1    19    37  -1.442  -0.798  -4.142                          0.000  0.000  0.000  0.000 
                                             [ MATL  606 ]    875      - A - - -
    ML  2370  2369 3  2372     3     1     1    12    30  -9.998  -0.005  -8.652                          1.976 -5.849 -5.262 -5.496 
     D  2371  2369 3  2372     3     0     0    13    32  -6.174  -1.687  -0.566                         
    IL  2372  2372 3  2372     3     1     1    18    36  -1.442  -0.798  -4.142                          0.000  0.000  0.000  0.000 
                                             [ MATL  607 ]    876      - C - - -
    ML  2373  2372 3  2375     2     1     1     1     1       *   0.000                                 -5.303  1.967 -5.796 -4.404 
     D  2374  2372 3  2375     2     0     0     0     0       *   0.000                                 
    IL  2375  2375 3  2375     2     1     1    13    28  -1.823  -0.479                                  0.000  0.000  0.000  0.000 
                                             [ END   608 ]      -      - - - - -
     E  2376  2375 3    -1     0     0     0     0     0                                                 
                                             [ BEGR  609 ]      -      - - - - -
     S  2377  2248 1  2378     3     1    25    87   106  -9.998  -0.005  -8.652                         
    IL  2378  2378 2  2378     3     1    23    91   110  -1.442  -0.798  -4.142                          0.000  0.000  0.000  0.000 
                                             [ MATL  610 ]    892      - u - - -
    ML  2379  2378 2  2381     3     2    26    87   106  -9.998  -0.005  -8.652                         -3.037  0.877 -4.022  0.986 
     D  2380  2378 2  2381     3     0    17    86   105  -6.174  -1.687  -0.566                         
    IL  2381  2381 3  2381     3     1    22    90   109  -1.442  -0.798  -4.142                          0.000  0.000  0.000  0.000 
                                             [ MATL  611 ]    893      - G - - -
    ML  2382  2381 3  2384     3     2    25    86   105  -9.998  -0.005  -8.652                         -4.713 -6.319  1.973 -5.449 
     D  2383  2381 3  2384     3     0    16    85   104  -6.174  -1.687  -0.566                         
    IL  2384  2384 3  2384     3     1    21    89   108  -1.442  -0.798  -4.142                          0.000  0.000  0.000  0.000 
                                             [ MATL  612 ]    894      - U - - -
    ML  2385  2384 3  2387     3     2    24    85   104  -9.998  -0.005  -8.652                         -4.921 -4.488 -5.743  1.965 
     D  2386  2384 3  2387     3     0    16    84   103  -6.174  -1.687  -0.566                         
    IL  2387  2387 3  2387     3     1    21    88   107  -1.442  -0.798  -4.142                          0.000  0.000  0.000  0.000 
                                             [ MATL  613 ]    895      - A - - -
    ML  2388  2387 3  2390     3     2    23    84   103  -9.998  -0.005  -8.652                          1.976 -5.849 -5.262 -5.496 
     D  2389  2387 3  2390     3     0    15    83   102  -6.174  -1.687  -0.566                         
    IL  2390  2390 3  2390     3     1    20    87   106  -1.442  -0.798  -4.142                          0.000  0.000  0.000  0.000 
                                             [ MATL  614 ]    896      - A - - -
    ML  2391  2390 3  2393     3     1    23    83   102  -9.998  -0.005  -8.652                          1.976 -5.849 -5.262 -5.496 
     D  2392  2390 3  2393     3     0    14    82   101  -6.174  -1.687  -0.566                         
    IL  2393  2393 3  2393     3     1    19    86   105  -1.442  -0.798  -4.142                          0.000  0.000  0.000  0.000 
                                             [ MATL  615 ]    897      - A - - -
    ML  2394  2393 3  2396     3     1    22    82   101  -9.998  -0.005  -8.652                          1.976 -5.849 -5.262 -5.496 
     D  2395  2393 3  2396     3     0    14    81   100  -6.174  -1.687  -0.566                         
    IL  2396  2396 3  2396     3     1    18    84   104  -1.442  -0.798  -4.142                          0.000  0.000  0.000  0.000 
                                             [ MATL  616 ]    898      - C - - -
    ML  2397  2396 3  2399     3     1    21    81   100  -9.998  -0.005  -8.652                         -4.353  1.902 -2.856 -3.742 
     D  2398  2396 3  2399     3     0    13    80    99  -6.174  -1.687  -0.566                         
    IL  2399  2399 3  2399     3     1    18    83   103  -1.442  -0.798  -4.142                          0.000  0.000  0.000  0.000 
                                             [ MATL  617 ]    899      - G - - -
    ML  2400  2399 3  2402     3     1    21    80    99  -9.998  -0.005  -8.652                         -0.907 -2.869  1.404 -0.547 
     D  2401  2399 3  2402     3     0    13    79    98  -6.174  -1.687  -0.566                         
    IL  2402  2402 3  2402     3     1    17    82   102  -1.442  -0.798  -4.142                          0.000  0.000  0.000  0.000 
                                             [ MATL  618 ]    900      - A - - -
    ML  2403  2402 3  2405     3     1    20    79    98  -9.998  -0.005  -8.652                          1.564 -0.649 -3.132 -1.774 
     D  2404  2402 3  2405     3     0    12    78    97  -6.174  -1.687  -0.566                         
    IL  2405  2405 3  2405     3     1    17    81   101  -1.442  -0.798  -4.142                          0.000  0.000  0.000  0.000 
                                             [ MATL  619 ]    901      - U - - -
    ML  2406  2405 3  2408     5     1    20    78    97  -8.982  -0.010  -8.797  -9.009  -9.901         -4.921 -4.488 -5.743  1.965 
     D  2407  2405 3  2408     5     0    12    76    95  -4.959  -0.803  -4.221  -2.596  -2.508         
    IL  2408  2408 3  2408     5     1    15    78    97  -2.408  -0.496  -4.087  -5.920  -5.193          0.000  0.000  0.000  0.000 
                                             [ MATP  620 ]    902    965 G C - -
    MP  2409  2408 3  2413     6     2    20    77    96 -10.292 -10.231  -0.009  -9.007  -9.287  -9.682 -7.466 -1.890 -8.209 -1.927 -8.941 -6.049 -3.620 -8.428 -6.105  3.881 -6.337 -1.011 -3.924 -6.333 -5.871 -7.089 
    ML  2410  2408 3  2413     6     1    13    75    94  -6.250  -6.596  -1.310  -1.005  -6.446  -3.975  0.368 -0.385 -0.191  0.094 
    MR  2411  2408 3  2413     6     1    13    75    94  -6.988  -5.717  -1.625  -5.695  -0.829  -3.908  0.368 -0.385 -0.191  0.094 
     D  2412  2408 3  2413     6     0    10    73    92  -9.049  -7.747  -3.544  -4.226  -4.244  -0.319 
    IL  2413  2413 5  2413     6     1    14    77    95  -2.579  -2.842  -0.760  -4.497  -5.274  -4.934  0.000  0.000  0.000  0.000 
    IR  2414  2414 6  2414     5     1    15    76    95  -2.408  -0.496  -5.920  -4.087  -5.193          0.000  0.000  0.000  0.000 
                                             [ MATP  621 ]    903    964 C G - -
    MP  2415  2414 6  2419     6     2    19    75    94 -10.292 -10.231  -0.009  -9.007  -9.287  -9.682 -6.728 -6.899 -6.130 -3.046 -4.528 -6.332  3.628 -5.421 -6.207 -2.966 -6.368 -5.077  1.569 -6.612 -2.212 -5.001 
    ML  2416  2414 6  2419     6     1    13    73    92  -6.250  -6.596  -1.310  -1.005  -6.446  -3.975  0.368 -0.385 -0.191  0.094 
    MR  2417  2414 6  2419     6     1    13    73    92  -6.988  -5.717  -1.625  -5.695  -0.829  -3.908  0.368 -0.385 -0.191  0.094 
     D  2418  2414 6  2419     6     0    10    71    90  -9.049  -7.747  -3.544  -4.226  -4.244  -0.319 
    IL  2419  2419 5  2419     6     1    14    75    93  -2.579  -2.842  -0.760  -4.497  -5.274  -4.934  0.000  0.000  0.000  0.000 
    IR  2420  2420 6  2420     5     1    14    74    93  -2.408  -0.496  -5.920  -4.087  -5.193          0.000  0.000  0.000  0.000 
                                             [ MATP  622 ]    904    963 G C - -
    MP  2421  2420 6  2425     6     2    18    73    92 -10.292 -10.231  -0.009  -9.007  -9.287  -9.682 -4.558 -2.010 -4.403  0.489 -5.239 -5.006  0.410 -4.989 -4.774  3.220 -5.051 -0.676  1.318 -4.278 -2.429 -3.352 
    ML  2422  2420 6  2425     6     1    13    71    90  -6.250  -6.596  -1.310  -1.005  -6.446  -3.975  0.368 -0.385 -0.191  0.094 
    MR  2423  2420 6  2425     6     1    13    71    90  -6.988  -5.717  -1.625  -5.695  -0.829  -3.908  0.368 -0.385 -0.191  0.094 
     D  2424  2420 6  2425     6     0    10    69    88  -9.049  -7.747  -3.544  -4.226  -4.244  -0.319 
    IL  2425  2425 5  2425     6     1    14    73    91  -2.579  -2.842  -0.760  -4.497  -5.274  -4.934  0.000  0.000  0.000  0.000 
    IR  2426  2426 6  2426     5     1    14    72    91  -2.408  -0.496  -5.920  -4.087  -5.193          0.000  0.000  0.000  0.000 
                                             [ MATP  623 ]    905    962 g c - -
    MP  2427  2426 6  2431     6     2    17    71    90 -10.292 -10.231  -0.009  -9.007  -9.287  -9.682 -4.867 -3.691 -4.750  1.343 -5.047 -5.427  2.187 -5.065 -4.960  2.867 -5.304 -1.306 -0.711 -4.731 -2.386 -3.628 
    ML  2428  2426 6  2431     6     1    13    70    89  -6.250  -6.596  -1.310  -1.005  -6.446  -3.975  0.368 -0.385 -0.191  0.094 
    MR  2429  2426 6  2431     6     1    12    70    89  -6.988  -5.717  -1.625  -5.695  -0.829  -3.908  0.368 -0.385 -0.191  0.094 
     D  2430  2426 6  2431     6     0     9    68    87  -9.049  -7.747  -3.544  -4.226  -4.244  -0.319 
    IL  2431  2431 5  2431     6     1    13    71    89  -2.579  -2.842  -0.760  -4.497  -5.274  -4.934  0.000  0.000  0.000  0.000 
    IR  2432  2432 6  2432     5     1    14    70    89  -2.408  -0.496  -5.920  -4.087  -5.193          0.000  0.000  0.000  0.000 
                                             [ MATP  624 ]    906    961 G C - -
    MP  2433  2432 6  2437     6     2    15    69    88 -10.292 -10.231  -0.009  -9.007  -9.287  -9.682 -5.841 -4.231 -5.901  2.214 -7.255 -6.332 -2.361 -6.265 -5.579  3.385 -5.982 -1.785 -2.578 -5.853 -4.372 -4.709 
    ML  2434  2432 6  2437     6     1    12    69    88  -6.250  -6.596  -1.310  -1.005  -6.446  -3.975  0.368 -0.385 -0.191  0.094 
    MR  2435  2432 6  2437     6     1    12    68    87  -6.988  -5.717  -1.625  -5.695  -0.829  -3.908  0.368 -0.385 -0.191  0.094 
     D  2436  2432 6  2437     6     0     9    67    86  -9.049  -7.747  -3.544  -4.226  -4.244  -0.319 
    IL  2437  2437 5  2437     6     1    13    69    88  -2.579  -2.842  -0.760  -4.497  -5.274  -4.934  0.000  0.000  0.000  0.000 
    IR  2438  2438 6  2438     5     1    13    68    87  -2.408  -0.496  -5.920  -4.087  -5.193          0.000  0.000  0.000  0.000 
                                             [ MATP  625 ]    907    960 C G - -
    MP  2439  2438 6  2443     4     2    13    67    86  -9.064  -9.271  -0.012  -7.685                 -6.817 -7.031 -6.179 -3.220 -4.555 -6.354  3.779 -5.459 -6.269 -3.165 -6.409 -5.297  0.722 -6.679 -2.249 -5.067 
    ML  2440  2438 6  2443     4     1    12    68    87  -3.758  -3.940  -0.507  -2.670                  0.368 -0.385 -0.191  0.094 
    MR  2441  2438 6  2443     4     1    10    68    87  -4.809  -3.838  -1.706  -0.766                  0.368 -0.385 -0.191  0.094 
     D  2442  2438 6  2443     4     0     9    67    86  -4.568  -4.250  -2.265  -0.520                 
    IL  2443  2443 5  2443     4     1    12    69    89  -1.686  -2.369  -1.117  -4.855                  0.000  0.000  0.000  0.000 
    IR  2444  2444 6  2444     3     1    12    68    87  -1.442  -0.798  -4.142                          0.000  0.000  0.000  0.000 
                                             [ MATL  626 ]    908      - U - - -
    ML  2445  2444 6  2447     3     1    12    65    83  -9.998  -0.005  -8.652                         -4.921 -4.488 -5.743  1.965 
     D  2446  2444 6  2447     3     0     8    64    82  -6.174  -1.687  -0.566                         
    IL  2447  2447 3  2447     3     1    11    67    86  -1.442  -0.798  -4.142                          0.000  0.000  0.000  0.000 
                                             [ MATL  627 ]    909      - A - - -
    ML  2448  2447 3  2450     3     1    11    63    82 -10.316  -0.005  -8.633                          1.742 -3.386 -3.576 -1.075 
     D  2449  2447 3  2450     3     0     8    62    81  -5.620  -0.734  -1.403                         
    IL  2450  2450 3  2450     3     1    10    64    83  -1.925  -0.554  -4.164                          0.000  0.000  0.000  0.000 
                                             [ MATR  628 ]      -    959 - A - -
    MR  2451  2450 3  2453     3     1    10    62    81 -10.316  -0.005  -8.633                          1.976 -5.849 -5.262 -5.496 
     D  2452  2450 3  2453     3     0     6    61    80  -6.390  -1.568  -0.620                         
    IR  2453  2453 3  2453     3     1     9    63    82  -1.925  -0.554  -4.164                          0.000  0.000  0.000  0.000 
                                             [ MATR  629 ]      -    958 - A - -
    MR  2454  2453 3  2456     3     1     9    61    80 -10.316  -0.005  -8.633                          1.976 -5.849 -5.262 -5.496 
     D  2455  2453 3  2456     3     0     6    60    79  -6.390  -1.568  -0.620                         
    IR  2456  2456 3  2456     3     1     9    62    81  -1.925  -0.554  -4.164                          0.000  0.000  0.000  0.000 
                                             [ MATR  630 ]      -    957 - U - -
    MR  2457  2456 3  2459     3     1     8    60    79 -10.316  -0.005  -8.633                         -2.725 -2.891 -0.122  1.483 
     D  2458  2456 3  2459     3     0     5    59    78  -6.390  -1.568  -0.620                         
    IR  2459  2459 3  2459     3     1     8    61    80  -1.925  -0.554  -4.164                          0.000  0.000  0.000  0.000 
                                             [ MATR  631 ]      -    956 - U - -
    MR  2460  2459 3  2462     3     1     7    59    78 -10.316  -0.005  -8.633                         -1.541 -2.899 -3.039  1.766 
     D  2461  2459 3  2462     3     0     5    58    77  -6.390  -1.568  -0.620                         
    IR  2462  2462 3  2462     3     1     7    60    79  -1.925  -0.554  -4.164                          0.000  0.000  0.000  0.000 
                                             [ MATR  632 ]      -    955 - G - -
    MR  2463  2462 3  2465     2     1     6    58    77 -10.595  -0.001                                 -3.405 -5.879  1.949 -5.128 
     D  2464  2462 3  2465     2     0     5    58    76  -4.432  -0.068                                 
    IR  2465  2465 3  2465     2     1     6    60    78  -1.823  -0.479                                  0.000  0.000  0.000  0.000 
                                             [ BIF   633 ]      -      - - - - -
     B  2466  2465 3  2467  2568     0     5    57    76                                                 
                                             [ BEGL  634 ]      -      - - - - -
     S  2467  2466 1  2468     4     0     0    46    65  -0.016  -8.258  -7.665  -8.305                 
                                             [ MATP  635 ]    910    943 G C - -
    MP  2468  2467 1  2472     6     2     2    46    65 -10.292 -10.231  -0.009  -9.007  -9.287  -9.682 -7.966 -4.848 -9.424 -2.221 -9.454 -6.076 -3.999 -9.218 -6.202  3.946 -6.417 -2.740 -4.365 -6.500 -6.360 -8.287 
    ML  2469  2467 1  2472     6     1     1    45    63  -6.250  -6.596  -1.310  -1.005  -6.446  -3.975  0.368 -0.385 -0.191  0.094 
    MR  2470  2467 1  2472     6     1     1    44    63  -6.988  -5.717  -1.625  -5.695  -0.829  -3.908  0.368 -0.385 -0.191  0.094 
     D  2471  2467 1  2472     6     0     0    42    61  -9.049  -7.747  -3.544  -4.226  -4.244  -0.319 
    IL  2472  2472 5  2472     6     1     1    46    64  -2.579  -2.842  -0.760  -4.497  -5.274  -4.934  0.000  0.000  0.000  0.000 
    IR  2473  2473 6  2473     5     1     1    45    64  -2.408  -0.496  -5.920  -4.087  -5.193          0.000  0.000  0.000  0.000 
                                             [ MATP  636 ]    911    942 G C - -
    MP  2474  2473 6  2478     6     2     2    44    63 -10.292 -10.231  -0.009  -9.007  -9.287  -9.682 -6.693 -4.656 -6.776 -1.547 -6.671 -5.983  0.927 -6.878 -5.936  3.722 -6.173 -2.438 -2.614 -6.018 -4.083 -5.681 
    ML  2475  2473 6  2478     6     1     1    43    61  -6.250  -6.596  -1.310  -1.005  -6.446  -3.975  0.368 -0.385 -0.191  0.094 
    MR  2476  2473 6  2478     6     1     1    42    61  -6.988  -5.717  -1.625  -5.695  -0.829  -3.908  0.368 -0.385 -0.191  0.094 
     D  2477  2473 6  2478     6     0     0    40    59  -9.049  -7.747  -3.544  -4.226  -4.244  -0.319 
    IL  2478  2478 5  2478     6     1     1    44    62  -2.579  -2.842  -0.760  -4.497  -5.274  -4.934  0.000  0.000  0.000  0.000 
    IR  2479  2479 6  2479     5     1     1    43    62  -2.408  -0.496  -5.920  -4.087  -5.193          0.000  0.000  0.000  0.000 
                                             [ MATP  637 ]    912    941 U G - -
    MP  2480  2479 6  2484     6     2     2    42    61 -10.292 -10.231  -0.009  -9.007  -9.287  -9.682 -6.827 -6.827 -6.215 -3.083 -4.648 -6.438 -0.358 -5.517 -6.280 -3.141 -6.439 -4.843 -1.370 -6.768  3.848 -5.100 
    ML  2481  2479 6  2484     6     1     1    41    59  -6.250  -6.596  -1.310  -1.005  -6.446  -3.975  0.368 -0.385 -0.191  0.094 
    MR  2482  2479 6  2484     6     1     1    40    59  -6.988  -5.717  -1.625  -5.695  -0.829  -3.908  0.368 -0.385 -0.191  0.094 
     D  2483  2479 6  2484     6     0     0    38    57  -9.049  -7.747  -3.544  -4.226  -4.244  -0.319 
    IL  2484  2484 5  2484     6     1     1    42    60  -2.579  -2.842  -0.760  -4.497  -5.274  -4.934  0.000  0.000  0.000  0.000 
    IR  2485  2485 6  2485     5     1     1    41    60  -2.408  -0.496  -5.920  -4.087  -5.193          0.000  0.000  0.000  0.000 
                                             [ MATP  638 ]    913    940 G U - -
    MP  2486  2485 6  2490     6     2     2    40    59 -10.292 -10.231  -0.009  -9.007  -9.287  -9.682 -5.878 -4.537 -6.073  0.437 -8.175 -9.311 -3.635 -6.113 -5.633  0.175 -6.300  3.718 -3.579 -7.368 -5.471 -4.671 
    ML  2487  2485 6  2490     6     1     1    39    57  -6.250  -6.596  -1.310  -1.005  -6.446  -3.975  0.368 -0.385 -0.191  0.094 
    MR  2488  2485 6  2490     6     1     1    38    57  -6.988  -5.717  -1.625  -5.695  -0.829  -3.908  0.368 -0.385 -0.191  0.094 
     D  2489  2485 6  2490     6     0     0    36    55  -9.049  -7.747  -3.544  -4.226  -4.244  -0.319 
    IL  2490  2490 5  2490     6     1     1    40    58  -2.579  -2.842  -0.760  -4.497  -5.274  -4.934  0.000  0.000  0.000  0.000 
    IR  2491  2491 6  2491     5     1     1    39    58  -2.408  -0.496  -5.920  -4.087  -5.193          0.000  0.000  0.000  0.000 
                                             [ MATP  639 ]    914    939 U G - -
    MP  2492  2491 6  2496     6     2     2    38    57 -10.292 -10.231  -0.009  -9.007  -9.287  -9.682 -6.827 -6.827 -6.215 -3.083 -4.648 -6.438 -0.358 -5.517 -6.280 -3.141 -6.439 -4.843 -1.370 -6.768  3.848 -5.100 
    ML  2493  2491 6  2496     6     1     1    37    55  -6.250  -6.596  -1.310  -1.005  -6.446  -3.975  0.368 -0.385 -0.191  0.094 
    MR  2494  2491 6  2496     6     1     1    36    55  -6.988  -5.717  -1.625  -5.695  -0.829  -3.908  0.368 -0.385 -0.191  0.094 
     D  2495  2491 6  2496     6     0     0    34    53  -9.049  -7.747  -3.544  -4.226  -4.244  -0.319 
    IL  2496  2496 5  2496     6     1     1    38    56  -2.579  -2.842  -0.760  -4.497  -5.274  -4.934  0.000  0.000  0.000  0.000 
    IR  2497  2497 6  2497     5     1     1    37    56  -2.408  -0.496  -5.920  -4.087  -5.193          0.000  0.000  0.000  0.000 
                                             [ MATP  640 ]    915    938 c g - -
    MP  2498  2497 6  2502     6     2     2    36    55 -10.292 -10.231  -0.009  -9.007  -9.287  -9.682 -3.468 -3.517 -2.502 -0.032 -3.132 -4.448  2.396 -3.635 -3.603  0.044 -1.272  0.520  2.348 -3.759 -0.189 -2.619 
    ML  2499  2497 6  2502     6     1     1    35    53  -6.250  -6.596  -1.310  -1.005  -6.446  -3.975  0.368 -0.385 -0.191  0.094 
    MR  2500  2497 6  2502     6     1     1    34    53  -6.988  -5.717  -1.625  -5.695  -0.829  -3.908  0.368 -0.385 -0.191  0.094 
     D  2501  2497 6  2502     6     0     0    32    51  -9.049  -7.747  -3.544  -4.226  -4.244  -0.319 
    IL  2502  2502 5  2502     6     1     1    36    54  -2.579  -2.842  -0.760  -4.497  -5.274  -4.934  0.000  0.000  0.000  0.000 
    IR  2503  2503 6  2503     5     1     1    35    54  -2.408  -0.496  -5.920  -4.087  -5.193          0.000  0.000  0.000  0.000 
                                             [ MATP  641 ]    916    937 G C - -
    MP  2504  2503 6  2508     6     2     2    34    53 -10.292 -10.231  -0.009  -9.007  -9.287  -9.682 -4.547 -3.220 -4.383  2.090 -5.407 -2.785 -0.545 -5.039 -4.784  3.031 -5.045 -0.868  0.633 -4.243 -2.547 -3.350 
    ML  2505  2503 6  2508     6     1     1    33    51  -6.250  -6.596  -1.310  -1.005  -6.446  -3.975  0.368 -0.385 -0.191  0.094 
    MR  2506  2503 6  2508     6     1     1    32    51  -6.988  -5.717  -1.625  -5.695  -0.829  -3.908  0.368 -0.385 -0.191  0.094 
     D  2507  2503 6  2508     6     0     0    30    49  -9.049  -7.747  -3.544  -4.226  -4.244  -0.319 
    IL  2508  2508 5  2508     6     1     1    34    52  -2.579  -2.842  -0.760  -4.497  -5.274  -4.934  0.000  0.000  0.000  0.000 
    IR  2509  2509 6  2509     5     1     1    33    52  -2.408  -0.496  -5.920  -4.087  -5.193          0.000  0.000  0.000  0.000 
                                             [ MATP  642 ]    917    936 G C - -
    MP  2510  2509 6  2514     6     2     2    32    51 -10.292 -10.231  -0.009  -9.007  -9.287  -9.682 -4.673 -3.485 -4.536  0.338 -4.883 -5.164  2.007 -4.914 -4.818  3.084 -5.133 -0.587 -0.476 -4.458 -1.369 -3.431 
    ML  2511  2509 6  2514     6     1     1    31    49  -6.250  -6.596  -1.310  -1.005  -6.446  -3.975  0.368 -0.385 -0.191  0.094 
    MR  2512  2509 6  2514     6     1     1    30    49  -6.988  -5.717  -1.625  -5.695  -0.829  -3.908  0.368 -0.385 -0.191  0.094 
     D  2513  2509 6  2514     6     0     0    28    47  -9.049  -7.747  -3.544  -4.226  -4.244  -0.319 
    IL  2514  2514 5  2514     6     1     1    32    50  -2.579  -2.842  -0.760  -4.497  -5.274  -4.934  0.000  0.000  0.000  0.000 
    IR  2515  2515 6  2515     5     1     1    31    50  -2.408  -0.496  -5.920  -4.087  -5.193          0.000  0.000  0.000  0.000 
                                             [ MATP  643 ]    918    935 g c - -
    MP  2516  2515 6  2520     6     2     2    30    49 -10.292 -10.231  -0.009  -9.007  -9.287  -9.682 -4.433 -3.212 -4.295  1.463 -5.072 -4.921  0.999 -4.871 -4.665  2.747 -4.958  1.416 -0.343 -4.185 -0.890 -3.260 
    ML  2517  2515 6  2520     6     1     1    29    47  -6.250  -6.596  -1.310  -1.005  -6.446  -3.975  0.368 -0.385 -0.191  0.094 
    MR  2518  2515 6  2520     6     1     1    28    47  -6.988  -5.717  -1.625  -5.695  -0.829  -3.908  0.368 -0.385 -0.191  0.094 
     D  2519  2515 6  2520     6     0     0    26    45  -9.049  -7.747  -3.544  -4.226  -4.244  -0.319 
    IL  2520  2520 5  2520     6     1     1    30    48  -2.579  -2.842  -0.760  -4.497  -5.274  -4.934  0.000  0.000  0.000  0.000 
    IR  2521  2521 6  2521     5     1     1    29    48  -2.408  -0.496  -5.920  -4.087  -5.193          0.000  0.000  0.000  0.000 
                                             [ MATP  644 ]    919    934 c g - -
    MP  2522  2521 6  2526     6     2     2    28    47 -10.292 -10.231  -0.009  -9.007  -9.287  -9.682 -2.596 -1.711 -2.777  0.715 -2.631 -1.700  2.122 -3.036 -2.827  1.039 -3.393 -0.311  1.752 -2.921  0.960 -1.973 
    ML  2523  2521 6  2526     6     1     1    27    45  -6.250  -6.596  -1.310  -1.005  -6.446  -3.975  0.368 -0.385 -0.191  0.094 
    MR  2524  2521 6  2526     6     1     1    26    45  -6.988  -5.717  -1.625  -5.695  -0.829  -3.908  0.368 -0.385 -0.191  0.094 
     D  2525  2521 6  2526     6     0     0    24    43  -9.049  -7.747  -3.544  -4.226  -4.244  -0.319 
    IL  2526  2526 5  2526     6     1     1    28    46  -2.579  -2.842  -0.760  -4.497  -5.274  -4.934  0.000  0.000  0.000  0.000 
    IR  2527  2527 6  2527     5     1     1    27    46  -2.408  -0.496  -5.920  -4.087  -5.193          0.000  0.000  0.000  0.000 
                                             [ MATP  645 ]    920    933 g c - -
    MP  2528  2527 6  2532     6     2     2    26    45 -10.292 -10.231  -0.009  -9.007  -9.287  -9.682 -4.369 -3.328 -4.274  1.851 -4.620 -4.934  0.769 -4.680 -4.558  2.811 -4.902 -1.019  0.547 -4.212  0.226 -3.220 
    ML  2529  2527 6  2532     6     1     1    25    43  -6.250  -6.596  -1.310  -1.005  -6.446  -3.975  0.368 -0.385 -0.191  0.094 
    MR  2530  2527 6  2532     6     1     1    24    43  -6.988  -5.717  -1.625  -5.695  -0.829  -3.908  0.368 -0.385 -0.191  0.094 
     D  2531  2527 6  2532     6     0     0    22    41  -9.049  -7.747  -3.544  -4.226  -4.244  -0.319 
    IL  2532  2532 5  2532     6     1     1    26    44  -2.579  -2.842  -0.760  -4.497  -5.274  -4.934  0.000  0.000  0.000  0.000 
    IR  2533  2533 6  2533     5     1     1    25    44  -2.408  -0.496  -5.920  -4.087  -5.193          0.000  0.000  0.000  0.000 
                                             [ MATP  646 ]    921    932 G C - -
    MP  2534  2533 6  2538     6     2     2    24    43 -10.292 -10.231  -0.009  -9.007  -9.287  -9.682 -4.364 -3.194 -4.241  1.102 -1.982 -4.876  0.320 -4.810 -4.599  3.074 -4.905  0.478 -0.594 -4.141  0.438 -3.220 
    ML  2535  2533 6  2538     6     1     1    23    41  -6.250  -6.596  -1.310  -1.005  -6.446  -3.975  0.368 -0.385 -0.191  0.094 
    MR  2536  2533 6  2538     6     1     1    23    41  -6.988  -5.717  -1.625  -5.695  -0.829  -3.908  0.368 -0.385 -0.191  0.094 
     D  2537  2533 6  2538     6     0     0    21    39  -9.049  -7.747  -3.544  -4.226  -4.244  -0.319 
    IL  2538  2538 5  2538     6     1     1    24    42  -2.579  -2.842  -0.760  -4.497  -5.274  -4.934  0.000  0.000  0.000  0.000 
    IR  2539  2539 6  2539     5     1     1    23    42  -2.408  -0.496  -5.920  -4.087  -5.193          0.000  0.000  0.000  0.000 
                                             [ MATP  647 ]    922    931 G C - -
    MP  2540  2539 6  2544     6     2     2    22    40 -10.292 -10.231  -0.009  -9.007  -9.287  -9.682 -4.900 -3.471 -4.758  1.234 -5.887 -5.256  0.008 -5.402 -5.035  3.437 -5.304 -0.231 -1.220 -4.589 -2.969 -3.706 
    ML  2541  2539 6  2544     6     1     1    22    40  -6.250  -6.596  -1.310  -1.005  -6.446  -3.975  0.368 -0.385 -0.191  0.094 
    MR  2542  2539 6  2544     6     1     1    21    40  -6.988  -5.717  -1.625  -5.695  -0.829  -3.908  0.368 -0.385 -0.191  0.094 
     D  2543  2539 6  2544     6     0     0    20    38  -9.049  -7.747  -3.544  -4.226  -4.244  -0.319 
    IL  2544  2544 5  2544     6     1     1    22    40  -2.579  -2.842  -0.760  -4.497  -5.274  -4.934  0.000  0.000  0.000  0.000 
    IR  2545  2545 6  2545     5     1     1    22    40  -2.408  -0.496  -5.920  -4.087  -5.193          0.000  0.000  0.000  0.000 
                                             [ MATP  648 ]    923    930 C G - -
    MP  2546  2545 6  2550     4     2     2    20    38  -6.021  -9.271  -0.032  -7.685                 -6.535 -6.390 -6.059 -2.541 -4.585 -6.390  3.689 -5.409 -6.079  1.020 -6.306 -4.221 -1.143 -6.557 -2.255 -4.888 
    ML  2547  2545 6  2550     4     1     1    21    39  -3.758  -3.940  -0.507  -2.670                  0.368 -0.385 -0.191  0.094 
    MR  2548  2545 6  2550     4     1     1    21    39  -4.809  -3.838  -1.706  -0.766                  0.368 -0.385 -0.191  0.094 
     D  2549  2545 6  2550     4     0     0    19    38  -4.568  -4.250  -2.265  -0.520                 
    IL  2550  2550 5  2550     4     1     1    22    40  -2.015  -2.699  -0.808  -5.184                  0.000  0.000  0.000  0.000 
    IR  2551  2551 6  2551     3     1     1    22    40  -1.442  -0.798  -4.142                          0.000  0.000  0.000  0.000 
                                             [ MATL  649 ]    925      - U - - -
    ML  2552  2551 6  2554     3     1     1    16    35  -9.998  -0.005  -8.652                         -2.204  0.584 -1.979  1.022 
     D  2553  2551 6  2554     3     0     0    17    35  -6.174  -1.687  -0.566                         
    IL  2554  2554 3  2554     3     1     1    21    39  -1.442  -0.798  -4.142                          0.000  0.000  0.000  0.000 
                                             [ MATL  650 ]    926      - u - - -
    ML  2555  2554 3  2557     3     1     1    15    33  -9.998  -0.005  -8.652                         -0.018 -0.886 -0.642  0.872 
     D  2556  2554 3  2557     3     0     0    16    34  -6.174  -1.687  -0.566                         
    IL  2557  2557 3  2557     3     1     1    20    38  -1.442  -0.798  -4.142                          0.000  0.000  0.000  0.000 
                                             [ MATL  651 ]    927      - C - - -
    ML  2558  2557 3  2560     3     1     1    13    32  -9.998  -0.005  -8.652                         -0.121  1.132 -2.465 -0.499 
     D  2559  2557 3  2560     3     0     0    15    33  -6.174  -1.687  -0.566                         
    IL  2560  2560 3  2560     3     1     1    19    37  -1.442  -0.798  -4.142                          0.000  0.000  0.000  0.000 
                                             [ MATL  652 ]    928      - G - - -
    ML  2561  2560 3  2563     3     1     1    12    30  -9.998  -0.005  -8.652                         -4.713 -6.319  1.973 -5.449 
     D  2562  2560 3  2563     3     0     0    13    32  -6.174  -1.687  -0.566                         
    IL  2563  2563 3  2563     3     1     1    18    36  -1.442  -0.798  -4.142                          0.000  0.000  0.000  0.000 
                                             [ MATL  653 ]    929      - A - - -
    ML  2564  2563 3  2566     2     1     1     1     1       *   0.000                                  1.042 -1.772 -1.093  0.239 
     D  2565  2563 3  2566     2     0     0     0     0       *   0.000                                 
    IL  2566  2566 3  2566     2     1     1    13    28  -1.823  -0.479                                  0.000  0.000  0.000  0.000 
                                             [ END   654 ]      -      - - - - -
     E  2567  2566 3    -1     0     0     0     0     0                                                 
                                             [ BEGR  655 ]      -      - - - - -
[truncated: 573,558 more chars]
