# Supplementary material for: IM-TORNADO: A Tool for Comparison of 16S Reads from Paired-End Libraries
Source: PLoS One. 2014 Dec 15;9(12):e114804. doi: 10.1371/journal.pone.0114804 (PMC4266640; doi:10.1371/journal.pone.0114804)
Supplement: S1 Code — Source code for the IM-TORNADO pipeline, version 2.0.0. This and subsequent versions of the pipeline are available in the SourceForge repository at http://sourceforge.net/projects/imtornado. (GZ) [file pone.0114804.s004.gz › IM-TORNADO-2.0.0/LICENSE.mayo]

License: 

Copyright 2014 Mayo Foundation for Medical Education and Research. 

This program is free software; you can redistribute it and/or modify it under the terms of 
the GNU General Public License as published by the Free Software Foundation; either 
version 3 of the License, or (at your option) any later version.

This program is distributed in the hope that it will be useful, but WITHOUT ANY 
WARRANTY; without even the implied warranty of MERCHANTABILITY or 
FITNESS FOR A PARTICULAR PURPOSE. See the GNU General Public License for 
more details.

You should have received a copy of the GNU General Public License along with this 
program; if not, write to the Free Software Foundation, Inc., 59 Temple Place, Suite 330, 
Boston, MA 02111-1307 USA

For other licensing arrangements, please contact Nicholas Chia.

Nicholas Chia, Ph.D.
Mayo Clinic
200 First St SW
Rochester, MN 55905

email: chia.nicholas@mayo.edu
