# Supplementary material for: IM-TORNADO: A Tool for Comparison of 16S Reads from Paired-End Libraries
Source: PLoS One. 2014 Dec 15;9(12):e114804. doi: 10.1371/journal.pone.0114804 (PMC4266640; doi:10.1371/journal.pone.0114804)
Supplement: S1 Code — Source code for the IM-TORNADO pipeline, version 2.0.0. This and subsequent versions of the pipeline are available in the SourceForge repository at http://sourceforge.net/projects/imtornado. (GZ) [file pone.0114804.s004.gz › IM-TORNADO-2.0.0/scripts/check_deps.sh]

#!/usr/bin/env bash

set -e

#die function
warn () {
    echo "$0:" "$@" >&2
}
die () {
    rc=$1
    shift
    warn "$@"
    exit $rc
}

source tornado-params.sh

#CHECK FOR DEPENDENCIES
echo -e "Dependency checks"
function deps {
#dependency checking function
#Credit: http://www.snabelb.net

        DEPENDENCIES="mothur cmalign gt python2.7 $USEARCH7 java sed awk $FASTTREE"
 
        deps_ok=YES
        for dep in $DEPENDENCIES
        do
                if ! which $dep &>/dev/null;  then
                        echo -e "This script requires $dep to run but it is not installed"
                        deps_ok=NO
		else
		    echo -e "Dependency $dep found!"
                fi
        done
        if [[ "$deps_ok" == "NO" ]]; then
                echo -e "Unmet dependencies ^"
                echo -e "Aborting!"
                exit 1
        else
                return 0
        fi
}

#check some deps deps
deps

#check for python deps
$TORNADO2/bin/tornado_check_python_deps.py

#check for Trimmomatic's existence
echo -e "Checking for Trimmomatic"
[ -s $TRIMMOMATIC ] || die "This script requires Trimmomatic to run but it is not installed"

echo -e "Done with dependency checks."
